# Supplementary material for: Weed presence altered biotic stress and light signaling in maize even when weeds were removed early in the critical weed‐free period
Source: Plant Direct. 2018 Apr 23;2(4):e00057. doi: 10.1002/pld3.57 (PMC6508562; doi:10.1002/pld3.57)
Supplement: Supplementary file 1 [file PLD3-2-e00057-s001.xlsx]

## Sheet: 2007 data
gene_id	KOG	GO	AGI	AGI_evalue	AGI_function	Protein	Rice	Rice_annotation	gene	control 1	control 2	control 3	WR8- 1	WR8- 2	WR8- 3	WR4- 1	WR4- 2	WR4- 3	FPKM >5 in all reps of at least one treatment	Ave control	Ave WR8	Ave WR4	p_value WR8 vs control	q_value WR8 vs control	p_value WR4 vs control	q_value WR4 vs control	p_value WR8 vs WR4	q_value WR8 vs WR4
GRMZM2G170625			AT1G19715	6e-147	Mannose-binding lectin superfamily protein		LOC_Os05g43240.3	jacalin-like lectin domain containing protein, expressed	-	7.22836	11.4716	41.5703	32.8985	70.3741	31.7337	7.31759	8.49211	7.01873	good	20.0901	45.0021	7.60948	0.00015	0.010932	5e-05	0.0044956	5e-05	0.0044956
GRMZM2G342327			AT3G45090	0	P-loop containing nucleoside triphosphate hydrolases superfamily protein		LOC_Os02g57400.1	2-phosphoglycerate kise-related, putative, expressed	-	0.959368	1.37582	9.6563	5.34097	16.0633	7.9225	1.65816	2.1986	1.25977	good	3.99716	9.77559	1.70551	0.0004	0.022819	0.00085	0.0398363	5e-05	0.0044956
GRMZM2G181227		GO:0003824,GO:0008152	AT5G65940	2e-128	beta-hydroxyisobutyryl-CoA hydrolase 1	CHY1	LOC_Os12g16350.1	enoyl-CoA hydratase/isomerase family protein, putative, expressed	-	14.5891	10.6196	3.25804	18.2524	54.421	14.9161	39.626	17.8515	11.8672	good	9.48891	29.1965	23.1149	5e-05	0.0044956	5e-05	0.0044956	0.25295	0.950564
GRMZM2G443332			AT4G21060		Galactosyltransferase family protein		LOC_Os04g53180.1	expressed protein	-	0.527797	0.765751	3.5735	5.52854	11.0064	5.36166	0.5277	1.07233	0.412327	good	1.62235	7.29887	0.670786	5e-05	0.0044956	0.0247	0.353488	5e-05	0.0044956
GRMZM2G470882			AT2G14095	1e-06	unknown protein; FUNCTIONS IN: molecular_function unknown; INVOLVED IN: biological_process unknown; LOCATED IN: mitochondrion; EXPRESSED IN: 7 plant structures; EXPRESSED DURING: 4 anthesis, C globular stage, petal differentiation and expansion stage; Has 106 Blast hits to 103 proteins in 21 species: Archae - 0; Bacteria - 5; Metazoa - 0; Fungi - 4; Plants - 87; Viruses - 0; Other Eukaryotes - 10…		LOC_Os04g37760.1	expressed protein	-	3.1571	5.70169	1.71664	24.2319	53.507	15.8353	5.39736	9.93039	3.03713	good	3.52514	31.1914	6.12163	5e-05	0.0044956	0.0257	0.360135	5e-05	0.0044956
GRMZM2G178533	KOG1577		AT2G37770	2e-88	D(P)-linked oxidoreductase superfamily protein		LOC_Os01g62880.1	oxidoreductase, aldo/keto reductase family protein, putative, expressed	-	6.92912	13.8621	0.586541	14.7152	30.4696	34.5678	11.1319	14.7787	8.12706	good	7.12592	26.5842	11.3459	5e-05	0.0044956	0.0315	0.404102	5e-05	0.0044956
GRMZM2G090043									-	9.52241	4.24828	1.83568	3.66792	94.7209	4.77534	9.1686	14.9194	5.25286	good	5.20212	34.3881	9.78029	5e-05	0.0044956	0.03375	0.419751	5e-05	0.0044956
GRMZM2G004161		GO:0003712,GO:0004402,GO:0008270,GO:0006355,GO:0005634	AT5G63160	2e-67	BTB and TAZ domain protein 1	ATBT2,BT2	LOC_Os01g68020.1	BTBZ2 - Bric-a-Brac, Tramtrack, and Broad Complex BTB domain with TAZ zinc finger and Calmodulin-binding domains, expressed	-	21.322	33.8673	31.8689	28.2634	105.107	63.2949	21.5193	26.8814	13.214	good	29.0194	65.5551	20.5382	5e-05	0.0044956	0.07755	0.632068	5e-05	0.0044956
GRMZM2G347766		GO:0016758,GO:0031227	AT3G55830	2e-85	Nucleotide-diphospho-sugar transferases superfamily protein	EPC1	LOC_Os06g49150.1	exostosin, putative, expressed	-	8.76637	9.78776	1.90317	16.8338	31.2755	23.1607	12.103	10.6896	5.56313	good	6.8191	23.7567	9.45191	5e-05	0.0044956	0.1637	0.841323	5e-05	0.0044956
GRMZM2G108003									-	9.51311	5.69526	8.33816	30.6024	59.0446	27.2345	5.87535	7.57795	4.02878	good	7.84884	38.9605	5.82736	5e-05	0.0044956	0.18455	0.876891	5e-05	0.0044956
GRMZM2G048836	KOG0731	GO:0005524,GO:0004222,GO:0006508	AT5G15250	0	FTSH protease 6	ATFTSH6,FTSH6	LOC_Os06g12370.1	OsFtsH6 FtsH protease, homologue of AtFtsH6, expressed	-	4.89438	4.04434	1.44257	17.0114	11.5405	11.7219	4.45258	6.4089	2.60772	good	3.46043	13.4246	4.48973	5e-05	0.0044956	0.23725	0.937967	5e-05	0.0044956
GRMZM2G062156	KOG0254	GO:0022857,GO:0055085,GO:0016021	AT3G18830	5e-148	polyol/monosaccharide transporter 5	ATPLT5,ATPMT5,PMT5	LOC_Os07g39350.1	transporter family protein, putative, expressed	-	3.28843	2.61882	1.10732	14.3417	10.6546	6.54428	3.92651	3.36101	1.94546	good	2.33819	10.5135	3.07766	5e-05	0.0044956	0.2498	0.948855	5e-05	0.0044956
GRMZM2G122810	KOG1269	GO:0008168,GO:0008152,GO:0006694	AT5G13710	5e-143	sterol methyltransferase 1	CPH,SMT1	LOC_Os07g10600.1	cycloartenol-C-24-methyltransferase 1, putative, expressed	ESMT1	8.72133	10.8097	8.45631	22.2715	36.6508	20.0528	11.6746	14.031	9.48138	good	9.32911	26.325	11.729	5e-05	0.0044956	0.2689	0.963115	5e-05	0.0044956
GRMZM2G098875	KOG1383	GO:0016831,GO:0030170,GO:0019752	AT5G17330	0	glutamate decarboxylase	GAD,GAD1	LOC_Os03g13300.1	glutamate decarboxylase, putative, expressed	-	3.49112	5.64042	0.939882	6.0231	30.8073	14.672	4.49009	5.17414	3.24926	good	3.35714	17.1675	4.3045	5e-05	0.0044956	0.27335	0.966871	5e-05	0.0044956
AC203909.3_FG003		GO:0008762,GO:0016491,GO:0050660,GO:0055114	AT5G44410	4e-78	FAD-binding Berberine family protein		LOC_Os08g06170.1	berberine and berberine like domain containing protein, expressed	-	2.99751	2.7908	4.63859	9.71081	13.3092	8.92154	3.77199	3.21175	2.59377	good	3.47563	10.6472	3.1925	5e-05	0.0044956	0.72205	0.998442	5e-05	0.0044956
GRMZM2G007151		GO:0051716,GO:0046658	AT4G20260	9e-16	plasma-membrane associated cation-binding protein 1	ATPCAP1,PCAP1	LOC_Os01g13210.1	salt stress root protein RS1, putative, expressed	-	3.27635	10.605	7.63669	13.5183	16.0892	35.477	6.38254	13.5208	6.51566	good	7.17268	21.6948	8.80633	5e-05	0.0044956	0.37275	0.998442	5e-05	0.0044956
GRMZM2G016351									-	1.91522	4.16816	1.66891	5.57194	10.1516	9.95674	3.28554	3.26726	2.70921	good	2.5841	8.56009	3.08734	5e-05	0.0044956	0.4391	0.998442	5e-05	0.0044956
GRMZM2G018416	KOG2258	GO:0008889,GO:0006071	AT4G26690	0	PLC-like phosphodiesterase family protein	GPDL2,MRH5,SHV3	LOC_Os02g37590.1	glycerophosphoryl diester phosphodiesterase family protein, putative, expressed	-	6.23015	5.32464	4.92188	24.3459	49.8113	9.94003	7.41047	6.08753	4.23451	good	5.49222	28.0324	5.91084	5e-05	0.0044956	0.70215	0.998442	5e-05	0.0044956
GRMZM2G035134		GO:0016791	AT4G29530	1e-78	Pyridoxal phosphate phosphatase-related protein		LOC_Os01g41660.1	phosphoethanolamine/phosphocholine phosphatase, putative, expressed	-	8.18077	17.5185	6.36605	15.7823	51.1562	20.2467	11.9041	15.6834	9.65367	good	10.6884	29.0617	12.4137	5e-05	0.0044956	0.4548	0.998442	5e-05	0.0044956
GRMZM2G042789									-	42.087	5.43924	31.7289	66.4973	157.534	3.57158	14.9867	36.2653	16.2916	good	26.4184	75.8676	22.5145	5e-05	0.0044956	0.4786	0.998442	5e-05	0.0044956
GRMZM2G056513									-	6.7806	6.3743	3.53242	18.5183	39.4144	13.5756	5.38863	6.60901	4.97685	good	5.56244	23.8361	5.65816	5e-05	0.0044956	0.948	0.998442	5e-05	0.0044956
GRMZM2G089698		GO:0016747	AT5G48930	1e-72	hydroxycinmoyl-CoA shikimate/quite hydroxycinmoyl transferase	HCT	LOC_Os09g25460.1	transferase family protein, putative, expressed	-	13.3605	15.7391	8.26302	24.1695	48.4096	21.2027	21.0881	13.9853	7.51184	good	12.4542	31.2606	14.1951	5e-05	0.0044956	0.4893	0.998442	5e-05	0.0044956
GRMZM2G106344	KOG2501	GO:0016209,GO:0016491,GO:0055114	AT1G60420	1e-74	DC1 domain-containing protein		LOC_Os01g58194.1	protein disulfide isomerase, putative, expressed	-	22.5407	32.6555	12.4698	55.9237	56.4551	54.7795	19.8456	28.7327	16.752	good	22.5553	55.7194	21.7768	5e-05	0.0044956	0.8463	0.998442	5e-05	0.0044956
GRMZM2G112456		GO:0055085	AT5G64410	0	oligopeptide transporter 4	ATOPT4,OPT4	LOC_Os02g46860.1	oligopeptide transporter 4, putative, expressed	-	1.73041	2.16193	1.28751	10.2827	19.4825	7.98797	1.7554	1.73249	0.618831	good	1.72662	12.5844	1.36891	5e-05	0.0044956	0.42225	0.998442	5e-05	0.0044956
GRMZM2G114294									-	3.48605	9.89656	0.296051	12.5643	26.0525	16.2899	3.88766	3.00736	5.05564	good	4.55955	18.3022	3.98355	5e-05	0.0044956	0.66005	0.998442	5e-05	0.0044956
GRMZM2G116881			AT3G14280	3e-09	unknown protein; Has 51 Blast hits to 51 proteins in 13 species: Archae - 0; Bacteria - 0; Metazoa - 0; Fungi - 0; Plants - 51; Viruses - 0; Other Eukaryotes - 0 (source: NCBI BLink).				-	1.64748	1.06507	0.855062	10.9912	8.5898	6.41498	0.678496	1.1843	1.08527	good	1.1892	8.66533	0.982689	5e-05	0.0044956	0.5847	0.998442	5e-05	0.0044956
GRMZM2G121928									-	1.332	4.22856	0.205555	13.091	21.4599	13.5707	0.9392	1.7082	1.42307	good	1.92204	16.0405	1.35682	5e-05	0.0044956	0.33055	0.998442	5e-05	0.0044956
GRMZM2G126541	KOG1282	GO:0004185,GO:0006508	AT1G15000	1e-66	serine carboxypeptidase-like 50	scpl50	LOC_Os05g50580.1	OsSCP30 - Putative Serine Carboxypeptidase homologue, expressed	-	13.5796	13.798	3.95238	13.5318	98.6118	25.6112	16.6315	12.4667	6.2706	good	10.4433	45.9183	11.7896	5e-05	0.0044956	0.5369	0.998442	5e-05	0.0044956
GRMZM2G128641	KOG1134	GO:0016020	AT1G32090	0	early-responsive to dehydration stress protein (ERD4)		LOC_Os10g42820.1	early-responsive to dehydration protein-related, putative, expressed	-	5.60653	3.61292	6.11865	17.2779	14.0321	6.79895	5.17873	5.39732	3.95359	good	5.1127	12.703	4.84321	5e-05	0.0044956	0.77665	0.998442	5e-05	0.0044956
GRMZM2G142664			AT1G20550	0	O-fucosyltransferase family protein		LOC_Os04g47520.1	growth regulator related protein, putative, expressed	-	3.18728	3.79877	1.9179	5.97922	9.89014	7.87954	3.48801	2.4165	3.54074	good	2.96798	7.9163	3.14842	5e-05	0.0044956	0.7843	0.998442	5e-05	0.0044956
GRMZM2G144581	KOG1623	GO:0016021	AT5G62850	2e-56	Nodulin MtN3 family protein		LOC_Os02g19820.1	nodulin MtN3 family protein, putative, expressed	-	3.13067	5.75228	1.62168	5.4656	17.6085	15.6745	1.71338	4.12665	4.18201	good	3.50154	12.9162	3.34068	5e-05	0.0044956	0.857	0.998442	5e-05	0.0044956
GRMZM2G176576	KOG4698	GO:0016757	AT3G18170	1e-78	Glycosyltransferase family 61 protein		LOC_Os10g35020.2	glycosyltransferase, putative, expressed	A4	2.44674	2.90552	3.20118	11.1238	7.06785	5.60709	2.6965	2.80961	2.44471	good	2.85115	7.93291	2.65027	5e-05	0.0044956	0.74695	0.998442	5e-05	0.0044956
GRMZM2G177110			AT5G67420	8e-46	LOB domain-containing protein 37	LBD38	LOC_Os07g40000.1	DUF260 domain containing protein, putative, expressed	-	2.82905	1.77365	3.96608	6.46898	27.2452	5.51942	3.51368	2.70664	1.27339	good	2.85626	13.0779	2.4979	5e-05	0.0044956	0.6387	0.998442	5e-05	0.0044956
GRMZM2G310947	KOG0743	GO:0005524	AT5G40010	3e-124	AAA-ATPase 1	AATP1	LOC_Os12g24320.1	ATPase 3, putative, expressed	-	6.73903	8.70671	4.34872	10.2861	22.4576	12.2684	8.36846	7.12397	4.52347	good	6.59815	15.004	6.67197	5e-05	0.0044956	0.95545	0.998442	5e-05	0.0044956
GRMZM2G345700			AT3G22142	5e-25	Bifunctiol inhibitor/lipid-transfer protein/seed storage 2S albumin superfamily protein		LOC_Os04g52250.1	LTPL123 - Protease inhibitor/seed storage/LTP family protein precursor, expressed	-	19.165	5.67012	10.6696	39.1544	176.29	6.26079	14.7005	14.448	6.69721	good	11.8349	73.9017	11.9486	5e-05	0.0044956	0.9635	0.998442	5e-05	0.0044956
GRMZM2G348846		GO:0008762,GO:0016491,GO:0050660,GO:0055114	AT4G20860	1e-87	FAD-binding Berberine family protein		LOC_Os06g35560.1	reticuline oxidase-like protein precursor, putative, expressed	-	6.33873	7.13607	6.30032	14.4702	16.8951	17.874	5.75328	6.0833	5.78601	good	6.59171	16.4131	5.8742	5e-05	0.0044956	0.555	0.998442	5e-05	0.0044956
GRMZM2G387360			AT5G38160	9e-14	Bifunctiol inhibitor/lipid-transfer protein/seed storage 2S albumin superfamily protein		LOC_Os10g36170.1	LTPL160 - Protease inhibitor/seed storage/LTP family protein precursor, expressed	-	16.7207	13.0601	1.37268	52.5032	25.9162	13.7323	17.0458	9.25347	5.32177	good	10.3845	30.7172	10.5403	5e-05	0.0044956	0.9498	0.998442	5e-05	0.0044956
GRMZM2G401848	KOG0865	GO:0003755,GO:0006457	AT2G21130	2e-49	Cyclophilin-like peptidyl-prolyl cis-trans isomerase family protein	ROC3	LOC_Os10g06630.1	peptidyl-prolyl cis-trans isomerase, putative, expressed	-	0.649196	1.22802	4.93482	10.2598	19.3572	9.39427	2.02824	1.98419	1.10207	good	2.27068	13.0038	1.70483	5e-05	0.0044956	0.3777	0.998442	5e-05	0.0044956
GRMZM2G432480	KOG2355	GO:0005524,GO:0016887	AT1G67940	3e-88	non-intrinsic ABC protein 3	ATP3,AtSTAR1,P3	LOC_Os06g48060.1	ABC transporter, ATP-binding protein, putative, expressed	-	5.98479	11.9021	4.94562	12.5664	80.048	34.1184	7.43206	5.67828	5.50163	good	7.61084	42.2443	6.20399	5e-05	0.0044956	0.35965	0.998442	5e-05	0.0044956
GRMZM2G441541			AT5G47910	0	respiratory burst oxidase homologue D				RBOHD	9.12589	10.5821	5.97699	15.7632	29.5976	17.1729	10.6752	11.4949	7.27726	good	8.56166	20.8446	9.81579	5e-05	0.0044956	0.4609	0.998442	5e-05	0.0044956
GRMZM2G442658		GO:0016491,GO:0055114	AT1G77120	2e-170	alcohol dehydrogese 1	ADH,ADH1,ATADH,ATADH1	LOC_Os11g10510.2	dehydrogese, putative, expressed	ADH1A	10.3486	7.38504	12.39	13.8654	181.465	11.3013	10.7325	13.4435	11.2243	good	10.0412	68.8772	11.8001	5e-05	0.0044956	0.42975	0.998442	5e-05	0.0044956
GRMZM2G444801	KOG0236	GO:0015116,GO:0008272,GO:0016021	AT3G15990	0	sulfate transporter 3;4	SULTR3;4	LOC_Os06g05160.1	sulfate transporter, putative, expressed	-	11.8603	11.9185	15.8761	21.308	46.8613	20.7791	13.1254	11.2871	9.6388	good	13.2183	29.6495	11.3504	5e-05	0.0044956	0.39915	0.998442	5e-05	0.0044956
GRMZM2G472346			AT5G62390	2e-45	BCL-2-associated athanogene 7	ATBAG7,BAG7	LOC_Os06g01500.1	IQ calmodulin-binding motif family protein, putative, expressed	-	3.2521	4.37455	2.48133	6.0424	12.1496	11.2915	2.91129	4.13626	3.17472	good	3.36933	9.82783	3.40742	5e-05	0.0044956	0.96205	0.998442	5e-05	0.0044956
GRMZM2G474602									-	1.9122	3.67077	1.1896	5.26952	10.6588	9.52014	1.06805	2.5265	1.42752	good	2.25752	8.48282	1.67402	5e-05	0.0044956	0.3749	0.998442	5e-05	0.0044956
GRMZM5G843434									-	21.7328	23.9425	14.4594	38.8865	91.3569	33.2069	14.4888	20.0303	27.9076	good	20.0449	54.4834	20.8089	5e-05	0.0044956	0.8595	0.998442	5e-05	0.0044956
GRMZM2G082487	KOG0698	GO:0003824	AT5G59220	8e-70	highly ABA-induced PP2C gene 1	HAI3	LOC_Os09g15670.1	protein phosphatase 2C, putative, expressed	-	6.89758	8.84122	2.87112	13.1845	11.9524	19.1438	9.5773	6.13583	3.23921	good	6.20331	14.7602	6.31745	5e-05	0.0044956	0.9353	0.998442	0.0001	0.00790813
GRMZM2G335618	KOG0406	GO:0005515	AT1G17180	5e-55	glutathione S-transferase TAU 25	ATGSTU25,GSTU25	LOC_Os07g28480.1	glutathione S-transferase, putative, expressed	-	100.847	108.097	13.5069	113.457	232.26	270.05	89.0621	118.742	81.177	good	74.1503	205.256	96.327	5e-05	0.0044956	0.18235	0.872855	0.00015	0.010932
GRMZM2G046583	KOG2511		AT2G23420	0	nicotite phosphoribosyltransferase 2	PRT2	LOC_Os04g35060.1	nicotite phosphoribosyltransferase family domain containing protein, expressed	-	9.96565	11.0099	10.0418	20.1806	19.8865	23.4741	12.1866	11.4598	8.27419	good	10.3391	21.1804	10.6402	5e-05	0.0044956	0.87405	0.998442	0.00015	0.010932
GRMZM2G041462		GO:0003700,GO:0043565,GO:0006355,GO:0003677,GO:0005634	AT2G46680	3e-33	homeobox 7	ATHB-7,ATHB7,HB-7	LOC_Os09g35910.1	homeobox associated leucine zipper, putative, expressed	-	4.92218	9.06007	1.88112	11.3856	11.4659	18.8136	6.28398	6.32634	6.4082	good	5.28779	13.8884	6.33951	5e-05	0.0044956	0.40635	0.998442	0.0002	0.0136163
GRMZM2G426156	KOG1187	GO:0004672,GO:0005524,GO:0006468,GO:0005515	AT2G16250	2e-79	Leucine-rich repeat protein kise family protein		LOC_Os07g04220.1	wound and phytochrome sigling involved receptor like kise, putative, expressed	-	2.30838	2.96311	2.21462	6.2027	5.57435	8.64309	3.55015	3.0417	2.2437	good	2.49537	6.80671	2.94518	5e-05	0.0044956	0.4627	0.998442	0.0002	0.0136163
GRMZM2G109405	KOG1432	GO:0016787	AT5G63140	3e-126	purple acid phosphatase 29	ATPAP29,PAP29	LOC_Os09g36290.1	Ser/Thr protein phosphatase family protein, putative, expressed	-	22.2551	24.4766	11.8424	47.702	73.0454	39.8017	30.5867	27.1832	23.7943	good	19.5247	53.5164	27.1881	5e-05	0.0044956	0.0761	0.626609	0.00025	0.0161183
GRMZM2G127379			AT3G15510	3e-61	C domain containing protein 2				-	4.8355	10.3852	2.7943	11.3703	17.9211	16.3802	8.01589	7.67269	5.54759	good	6.005	15.2239	7.07872	5e-05	0.0044956	0.4593	0.998442	0.00035	0.0207093
GRMZM2G167387									-	2.4895	7.29486	1.57824	7.31462	14.0649	12.5139	4.53094	7.07567	4.31814	good	3.78753	11.2978	5.30825	5e-05	0.0044956	0.16365	0.841223	0.00055	0.02874
GRMZM2G147221									-	6.29626	6.96295	7.46958	18.6062	18.4888	9.91008	5.33704	9.95969	8.07512	good	6.9096	15.6684	7.79062	5e-05	0.0044956	0.555	0.998442	0.00055	0.02874
GRMZM2G302604	KOG0254	GO:0022857,GO:0055085,GO:0016021	AT3G18830	1e-157	polyol/monosaccharide transporter 5	ATPLT5,ATPMT5,PMT5	LOC_Os07g39350.1	transporter family protein, putative, expressed	-	5.90226	7.26751	3.77384	7.51266	26.4658	11.1792	9.60491	7.80382	4.47941	good	5.64787	15.0526	7.29605	5e-05	0.0044956	0.2148	0.91343	0.0006	0.0306556
GRMZM2G106213	KOG1322	GO:0016779,GO:0009058	AT5G48300	0	ADP glucose pyrophosphorylase 1	ADG1,APS1	LOC_Os09g12660.1	glucose-1-phosphate adenylyltransferase large subunit, chloroplast precursor, putative, expressed	AGP2	9.52502	3.1429	2.33423	16.1865	14.5099	7.06631	7.12481	6.95657	5.35591	good	5.00072	12.5876	6.4791	5e-05	0.0044956	0.2212	0.920997	0.00095	0.0430121
GRMZM2G340444		GO:0046872	AT2G47560	1e-15	RING/U-box superfamily protein		LOC_Os05g29676.1	RING-H2 finger protein, putative, expressed	-	4.21471	4.69877	3.58234	5.07914	30.2689	10.9379	10.2734	5.4341	3.72484	good	4.16527	15.4286	6.47745	5e-05	0.0044956	0.1198	0.753764	0.001	0.0445684
GRMZM2G007249	KOG0143	GO:0016491,GO:0016706,GO:0055114	AT1G05010	1e-102	ethylene-forming enzyme	ACO4,EAT1,EFE	LOC_Os09g27820.1	1-aminocyclopropane-1-carboxylate oxidase protein, putative, expressed	-	14.3861	22.8947	34.5387	30.6717	75.7553	53.5245	15.6794	13.2872	12.1775	good	23.9398	53.3172	13.7147	0.0001	0.00790813	0.003	0.0955553	5e-05	0.0044956
GRMZM2G136139			AT4G09510	0	cytosolic invertase 2	CINV1	LOC_Os04g35280.1	neutral/alkaline invertase, putative, expressed	-	5.7676	6.49912	21.9669	20.3187	41.2758	15.4567	6.86289	6.91039	5.09676	good	11.4112	25.6837	6.29001	0.0001	0.00790813	0.00565	0.145505	5e-05	0.0044956
GRMZM2G121360	KOG1603	GO:0046872,GO:0030001	AT3G06130	8e-15	Heavy metal transport/detoxification superfamily protein		LOC_Os03g22490.1	heavy metal-associated domain containing protein, expressed	-	12.1122	19.6608	5.62343	22.6234	28.8571	31.4502	9.75374	15.1644	11.577	good	12.4655	27.6436	12.165	0.0001	0.00790813	0.8997	0.998442	5e-05	0.0044956
GRMZM2G178839		GO:0005515	AT5G55530	4e-71	Calcium-dependent lipid-binding (CaLB domain) family protein		LOC_Os07g39620.1	C2 domain containing protein, putative, expressed	-	5.06418	7.60368	4.33816	6.85912	18.1077	13.5292	6.1055	6.62083	6.27894	good	5.66867	12.832	6.33509	0.0001	0.00790813	0.59055	0.998442	0.00045	0.0249154
GRMZM2G159399		GO:0003677,GO:0006355,GO:0009725,GO:0005634	AT4G30080	0	auxin response factor 16	ARF16	LOC_Os10g33940.1	auxin response factor 18, putative, expressed	ARF17	3.244	3.88453	3.85592	7.73372	11.9183	5.20837	4.88701	3.51334	3.95222	good	3.66148	8.2868	4.11752	0.0001	0.00790813	0.56305	0.998442	0.0005	0.0268743
GRMZM2G025175			AT1G29140	1e-26	Pollen Ole e 1 allergen and extensin family protein		LOC_Os06g36240.1	POEI21 - Pollen Ole e I allergen and extensin family protein precursor, expressed	-	18.0095	14.0801	54.0072	61.7915	102.223	26.0467	20.3978	23.3236	8.30369	good	28.6989	63.3537	17.3417	0.00015	0.010932	0.018	0.295542	5e-05	0.0044956
GRMZM5G822137	KOG1603	GO:0046872,GO:0030001	AT5G19090	2e-15	Heavy metal transport/detoxification superfamily protein		LOC_Os01g70710.1	heavy metal-associated domain containing protein, expressed	-	8.08765	10.2116	20.6187	24.8752	29.2228	24.9755	7.69272	9.40147	9.76433	good	12.9727	26.3578	8.95284	0.00015	0.010932	0.0625	0.572276	5e-05	0.0044956
AC209987.4_FG010		GO:0005507,GO:0009055	AT3G20570	2e-29	early nodulin-like protein 9	AtENODL9,ENODL9	LOC_Os06g46740.1	early nodulin 20 precursor, putative, expressed	-	30.1232	37.2808	26.2014	45.8385	93.8653	67.0423	23.2092	29.7469	18.6833	good	31.2018	68.9154	23.8798	0.00015	0.010932	0.1892	0.883407	5e-05	0.0044956
GRMZM2G148904			AT2G41380	1e-74	S-adenosyl-L-methionine-dependent methyltransferases superfamily protein				-	42.8113	56.7057	28.2941	49.2267	99.3402	104.075	42.0363	33.8572	24.4936	good	42.6037	84.214	33.4624	0.00015	0.010932	0.19335	0.888639	5e-05	0.0044956
GRMZM2G039757			AT4G01870	0	tolB protein-related		LOC_Os07g44410.1	WD40-like Beta Propeller Repeat family protein, expressed	-	6.19947	5.56296	6.88998	6.0276	23.9673	9.84372	7.9831	6.33216	3.09481	good	6.21747	13.2795	5.80336	0.00015	0.010932	0.7305	0.998442	5e-05	0.0044956
GRMZM2G047139			AT5G45910	1e-86	GDSL-like Lipase/Acylhydrolase superfamily protein		LOC_Os01g11650.2	GDSL-like lipase/acylhydrolase, putative, expressed	-	16.9875	23.4449	5.40743	30.9077	37.8524	30.8714	17.7999	17.4818	13.2271	good	15.2799	33.2105	16.1696	0.00015	0.010932	0.7667	0.998442	5e-05	0.0044956
GRMZM2G078401			AT1G66890				LOC_Os08g27100.1	expressed protein	-	1.848	2.94675	3.07599	7.771	10.3498	5.24867	2.72142	2.17187	1.25267	good	2.62358	7.78982	2.04865	0.00015	0.010932	0.4066	0.998442	5e-05	0.0044956
GRMZM5G870932		GO:0004612,GO:0005524,GO:0006094	AT4G37870	0	phosphoenolpyruvate carboxykise 1	PCK1,PEPCK	LOC_Os03g15050.2	phosphoenolpyruvate carboxykise, putative, expressed	-	16.9553	26.6552	33.0021	28.4388	149.081	38.6485	29.2432	21.0598	19.7185	good	25.5375	72.0561	23.3405	0.00015	0.010932	0.65115	0.998442	5e-05	0.0044956
GRMZM2G412986	KOG4698	GO:0016757	AT3G18170	3e-70	Glycosyltransferase family 61 protein		LOC_Os06g28124.1	glycosyltransferase, putative, expressed	-	5.67989	8.03502	6.61252	14.0831	13.4738	15.4677	8.06487	6.5427	5.87766	good	6.77581	14.3415	6.82841	0.00015	0.010932	0.96885	0.998442	0.0002	0.0136163
GRMZM2G153536			AT3G49680	2e-128	branched-chain aminotransferase 3				-	23.6281	32.2066	6.86913	46.0495	38.2635	44.8099	20.4043	23.8475	17.5664	good	20.9013	43.041	20.6061	0.0002	0.0136163	0.9428	0.998442	5e-05	0.0044956
GRMZM2G018004									-	10.934	15.2811	0	11.851	25.441	38.5652	7.06249	14.5361	11.4158	good	8.73837	25.2857	11.0048	0.0002	0.0136163	0.37805	0.998442	0.00035	0.0207093
GRMZM2G136300			AT5G49630	3e-164	amino acid permease 6	AAP1,T2	LOC_Os06g36180.1	amino acid transporter, putative, expressed	-	5.96259	7.01291	4.08514	7.34646	12.0237	16.9379	5.84191	6.81805	5.5834	good	5.68688	12.1027	6.08112	0.0002	0.0136163	0.7502	0.998442	0.0007	0.0344457
GRMZM2G000836			AT3G20880	2e-77	WIP domain protein 4	WIP4	LOC_Os05g37190.1	ZOS5-08 - C2H2 zinc finger protein, expressed	-	3.61024	6.11697	7.95362	12.309	15.9072	10.6792	6.32425	5.93474	3.92233	good	5.89361	12.9651	5.39377	0.00025	0.0161183	0.68585	0.998442	0.0001	0.00790813
GRMZM5G856125			AT3G04070	3e-64	C domain containing protein 47				-	8.18605	14.4645	0.661161	25.4506	14.2202	15.0728	11.8443	8.38447	6.45145	good	7.77057	18.2479	8.89341	0.00025	0.0161183	0.5489	0.998442	0.00035	0.0207093
GRMZM2G092474			AT4G11650	1e-61	osmotin 34	ATOSM34,OSM34	LOC_Os12g43490.1	thaumatin, putative, expressed	-	9.63596	5.88599	7.49125	5.98815	43.7267	6.93776	10.7063	9.73421	5.95459	good	7.67107	18.8842	8.79837	0.00025	0.0161183	0.52175	0.998442	0.00115	0.0493141
GRMZM2G005954			AT1G74950	4e-15	TIFY domain/Divergent CCT motif family protein	JAZ1,TIFY10A	LOC_Os09g26780.1	zinc-finger protein, putative, expressed	-	7.16444	11.5881	11.5019	20.0356	21.1364	19.5036	13.0636	11.3698	6.94212	good	10.0848	20.2252	10.4585	0.0003	0.0184916	0.84995	0.998442	0.00055	0.02874
GRMZM2G055273			AT4G25830	5e-06	Uncharacterised protein family (UPF0497)		LOC_Os06g44610.1	membrane associated DUF588 domain containing protein, putative, expressed	-	7.30827	6.08989	11.6262	26.6979	13.4347	13.7821	6.51365	6.16217	5.10094	good	8.34145	17.9716	5.92559	0.00035	0.0207093	0.13915	0.79431	5e-05	0.0044956
GRMZM2G171373	KOG1369	GO:0005524,GO:0016773,GO:0005975	AT4G29130	4e-166	hexokise 1	ATHXK1,GIN2,HXK1	LOC_Os01g52450.1	hexokise, putative, expressed	-	3.20823	2.74111	2.01592	7.02999	7.02745	6.39632	3.18578	2.84545	2.91625	good	2.65509	6.81792	2.98249	0.00035	0.0207093	0.63445	0.998442	0.0002	0.0136163
GRMZM2G025833		GO:0016161,GO:0000272	AT3G23920	0	beta-amylase 1	BAM1,BMY7,TR-BAMY	LOC_Os10g32810.1	beta-amylase, putative, expressed	-	4.40172	3.5821	5.89783	16.2494	8.14001	5.74228	4.53227	3.39231	1.47209	good	4.62722	10.0439	3.13222	0.0004	0.022819	0.09015	0.676567	5e-05	0.0044956
GRMZM6G310687	KOG1579	GO:0008898	AT3G25900	4e-119	Homocysteine S-methyltransferase family protein	ATHMT-1,HMT-1	LOC_Os03g12110.1	homocysteine S-methyltransferase protein, putative, expressed	HMT-1	16.193	111.521	15.1669	11.9805	120.157	212.456	45.8061	59.029	16.0612	good	47.627	114.864	40.2988	0.00045	0.0249154	0.44855	0.998442	5e-05	0.0044956
GRMZM2G001973			AT1G45207	9e-35	Remorin family protein		LOC_Os09g28300.1	remorin C-termil domain containing protein, putative, expressed	-	5.33562	8.03053	18.5244	34.8472	27.5443	8.49038	7.38874	9.07646	7.00366	good	10.6302	23.6273	7.82295	0.0005	0.0268743	0.1652	0.844301	5e-05	0.0044956
AC197705.4_FG003			AT5G01300	1e-50	PEBP (phosphatidylethanolamine-binding protein) family protein		LOC_Os05g39250.1	phosphatidylethanolamine-binding protein, putative, expressed	-	2.16857	2.77096	4.44508	8.25557	11.4764	8.49111	1.75713	2.23941	1.11904	good	3.1282	9.40769	1.70519	0.00055	0.02874	0.09075	0.678791	5e-05	0.0044956
GRMZM2G133400			AT5G13720	1e-77	Uncharacterised protein family (UPF0114)		LOC_Os07g46330.1	uncharacterized UPF0114 domain containing protein, expressed	-	19.919	16.88	25.0198	41.7025	31.5846	43.141	14.797	16.8771	17.2985	good	20.6063	38.8094	16.3242	0.0006	0.0306556	0.2075	0.904998	5e-05	0.0044956
AC177946.2_FG004									-	12.5421	10.7163	8.86952	28.0888	44.0956	8.438	10.494	10.8674	3.26544	good	10.7093	26.8741	8.20895	0.0006	0.0306556	0.36735	0.998442	5e-05	0.0044956
GRMZM5G893912	KOG0743	GO:0005524	AT5G40010	8e-137	AAA-ATPase 1	AATP1	LOC_Os12g24320.1	ATPase 3, putative, expressed	-	24.6319	31.8833	33.0389	37.6296	104.848	33.3451	27.5836	31.5827	27.5664	good	29.8514	58.6076	28.9109	0.0006	0.0306556	0.85185	0.998442	0.0006	0.0306556
GRMZM2G139834		GO:0016020	AT2G39510	3e-61	nodulin MtN21 /EamA-like transporter family protein		LOC_Os03g05530.1	nodulin, putative, expressed	-	5.33759	11.646	0.695962	11.0588	16.898	10.3899	3.79106	5.41554	5.20936	good	5.89318	12.7822	4.80532	0.0007	0.0344457	0.38025	0.998442	5e-05	0.0044956
GRMZM2G045720	KOG0688		AT3G26618	0	eukaryotic release factor 1-3	ERF1-3	LOC_Os05g31020.1	eukaryotic peptide chain release factor subunit 1-1, putative, expressed	-	4.55006	5.25559	6.58186	5.12807	16.766	10.7399	4.54165	6.01222	3.74127	good	5.4625	10.878	4.76505	0.00075	0.0362803	0.49945	0.998442	0.0001	0.00790813
GRMZM2G167637		GO:0030599,GO:0042545,GO:0005618	AT5G09760	9e-134	Plant invertase/pectin methylesterase inhibitor superfamily		LOC_Os01g65790.1	pectinesterase, putative, expressed	-	7.57065	5.93093	5.52081	8.33917	19.8455	9.27596	6.47035	6.59171	4.89229	good	6.3408	12.4869	5.98478	0.00075	0.0362803	0.76495	0.998442	0.0003	0.0184916
GRMZM2G014089	KOG0057	GO:0005524,GO:0016887,GO:0042626,GO:0006810,GO:0055085,GO:0016021	AT1G02520	0	P-glycoprotein 11	PGP21	LOC_Os01g50100.1	ABC transporter, ATP-binding protein, putative, expressed	-	6.50463	5.57649	4.55887	6.60604	11.2252	13.4205	6.21955	4.55613	5.19593	good	5.54666	10.4172	5.32387	0.00085	0.0398363	0.82995	0.998442	0.0005	0.0268743
GRMZM2G093826			AT4G13420	0	high affinity K+ transporter 5				-	7.84613	8.91822	2.38948	9.47077	22.1394	15.0142	7.68466	8.11578	9.96718	good	6.38461	15.5415	8.58921	5e-05	0.0044956	0.1182	0.750289	0.0013	0.0537942
AC215690.3_FG002		GO:0045300,GO:0006631,GO:0055114	AT2G43710	8e-167	Plant stearoyl-acyl-carrier-protein desaturase family protein	FAB2,SSI2	LOC_Os04g31070.1	acyl-desaturase, chloroplast precursor, putative, expressed	-	22.9427	26.1112	17.8417	31.8618	67.0319	44.4146	28.89	28.6132	24.2159	good	22.2985	47.7694	27.2397	5e-05	0.0044956	0.2728	0.966289	0.0021	0.0747783
GRMZM2G161310			AT3G43790	2e-123	zinc induced facilitator-like 2	ZIF1	LOC_Os01g17214.1	major facilitator superfamily antiporter, putative, expressed	-	22.4822	33.7347	2.43133	30.0045	49.6125	63.6293	34.1459	30.1156	16.2712	good	19.5494	47.7488	26.8442	5e-05	0.0044956	0.11925	0.752995	0.00475	0.13032
GRMZM2G154090	KOG0252	GO:0022857,GO:0055085,GO:0016021	AT2G38940	0	phosphate transporter 1;4	ATPT2,PHT1;4	LOC_Os10g30790.1	inorganic phosphate transporter, putative, expressed	PT2	19.119	4.79753	5.10117	17.1956	44.4936	13.3211	8.1026	17.8887	16.9712	good	9.67257	25.0034	14.3208	5e-05	0.0044956	0.05595	0.541365	0.00565	0.145505
AC210173.4_FG005	KOG0156	GO:0005506,GO:0016705,GO:0020037,GO:0055114	AT4G36220	4e-150	ferulic acid 5-hydroxylase 1	CYP84A1,FAH1	LOC_Os10g36848.1	cytochrome P450, putative, expressed	-	8.43906	9.21948	8.36966	9.38911	55.1429	5.53422	17.6706	13.4737	5.87419	good	8.67607	23.3554	12.3395	5e-05	0.0044956	0.06595	0.586278	0.00585	0.148711
GRMZM2G088028		GO:0030170,GO:0009058	AT1G72330	6e-101	alanine aminotransferase 2	ALAAT2	LOC_Os10g25140.1	aminotransferase, classes I and II, domain containing protein, expressed	-	28.1682	30.2511	4.89987	46.0526	61.5737	56.6653	43.9936	33.253	23.3913	good	21.1064	54.7639	33.546	5e-05	0.0044956	0.0189	0.304043	0.00675	0.162501
GRMZM2G148693	KOG0014	GO:0003677,GO:0046983,GO:0003700,GO:0006355,GO:0005634	AT1G69120	1e-62	K-box region and MADS-box transcription factor family protein	AGL7,AP1	LOC_Os07g01820.1	OsMADS15 - MADS-box family gene with MIKCc type-box, expressed	ZAP1	9.12999	9.68464	1.20399	7.41609	17.7076	26.4914	2.46738	17.9978	8.46338	good	6.67287	17.205	9.64285	5e-05	0.0044956	0.10365	0.712644	0.007	0.166628
GRMZM2G028665		GO:0004518	AT1G19660	5e-74	Wound-responsive family protein	ATBBD1,BBD1	LOC_Os01g50622.1	D-binding protein DSP1, putative, expressed	-	11.7391	11.0827	12.0786	13.6899	31.8965	50.7455	13.8149	21.6015	18.5618	good	11.6335	32.1106	17.9927	5e-05	0.0044956	0.03475	0.426545	0.00745	0.172621
GRMZM2G174975		GO:0016788,GO:0006629	AT1G09390	6e-108	GDSL-like Lipase/Acylhydrolase superfamily protein		LOC_Os01g22780.2	GDSL-like lipase/acylhydrolase, putative, expressed	-	22.3083	17.4394	5.5092	18.3233	54.9056	31.2794	21.6804	27.2691	14.1945	good	15.0856	34.8361	21.048	5e-05	0.0044956	0.0936	0.686642	0.0093	0.197152
GRMZM2G154007		GO:0016491,GO:0055114	AT5G42250	5e-117	Zinc-binding alcohol dehydrogese family protein		LOC_Os07g42924.1	dehydrogese, putative, expressed	-	12.6649	14.4478	2.6688	12.5165	44.1685	12.3765	17.9306	22.6878	10.3154	good	9.92717	23.0205	16.9779	5e-05	0.0044956	0.0078	0.177158	0.13375	0.783823
GRMZM5G853854	KOG0538	GO:0016491	AT4G18360	4e-167	Aldolase-type TIM barrel family protein		LOC_Os04g53210.1	hydroxyacid oxidase 1, putative, expressed	-	15.2881	21.9417	6.73049	19.7724	53.8762	40.3689	23.6499	21.226	12.0336	good	14.6534	38.0058	18.9698	0.0001	0.00790813	0.2379	0.938313	0.00135	0.0550644
GRMZM2G099834			ATCG00280	7e-83	photosystem II reaction center protein C				-	11.3615	19.7037	15.6734	37.4386	5.64243	80.5187	18.6763	34.0254	13.7444	good	15.5795	41.1999	22.1487	0.0001	0.00790813	0.14775	0.811482	0.00935	0.197806
GRMZM2G082302	KOG1815	GO:0008270	AT1G65430	1e-99	IBR domain-containing protein	ARI7,ATARI7	LOC_Os09g38630.1	expressed protein	-	6.76529	8.79661	2.86871	8.23721	19.3779	11.92	11.6064	8.89571	6.78794	good	6.14354	13.1784	9.09668	0.0001	0.00790813	0.03915	0.454328	0.04635	0.494841
GRMZM2G111579		GO:0004357,GO:0042398	AT4G23100	0	glutamate-cysteine ligase	ATECS1,CAD2,GSH1,GSHA,PAD2,RML1	LOC_Os05g03820.1	glutamate--cysteine ligase, chloroplast precursor, putative, expressed	GSH1	19.2249	37.9429	20.1155	32.2784	54.583	63.3792	29.2919	34.2873	19.9942	good	25.7611	50.0802	27.8578	0.00015	0.010932	0.66735	0.998442	0.00145	0.0579153
GRMZM2G067225		GO:0005506,GO:0016705,GO:0020037,GO:0055114	AT5G42650	3e-144	allene oxide synthase	AOS,CYP74A,DDE2	LOC_Os03g12500.1	cytochrome P450, putative, expressed	AOS	30.0697	18.62	8.45289	26.8888	74.9529	27.9029	31.5216	25.8929	14.7869	good	19.0475	43.2482	24.0671	0.00015	0.010932	0.20825	0.906167	0.0037	0.109817
GRMZM2G053206			AT1G03230	2e-19	Eukaryotic aspartyl protease family protein		LOC_Os01g71070.1	xylase inhibitor, putative, expressed	-	50.1685	34.7802	6.83632	17.6615	169.408	33.8563	48.2633	47.845	21.3232	good	30.595	73.6419	39.1438	0.00015	0.010932	0.20295	0.900924	0.0084	0.185192
GRMZM2G004224		GO:0045156,GO:0009772,GO:0019684	ATCG00270	7e-53	photosystem II reaction center protein D		LOC_Os04g16872.1	photosystem II D2 protein, putative, expressed	-	50.1335	62.6508	79.7373	150.121	18.1624	300.605	91.3009	111.607	66.9589	good	64.1739	156.296	89.9556	0.00015	0.010932	0.11835	0.750694	0.01285	0.242736
GRMZM2G082830	KOG1187	GO:0004672,GO:0005524,GO:0006468,GO:0030246	AT2G37710	3e-166	receptor lectin kise	RLK	LOC_Os07g18240.1	lectin-like receptor kise, putative, expressed	-	9.70982	15.8478	9.87527	16.4115	26.4398	25.8082	16.6848	15.0723	12.7752	good	11.811	22.8865	14.8441	0.00015	0.010932	0.2112	0.909246	0.0168	0.282513
GRMZM2G011513		GO:0005515	AT1G63220	2e-44	Calcium-dependent lipid-binding (CaLB domain) family protein		LOC_Os04g58570.1	C2 domain containing protein, putative, expressed	-	10.506	13.1795	9.56731	22.268	32.2555	17.7738	8.38663	15.2497	11.7751	good	11.0843	24.0991	11.8038	0.00025	0.0161183	0.77185	0.998442	0.0012	0.0508518
GRMZM2G050550	KOG0048	GO:0003682	AT5G67300	4e-53	myb domain protein r1	ATMYB44,ATMYBR1,MYB44,MYBR1	LOC_Os09g01960.1	MYB family transcription factor, putative, expressed	-	2.04355	3.36889	2.7875	5.10155	6.8015	6.57904	3.74701	3.19088	2.72746	good	2.73331	6.1607	3.22178	0.00025	0.0161183	0.4604	0.998442	0.002	0.0722121
GRMZM2G130440	KOG2453	GO:0016491,GO:0008152,GO:0055114	AT1G54100	0	aldehyde dehydrogese 7B4	ALDH7B4	LOC_Os09g26880.1	aldehyde dehydrogese, putative, expressed	-	83.4327	93.5964	29.1121	109.979	176.984	139.493	85.6325	85.3029	69.1782	good	68.7137	142.152	80.0379	0.00025	0.0161183	0.42635	0.998442	0.00255	0.0852946
GRMZM2G015983		GO:0008107,GO:0042546,GO:0016020	AT2G03220	7e-136	fucosyltransferase 1	ATFT1,ATFUT1,FT1,MUR2	LOC_Os02g52560.1	xyloglucan fucosyltransferase, putative, expressed	-	5.66433	7.06389	2.27344	10.1196	12.2008	10.9893	6.31878	7.05414	5.80018	good	5.00055	11.1032	6.39103	0.0003	0.0184916	0.23135	0.931832	0.00355	0.106705
GRMZM2G147687		GO:0004553,GO:0005975	AT5G20950	0	Glycosyl hydrolase family protein		LOC_Os03g53800.1	periplasmic beta-glucosidase precursor, putative, expressed	EXG1	22.007	17.8334	10.1684	14.5597	85.6375	24.2024	25.5341	29.3792	16.9617	good	16.6696	41.4665	23.9583	0.0003	0.0184916	0.06165	0.568077	0.01915	0.306159
GRMZM2G106493		GO:0030246	AT5G65600	1e-23	Concavalin A-like lectin protein kise family protein		LOC_Os08g24670.1	legume lectins beta domain containing protein, putative, expressed	-	2.63927	2.33451	1.66442	5.24537	5.14458	6.65917	2.74536	3.49257	3.21245	good	2.21273	5.68304	3.15013	0.00035	0.0207093	0.20255	0.90026	0.021	0.321387
GRMZM2G034113			AT2G46680	3e-32	homeobox 7				-	1.92524	3.37802	0.221126	5.91265	6.6886	9.36336	4.61427	5.40131	2.30902	good	1.84146	7.32154	4.1082	0.0004	0.022819	0.03225	0.409909	0.0366	0.439025
GRMZM5G821047			AT1G56220	9e-09	Dormancy/auxin associated family protein				-	35.7301	37.6795	23.5773	70.6117	82.8906	75.7808	69.4764	41.5963	32.0885	good	32.329	76.4277	47.7204	0.0004	0.022819	0.12085	0.757203	0.05355	0.530491
GRMZM2G116520									-	41.8858	19.6918	0.892184	10.4834	131.954	15.1721	49.5981	44.7955	22.7507	good	20.8233	52.5365	39.0481	0.0004	0.022819	0.0048	0.1313	0.184	0.875887
GRMZM2G161047									-	0	0	0	10.0624	12.3017	20.6976	8.92665	4.77638	0	good	0	14.3539	4.56768	0.0004	0.022819	1	1	0.2871	0.977579
GRMZM6G761998		GO:0046873,GO:0030001,GO:0055085,GO:0016020	AT1G55910	2e-56	zinc transporter 11 precursor	ZIP11	LOC_Os03g29850.1	metal cation transporter, putative, expressed	-	51.193	70.2757	21.9671	98.3686	86.7146	89.0069	62.6803	54.6028	52.1271	good	47.8119	91.3634	56.4701	0.00045	0.0249154	0.3668	0.998442	0.0076	0.174872
AC206951.3_FG017		GO:0003700,GO:0006355	AT1G72360	7e-16	Integrase-type D-binding superfamily protein	HRE1	LOC_Os03g08500.1	AP2 domain containing protein, expressed	-	35.6197	39.0523	28.3459	55.2865	61.7635	84.9405	58.8569	41.8659	20.788	good	34.3393	67.3302	40.5036	0.00045	0.0249154	0.3947	0.998442	0.0092	0.196037
GRMZM2G133718	KOG1282	GO:0004185,GO:0006508	AT2G35780	7e-167	serine carboxypeptidase-like 26	SCPL27	LOC_Os01g06490.1	OsSCP1 - Putative Serine Carboxypeptidase homologue, expressed	-	19.4549	21.1856	4.98781	34.6801	42.9331	22.0762	7.98805	17.0942	24.8455	good	15.2094	33.2298	16.6426	0.0005	0.0268743	0.6991	0.998442	0.00185	0.0688085
GRMZM2G004548			AT4G17900	5e-62	PLATZ transcription factor family protein		LOC_Os02g46610.1	zinc-binding protein, putative, expressed	-	7.48826	10.7191	2.08426	12.6539	14.3485	17.6643	7.76953	10.2795	6.83504	good	6.76387	14.8889	8.29469	0.0005	0.0268743	0.35055	0.998442	0.0039	0.113793
GRMZM2G024303		GO:0016491,GO:0055114	AT5G63620	1e-161	GroES-like zinc-binding alcohol dehydrogese family protein		LOC_Os08g01760.1	dehydrogese, putative, expressed	-	15.4349	14.4456	5.59756	28.6343	23.0179	21.3394	16.9665	12.1093	11.7842	good	11.826	24.3305	13.62	0.0005	0.0268743	0.48955	0.998442	0.0039	0.113793
GRMZM5G862540	KOG2666	GO:0016616,GO:0051287,GO:0055114	AT3G29360	0	UDP-glucose 6-dehydrogese family protein		LOC_Os12g25700.1	UDP-glucose 6-dehydrogese, putative, expressed	-	30.6924	45.1829	29.7658	36.0166	110.052	58.0253	39.2322	43.5836	36.1256	good	35.2137	68.0313	39.6471	0.0005	0.0268743	0.5134	0.998442	0.0042	0.119388
GRMZM2G323422									-	6.27299	12.2358	2.10617	14.7629	13.3859	23.8781	10.748	10.6965	9.61277	good	6.87165	17.3423	10.3524	0.0005	0.0268743	0.09725	0.69444	0.0216	0.326701
AC210595.3_FG004		GO:0051716,GO:0046658	AT4G20260		plasma-membrane associated cation-binding protein 1	ATPCAP1,PCAP1	LOC_Os01g13210.1	salt stress root protein RS1, putative, expressed	-	7.00932	13.4496	4.98132	18.7828	15.9402	29.9098	15.4748	12.6542	14.7141	good	8.48008	21.5443	14.281	0.0006	0.0306556	0.0465	0.495419	0.0795	0.639642
GRMZM2G301939			AT5G23530	9e-71	carboxyesterase 18				-	5.40197	6.29625	0.779201	9.03344	9.70661	10.4653	4.91278	6.26471	3.54493	good	4.15914	9.73512	4.90747	0.00065	0.0325271	0.50645	0.998442	0.002	0.0722121
GRMZM5G820696			AT5G27320	6e-99	alpha/beta-Hydrolases superfamily protein				-	4.65108	6.0077	2.24639	7.26092	11.7101	10.1308	5.13231	4.96806	4.23033	good	4.30172	9.70061	4.7769	0.00065	0.0325271	0.6617	0.998442	0.00205	0.073536
GRMZM2G107639			AT1G80360	2e-161	Pyridoxal phosphate (PLP)-dependent transferases superfamily protein				-	10.5768	11.3336	7.18454	16.2802	18.9375	19.4855	10.8578	11.065	9.5015	good	9.69831	18.2344	10.4748	0.0007	0.0344457	0.683	0.998442	0.00285	0.0922336
GRMZM5G889719		GO:0003700,GO:0006355	AT2G44940	1e-28	Integrase-type D-binding superfamily protein		LOC_Os10g41130.1	AP2 domain containing protein, expressed	DREB1	1.86045	2.4126	1.40735	6.29821	6.51402	5.83218	2.60668	3.61997	1.29909	good	1.89347	6.2148	2.50858	0.00075	0.0362803	0.4276	0.998442	0.0073	0.170482
GRMZM2G150256	KOG4296	GO:0008234,GO:0006508	AT5G43060	7e-139	Granulin repeat cysteine protease family protein	RD21,RD21A	LOC_Os04g55650.1	oryzain alpha chain precursor, putative, expressed	MIR2	12.5249	14.5444	7.18788	15.4776	24.8264	26.5405	12.0989	14.5569	14.6008	good	11.4191	22.2815	13.7522	0.00075	0.0362803	0.33375	0.998442	0.0101	0.208033
GRMZM2G389070			AT2G30230	1e-36	unknown protein; FUNCTIONS IN: molecular_function unknown; INVOLVED IN: biological_process unknown; LOCATED IN: endomembrane system; BEST Arabidopsis thalia protein match is: unknown protein (TAIR:AT1G06980.1); Has 167 Blast hits to 167 proteins in 14 species: Archae - 0; Bacteria - 0; Metazoa - 0; Fungi - 0; Plants - 167; Viruses - 0; Other Eukaryotes - 0 (source: NCBI BLink).		LOC_Os05g07240.1	expressed protein	-	17.1389	27.194	13.2286	24.1519	37.4886	49.5677	23.8641	28.8814	22.7664	good	19.1872	37.0694	25.1706	0.00075	0.0362803	0.1669	0.846566	0.03925	0.455105
GRMZM2G088464			AT3G47570	2e-60	Leucine-rich repeat protein kise family protein				-	8.28247	6.88736	1.50998	13.9925	11.9504	10.1401	8.11761	7.66727	10.6031	good	5.55994	12.0277	8.79599	0.00075	0.0362803	0.03785	0.445999	0.114	0.738968
GRMZM2G169261		GO:0006629,GO:0016717,GO:0055114	AT3G12120	4e-135	fatty acid desaturase 2	FAD2	LOC_Os07g23410.1	fatty acid desaturase, putative, expressed	-	11.0434	8.35229	0.116669	9.42555	24.4522	9.39814	27.1644	8.48964	6.39734	good	6.50412	14.4253	14.0171	0.0008	0.0380755	0.00135	0.0550644	0.89085	0.998442
GRMZM2G419777			AT5G03890	2e-06	unknown protein; INVOLVED IN: N-termil protein myristoylation; LOCATED IN: cellular_component unknown; BEST Arabidopsis thalia protein match is: unknown protein (TAIR:AT3G10120.1); Has 1807 Blast hits to 1807 proteins in 277 species: Archae - 0; Bacteria - 0; Metazoa - 736; Fungi - 347; Plants - 385; Viruses - 0; Other Eukaryotes - 339 (source: NCBI BLink).		LOC_Os11g05490.1	expressed protein	-	8.5087	8.85199	3.0982	3.97591	23.3811	19.008	8.41497	10.9662	5.52909	good	6.81963	15.455	8.30342	0.00085	0.0398363	0.41995	0.998442	0.0075	0.173342
GRMZM2G174917		GO:0003700,GO:0006355	AT5G67190	5e-21	DREB and EAR motif protein 2	DEAR3	LOC_Os04g55520.1	AP2 domain containing protein, expressed	-	5.49007	11.0103	1.84131	12.234	12.7313	13.9431	8.54839	7.64949	6.55586	good	6.11389	12.9695	7.58458	0.0009	0.0413825	0.31665	0.996347	0.00625	0.15465
AC233910.1_FG008			AT5G19900	8e-22	PRLI-interacting factor, putative		LOC_Os09g38070.1	expressed protein	-	5.5566	10.493	3.62313	11.4053	18.0937	11.53	8.81623	8.46379	7.09425	good	6.55758	13.6763	8.12476	0.00095	0.0430121	0.325	0.998442	0.0101	0.208033
GRMZM2G088018		GO:0030170,GO:0009058	AT1G72330	7e-67	alanine aminotransferase 2	ALAAT2	LOC_Os10g25140.1	aminotransferase, classes I and II, domain containing protein, expressed	-	28.358	50.9284	4.41143	41.4653	61.76	66.7499	43.8282	39.719	30.6679	good	27.8993	56.6584	38.0717	0.001	0.0445684	0.1315	0.779434	0.0349	0.427688
GRMZM2G403121									-	6.49878	13.0915	0.348111	9.09952	15.6998	17.3207	9.60694	9.92243	9.84083	good	6.64613	14.04	9.79007	0.001	0.0445684	0.07575	0.625533	0.0576	0.549552
GRMZM2G075315									-	51.1334	25.3103	2.66958	12.6143	139.057	21.6393	64.7715	57.3404	25.5231	good	26.3711	57.7702	49.2117	0.00105	0.0462486	0.00155	0.0607364	0.4617	0.998442
GRMZM2G012233			AT1G62940	7e-37	acyl-CoA synthetase 5				-	4.66557	4.64245	2.59035	10.0685	7.81815	8.12569	4.39501	5.54395	2.66281	good	3.96612	8.67078	4.20059	0.0011	0.0480417	0.8122	0.998442	0.0023	0.0798379
GRMZM2G018018	KOG2325	GO:0055085,GO:0016021	AT4G22990	0	Major Facilitator Superfamily with SPX (SYG1/Pho81/XPR1) domain-containing protein		LOC_Os04g48390.1	uncharacterized membrane protein, putative, expressed	-	6.414	13.0278	5.23133	10.6275	18.6914	18.1702	13.5257	8.67606	3.28947	good	8.22438	15.8297	8.49708	0.00115	0.0493141	0.877	0.998442	0.0016	0.0621363
GRMZM2G463953			AT1G80180				LOC_Os06g39912.1	expressed protein	-	12.1858	16.0008	10.0576	17.5118	25.845	27.8933	13.5799	15.4767	9.77629	good	12.7481	23.75	12.9443	0.00115	0.0493141	0.93865	0.998442	0.0019	0.0700696
GRMZM2G048904			AT1G28590	2e-73	GDSL-like Lipase/Acylhydrolase superfamily protein		LOC_Os06g47910.1	GDSL-like lipase/acylhydrolase, putative, expressed	-	8.7149	8.13328	49.8832	5.05172	1.3588	2.15154	5.75674	5.09525	16.4085	good	22.2438	2.85402	9.08683	5e-05	0.0044956	5e-05	0.0044956	5e-05	0.0044956
GRMZM2G064096		GO:0045735	AT5G20630	4e-61	germin 3	ATGER3,GER3,GLP3,GLP3A,GLP3B	LOC_Os08g35760.1	Cupin domain containing protein, expressed	GLP1	8.10332	5.56793	208.002	4.47907	2.2802	1.45855	6.46268	13.586	8.32131	good	73.8911	2.73927	9.45666	5e-05	0.0044956	5e-05	0.0044956	5e-05	0.0044956
GRMZM2G103666	KOG3346		AT1G65480	2e-58	PEBP (phosphatidylethanolamine-binding protein) family protein	FT	LOC_Os01g54490.1	osFTL9 FT-Like9 homologous to Flowering Locus T gene; contains Pfam profile PF01161: Phosphatidylethanolamine-binding protein	ZCN12	28.5762	32.0552	221.673	8.07077	3.7979	3.87652	18.6099	21.6488	64.6597	good	94.1015	5.2484	34.9728	5e-05	0.0044956	5e-05	0.0044956	5e-05	0.0044956
GRMZM2G141756	KOG3346		AT1G65480	1e-53	PEBP (phosphatidylethanolamine-binding protein) family protein	FT	LOC_Os05g44180.1	osFTL10 FT-Like10 homologous to Flowering Locus T gene; contains Pfam profile PF01161: Phosphatidylethanolamine-binding protein, expressed	ZCN7	36.7932	31.1321	239.169	15.1049	6.30475	5.82797	20.022	15.0314	46.4949	good	102.365	9.07921	27.1828	5e-05	0.0044956	5e-05	0.0044956	5e-05	0.0044956
GRMZM2G147787									-	15.6219	12.6007	74.3132	3.43012	3.61575	2.28395	16.6784	12.2104	13.2626	good	34.1786	3.10994	14.0505	5e-05	0.0044956	0.0001	0.00790813	5e-05	0.0044956
GRMZM2G179264	KOG3346		AT1G65480	5e-52	PEBP (phosphatidylethanolamine-binding protein) family protein	FT	LOC_Os05g44180.1	osFTL10 FT-Like10 homologous to Flowering Locus T gene; contains Pfam profile PF01161: Phosphatidylethanolamine-binding protein, expressed	ZCN8	26.2278	28.8718	255.003	15.9796	4.49117	3.67183	17.5251	25.221	59.3951	good	103.368	8.04753	34.0471	5e-05	0.0044956	0.0001	0.00790813	5e-05	0.0044956
GRMZM2G094165		GO:0004089,GO:0008270	AT5G14740	6e-65	carbonic anhydrase 2	ATBCA1,ATSABP3,CA1,SABP3	LOC_Os01g45274.4	carbonic anhydrase, chloroplast precursor, putative, expressed	-	94.7638	49.2877	440.814	48.3456	41.1618	25.4921	84.452	93.7195	68.0907	good	194.955	38.3332	82.0874	5e-05	0.0044956	0.0007	0.0344457	5e-05	0.0044956
GRMZM2G134219		GO:0004252,GO:0042802,GO:0043086	AT1G71950		Proteise inhibitor, propeptide		LOC_Os03g62210.1	subtilisin N-termil Region family protein, expressed	-	73.5428	31.5162	102.121	20.5309	10.101	5.82991	37.3876	27.2917	45.2114	good	69.06	12.1539	36.6302	5e-05	0.0044956	0.0009	0.0413825	5e-05	0.0044956
GRMZM2G114751		GO:0016020	AT4G30420	2e-82	nodulin MtN21 /EamA-like transporter family protein		LOC_Os09g25810.2	nodulin, putative, expressed	-	35.0042	22.0115	241.041	20.9384	12.4774	3.99144	57.9977	29.847	23.806	good	99.3522	12.4691	37.2169	5e-05	0.0044956	0.00095	0.0430121	5e-05	0.0044956
GRMZM2G348863			AT5G24860	5e-21	flowering promoting factor 1	ATFPF1,FPF1	LOC_Os07g47450.1	flowering promoting factor-like 1, putative, expressed	-	9.70886	10.556	115.689	5.92801	2.08987	2.9888	10.8192	11.7253	25.8363	good	45.318	3.66889	16.1269	5e-05	0.0044956	0.00025	0.0161183	0.00015	0.010932
GRMZM2G175401	KOG3011		AT4G27030	1e-49	fatty acid desaturase A	FAD4,FADA	LOC_Os08g08850.1	carotenoid synthesis regulator CarF, putative, expressed	-	11.3395	6.35744	63.193	6.43061	3.44149	3.11583	15.1959	10.6828	5.40871	good	26.9633	4.32931	10.4291	5e-05	0.0044956	5e-05	0.0044956	0.00025	0.0161183
GRMZM2G164318		GO:0005506,GO:0016491,GO:0006633,GO:0055114	AT5G52570	5e-81	beta-carotene hydroxylase 2	B1,BCH1,BETA-OHASE 1,chy1	LOC_Os04g48880.1	fatty acid hydroxylase, putative, expressed	BCH1	14.2135	9.9149	54.4787	8.96009	3.91799	3.35873	16.5004	12.2723	4.77908	good	26.2024	5.41227	11.1839	5e-05	0.0044956	0.0001	0.00790813	0.00075	0.0362803
GRMZM2G028535	KOG4165	GO:0016491,GO:0008152,GO:0055114	AT3G55610	0	delta 1-pyrroline-5-carboxylate synthase 2	P5CS2	LOC_Os01g62900.1	amino acid kise, putative, expressed	-	7.20852	2.64323	104.174	6.79665	14.597	7.42941	4.9657	4.32316	3.77651	good	38.0086	9.60769	4.35512	5e-05	0.0044956	5e-05	0.0044956	5e-05	0.0044956
GRMZM2G134264									-	16.3604	7.69745	331.59	15.7483	44.4921	16.8079	11.7742	19.0544	9.54996	good	118.549	25.6828	13.4595	5e-05	0.0044956	5e-05	0.0044956	0.00065	0.0325271
GRMZM2G044851	KOG1237	GO:0005215,GO:0006810,GO:0016020	AT1G32450	1e-177	nitrate transporter 1.5	NRT1.5	LOC_Os02g46460.1	peptide transporter PTR2, putative, expressed	-	4.89028	5.56102	2.16262	2.77278	0.617306	1.93514	12.4211	6.20088	10.8074	good	4.20464	1.77508	9.80979	0.00065	0.0325271	0.0001	0.00790813	5e-05	0.0044956
GRMZM2G112488		GO:0006952,GO:0009607	AT2G40330		PYR1-like 6	PYL6,RCAR9	LOC_Os03g18850.1	pathogenesis-related Bet v I family protein, putative, expressed	PR10.1	17.4053	16.0631	85.5768	7.01678	24.9581	2.38391	23.1751	24.3059	10.4992	good	39.6817	11.4529	19.3267	5e-05	0.0044956	0.00115	0.0493141	0.0273	0.373261
GRMZM2G073969			AT3G16660	5e-10	Pollen Ole e 1 allergen and extensin family protein		LOC_Os03g22210.1	POEI46 - Pollen Ole e I allergen and extensin family protein precursor, expressed	-	110.286	23.3363	3419.47	54.2446	162.026	17.2735	40.6382	34.0359	72.0228	good	1184.36	77.848	48.899	5e-05	0.0044956	5e-05	0.0044956	0.03025	0.39505
GRMZM2G108723			AT5G02580	9e-22	Plant protein 1589 of unknown function		LOC_Os05g38680.1	plant-specific domain TIGR01589 family protein, expressed	-	7.48366	14.1784	123.425	13.3843	3.05381	0.636807	7.62144	12.3443	15.5627	good	48.3624	5.69164	11.8428	5e-05	0.0044956	5e-05	0.0044956	0.03225	0.409909
GRMZM2G447785									-	38.4896	7.48645	153.519	27.1935	17.0067	5.46982	20.8913	19.2201	34.4449	good	66.4984	16.5567	24.8521	5e-05	0.0044956	5e-05	0.0044956	0.04665	0.496378
GRMZM2G324956			AT5G59720	3e-21	heat shock protein 18.2		LOC_Os02g03570.1	hsp20/alpha crystallin family protein, putative, expressed	-	10.5307	11.3691	41.6554	5.35232	4.20938	4.38619	5.71779	6.47806	10.9282	good	21.1851	4.6493	7.70802	5e-05	0.0044956	5e-05	0.0044956	0.0468	0.497206
GRMZM2G167336	KOG0156	GO:0005506,GO:0016705,GO:0020037,GO:0055114	AT5G06900	4e-86	cytochrome P450, family 93, subfamily D, polypeptide 1	CYP93D1	LOC_Os06g01250.1	cytochrome P450, putative, expressed	-	17.4623	13.1104	66.1906	8.31815	9.36994	9.94127	11.4705	18.8155	9.8868	good	32.2544	9.20979	13.3909	5e-05	0.0044956	5e-05	0.0044956	0.04965	0.511457
GRMZM2G150906			AT5G40390	0	Raffinose synthase family protein	SIP1	LOC_Os01g07530.1	uncharacterized glycosyltransferase, putative, expressed	-	11.3248	8.65584	52.2602	9.17887	7.98191	3.77812	15.1691	7.77979	7.28745	good	24.0803	6.97963	10.0788	5e-05	0.0044956	5e-05	0.0044956	0.0592	0.55622
GRMZM2G053343			AT1G62750	2e-88	Translation elongation factor EFG/EF2 protein				-	27.8249	10.855	82.8422	19.0901	12.7062	10.9173	28.3629	14.2118	17.5674	good	40.5074	14.2379	20.0474	5e-05	0.0044956	0.00095	0.0430121	0.07795	0.63358
GRMZM2G387528	KOG4304	GO:0046983	AT1G09530	2e-35	phytochrome interacting factor 3	PAP3,PIF3,POC1	LOC_Os05g04740.1	helix-loop-helix D-binding domain containing protein, expressed	-	6.05603	7.95582	31.166	9.1527	3.31712	3.40212	8.14958	5.98162	8.4032	good	15.0593	5.29065	7.51147	5e-05	0.0044956	0.0008	0.0380755	0.0883	0.670715
GRMZM2G137046		GO:0003700,GO:0043565,GO:0006355	AT5G11260	2e-38	Basic-leucine zipper (bZIP) transcription factor family protein	HY5,TED 5	LOC_Os02g10860.1	bZIP transcription factor domain containing protein, expressed	-	24.0521	35.1062	141.828	19.7378	27.8156	23.3828	29.9834	36.9107	28.7404	good	66.9954	23.6454	31.8782	5e-05	0.0044956	0.00055	0.02874	0.1066	0.720118
GRMZM2G113340			AT5G02160	1e-27	unknown protein; FUNCTIONS IN: molecular_function unknown; INVOLVED IN: biological_process unknown; LOCATED IN: chloroplast thylakoid membrane; EXPRESSED IN: 23 plant structures; EXPRESSED DURING: 13 growth stages; Has 121 Blast hits to 121 proteins in 17 species: Archae - 0; Bacteria - 0; Metazoa - 0; Fungi - 0; Plants - 121; Viruses - 0; Other Eukaryotes - 0 (source: NCBI BLink).		LOC_Os05g01950.1	expressed protein	-	7.8177	6.9085	49.1819	3.86474	5.65839	6.74564	10.5771	9.492	3.71996	good	21.3027	5.42292	7.92969	5e-05	0.0044956	0.0001	0.00790813	0.1162	0.744881
GRMZM2G023332			AT4G23180	2e-37	cysteine-rich RLK (RECEPTOR-like protein kise) 10	CRK10,RLK4	LOC_Os01g26390.1	TKL_IRAK_DUF26-lh.1 - DUF26 kises have homology to DUF26 containing loci, expressed	-	5.88972	5.55905	27.7191	5.38654	2.06116	3.02146	5.58197	3.85544	5.65863	good	13.056	3.48972	5.03201	5e-05	0.0044956	0.0001	0.00790813	0.1674	0.847751
GRMZM2G031311	KOG0747	GO:0003824,GO:0050662,GO:0044237,GO:0008831,GO:0045226	AT1G78570	0	rhamnose biosynthesis 1	ATRHM1,RHM1,ROL1	LOC_Os03g17000.2	D dependent epimerase/dehydratase family domain containing protein, expressed	-	5.74663	5.77185	63.591	3.10972	6.31876	4.70611	5.06053	8.92954	4.12922	good	25.0365	4.71153	6.03976	5e-05	0.0044956	5e-05	0.0044956	0.2182	0.917232
GRMZM2G180283		GO:0016758,GO:0008152	AT5G65550	9e-59	UDP-Glycosyltransferase superfamily protein		LOC_Os02g37690.1	UDP-glucoronosyl and UDP-glucosyl transferase, putative, expressed	-	12.994	12.5359	101.739	5.54892	8.97517	20.7083	7.93789	12.8451	6.64229	good	42.423	11.7441	9.14176	5e-05	0.0044956	5e-05	0.0044956	0.2237	0.924494
GRMZM2G154078									-	12.6507	14.0972	75.4181	6.37318	9.06795	19.859	14.0311	20.3834	10.6682	good	34.0553	11.7667	15.0276	5e-05	0.0044956	0.00045	0.0249154	0.23695	0.937677
AC208077.3_FG004									-	33.7263	18.9078	588.244	67.3002	44.4451	13.102	96.7178	20.409	52.0369	good	213.626	41.6158	56.3879	5e-05	0.0044956	5e-05	0.0044956	0.24635	0.946925
GRMZM5G845736		GO:0004553,GO:0005975	AT1G61820	2e-93	beta glucosidase 46	BGLU46	LOC_Os04g43360.1	Os4bglu14 - monolignol beta-glucoside homologue without catalytic acid/base, expressed	-	17.4947	15.5828	80.5975	9.75253	11.9583	14.7503	14.6289	18.3718	13.2387	good	37.8917	12.1537	15.4131	5e-05	0.0044956	5e-05	0.0044956	0.2514	0.949612
GRMZM2G329040	KOG2914		AT1G56500	4e-133	haloacid dehalogese-like hydrolase family protein		LOC_Os03g19760.2	HAD-superfamily hydrolase, subfamily IA, variant 3 containing protein, expressed	-	27.6566	13.114	122.929	25.4559	13.5931	16.7889	33.1045	13.9186	20.7801	good	54.5665	18.6126	22.6011	5e-05	0.0044956	0.00015	0.010932	0.28335	0.975423
GRMZM5G818346			AT5G13930	0	Chalcone and stilbene synthase family protein				-	15.0474	8.31155	177.604	4.38621	18.5161	10.533	9.60617	10.7656	6.0218	good	66.9877	11.1451	8.79786	5e-05	0.0044956	5e-05	0.0044956	0.2968	0.983039
AC213521.3_FG005		GO:0008883,GO:0050661,GO:0033014,GO:0055114	AT1G58290	1e-180	Glutamyl-tR reductase family protein	HEMA1	LOC_Os10g35840.1	shikimate/quite 5-dehydrogese, putative, expressed	-	22.6842	13.9027	183.685	16.5148	21.2137	14.7032	19.596	26.2653	15.549	good	73.424	17.4772	20.4701	5e-05	0.0044956	5e-05	0.0044956	0.37835	0.998442
GRMZM2G007928									-	57.2727	3.17006	257.983	43.4175	34.1159	13.74	12.8757	32.5439	35.8113	good	106.142	30.4245	27.077	5e-05	0.0044956	5e-05	0.0044956	0.53925	0.998442
GRMZM2G049882	KOG1543	GO:0008234,GO:0006508	AT1G06260	4e-69	Cysteine proteises superfamily protein		LOC_Os09g21370.1	cysteine proteise EP-B 1 precursor, putative, expressed	-	7.85718	8.93256	36.7489	1.52435	10.3555	9.43556	2.96112	7.8489	8.10079	good	17.8462	7.10514	6.3036	5e-05	0.0044956	5e-05	0.0044956	0.58965	0.998442
GRMZM2G049909			AT1G49600	1e-39	R-binding protein 47A				-	12.6481	6.94289	111.445	11.0652	14.6359	8.66222	14.2777	8.3828	4.64087	good	43.6787	11.4544	9.10046	5e-05	0.0044956	5e-05	0.0044956	0.3419	0.998442
GRMZM2G064091	KOG1237	GO:0005215,GO:0006810,GO:0016020	AT2G26690	1e-169	Major facilitator superfamily protein		LOC_Os01g37590.1	peptide transporter PTR2, putative, expressed	-	13.9978	13.699	130.686	16.1409	8.02399	3.81505	10.5491	9.38078	8.65134	good	52.7943	9.32665	9.52707	5e-05	0.0044956	5e-05	0.0044956	0.9113	0.998442
GRMZM2G083130		GO:0016758,GO:0008152	AT1G22380	2e-101	UDP-glucosyl transferase 85A3	AtUGT85A3,UGT85A3	LOC_Os02g51910.1	cytokinin-O-glucosyltransferase 2, putative, expressed	-	18.7916	10.2017	79.2439	7.28333	10.2002	11.201	8.50634	14.7638	8.81718	good	36.0791	9.56151	10.6958	5e-05	0.0044956	5e-05	0.0044956	0.5643	0.998442
GRMZM2G155253	KOG1557	GO:0004332,GO:0006096	AT4G38970	0	fructose-bisphosphate aldolase 2	FBA2	LOC_Os11g07020.1	fructose-bisphospate aldolase isozyme, putative, expressed	-	26.1813	22.1602	203.331	25.7539	29.2913	19.2619	21.2993	27.8479	29.5785	good	83.8908	24.769	26.2419	5e-05	0.0044956	5e-05	0.0044956	0.7473	0.998442
GRMZM2G161154		GO:0046872	AT3G09390		metallothionein 2A	ATMT-1,ATMT-K,MT2A	LOC_Os12g38270.1	metallothionein, putative, expressed	-	30.8186	24.9951	620.13	20.9076	25.5312	30.5976	26.1284	39.3532	21.0825	good	225.315	25.6788	28.8547	5e-05	0.0044956	5e-05	0.0044956	0.5374	0.998442
GRMZM2G162388	KOG0865	GO:0003755,GO:0006457	AT2G21130	7e-72	Cyclophilin-like peptidyl-prolyl cis-trans isomerase family protein		LOC_Os02g02890.1	peptidyl-prolyl cis-trans isomerase, putative, expressed	-	69.2868	66.3824	432.297	63.7769	59.948	55.2539	88.0732	48.9903	57.4594	good	189.322	59.6596	64.841	5e-05	0.0044956	5e-05	0.0044956	0.6425	0.998442
GRMZM2G170692	KOG0222	GO:0016841,GO:0009058	AT2G37040	0	PHE ammonia lyase 1	ATPAL1,PAL1	LOC_Os02g41680.1	phenylalanine ammonia-lyase, putative, expressed	-	8.16143	7.47924	55.9859	4.9727	17.1697	5.31176	8.76611	11.7826	4.87776	good	23.8755	9.15139	8.47549	5e-05	0.0044956	5e-05	0.0044956	0.70135	0.998442
GRMZM2G314769			AT1G19715	8e-10	Mannose-binding lectin superfamily protein				-	49.3524	45.7586	251.318	22.9593	47.1802	38.744	30.6174	56.8801	36.5959	good	115.476	36.2945	41.3645	5e-05	0.0044956	5e-05	0.0044956	0.50755	0.998442
GRMZM5G839640									-	17.6186	8.89556	75.4475	5.86675	19.5043	7.58137	14.908	13.3878	4.2577	good	33.9872	10.9841	10.8512	5e-05	0.0044956	5e-05	0.0044956	0.9624	0.998442
GRMZM5G841343									-	25.1165	19.6446	148.173	33.0508	16.6996	15.6573	23.3653	14.4113	14.8365	good	64.3114	21.8026	17.5377	5e-05	0.0044956	5e-05	0.0044956	0.3602	0.998442
AC217050.4_FG001			AT5G16040	2e-170	Regulator of chromosome condensation (RCC1) family protein		LOC_Os08g33390.1	Regulator of chromosome condensation domain containing protein, expressed	-	9.55028	8.14577	42.9255	6.25408	10.3363	6.1942	9.92701	9.66098	8.27954	good	20.2072	7.59486	9.28918	5e-05	0.0044956	0.0003	0.0184916	0.32035	0.998442
GRMZM2G175076		GO:0016872	AT5G05270	1e-41	Chalcone-flavanone isomerase family protein		LOC_Os11g02440.1	chalcone--flavonone isomerase, putative, expressed	-	22.4103	16.7445	78.8368	8.34048	25.4133	14.0307	20.7962	22.7452	11.3974	good	39.3305	15.9282	18.3129	5e-05	0.0044956	0.00035	0.0207093	0.4785	0.998442
GRMZM5G821973									-	8.377	9.86995	57.1688	15.369	4.14945	4.2138	11.4059	7.37174	11.6185	good	25.1386	7.91075	10.132	5e-05	0.0044956	0.0004	0.022819	0.33045	0.998442
GRMZM2G118979			AT3G09690	8e-149	alpha/beta-Hydrolases superfamily protein		LOC_Os03g17900.1	hydrolase, alpha/beta fold family protein, putative, expressed	-	7.79233	7.00285	28.5369	7.62388	5.77453	4.76782	7.899	6.52157	7.38709	good	14.444	6.05541	7.26922	5e-05	0.0044956	0.00115	0.0493141	0.35265	0.998442
GRMZM2G078650			AT1G49740	2e-131	PLC-like phosphodiesterases superfamily protein		LOC_Os04g35100.1	phospholipase C, putative, expressed	-	10.9767	9.57927	31.4937	9.78835	7.48088	4.72562	8.72542	9.0413	9.48094	good	17.3499	7.33162	9.08255	0.0001	0.00790813	0.00075	0.0362803	0.27655	0.96967
GRMZM2G144730	KOG2323	GO:0000287,GO:0004743,GO:0030955,GO:0006096	AT5G52920	0	plastidic pyruvate kise beta subunit 1	PKP-BETA1,PKP1,PKP2	LOC_Os10g42100.1	pyruvate kise, putative, expressed	-	24.1974	17.3238	128.033	22.1302	23.1255	16.2652	23.4731	23.3156	16.9852	good	56.5181	20.507	21.258	0.00015	0.010932	0.00015	0.010932	0.84165	0.998442
GRMZM2G039886	KOG0714		AT2G20560	1e-123	DJ heat shock family protein		LOC_Os05g48810.1	dJ domain containing protein, expressed	-	9.58488	10.1667	51.8687	9.84685	14.0961	7.6286	12.2208	10.5627	9.08289	good	23.8734	10.5238	10.6221	0.0002	0.0136163	0.0002	0.0136163	0.9591	0.998442
GRMZM2G155242		GO:0004512,GO:0006021,GO:0008654	AT2G22240	0	myo-inositol-1-phosphate synthase 2	ATIPS1,ATMIPS1,MI-1-P SYNTHASE,MIPS1	LOC_Os03g09250.1	inositol-3-phosphate synthase, putative, expressed	-	13.4602	18.012	243.093	20.7405	50.9576	14.0714	13.7516	17.7061	16.033	good	91.5217	28.5898	15.8302	0.0003	0.0184916	5e-05	0.0044956	0.00355	0.106705
GRMZM2G151567		GO:0005515,GO:0004672,GO:0006468	AT1G56140	0	Leucine-rich repeat transmembrane protein kise		LOC_Os08g10300.1	SHR5-receptor-like kise, putative, expressed	-	6.58383	6.09879	73.5242	9.88462	7.70121	9.16209	7.05847	6.41811	13.5866	good	28.7356	8.91597	9.02106	0.0003	0.0184916	0.0003	0.0184916	0.9555	0.998442
GRMZM2G033962		GO:0000156,GO:0000160,GO:0006355,GO:0005515	AT5G02810	1e-72	pseudo-response regulator 7	APRR7,PRR7	LOC_Os07g49460.1	response regulator receiver domain containing protein, expressed	-	10.54	15.4031	32.6017	7.93316	9.63074	12.6155	8.25765	7.28482	13.1594	good	19.5149	10.0598	9.56729	0.00035	0.0207093	5e-05	0.0044956	0.79225	0.998442
GRMZM5G863596	KOG0471	GO:0003824,GO:0043169,GO:0005975,GO:0004556,GO:0005509	AT1G69830	0	alpha-amylase-like 3	AMY3,ATAMY3	LOC_Os01g51754.1	alpha-amylase precursor, putative, expressed	-	10.2716	10.9968	68.8108	10.2009	11.1753	15.7475	10.5522	14.2888	9.92058	good	30.0264	12.3746	11.5872	0.00035	0.0207093	0.00015	0.010932	0.71285	0.998442
GRMZM2G071771			AT5G48485		Bifunctiol inhibitor/lipid-transfer protein/seed storage 2S albumin superfamily protein	DIR1	LOC_Os07g18990.1	LTPL40 - Protease inhibitor/seed storage/LTP family protein precursor, expressed	-	7.32567	3.98544	36.9527	5.90013	9.10358	3.1825	6.31428	5.19746	5.42149	good	16.0879	6.06207	5.64441	0.00045	0.0249154	0.0002	0.0136163	0.78835	0.998442
GRMZM2G333795			AT5G15450	4e-120	casein lytic proteise B3				-	13.7485	5.22987	65.3453	14.6691	15.4834	6.69328	17.7967	6.96586	13.0812	good	28.1079	12.2819	12.6146	0.00055	0.02874	0.0009	0.0413825	0.89535	0.998442
GRMZM2G351977			AT2G34420	9e-131	photosystem II light harvesting complex gene B1B2	LHB1B2,LHCB1.5	LOC_Os01g41710.1	chlorophyll A-B binding protein, putative, expressed	-	269.996	207.486	1337.91	531.562	23.0922	21.9033	192.293	88.0095	253.936	good	605.131	192.186	178.08	0.0008	0.0380755	0.0004	0.022819	0.7676	0.998442
GRMZM2G007939		GO:0016161,GO:0000272	AT4G17090	0	chloroplast beta-amylase	BAM3,BMY8,CT-BMY	LOC_Os10g41550.1	beta-amylase, putative, expressed	-	34.8586	30.2837	150.618	26.21	30.1087	30.4077	23.3936	29.6835	33.8264	good	71.9201	28.9088	28.9678	0.001	0.0445684	0.001	0.0445684	0.9925	0.998442
GRMZM2G026780									-	22.0498	7.07273	7.60434	4.34534	4.53024	2.10383	26.9912	22.557	17.7725	good	12.2423	3.6598	22.4402	5e-05	0.0044956	0.00365	0.10888	5e-05	0.0044956
GRMZM2G086179									-	161.983	10.0279	43.3448	26.9072	8.13194	10.3626	19.9341	94.0601	294.591	good	71.7852	15.1339	136.195	5e-05	0.0044956	0.0053	0.139799	5e-05	0.0044956
AC191575.2_FG001	KOG3109		AT3G62040	2e-86	Haloacid dehalogese-like hydrolase (HAD) superfamily protein		LOC_Os03g61829.1	haloacid dehalogese-like hydrolase family protein, putative, expressed	-	47.6062	19.849	16.6032	20.1126	4.89358	7.42895	40.1253	32.6739	64.682	good	28.0195	10.8117	45.8271	5e-05	0.0044956	0.0107	0.216298	5e-05	0.0044956
GRMZM2G088356	KOG2592	GO:0016020	AT3G24460	5e-122	Serinc-domain containing serine and sphingolipid biosynthesis protein		LOC_Os01g08460.1	TMS membrane protein/tumour differentially expressed protein, putative, expressed	-	37.317	33.3477	105.816	23.4151	12.992	11.5737	40.1679	32.7289	33.8472	good	58.8269	15.9936	35.5813	5e-05	0.0044956	0.0112	0.221586	5e-05	0.0044956
GRMZM5G835235	KOG0658	GO:0004672,GO:0005524,GO:0006468	AT5G26751	0	shaggy-related kise 11	ATSK11,SK 11	LOC_Os01g14860.1	CGMC_GSK.1 - CGMC includes CDA, MAPK, GSK3, and CLKC kises, expressed	-	50.8289	27.468	134.475	24.677	18.4347	13.1629	48.9016	39.4399	42.9115	good	70.924	18.7582	43.751	5e-05	0.0044956	0.01835	0.299269	5e-05	0.0044956
GRMZM2G144483			AT3G55646	3e-09	unknown protein; FUNCTIONS IN: molecular_function unknown; INVOLVED IN: biological_process unknown; LOCATED IN: chloroplast; BEST Arabidopsis thalia protein match is: unknown protein (TAIR:AT2G39855.2); Has 35333 Blast hits to 34131 proteins in 2444 species: Archae - 798; Bacteria - 22429; Metazoa - 974; Fungi - 991; Plants - 531; Viruses - 0; Other Eukaryotes - 9610 (source: NCBI BLink).		LOC_Os05g38040.2	expressed protein	-	42.5592	43.8841	32.8617	20.2733	8.65805	20.1267	56.0081	51.6915	68.3914	good	39.7683	16.3527	58.697	5e-05	0.0044956	0.029	0.385978	5e-05	0.0044956
GRMZM2G345622		GO:0004252,GO:0006508,GO:0042802,GO:0043086	AT4G10520	6e-131	Subtilase family protein		LOC_Os02g16940.1	OsSub13 - Putative Subtilisin homologue, expressed	-	7.76654	10.5227	29.5739	6.87405	2.25115	3.97294	9.00373	6.18861	16.6544	good	15.9544	4.36605	10.6156	5e-05	0.0044956	0.0431	0.476057	5e-05	0.0044956
GRMZM2G079559			AT3G26510	4e-28	Octicosapeptide/Phox/Bem1p family protein		LOC_Os11g25780.1	PB1 domain containing protein, expressed	-	182.099	110.704	318.5	112.065	43.2771	23.4329	206.949	105.095	99.9266	good	203.768	59.5917	137.324	5e-05	0.0044956	0.04405	0.481344	5e-05	0.0044956
GRMZM2G388608									-	12.4171	10.1331	15.9021	2.45121	1.67391	3.34884	8.20288	9.37032	7.72572	good	12.8174	2.49132	8.43297	5e-05	0.0044956	0.0628	0.573752	5e-05	0.0044956
GRMZM2G051338	KOG3346		AT1G65480	1e-65	PEBP (phosphatidylethanolamine-binding protein) family protein	FT	LOC_Os06g06320.1	osFTL2 FT-Like2 homologous to Flowering Locus T gene; contains Pfam profile PF01161: Phosphatidylethanolamine-binding protein, expressed	ZCN15	579.56	1227.42	35.7603	142.291	65.3903	455.323	621.301	1067.08	1065.74	good	614.247	221.001	918.04	5e-05	0.0044956	0.07455	0.621393	5e-05	0.0044956
GRMZM2G150260		GO:0003682	AT4G39250	2e-24	RAD-like 1	ATRL6,RL6,RSM3	LOC_Os01g44390.2	MYB family transcription factor, putative, expressed	-	18.6604	26.294	95.4679	8.0149	2.75124	6.88088	27.1278	39.2528	35.5544	good	46.8074	5.88234	33.9783	5e-05	0.0044956	0.1101	0.730166	5e-05	0.0044956
GRMZM2G132238	KOG1546	GO:0004197,GO:0006508	AT1G02170	3e-69	metacaspase 1	AMC1,ATMC1,ATMCPB1,LOL3,MCP1B	LOC_Os03g27120.1	ICE-like protease p20 domain containing protein, putative, expressed	-	46.1646	75.8317	131.651	20.5365	3.51923	24.2462	40.7424	50.1891	89.2876	good	84.5491	16.1006	60.073	5e-05	0.0044956	0.1402	0.796741	5e-05	0.0044956
GRMZM2G342401			AT3G43110				LOC_Os09g26670.1	expressed protein	-	17.6645	12.9874	15.5277	5.71854	4.00714	1.75377	16.2871	11.2164	6.24189	good	15.3932	3.82648	11.2485	5e-05	0.0044956	0.156	0.828146	5e-05	0.0044956
GRMZM2G099467	KOG0143	GO:0016491,GO:0016706,GO:0055114	AT5G24530	9e-119	2-oxoglutarate (2OG) and Fe(II)-dependent oxygese superfamily protein	DMR6	LOC_Os10g39140.1	flavonol synthase/flavanone 3-hydroxylase, putative, expressed	-	79.1579	71.7232	45.2776	22.2678	22.6297	32.1633	48.2704	47.4354	57.3942	good	65.3862	25.6869	51.0333	5e-05	0.0044956	0.17075	0.85374	5e-05	0.0044956
GRMZM2G125314	KOG1546	GO:0004197,GO:0006508	AT1G02170	7e-83	metacaspase 1	AMC1,ATMC1,ATMCPB1,LOL3,MCP1B	LOC_Os03g27120.1	ICE-like protease p20 domain containing protein, putative, expressed	-	17.1853	32.4535	4.8567	6.48424	1.07046	7.33568	11.4498	8.83027	21.2262	good	18.1652	4.96346	13.8354	5e-05	0.0044956	0.1818	0.872228	5e-05	0.0044956
GRMZM2G026833		GO:0003682	AT2G20570	3e-46	GBF's pro-rich region-interacting factor 1	ATGLK1,GLK1,GPRI1	LOC_Os06g24070.1	myb-like D-binding domain containing protein, expressed	GLK1	67.6099	68.4332	115.126	37.6526	24.7912	27.1279	72.5824	64.4204	65.189	good	83.723	29.8572	67.3973	5e-05	0.0044956	0.24075	0.941829	5e-05	0.0044956
GRMZM2G059502			AT3G14200	2e-16	Chaperone DJ-domain superfamily protein				-	29.0283	46.6355	94.4857	16.8681	20.0605	27.2615	35.9823	56.8798	44.2052	good	56.7165	21.3967	45.6891	5e-05	0.0044956	0.24555	0.94602	5e-05	0.0044956
GRMZM2G103773	KOG0157	GO:0005506,GO:0016705,GO:0020037,GO:0055114	AT3G30180	9e-157	brassinosteroid-6-oxidase 2	BR6OX2,CYP85A2	LOC_Os03g40540.1	cytochrome P450, putative, expressed	-	22.8582	9.20139	9.83514	3.44275	5.91603	5.93746	13.1249	20.5543	19.0171	good	13.9649	5.09875	17.5654	5e-05	0.0044956	0.25095	0.949272	5e-05	0.0044956
GRMZM2G178706			AT2G37170	7e-134	plasma membrane intrinsic protein 2				-	90.1126	79.1108	57.5697	28.5098	22.7288	10.9006	57.9902	59.4675	68.2014	good	75.5977	20.7131	61.8864	5e-05	0.0044956	0.3064	0.989734	5e-05	0.0044956
GRMZM2G007012	KOG1192	GO:0016758,GO:0008152	AT2G36800	6e-82	don-glucosyltransferase 1	DOGT1,UGT73C5	LOC_Os10g09990.1	cytokinin-O-glucosyltransferase 3, putative, expressed	-	73.3047	49.7919	52.7319	43.9498	17.4582	20.9709	86.0775	57.2129	46.74	good	58.6095	27.4596	63.3435	5e-05	0.0044956	0.6629	0.998442	5e-05	0.0044956
GRMZM2G018820		GO:0008889,GO:0006071	AT3G02040	2e-115	senescence-related gene 3	SRG3	LOC_Os02g31030.2	glycerophosphoryl diester phosphodiesterase family protein, putative, expressed	-	215.385	21.535	142.501	51.3288	20.7883	15.2516	22.9289	168.126	267.768	good	126.474	29.1229	152.941	5e-05	0.0044956	0.42385	0.998442	5e-05	0.0044956
GRMZM2G028640			AT4G10300	5e-42	RmlC-like cupins superfamily protein		LOC_Os04g36760.1	enzyme of the cupin superfamily protein, putative, expressed	-	379.972	357.59	352.95	221.642	148.646	136.526	334.002	402.135	392.705	good	363.504	168.938	376.281	5e-05	0.0044956	0.85375	0.998442	5e-05	0.0044956
GRMZM2G035805			AT2G39705	3e-09	ROTUNDIFOLIA like 8	DVL8,RTFL7	LOC_Os01g62605.1	expressed protein	-	32.6135	24.6814	36.5956	17.4459	7.16503	8.66983	25.2132	31.2114	28.6245	good	31.2968	11.0936	28.3497	5e-05	0.0044956	0.58785	0.998442	5e-05	0.0044956
GRMZM2G052796	KOG1752	GO:0009055,GO:0015035,GO:0045454	AT5G18600	3e-30	Thioredoxin superfamily protein		ChrUn.fgenesh.mR.94	expressed protein	-	8.09674	8.32605	16.06	0.438083	0.310839	3.36871	7.98157	7.17595	11.7162	good	10.8276	1.37254	8.95791	5e-05	0.0044956	0.42645	0.998442	5e-05	0.0044956
GRMZM2G058081									-	42.0065	22.3809	22.645	16.4108	1.01671	1.61805	25.4064	24.4308	49.1649	good	29.0108	6.34852	33.0007	5e-05	0.0044956	0.4991	0.998442	5e-05	0.0044956
GRMZM2G061439									-	17.2723	8.74328	0	0.0731361	0.582885	1.70069	7.7465	9.64347	8.18281	good	8.67186	0.78557	8.52426	5e-05	0.0044956	0.94685	0.998442	5e-05	0.0044956
GRMZM2G064962		GO:0008889,GO:0006071	AT5G41080	8e-88	PLC-like phosphodiesterases superfamily protein		LOC_Os08g42390.1	glycerophosphoryl diester phosphodiesterase family protein, putative, expressed	-	45.5302	9.68361	64.111	22.3829	7.74489	7.7486	14.4533	36.0078	57.1508	good	39.7749	12.6255	35.8706	5e-05	0.0044956	0.59655	0.998442	5e-05	0.0044956
GRMZM2G067575									-	958.089	870.356	631.329	417.934	88.0919	359.962	879.279	704.161	932.142	good	819.925	288.663	838.527	5e-05	0.0044956	0.91125	0.998442	5e-05	0.0044956
GRMZM2G089812	KOG1657	GO:0043565,GO:0005622	AT5G63470	9e-48	nuclear factor Y, subunit C4	NF-YC4	LOC_Os03g14669.1	core histone H2A/H2B/H3/H4, putative, expressed	-	23.3804	11.9728	23.0274	13.3912	5.07641	5.99675	16.8912	15.2483	25.2594	good	19.4602	8.15479	19.133	5e-05	0.0044956	0.92765	0.998442	5e-05	0.0044956
GRMZM2G093776	KOG0700	GO:0003824	AT2G28890	3e-127	poltergeist like 4	PLL4	LOC_Os03g60650.1	protein phosphatase 2C, putative, expressed	-	38.6054	36.8507	47.6865	20.6792	11.962	20.4567	44.2416	34.5521	32.7412	good	41.0475	17.6993	37.1783	5e-05	0.0044956	0.58045	0.998442	5e-05	0.0044956
GRMZM2G114503			AT1G75250	9e-18	RAD-like 6	ATRL6,RL6,RSM3	LOC_Os05g50340.1	MYB family transcription factor, putative, expressed	-	48.8075	126.631	117.907	34.6766	14.2804	46.9911	102.672	123.948	100.599	good	97.7818	31.9827	109.073	5e-05	0.0044956	0.5533	0.998442	5e-05	0.0044956
GRMZM2G120016	KOG1192	GO:0016758,GO:0008152	AT4G01070	2e-42	UDP-Glycosyltransferase superfamily protein	GT72B1,UGT72B1	LOC_Os04g46980.1	cis-zeatin O-glucosyltransferase, putative, expressed	-	22.4329	34.9736	3.99932	8.79507	3.69461	9.61875	23.5377	17.5379	16.9202	good	20.4686	7.36948	19.3319	5e-05	0.0044956	0.76645	0.998442	5e-05	0.0044956
GRMZM2G121264	KOG0156	GO:0005506,GO:0016705,GO:0020037,GO:0055114	AT3G48310	2e-85	cytochrome P450, family 71, subfamily A, polypeptide 22	CYP71A22	LOC_Os11g27730.1	cytochrome P450, putative, expressed	-	15.9993	10.5415	10.932	9.40481	2.56038	2.37364	19.6058	9.79333	12.7798	good	12.4909	4.77961	14.0596	5e-05	0.0044956	0.52515	0.998442	5e-05	0.0044956
GRMZM2G121753		GO:0003682	AT4G39250	2e-17	RAD-like 1	ATRL1,RL1,RSM2	LOC_Os01g47370.1	MYB family transcription factor, putative, expressed	-	15.6082	29.4549	23.9054	8.72037	7.70287	4.98273	21.4806	15.3315	20.9939	good	22.9895	7.13532	19.2687	5e-05	0.0044956	0.40015	0.998442	5e-05	0.0044956
GRMZM2G127846	KOG2249		AT3G27970	1e-137	Exonuclease family protein		LOC_Os02g47920.1	ZOS2-16 - C2H2 zinc finger protein, expressed	-	53.8426	70.4464	12.4682	2.99132	4.89579	19.7924	16.1386	58.1891	48.7291	good	45.5857	9.2265	41.0189	5e-05	0.0044956	0.5931	0.998442	5e-05	0.0044956
GRMZM2G131391									-	36.9457	35.4155	24.3174	9.12659	10.3295	20.6656	26.8929	30.6009	53.1374	good	32.2262	13.3739	36.8771	5e-05	0.0044956	0.47085	0.998442	5e-05	0.0044956
GRMZM2G148052	KOG0156	GO:0005506,GO:0016705,GO:0020037,GO:0055114	AT1G13080	5e-89	cytochrome P450, family 71, subfamily B, polypeptide 2	CYP71B35	LOC_Os02g09220.1	cytochrome P450, putative, expressed	-	62.8749	47.9675	30.1334	23.65	18.2338	12.9158	51.6493	48.9664	58.1854	good	46.9919	18.2665	52.9337	5e-05	0.0044956	0.5155	0.998442	5e-05	0.0044956
GRMZM2G164454	KOG1515	GO:0016787,GO:0008152	AT5G06570	1e-74	alpha/beta-Hydrolases superfamily protein		LOC_Os07g06860.1	gibberellin receptor GID1L2, putative, expressed	-	35.2134	23.5296	2.22895	7.73892	8.44654	3.98933	25.7111	23.9901	22.9031	good	20.324	6.72493	24.2014	5e-05	0.0044956	0.36765	0.998442	5e-05	0.0044956
GRMZM2G172834	KOG0819	GO:0005509,GO:0005544	AT1G68090	2e-85	annexin 5	ANN5,ANT5	LOC_Os09g23160.1	annexin, putative, expressed	-	8.85937	12.958	8.06894	4.22743	0.704873	4.91623	7.51769	10.2749	14.5969	good	9.9621	3.28284	10.7965	5e-05	0.0044956	0.6791	0.998442	5e-05	0.0044956
GRMZM2G181546									-	28.4633	27.4137	58.525	20.8762	7.30045	8.66875	34.0937	30.7577	30.0654	good	38.134	12.2818	31.6389	5e-05	0.0044956	0.3378	0.998442	5e-05	0.0044956
GRMZM2G325612	KOG1231	GO:0008762,GO:0016491,GO:0050660,GO:0055114,GO:0019139,GO:0009690	AT5G56970	4e-92	cytokinin oxidase 3	ATCKX5,ATCKX6,CKX5	LOC_Os01g10110.1	cytokinin dehydrogese precursor, putative, expressed	CKX5	13.2669	19.7109	0	0.533406	0.446781	7.16233	7.89248	12.04	18.6799	good	10.9926	2.71417	12.8708	5e-05	0.0044956	0.4434	0.998442	5e-05	0.0044956
GRMZM2G332505			AT1G77380	5e-179	amino acid permease 3	AAP2	LOC_Os12g08130.1	amino acid transporter, putative, expressed	-	38.3859	38.021	35.8109	25.9016	7.61246	14.089	39.7965	23.5515	40.0259	good	37.4059	15.8677	34.458	5e-05	0.0044956	0.6602	0.998442	5e-05	0.0044956
GRMZM2G339866			AT5G08391	2e-07	Protein of unknown function (DUF 3339)		LOC_Os05g01280.1	expressed protein	-	90.4715	42.0938	58.1644	29.5509	20.7943	11.7218	80.8125	59.7072	46.6102	good	63.5766	20.689	62.3766	5e-05	0.0044956	0.9143	0.998442	5e-05	0.0044956
GRMZM2G360234									-	42.0237	36.7525	47.4719	14.272	6.52176	10.6308	41.0292	26.6948	41.9909	good	42.0827	10.4749	36.5716	5e-05	0.0044956	0.43135	0.998442	5e-05	0.0044956
GRMZM2G389944	KOG1192	GO:0016758,GO:0008152	AT2G36780	2e-83	UDP-Glycosyltransferase superfamily protein	DOGT1,UGT73C5	LOC_Os10g09990.1	cytokinin-O-glucosyltransferase 3, putative, expressed	-	17.0904	10.2112	10.4475	8.03573	3.06659	4.96121	20.3834	11.6918	10.858	good	12.583	5.35451	14.3111	5e-05	0.0044956	0.4861	0.998442	5e-05	0.0044956
GRMZM2G473001		GO:0008964,GO:0006099,GO:0015977	AT3G14940	0	phosphoenolpyruvate carboxylase 3	ATPEPC1,ATPPC1,PEPC1,PPC1	LOC_Os09g14670.1	phosphoenolpyruvate carboxylase, putative, expressed	PEP4	20.0119	10.2069	29.905	9.14087	7.83081	4.70183	14.8882	16.3823	23.9584	good	20.0413	7.2245	18.4096	5e-05	0.0044956	0.64765	0.998442	5e-05	0.0044956
GRMZM5G804292			AT2G47180	4e-145	galactinol synthase 1				-	268.121	189.344	257.516	116.476	65.0365	53.1499	323.298	227.913	184.451	good	238.327	78.2208	245.221	5e-05	0.0044956	0.8914	0.998442	5e-05	0.0044956
GRMZM5G818058			AT2G46820	1e-32	photosystem I P subunit	PSAP,PSI-P,PTAC8,TMP14	LOC_Os07g28610.1	expressed protein	-	259.391	219.933	383.072	146.301	90.1887	119.422	308.259	286.339	195.41	good	287.465	118.637	263.336	5e-05	0.0044956	0.6475	0.998442	5e-05	0.0044956
GRMZM5G864903	KOG0157	GO:0005506,GO:0016705,GO:0020037,GO:0055114	AT2G46950	8e-130	cytochrome P450, family 709, subfamily B, polypeptide 2	CYP709B2	LOC_Os01g24780.1	cytochrome P450, putative, expressed	-	65.8596	56.544	64.7446	28.8813	15.1322	38.0239	58.3882	63.378	80.5688	good	62.3827	27.3458	67.445	5e-05	0.0044956	0.668	0.998442	5e-05	0.0044956
GRMZM2G048161	KOG1339	GO:0004190,GO:0006508	AT2G03200	3e-62	Eukaryotic aspartyl protease family protein		LOC_Os03g20290.1	aspartic proteise nepenthesin-1 precursor, putative, expressed	-	10.8502	7.21936	16.058	3.03718	2.26701	2.36202	5.44029	5.52349	11.8437	good	11.3759	2.5554	7.60249	5e-05	0.0044956	0.0704	0.604528	0.0001	0.00790813
GRMZM2G070315			AT1G05000	3e-69	Phosphotyrosine protein phosphatases superfamily protein		LOC_Os06g10650.1	tyrosine phosphatase family protein, putative, expressed	-	522.545	371.181	837.212	307.658	141.022	111.443	422.531	400.439	521.837	good	576.979	186.708	448.269	5e-05	0.0044956	0.2904	0.978973	0.0001	0.00790813
AC234185.1_FG004	KOG2387	GO:0003883,GO:0006221	AT1G30820	0	CTP synthase family protein		LOC_Os05g49770.1	CTP synthase, putative, expressed	-	26.3143	27.9945	25.1465	10.9461	9.15243	14.5005	23.5614	26.1079	30.845	good	26.4851	11.533	26.8381	5e-05	0.0044956	0.939	0.998442	0.0001	0.00790813
GRMZM2G064657	KOG1162	GO:0016021	AT1G68740	0	EXS (ERD1/XPR1/SYG1) family protein	PHO1;H1	LOC_Os06g29790.1	phosphate transporter 1, putative, expressed	-	27.2158	19.9423	46.6936	25.9039	3.10213	4.09342	24.8152	16.0588	45.2146	good	31.2839	11.0331	28.6962	5e-05	0.0044956	0.65025	0.998442	0.0001	0.00790813
GRMZM2G134716		GO:0005515	AT3G17380	8e-14	TRAF-like family protein		LOC_Os10g33830.1	MATH domain containing protein, expressed	-	6.04508	6.57411	7.48105	1.4138	2.39534	2.13121	8.14554	5.78804	4.06836	good	6.70008	1.98012	6.00065	5e-05	0.0044956	0.605	0.998442	0.0001	0.00790813
GRMZM2G027447			AT5G47450	1e-90	tonoplast intrinsic protein 2;3				-	65.0331	48.5265	195.989	31.7581	26.8311	17.7189	58.8117	46.7925	51.5773	good	103.183	25.436	52.3938	5e-05	0.0044956	0.00185	0.0688085	0.00015	0.010932
GRMZM2G152447		GO:0016787	AT1G14700	6e-112	purple acid phosphatase 3	ATACP5,ATPAP17,PAP17	LOC_Os03g13540.1	Ser/Thr protein phosphatase family protein, putative, expressed	-	64.1129	8.8224	95.9406	32.4261	16.7422	11.2778	11.7722	48.2121	69.9721	good	56.292	20.1487	43.3188	5e-05	0.0044956	0.2065	0.904021	0.00015	0.010932
GRMZM2G117016			AT5G23310	1e-22	Fe superoxide dismutase 3				-	25.629	21.5073	25.486	12.1943	5.67523	5.78256	22.3267	18.5608	20.3726	good	24.2074	7.88403	20.42	5e-05	0.0044956	0.3879	0.998442	0.00015	0.010932
GRMZM2G131087	KOG1530		AT5G66170	9e-20	sulfurtransferase 18	STR18	LOC_Os12g24020.2	rhodanese-like domain containing protein, putative, expressed	-	164.11	118.782	185.003	95.9439	48.9345	56.9884	178.361	145.004	130.408	good	155.965	67.2889	151.258	5e-05	0.0044956	0.87255	0.998442	0.00015	0.010932
GRMZM5G891096			AT1G75690	1e-37	DJ/Hsp40 cysteine-rich domain superfamily protein				-	99.4348	61.4151	227.826	41.2253	44.5599	35.9547	81.4285	105.268	90.3061	good	129.559	40.58	92.3342	5e-05	0.0044956	0.145	0.806716	0.0002	0.0136163
GRMZM2G144742			AT4G28025	3e-23	unknown protein; FUNCTIONS IN: molecular_function unknown; INVOLVED IN: biological_process unknown; LOCATED IN: chloroplast thylakoid membrane; EXPRESSED IN: 23 plant structures; EXPRESSED DURING: 13 growth stages; Has 30201 Blast hits to 17322 proteins in 780 species: Archae - 12; Bacteria - 1396; Metazoa - 17338; Fungi - 3422; Plants - 5037; Viruses - 0; Other Eukaryotes - 2996 (source: NCBI BL…		LOC_Os02g39730.2	expressed protein	-	33.4402	31.3102	65.9551	21.7473	13.7342	17.5982	36.1238	33.7629	37.1044	good	43.5685	17.6932	35.6637	5e-05	0.0044956	0.2805	0.972655	0.0002	0.0136163
GRMZM2G145041		GO:0003682	AT5G17300	2e-33	Homeodomain-like superfamily protein	CIR1,RVE2	LOC_Os06g51260.1	MYB family transcription factor, putative, expressed	MYBE1	9.89888	6.38261	22.8712	6.66533	5.26414	3.04554	12.8104	9.5034	9.48501	good	13.0509	4.99167	10.5996	5e-05	0.0044956	0.28265	0.974676	0.0002	0.0136163
GRMZM2G067448									-	33.102	15.2327	39.7554	10.4406	7.37185	1.31691	14.0439	10.4543	28.3128	good	29.3634	6.37645	17.6037	5e-05	0.0044956	0.01725	0.287392	0.00025	0.0161183
GRMZM5G832939			AT5G20790				LOC_Os09g26670.1	expressed protein	-	18.925	5.23151	32.3995	10.0465	3.78755	3.76536	8.36642	14.0609	20.3769	good	18.852	5.86647	14.2681	5e-05	0.0044956	0.16895	0.850601	0.00025	0.0161183
GRMZM2G156472			AT1G31920	4e-126	Tetratricopeptide repeat (TPR)-like superfamily protein		LOC_Os02g46980.1	pentatricopeptide, putative, expressed	-	19.4118	14.0793	36.2047	14.8133	5.26315	3.97903	25.2294	12.098	14.9347	good	23.2319	8.01849	17.4207	5e-05	0.0044956	0.1333	0.78285	0.0003	0.0184916
GRMZM2G057955		GO:0003682	AT4G01060	2e-14	CAPRICE-like MYB3	CPL3,ETC3	LOC_Os01g43230.2	expressed protein	-	224.05	192.093	339.501	203.436	60.3676	42.2205	235.487	157.371	303.03	good	251.881	102.008	231.963	5e-05	0.0044956	0.66235	0.998442	0.0003	0.0184916
GRMZM2G023946	KOG4683		AT5G47900	3e-145	Protein of unknown function (DUF1624)		LOC_Os04g33200.1	heparan-alpha-glucosaminide N-acetyltransferase, putative, expressed	-	24.6993	13.4267	62.1979	8.80444	13.2896	7.97529	23.7785	19.2184	16.4279	good	33.4413	10.0231	19.8083	5e-05	0.0044956	0.0098	0.203424	0.00035	0.0207093
GRMZM2G000219	KOG1603	GO:0046872,GO:0030001	AT4G33520	5e-25	P-type ATP-ase 1	HMA6,PAA1	LOC_Os03g27040.1	heavy metal-associated domain containing protein, expressed	-	73.4245	62.7137	161.516	45.4616	44.8805	35.2126	92.8393	90.3784	61.6461	good	99.2181	41.8516	81.6213	5e-05	0.0044956	0.30355	0.987406	0.00035	0.0207093
GRMZM2G011269	KOG1944	GO:0016021	AT1G52870	5e-116	Peroxisomal membrane 22 kDa (Mpv17/PMP22) family protein		LOC_Os03g38730.1	peroxisomal membrane protein, putative, expressed	-	236.716	227.834	464.354	194.278	55.7971	74.809	311.796	185.342	199.101	good	309.635	108.295	232.08	5e-05	0.0044956	0.19735	0.893764	0.0004	0.022819
GRMZM2G083472			AT3G13040	6e-34	myb-like HTH transcriptiol regulator family protein				-	13.4269	9.81783	61.5813	18.3132	6.65078	6.5288	29.4637	17.0564	19.5544	good	28.2753	10.4976	22.0248	5e-05	0.0044956	0.22175	0.922034	0.0005	0.0268743
GRMZM2G033401			AT3G44880	3e-18	Pheophorbide a oxygese family protein with Rieske [2Fe-2S] domain				-	240.308	282.481	41.6686	81.4295	42.4262	49.4711	105.789	158.073	176.582	good	188.153	57.7756	146.815	5e-05	0.0044956	0.29205	0.980243	0.00055	0.02874
GRMZM2G051952			AT4G28740	2e-75	FUNCTIONS IN: molecular_function unknown; INVOLVED IN: biological_process unknown; LOCATED IN: chloroplast; EXPRESSED IN: 21 plant structures; EXPRESSED DURING: 13 growth stages; CONTAINS InterPro DOMAIN/s: Protein of unknown function DUF3493 (InterPro:IPR021883); BEST Arabidopsis thalia protein match is: tetratricopeptide repeat (TPR)-containing protein (TAIR:AT1G02910.1); Has 30201 Blast hits t…		LOC_Os04g42800.1	photosystem-II repair protein, putative, expressed	-	36.4844	24.3859	99.7879	19.9254	14.4123	21.2049	41.6233	39.76	25.3456	good	53.5527	18.5142	35.5763	5e-05	0.0044956	0.0462	0.494452	0.0006	0.0306556
GRMZM2G418206			AT2G32230	1e-116	proteiceous Rse P 1	PRORP1	LOC_Os02g17360.2	PPR repeat domain containing protein, putative, expressed	-	12.8332	13.6564	40.6453	9.90317	9.58275	6.86202	18.763	13.4199	16.6124	good	22.3783	8.78265	16.2651	5e-05	0.0044956	0.0981	0.696364	0.0008	0.0380755
GRMZM5G876616			AT5G01750	1e-57	Protein of unknown function (DUF567)		LOC_Os07g12730.1	DUF567 domain containing protein, putative, expressed	-	168.066	113.972	268.621	107.78	80.9024	47.2567	117.977	128.749	198.731	good	183.553	78.6464	148.486	5e-05	0.0044956	0.2677	0.962216	0.0008	0.0380755
GRMZM2G108103									-	28.6964	23.922	39.5549	21.8939	13.6719	7.71881	30.6488	22.2976	27.3206	good	30.7244	14.4282	26.7557	5e-05	0.0044956	0.4386	0.998442	0.00085	0.0398363
GRMZM2G341658			AT1G14780	4e-148	MAC/Perforin domain-containing protein		LOC_Os06g14050.1	membrane attack complex component/perforin/complement C9, putative, expressed	-	68.3912	71.8363	80.7565	40.018	35.2766	34.0948	75.8379	60.0147	63.1061	good	73.6613	36.4631	66.3196	5e-05	0.0044956	0.56645	0.998442	0.00085	0.0398363
GRMZM2G129209		GO:0006629,GO:0016717,GO:0055114	AT5G05580	4e-175	fatty acid desaturase 8	FAD8	LOC_Os07g49310.1	omega-3 fatty acid desaturase, chloroplast precursor, putative, expressed	-	38.7729	41.4445	105.994	27.5473	19.1067	29.9214	50.3518	57.8394	32.7823	good	62.0705	25.5251	46.9912	5e-05	0.0044956	0.1535	0.823544	0.0009	0.0413825
GRMZM2G394968	KOG1638	GO:0016627,GO:0006629,GO:0005737,GO:0016021	AT5G16010	1e-52	3-oxo-5-alpha-steroid 4-dehydrogese family protein		LOC_Os07g06800.1	3-oxo-5-alpha-steroid 4-dehydrogese, putative, expressed	-	39.9198	25.6555	97.5279	25.1291	16.6127	9.0243	46.1213	28.0977	19.8956	good	54.3677	16.922	31.3715	5e-05	0.0044956	0.0061	0.152397	0.001	0.0445684
GRMZM2G112057	KOG0032	GO:0005509,GO:0004672,GO:0005524,GO:0006468	AT1G76040	0	calcium-dependent protein kise 29	CPK29	LOC_Os04g47300.1	CAMK_CAMK_like.26 - CAMK includes calcium/calmodulin depedent protein kises, expressed	-	6.13723	7.9066	17.9651	4.91601	2.12817	3.24786	6.05511	4.62461	10.3963	good	10.6696	3.43068	7.02534	5e-05	0.0044956	0.0352	0.429519	0.0011	0.0480417
GRMZM2G006363			AT5G16730	1e-06	Plant protein of unknown function (DUF827)				-	10.4341	8.1573	33.9655	10.5452	5.89328	2.87434	10.8279	11.3131	15.5711	good	17.519	6.43761	12.5707	5e-05	0.0044956	0.09445	0.688596	0.00115	0.0493141
GRMZM5G822857			AT1G02170	2e-44	metacaspase 1				-	49.6448	63.3762	118.123	25.1735	4.43397	17.912	43.6163	41.4007	75.8864	good	77.048	15.8398	53.6345	5e-05	0.0044956	0.29725	0.983096	0.00115	0.0493141
GRMZM2G455909		GO:0043531	AT5G35450	3e-14	Disease resistance protein (CC-NBS-LRR class) family		LOC_Os11g45930.1	NBS-LRR type disease resistance protein, putative, expressed	-	14.3907	11.6238	12.9049	7.61975	5.09635	4.97645	14.5811	13.0995	14.7894	good	12.9731	5.89752	14.1567	0.0001	0.00790813	0.62395	0.998442	5e-05	0.0044956
GRMZM5G870219		GO:0005509,GO:0015979,GO:0009523,GO:0009654,GO:0019898	AT1G14150	4e-43	PsbQ-like 2	PQL1,PQL2	LOC_Os02g36850.1	oxygen evolving enhancer protein 3, identical, putative, expressed	-	104.606	71.6401	87.538	48.1194	28.9841	44.6091	123.181	89.1288	63.6467	good	87.928	40.5709	91.9855	0.0001	0.00790813	0.80255	0.998442	5e-05	0.0044956
GRMZM2G012865		GO:0005506,GO:0016705,GO:0020037,GO:0055114	AT5G25140	1e-88	cytochrome P450, family 71, subfamily B, polypeptide 13	CYP71A21	LOC_Os02g09260.2	cytochrome P450 71A1, putative, expressed	-	55.1967	55.8407	69.0046	44.5777	24.9645	14.8747	57.064	49.048	64.8738	good	60.014	28.139	56.9953	0.0001	0.00790813	0.77015	0.998442	0.00015	0.010932
GRMZM2G457929	KOG1192	GO:0016758,GO:0008152	AT4G15550	2e-81	indole-3-acetate beta-D-glucosyltransferase	IAGLU	LOC_Os01g08440.1	UDP-glucoronosyl and UDP-glucosyl transferase domain containing protein, expressed	-	47.0132	51.7459	52.7665	37.957	12.5338	17.3313	67.0694	37.4813	31.9602	good	50.5085	22.6074	45.5036	0.0001	0.00790813	0.56135	0.998442	0.00035	0.0207093
GRMZM5G836174	KOG3120	GO:0016791	AT1G73010	3e-71	phosphate starvation-induced gene 2	ATPS2,PS2	LOC_Os01g52230.1	phosphoethanolamine/phosphocholine phosphatase, putative, expressed	-	652.192	135.309	1015.81	345.835	113.635	79.3017	285.207	415.995	551.901	good	601.104	179.591	417.701	0.0001	0.00790813	0.1886	0.882199	0.0008	0.0380755
GRMZM6G654251		GO:0055085,GO:0016021	AT2G16980	1e-37	Major facilitator superfamily protein		LOC_Os11g05390.1	transporter, major facilitator family, putative, expressed	-	17.7875	3.58581	0.17431	0.737482	3.69538	0.871776	12.1588	10.6223	8.44735	good	7.18254	1.76821	10.4095	0.00015	0.010932	0.14745	0.810696	5e-05	0.0044956
GRMZM2G035749		GO:0016161,GO:0000272	AT4G17090	0	chloroplast beta-amylase	BAM3,BMY8,CT-BMY	LOC_Os10g41550.1	beta-amylase, putative, expressed	-	31.5659	29.4249	34.5316	24.4643	8.36674	11.716	31.5289	25.5823	34.1065	good	31.8408	14.849	30.4059	0.00015	0.010932	0.7974	0.998442	5e-05	0.0044956
AC194022.3_FG012			AT1G79740	3e-174	hAT transposon superfamily				-	18.8108	21.9396	25.0601	15.0986	6.96858	11.7942	20.6574	16.5778	31.1422	good	21.9368	11.2871	22.7925	0.00015	0.010932	0.8286	0.998442	0.0001	0.00790813
GRMZM2G046092			AT5G02120	1e-23	one helix protein	OHP	LOC_Os05g22730.1	expressed protein	-	15.9889	9.61927	15.1811	8.84789	4.54488	5.02976	16.9356	11.5212	10.3606	good	13.5964	6.14084	12.9391	0.00015	0.010932	0.79295	0.998442	0.0001	0.00790813
AC233888.1_FG001			AT5G57770	8e-16	Plant protein of unknown function (DUF828) with plant pleckstrin homology-like region		LOC_Os04g42040.1	expressed protein	-	8.23934	11.0925	10.2576	6.78874	1.33587	1.07365	11.8356	7.26781	8.69782	good	9.86315	3.06609	9.26708	0.00015	0.010932	0.76075	0.998442	0.00015	0.010932
GRMZM2G134054	KOG1378	GO:0016787	AT3G07130	0	purple acid phosphatase 15	ATPAP15,PAP15	LOC_Os03g63074.1	Ser/Thr protein phosphatase family protein, expressed	PAPHY	62.9404	13.3962	32.8995	16.5478	16.8305	18.0496	18.4775	55.604	64.6742	good	36.412	17.1426	46.2519	0.0002	0.0136163	0.23785	0.938313	5e-05	0.0044956
GRMZM2G043338			AT1G56220	4e-17	Dormancy/auxin associated family protein		LOC_Os03g22270.1	auxin-repressed protein, putative, expressed	-	30.8302	19.4182	21.8777	20.8617	3.08532	4.76921	20.6047	18.9925	37.6501	good	24.042	9.57208	25.7491	0.0002	0.0136163	0.71315	0.998442	0.0001	0.00790813
GRMZM2G384661			AT5G16330	8e-25	NC domain-containing protein-related		LOC_Os11g41500.1	NC domain-containing protein, putative, expressed	-	26.9725	42.9849	30.6962	20.7115	3.7121	15.7133	40.6385	30.3277	36.4071	good	33.5512	13.379	35.7911	0.0002	0.0136163	0.7419	0.998442	0.0001	0.00790813
GRMZM2G395778	KOG1187	GO:0004672,GO:0005524,GO:0006468	AT1G66920	7e-88	Protein kise superfamily protein		LOC_Os01g02390.1	protein kise domain containing protein, expressed	-	46.9368	41.3012	61.7575	31.7642	21.5322	21.7088	62.5341	56.7768	62.9204	good	49.9985	25.0017	60.7438	0.00025	0.0161183	0.2887	0.977727	5e-05	0.0044956
AC207628.4_FG009	KOG0565		AT1G71710	6e-153	Dse I-like superfamily protein		LOC_Os01g51890.1	endonuclease/exonuclease/phosphatase family domain containing protein, expressed	-	12.2466	10.816	10.4415	6.45979	3.70376	4.20325	10.0598	12.8309	16.9469	good	11.168	4.78893	13.2792	0.00025	0.0161183	0.4332	0.998442	5e-05	0.0044956
GRMZM2G067915	KOG1515	GO:0016787,GO:0008152	AT5G23530	8e-64	carboxyesterase 18	AtCXE18,CXE18	LOC_Os11g13670.1	gibberellin receptor GID1L2, putative, expressed	-	40.2307	30.0533	35.2004	25.5512	10.6891	16.8653	39.5672	28.3286	29.2604	good	35.1615	17.7019	32.3854	0.00025	0.0161183	0.6442	0.998442	0.0011	0.0480417
GRMZM2G422644		GO:0008270,GO:0005622	AT4G38960	4e-62	B-box type zinc finger family protein		LOC_Os09g35880.1	B-box zinc finger family protein, putative, expressed	-	96.2897	81.784	93.4583	59.4364	33.5317	48.5889	101.051	85.0668	102.016	good	90.5107	47.1857	96.0446	0.0003	0.0184916	0.73925	0.998442	5e-05	0.0044956
GRMZM2G120079		GO:0004197,GO:0006508	AT1G02170	6e-79	metacaspase 1	AMC1,ATMC1,ATMCPB1,LOL3,MCP1B	LOC_Os03g27120.1	ICE-like protease p20 domain containing protein, putative, expressed	-	630.194	952.226	734.463	260.715	147.612	501.583	716.639	799.395	866.838	good	772.294	303.303	794.291	0.0003	0.0184916	0.9102	0.998442	0.00015	0.010932
GRMZM2G394307			AT1G18265	5e-07	Protein of unknown function, DUF593				-	56.7352	47.0529	50.3904	38.631	15.7936	22.9716	66.9386	51.4074	50.8445	good	51.3928	25.7987	56.3968	0.00035	0.0207093	0.61705	0.998442	5e-05	0.0044956
GRMZM2G102365	KOG0907	GO:0045454	AT1G08570	1e-68	atypical CYS HIS rich thioredoxin 4	ACHT4	LOC_Os03g21000.1	thioredoxin, putative, expressed	-	49.9694	30.3371	37.5769	23.1022	18.434	19.1609	41.2626	39.3877	38.9414	good	39.2945	20.2324	39.8639	0.00035	0.0207093	0.93705	0.998442	0.00025	0.0161183
GRMZM2G337594									-	35.8325	18.3018	16.3052	7.50135	7.91968	2.71909	25.5001	17.7488	29.0269	good	23.4798	6.04671	24.0919	0.00035	0.0207093	0.91375	0.998442	0.00045	0.0249154
GRMZM2G051151			AT5G56550	6e-09	oxidative stress 3	ATOXS3,OXS3	LOC_Os01g53730.1	expressed protein	-	128.849	133.612	58.0523	65.1033	22.2892	31.5429	114.817	130.859	68.72	good	106.838	39.6451	104.799	0.0004	0.022819	0.9365	0.998442	0.00055	0.02874
GRMZM2G093072	KOG1187	GO:0004672,GO:0005524,GO:0006468	AT1G66980	2e-82	suppressor of npr1-1 constitutive 4		LOC_Os01g02390.1	protein kise domain containing protein, expressed	-	17.4715	16.4074	22.3846	10.2838	9.81856	8.92688	27.4016	26.2013	22.9801	good	18.7545	9.67641	25.5277	0.00045	0.0249154	0.08465	0.657622	5e-05	0.0044956
GRMZM5G854070			AT1G64760	3e-170	O-Glycosyl hydrolases family 17 protein				-	8.34858	5.27406	4.72866	4.34882	1.75192	2.76899	7.12196	5.76722	5.78792	good	6.1171	2.95658	6.2257	0.00045	0.0249154	0.9268	0.998442	0.00035	0.0207093
GRMZM2G133721		GO:0000287,GO:0004634,GO:0006096,GO:0000015	AT2G36530	2e-50	Enolase	ENO2,LOS2	LOC_Os06g04510.1	enolase, putative, expressed	-	46.406	44.0712	68.7211	34.9618	31.4723	12.9522	64.7678	36.4424	51.5983	good	53.0661	26.4621	50.9362	0.00045	0.0249154	0.8229	0.998442	0.00095	0.0430121
GRMZM2G158117		GO:0003682	AT4G39250	7e-16	RAD-like 1	ATRL1,RL1,RSM2	LOC_Os05g49240.1	homeodomain-related, putative, expressed	-	14.5213	26.6166	6.55241	10.1555	1.48142	6.27015	10.6751	17.232	26.9547	good	15.8968	5.96902	18.2873	0.0005	0.0268743	0.5168	0.998442	0.0001	0.00790813
GRMZM2G049418	KOG0143	GO:0016491,GO:0016706,GO:0055114	AT4G25420	1e-95	2-oxoglutarate (2OG) and Fe(II)-dependent oxygese superfamily protein	AT2301,ATGA20OX1,GA20OX1,GA5	LOC_Os01g66100.1	gibberellin 20 oxidase 2, putative, expressed	-	83.7449	74.4765	18.6932	52.614	23.493	11.9391	78.3904	58.5631	69.7759	good	58.9715	29.3487	68.9098	0.00055	0.02874	0.4096	0.998442	5e-05	0.0044956
GRMZM2G078024	KOG1303		AT2G39890	2e-92	proline transporter 1	ATPROT1,PROT1	LOC_Os01g68050.1	transmembrane amino acid transporter protein, putative, expressed	-	32.9549	36.6161	15.3935	19.0477	5.0084	19.2992	24.2002	26.144	37.563	good	28.3215	14.4518	29.3024	0.00055	0.02874	0.85155	0.998442	0.0002	0.0136163
GRMZM2G065225	KOG0565	GO:0005515	AT1G05630	0	Endonuclease/exonuclease/phosphatase family protein		LOC_Os08g41270.1	endonuclease/exonuclease/phosphatase family domain containing protein, expressed	-	47.7991	26.94	37.9703	30.9546	12.0778	13.045	45.7235	27.1858	52.5239	good	37.5698	18.6925	41.8111	0.0006	0.0306556	0.5627	0.998442	5e-05	0.0044956
GRMZM2G097827	KOG0027		AT3G24110	3e-42	Calcium-binding EF-hand family protein		LOC_Os05g05460.1	EF hand family protein, putative, expressed	-	9.24307	14.9243	16.5998	5.44053	4.40255	9.02401	10.5014	12.828	20.9857	good	13.5891	6.28903	14.7717	0.0006	0.0306556	0.67735	0.998442	0.00015	0.010932
GRMZM2G347836	KOG3146	GO:0003824,GO:0016020	AT5G66450	4e-42	Phosphatidic acid phosphatase (PAP2) family protein		LOC_Os02g47570.1	phosphatase, putative, expressed	-	123.034	77.1854	92.979	92.1449	23.3478	36.0256	129.408	79.6303	85.8768	good	97.7328	50.5061	98.305	0.0006	0.0306556	0.97545	0.998442	0.00025	0.0161183
GRMZM2G110027		GO:0004176,GO:0006508	AT1G75460	4e-33	ATP-dependent protease La (LON) domain protein		LOC_Os03g29540.1	ATP-dependent protease, putative, expressed	-	30.132	33.3554	34.554	20.7915	7.18335	23.1485	32.1971	37.5604	33.9095	good	32.6805	17.0411	34.5557	0.00065	0.0325271	0.75125	0.998442	0.00015	0.010932
GRMZM2G090271	KOG0131	GO:0003676	AT2G35410	6e-39	R-binding (RRM/RBD/RNP motifs) family protein		LOC_Os04g50110.1	R recognition motif containing protein, putative, expressed	-	102.361	97.8419	122.821	43.5723	46.5338	77.0083	115.583	118.539	94.7597	good	107.675	55.7048	109.627	0.00065	0.0325271	0.9208	0.998442	0.0004	0.022819
GRMZM2G035465			AT4G29080	2e-53	phytochrome-associated protein 2				-	31.3912	28.0586	56.4807	19.9704	15.5761	26.1181	40.613	46.1726	41.2453	good	38.6435	20.5549	42.677	0.0007	0.0344457	0.5832	0.998442	0.0001	0.00790813
GRMZM2G085777									-	48.7556	33.7375	45.956	28.3212	12.7656	19.1603	38.852	47.7534	37.9039	good	42.8164	20.0824	41.5031	0.0007	0.0344457	0.87175	0.998442	0.00115	0.0493141
GRMZM2G473511	KOG1187	GO:0004672,GO:0005524,GO:0006468	AT1G66920	3e-86	Protein kise superfamily protein		LOC_Os01g02700.1	protein kise domain containing protein, expressed	-	8.12766	8.42474	4.77516	2.64301	4.10664	3.4226	14.3358	10.9842	11.8277	good	7.10919	3.39075	12.3826	0.00075	0.0362803	0.00525	0.139057	5e-05	0.0044956
GRMZM5G870077		GO:0005515	AT2G44130	3e-47	Galactose oxidase/kelch repeat superfamily protein		LOC_Os11g14140.1	OsFBK25 - F-box domain and kelch repeat containing protein, expressed	-	96.1906	72.3285	7.87184	47.1086	22.718	17.9527	75.0275	59.1556	40.0666	good	58.797	29.2598	58.0832	0.00075	0.0362803	0.9492	0.998442	5e-05	0.0044956
AC212023.4_FG004		GO:0004857,GO:0030599	AT5G62350	2e-14	Plant invertase/pectin methylesterase inhibitor superfamily protein		LOC_Os10g36500.1	invertase/pectin methylesterase inhibitor family protein, putative, expressed	-	249.137	167.199	209.788	180.864	30.4943	19.0307	194.105	144.499	238.252	good	208.708	76.7963	192.285	0.00075	0.0362803	0.7076	0.998442	0.00085	0.0398363
GRMZM2G072890		GO:0006950	AT4G02380	2e-06	senescence-associated gene 21	AtLEA5,SAG21	LOC_Os01g21250.1	late embryogenesis abundant protein, putative, expressed	-	17.1415	18.9632	15.7224	9.42402	4.31244	9.2119	18.9356	15.5548	25.2941	good	17.2757	7.64945	19.9282	0.0008	0.0380755	0.4849	0.998442	0.0001	0.00790813
GRMZM2G179133	KOG2839	GO:0016787	AT3G12600	4e-59	nudix hydrolase homolog 16	atnudt16,NUDT16	LOC_Os03g59580.1	hydrolase, NUDIX family, domain containing protein, expressed	-	74.1565	67.1825	75.0447	45.3788	29.4593	44.339	72.8604	73.8996	80.6458	good	72.1279	39.7257	75.8019	0.0008	0.0380755	0.77925	0.998442	0.00045	0.0249154
GRMZM2G115574		GO:0004806,GO:0006629	AT5G50890	3e-107	alpha/beta-Hydrolases superfamily protein		LOC_Os01g14080.1	lipase class 3 family protein, putative, expressed	-	10.0783	9.06159	13.3875	6.85487	4.88749	4.03812	13	11.0844	11.6221	good	10.8425	5.26016	11.9022	0.00085	0.0398363	0.62385	0.998442	0.0001	0.00790813
GRMZM2G039094		GO:0005515	AT5G43560	9e-149	TRAF-like superfamily protein		LOC_Os12g40520.1	MATH domain containing protein, expressed	-	5.9519	5.2107	7.34235	4.94529	1.7369	1.50022	8.45982	4.08158	6.26742	good	6.16832	2.72747	6.26961	0.0009	0.0413825	0.9369	0.998442	0.0009	0.0413825
GRMZM2G004523			AT5G67385	9e-157	Phototropic-responsive NPH3 family protein		LOC_Os03g10880.1	BTBN5 - Bric-a-Brac, Tramtrack, Broad Complex BTB domain with non-phototropic hypocotyl 3 NPH3 and coiled-coil domains, expressed	-	39.7391	36.0481	26.612	26.4071	13.3724	15.2911	36.2403	36.9254	49.4812	good	34.1331	18.3569	40.8823	0.00095	0.0430121	0.3235	0.998442	5e-05	0.0044956
GRMZM2G478160		GO:0005509	AT2G44310	4e-19	Calcium-binding EF-hand family protein		LOC_Os09g30490.1	EF hand family protein, expressed	-	59.8903	20.2011	29.0209	38.4631	4.95389	4.99222	33.2454	43.4366	65.0945	good	36.3708	16.1364	47.2588	0.001	0.0445684	0.1716	0.855353	5e-05	0.0044956
GRMZM2G701218		GO:0003682	AT5G18240	2e-79	myb-related protein 1	ATMYR1,MYR1	LOC_Os05g40960.1	Myb transcription factor, putative, expressed	-	5.78652	7.40537	9.77639	3.31061	0.409244	5.79859	6.25737	5.09017	11.4378	good	7.65609	3.17281	7.59511	0.001	0.0445684	0.9705	0.998442	0.00075	0.0362803
GRMZM2G448656			AT2G27830				LOC_Os06g04480.1	expressed protein	-	34.8066	33.8906	21.5388	29.2539	8.86168	4.15485	44.0545	22.3013	31.3851	good	30.0787	14.0901	32.5803	0.00105	0.0462486	0.6599	0.998442	0.00015	0.010932
GRMZM2G040736		GO:0000156,GO:0000160,GO:0006355	AT3G48100	4e-32	response regulator 5	ARR6	LOC_Os04g57720.1	OsRR6 type-A response regulator, expressed	RR11	60.7117	78.6715	16.5054	32.0606	25.6949	23.6506	49.8504	69.2013	34.0746	good	51.9629	27.1354	51.0421	0.00105	0.0462486	0.92325	0.998442	0.0009	0.0413825
GRMZM2G450501		GO:0006950	AT4G02380	1e-07	senescence-associated gene 21	AtLEA5,SAG21	LOC_Os05g29930.1	late embryogenesis abundant protein, putative, expressed	-	13.8128	19.1475	2.37928	8.9834	2.11491	2.90914	11.331	13.1827	21.7185	good	11.7799	4.66915	15.4107	0.0011	0.0480417	0.231	0.931662	5e-05	0.0044956
GRMZM2G156575		GO:0004518,GO:0034477	AT5G51170	9e-56	unknown protein; FUNCTIONS IN: molecular_function unknown; INVOLVED IN: biological_process unknown; LOCATED IN: cellular_component unknown; EXPRESSED IN: 24 plant structures; EXPRESSED DURING: 15 growth stages; CONTAINS InterPro DOMAIN/s: Uncharacterised protein family UPF0406 (InterPro:IPR019146); Has 166 Blast hits to 166 proteins in 77 species: Archae - 0; Bacteria - 0; Metazoa - 100; Fungi - …		LOC_Os02g43480.1	expressed protein	-	20.959	17.6418	5.66007	6.89295	5.76298	8.2349	15.4154	15.9947	17.4156	good	14.7536	6.96361	16.2752	0.0011	0.0480417	0.62455	0.998442	0.00025	0.0161183
GRMZM2G022279		GO:0016788,GO:0006629	AT1G28590	3e-87	GDSL-like Lipase/Acylhydrolase superfamily protein		LOC_Os01g42730.1	GDSL-like lipase/acylhydrolase, putative, expressed	-	53.1737	29.1405	118.926	28.1152	29.9561	14.8904	53.1733	38.3439	40.2238	good	67.0801	24.3206	43.9137	5e-05	0.0044956	0.0332	0.415976	0.00135	0.0550644
GRMZM2G154223			AT3G56500		serine-rich protein-related		LOC_Os02g32469.1	expressed protein	-	88.4443	48.7635	164.009	35.6107	58.1763	26.8744	100.244	78.3559	42.7322	good	100.406	40.2205	73.7774	5e-05	0.0044956	0.1105	0.731157	0.00155	0.0607364
GRMZM5G843302	KOG2533	GO:0055085,GO:0016021	AT3G47420	0	phosphate starvation-induced gene 3	ATPS3,PS3	LOC_Os04g46880.1	transporter, major facilitator family, putative, expressed	-	29.0165	8.71058	54.925	19.9775	7.17044	4.54512	14.3377	20.2629	25.5491	good	30.884	10.5644	20.0499	5e-05	0.0044956	0.0293	0.387849	0.0016	0.0621363
GRMZM2G046587		GO:0000287,GO:0004427,GO:0006796,GO:0005737	AT1G01050	6e-95	pyrophosphorylase 1	AtPPa1,PPa1	LOC_Os02g47600.1	soluble inorganic pyrophosphatase, putative, expressed	-	113.182	110.088	466.527	87.6188	55.5992	59.0096	125.922	113.496	114.983	good	229.932	67.4092	118.134	5e-05	0.0044956	0.00485	0.131969	0.002	0.0722121
GRMZM5G802221			AT5G56760	5e-81	serine acetyltransferase 1;1				-	82.3127	49.5427	179.391	43.3605	33.4068	24.7226	77.1215	58.5501	41.2535	good	103.749	33.83	58.975	5e-05	0.0044956	0.00505	0.135627	0.0021	0.0747783
GRMZM2G048120			AT2G03200	2e-11	Eukaryotic aspartyl protease family protein				-	9.99009	5.60608	18.0824	1.26119	2.61617	2.69464	4.85626	3.19804	11.1868	good	11.2262	2.19067	6.4137	5e-05	0.0044956	0.04815	0.504422	0.0023	0.0798379
AC194405.3_FG021		GO:0005524	AT1G19100	4e-129	Histidine kise-, D gyrase B-, and HSP90-like ATPase family protein		LOC_Os11g26830.1	ATP-binding region, ATPase-like domain containing protein, expressed	-	7.29761	5.51572	12.1167	3.58725	1.30584	1.94638	5.77288	3.91208	4.43328	good	8.31001	2.27982	4.70608	5e-05	0.0044956	0.00405	0.116648	0.0026	0.0864774
GRMZM2G039455		GO:0005515	AT1G48410	0	Stabilizer of iron transporter SufD / Polynucleotidyl transferase	AGO1	LOC_Os04g47870.1	PINHEAD, putative, expressed	-	29.3483	15.9101	72.1972	22.9639	10.163	7.34833	21.2584	20.7159	33.641	good	39.1519	13.4917	25.2051	5e-05	0.0044956	0.06105	0.564624	0.00285	0.0922336
GRMZM2G158191	KOG4172		AT5G04460	4e-24	RING/U-box superfamily protein		LOC_Os07g31650.1	expressed protein	-	10.9773	7.79723	25.4338	6.19211	6.3863	2.04269	10.8723	11.7419	8.22564	good	14.7361	4.8737	10.2799	5e-05	0.0044956	0.10095	0.705039	0.0031	0.0975015
GRMZM2G164470	KOG1134	GO:0016020	AT1G58520	0	lipases;hydrolases, acting on ester bonds	RXW8	LOC_Os03g51620.1	DUF221 domain containing protein, expressed	-	9.68958	6.60997	25.352	4.26624	4.80049	4.04889	9.63527	8.52047	5.04963	good	13.8839	4.37187	7.73512	5e-05	0.0044956	0.00375	0.110784	0.00355	0.106705
GRMZM2G172723			AT1G76450	3e-58	Photosystem II reaction center PsbP family protein		LOC_Os08g40160.1	thylakoid lumen protein, chloroplast precursor, putative, expressed	-	55.6937	46.0841	106.614	38.7527	21.1153	17.7565	51.1397	51.2279	59.0029	good	69.4639	25.8748	53.7902	5e-05	0.0044956	0.3201	0.99843	0.00355	0.106705
GRMZM5G888407			AT2G32240	3e-14	FUNCTIONS IN: molecular_function unknown; INVOLVED IN: response to cadmium ion; LOCATED IN: plasma membrane; EXPRESSED IN: 25 plant structures; EXPRESSED DURING: 13 growth stages; CONTAINS InterPro DOMAIN/s: Prefoldin (InterPro:IPR009053); BEST Arabidopsis thalia protein match is: unknown protein (TAIR:AT1G05320.3); Has 470429 Blast hits to 168274 proteins in 4282 species: Archae - 6896; Bacteria…				-	204.544	225.065	537.753	130.908	150.558	115.728	233.713	256.413	190.79	good	322.454	132.398	226.972	5e-05	0.0044956	0.08775	0.669303	0.0041	0.117474
GRMZM5G878640			AT3G61870	1e-55	unknown protein; FUNCTIONS IN: molecular_function unknown; INVOLVED IN: biological_process unknown; LOCATED IN: chloroplast, chloroplast inner membrane; EXPRESSED IN: 23 plant structures; EXPRESSED DURING: 14 growth stages; Has 35333 Blast hits to 34131 proteins in 2444 species: Archae - 798; Bacteria - 22429; Metazoa - 974; Fungi - 991; Plants - 531; Viruses - 0; Other Eukaryotes - 9610 (source:…				-	135.936	171.971	415.509	97.0408	70.2036	102.179	146.728	171.68	150.415	good	241.139	89.8078	156.274	5e-05	0.0044956	0.0486	0.506379	0.00445	0.124316
AC234159.1_FG002	KOG0752		AT3G20240	2e-117	Mitochondrial substrate carrier family protein		LOC_Os09g32200.1	mitochondrial carrier protein, putative, expressed	-	34.8515	24.0468	101.614	24.4614	16.2153	14.2314	36.5485	29.4957	27.3834	good	53.5041	18.3027	31.1425	5e-05	0.0044956	0.00725	0.169746	0.00475	0.13032
GRMZM2G024391			AT2G42975	6e-25	unknown protein; FUNCTIONS IN: molecular_function unknown; INVOLVED IN: biological_process unknown; LOCATED IN: chloroplast thylakoid membrane, chloroplast; Has 32 Blast hits to 32 proteins in 16 species: Archae - 0; Bacteria - 0; Metazoa - 2; Fungi - 2; Plants - 28; Viruses - 0; Other Eukaryotes - 0 (source: NCBI BLink).		LOC_Os01g47630.1	expressed protein	-	172.241	173.43	224.476	124.206	69.0935	83.0493	157.721	152.823	144.098	good	190.049	92.1163	151.547	5e-05	0.0044956	0.204	0.902003	0.00565	0.145505
GRMZM2G081843	KOG0223	GO:0005215,GO:0006810,GO:0016020	AT4G23400	1e-132	plasma membrane intrinsic protein 1;5	PIP1;4,PIP1E,TMP-C	LOC_Os02g57720.1	aquaporin protein, putative, expressed	PIP1-5	45.2901	33.7833	71.8755	21.4652	17.7122	13.6927	32.9251	23.4521	31.0013	good	50.3163	17.6234	29.1262	5e-05	0.0044956	0.00375	0.110784	0.00655	0.159873
GRMZM2G014055			AT5G42980	2e-08	thioredoxin 3				-	74.5888	76.0263	200.49	36.2916	19.9547	66.2809	66.0412	67.7139	73.0577	good	117.035	40.8424	68.9376	5e-05	0.0044956	0.0063	0.155329	0.00665	0.161172
GRMZM2G166976	KOG2325	GO:0055085,GO:0016021	AT1G63010	0	Major Facilitator Superfamily with SPX (SYG1/Pho81/XPR1) domain-containing protein		LOC_Os02g45520.1	uncharacterized membrane protein, putative, expressed	-	138.288	16.9437	258.948	78.0223	21.587	15.7889	27.064	76.4045	104.82	good	138.06	38.4661	69.4295	5e-05	0.0044956	0.00885	0.191389	0.0074	0.171751
GRMZM2G133684			AT5G62720	5e-57	Integral membrane HPP family protein				-	28.2209	37.1188	140.672	35.4366	27.6814	18.686	58.3419	42.1531	30.7287	good	68.6706	27.268	43.7412	5e-05	0.0044956	0.03615	0.436221	0.0098	0.203424
GRMZM2G479500			AT1G14345	2e-33	D(P)-linked oxidoreductase superfamily protein				-	106.031	169.442	220.933	84.5418	64.9976	69.2212	125.19	148.537	87.5768	good	165.469	72.9202	120.435	5e-05	0.0044956	0.12135	0.75844	0.0143	0.257989
GRMZM2G042903									-	25.3749	20.6085	43.2956	17.595	8.7301	11.5367	23.4185	16.8749	21.7843	good	29.7597	12.6206	20.6926	5e-05	0.0044956	0.05965	0.558103	0.01595	0.274183
GRMZM2G034417		GO:0046854	AT3G02870	1e-38	Inositol monophosphatase family protein	VTC4	LOC_Os03g39000.1	inositol-1-monophosphatase, putative, expressed	-	47.2475	29.4823	125.687	37.4405	25.6954	23.7776	40.0643	41.9122	55.676	good	67.4723	28.9712	45.8842	5e-05	0.0044956	0.05105	0.519091	0.01605	0.275273
GRMZM2G332891			AT1G64780	1e-173	ammonium transporter 1;2				-	4.63519	5.73584	23.6876	6.24591	2.62651	2.4235	6.76827	7.59848	5.82863	good	11.3529	3.76531	6.73179	5e-05	0.0044956	0.0219	0.329312	0.0166	0.280346
GRMZM2G171406	KOG0439	GO:0005198	AT5G47180	1e-58	Plant VAMP (vesicle-associated membrane protein) family protein		LOC_Os10g40140.1	MSP domain containing protein, expressed	-	16.6611	15.2987	59.3045	17.3355	7.62375	6.28773	22.3151	14.1289	14.4533	good	30.4214	10.4157	16.9658	5e-05	0.0044956	0.0085	0.18665	0.025	0.355322
GRMZM2G035579			AT2G26660	2e-39	SPX domain gene 2	ATSPX2,SPX2	LOC_Os06g40120.1	SPX domain containing protein, putative, expressed	-	39.6774	8.86397	108.782	20.9417	16.3074	12.1347	7.77522	27.1768	43.0479	good	52.4411	16.4613	26	5e-05	0.0044956	0.00145	0.0579153	0.02665	0.368331
GRMZM2G072300			AT5G16650	3e-29	Chaperone DJ-domain superfamily protein		LOC_Os02g52270.1	heat shock protein DJ, putative, expressed	-	29.5467	40.7846	91.6031	22.9032	20.7471	21.3643	31.2333	35.6443	30.1918	good	53.9781	21.6715	32.3565	5e-05	0.0044956	0.0085	0.18665	0.0314	0.403194
GRMZM2G021846		GO:0003873,GO:0005524,GO:0006000	AT1G07110	0	fructose-2,6-bisphosphatase	ATF2KP,F2KP,FKFBP	LOC_Os05g07130.2	6PF-2-K/Fru-2,6-P2ASE liver isozyme, putative, expressed	-	84.0361	45.6896	195.227	38.4339	53.5131	48.1724	78.0297	64.8771	66.1136	good	108.318	46.7065	69.6735	5e-05	0.0044956	0.04335	0.477267	0.03195	0.407662
GRMZM2G149317	KOG4411	GO:0016740,GO:0009058	AT5G17230	3e-142	PHYTOENE SYNTHASE	PSY	LOC_Os12g43130.1	phytoene synthase, chloroplast precursor, putative, expressed	PSY2	70.5273	53.5253	275.083	65.4903	27.1878	29.4037	63.8946	77.1048	52.7803	good	133.045	40.6939	64.5932	5e-05	0.0044956	0.00445	0.124316	0.03575	0.433608
GRMZM2G039246	KOG4747	GO:0004871,GO:0000160	AT3G16360	2e-50	HPT phosphotransmitter 4	AHP4	LOC_Os01g54050.1	histidine-containing phosphotransfer protein, putative, expressed	-	8.3835	11.8529	48.113	16.9268	0.981899	2.78272	10.7515	2.26647	22.4326	good	22.7831	6.89714	11.8169	5e-05	0.0044956	0.0053	0.139799	0.04225	0.471135
GRMZM2G093526		GO:0010333,GO:0016829,GO:0008152,GO:0000287	AT1G79460	3e-106	Terpenoid cyclases/Protein prenyltransferases superfamily protein	ATKS,ATKS1,GA2,KS,KS1	LOC_Os04g52210.1	terpene synthase, putative, expressed	-	78.9655	56.6129	271.78	52.7814	43.9666	47.6075	75.4243	72.0128	62.1438	good	135.786	48.1185	69.8603	5e-05	0.0044956	0.0071	0.168041	0.0447	0.485241
GRMZM2G416322		GO:0004672,GO:0006468	AT1G65800	2e-41	receptor kise 2		LOC_Os01g26390.1	TKL_IRAK_DUF26-lh.1 - DUF26 kises have homology to DUF26 containing loci, expressed	-	14.9382	16.1443	47.4901	11.352	6.43933	11.5935	15.5499	13.2285	15.603	good	26.1909	9.79494	14.7938	5e-05	0.0044956	0.00515	0.137332	0.0483	0.504843
GRMZM2G344205	KOG2761		AT1G64720	2e-89	Polyketide cyclase/dehydrase and lipid transport superfamily protein	CP5	LOC_Os02g03230.1	membrane related protein CP5, putative, expressed	-	56.8898	60.537	176.627	47.4167	40.5306	42.3643	65.1857	73.0473	49.5629	good	98.0179	43.4372	62.5986	5e-05	0.0044956	0.0269	0.370117	0.0491	0.509088
GRMZM5G828319			AT1G11720	2e-74	starch synthase 3				-	16.0414	10.7874	54.7714	17.5657	7.41024	8.057	14.0027	12.9222	22.0263	good	27.2001	11.011	16.3171	5e-05	0.0044956	0.01505	0.26499	0.0711	0.60701
GRMZM2G039173			AT2G30300	7e-85	Major facilitator superfamily protein		LOC_Os05g39800.1	NFD4, putative, expressed	-	17.556	14.2477	51.1723	14.2111	11.0003	9.05204	19.3663	13.4977	14.701	good	27.6587	11.4211	15.855	5e-05	0.0044956	0.0058	0.147758	0.07625	0.626846
GRMZM2G078806			AT1G36070	5e-138	Transducin/WD40 repeat-like superfamily protein		LOC_Os03g26870.1	WD-40 repeat family protein, putative, expressed	-	12.9168	20.8318	32.1198	9.3445	6.89511	7.12156	11.5515	13.1861	10.1266	good	21.9561	7.78706	11.6214	5e-05	0.0044956	0.00265	0.087577	0.081	0.645246
GRMZM2G417835			AT3G56710	1e-07	sigma factor binding protein 1	SIB1	LOC_Os01g59410.1	VQ motif family protein, expressed	-	26.9241	27.6734	66.1298	19.9211	15.5862	20.0459	26.663	21.3823	29.9049	good	40.2424	18.5177	25.9834	5e-05	0.0044956	0.02345	0.342774	0.08175	0.648411
GRMZM2G170413		GO:0046872	AT2G15580		RING/U-box superfamily protein		LOC_Os02g55480.2	zinc finger, C3HC4 type domain containing protein, expressed	-	5.70048	9.65412	31.4256	3.78743	3.89343	7.51183	7.31786	8.7317	7.70129	good	15.5934	5.06423	7.91695	5e-05	0.0044956	0.0056	0.144985	0.0845	0.656932
GRMZM2G125140	KOG0374		AT1G07010	1e-79	Calcineurin-like metallo-phosphoesterase superfamily protein		LOC_Os10g25430.1	Ser/Thr protein phosphatase family protein, putative, expressed	-	18.5795	17.2113	79.56	18.6206	13.1018	13.1036	22.4403	19.1076	19.5869	good	38.4503	14.942	20.3783	5e-05	0.0044956	0.0019	0.0700696	0.09795	0.696196
AC203957.3_FG004		GO:0003700,GO:0043565,GO:0006355	AT1G75390	3e-10	basic leucine-zipper 44	AtbZIP44,bZIP44	LOC_Os09g13575.1	expressed protein	-	23.1791	42.6553	83.9907	17.7577	17.974	23.9521	17.1159	28.8977	38.9587	good	49.9417	19.8946	28.3241	5e-05	0.0044956	0.0057	0.146292	0.0989	0.698447
AC203294.3_FG012			AT3G56710	1e-06	sigma factor binding protein 1	SIB1	LOC_Os05g32460.1	VQ domain containing protein, putative, expressed	-	16.9111	27.6202	75.4504	16.1945	10.5316	17.6939	21.0592	19.9624	21.7645	good	39.9939	14.8067	20.9287	5e-05	0.0044956	0.003	0.0955553	0.12445	0.763716
GRMZM2G025832	KOG0156	GO:0005506,GO:0016705,GO:0020037,GO:0055114	AT5G07990	2e-167	Cytochrome P450 superfamily protein	CYP75B1,D501,TT7	LOC_Os10g17260.1	cytochrome P450, putative, expressed	-	42.0369	31.4154	140.808	21.3495	40.1219	22.0467	30.8058	49.2573	26.791	good	71.4201	27.8394	35.618	5e-05	0.0044956	0.0018	0.0674034	0.1779	0.865477
GRMZM2G054267			AT3G23760	5e-39	FUNCTIONS IN: molecular_function unknown; INVOLVED IN: biological_process unknown; LOCATED IN: vacuole; EXPRESSED IN: 20 plant structures; EXPRESSED DURING: 13 growth stages; BEST Arabidopsis thalia protein match is: transferases, transferring glycosyl groups (TAIR:AT4G14100.1); Has 108 Blast hits to 104 proteins in 19 species: Archae - 0; Bacteria - 0; Metazoa - 8; Fungi - 0; Plants - 90; Viruse…		LOC_Os07g09140.1	expressed protein	-	97.2856	67.3681	218.008	66.5589	47.8277	37.1147	108.898	91.3593	71.6583	good	127.554	50.5004	90.6385	0.0001	0.00790813	0.08295	0.652238	0.0012	0.0508518
GRMZM2G135839		GO:0016787	AT4G23000	0	Calcineurin-like metallo-phosphoesterase superfamily protein		LOC_Os07g01540.1	Ser/Thr protein phosphatase family protein, putative, expressed	-	20.5441	6.17373	19.9487	11.3153	5.77674	4.55891	7.59153	13.2643	19.2558	good	15.5555	7.21698	13.3705	0.0001	0.00790813	0.42635	0.998442	0.00145	0.0579153
GRMZM2G099036			AT3G56140	0	Protein of unknown function (DUF399 and DUF3411)		LOC_Os01g61120.1	expressed protein	-	71.5648	45.5349	160.485	43.1172	34.213	31.1994	81.7891	57.8499	44.2685	good	92.5282	36.1765	61.3025	0.0001	0.00790813	0.055	0.536503	0.0044	0.123252
GRMZM5G880849			AT4G28660	6e-46	photosystem II reaction center PSB28 protein				-	320.567	324.4	854.422	204.51	132.525	191.432	422.673	337.296	227.803	good	499.796	176.156	329.257	0.0001	0.00790813	0.09125	0.680194	0.0045	0.125205
GRMZM2G025659	KOG4178		AT4G12830	1e-116	alpha/beta-Hydrolases superfamily protein		LOC_Os01g69060.1	hydrolase, alpha/beta fold family domain containing protein, expressed	-	109.07	70.4553	238.165	82.2744	54.2298	42.2269	125.209	97.9433	86.8486	good	139.23	59.577	103.334	0.0001	0.00790813	0.16165	0.838176	0.00495	0.13381
GRMZM2G105518			AT2G05100	2e-58	photosystem II light harvesting complex gene 2.1	LHCB2,LHCB2.1	LOC_Os03g39610.1	chlorophyll A-B binding protein, putative, expressed	-	98.4613	122.291	298.123	96.8215	65.587	74.7933	151.142	153.701	89.3276	good	172.958	79.0673	131.39	0.0001	0.00790813	0.154	0.824033	0.00525	0.139057
GRMZM2G042806			AT4G32440	2e-35	Plant Tudor-like R-binding protein		LOC_Os06g39900.1	agenet domain containing protein, putative, expressed	-	22.702	13.3726	41.4657	18.8294	7.2129	6.38472	18.1965	12.4058	22.8817	good	25.8468	10.809	17.828	0.0001	0.00790813	0.0515	0.520786	0.00945	0.198702
GRMZM2G110294			AT4G13500	1e-31	unknown protein; FUNCTIONS IN: molecular_function unknown; INVOLVED IN: biological_process unknown; LOCATED IN: chloroplast; BEST Arabidopsis thalia protein match is: unknown protein (TAIR:AT2G05310.1); Has 50 Blast hits to 50 proteins in 20 species: Archae - 0; Bacteria - 0; Metazoa - 0; Fungi - 0; Plants - 50; Viruses - 0; Other Eukaryotes - 0 (source: NCBI BLink).		LOC_Os03g39830.1	expressed protein	-	110.975	92.7108	270.415	67.9141	58.0858	64.1602	108.075	107.205	84.6352	good	158.034	63.3867	99.9717	0.0001	0.00790813	0.03435	0.423457	0.01535	0.268614
GRMZM2G464328			AT3G59400	1e-53	enzyme binding;tetrapyrrole binding	GUN4	LOC_Os11g16550.1	uncharacterized protein ycf53, putative, expressed	-	103.947	122.481	373.617	86.3332	74.313	84.9736	121.13	176.389	91.4285	good	200.015	81.8733	129.649	0.0001	0.00790813	0.0467	0.49659	0.0189	0.304043
GRMZM2G134182		GO:0006810,GO:0005622	AT1G71480	2e-47	Nuclear transport factor 2 (NTF2) family protein		LOC_Os09g09320.1	nuclear transport factor, putative, expressed	-	37.924	49.6334	118.415	27.7561	29.114	34.1048	45.5312	48.6531	43.2647	good	68.6575	30.325	45.8163	0.0001	0.00790813	0.0342	0.422363	0.02235	0.333472
GRMZM2G147014		GO:0006950,GO:0009415	AT1G20440	6e-10	cold-regulated 47	AtCOR47,COR47,RD17	LOC_Os02g44870.1	dehydrin, putative, expressed	-	5.51919	6.66887	22.1069	3.89935	5.19405	5.6886	5.43192	8.3719	8.37058	good	11.4317	4.92733	7.39147	0.0001	0.00790813	0.03645	0.437924	0.05695	0.545995
GRMZM2G123212		GO:0046872	AT1G26800	2e-15	RING/U-box superfamily protein		LOC_Os07g43740.1	zinc finger, C3HC4 type domain containing protein, expressed	-	6.03794	11.7782	29.0464	9.17587	4.02181	3.79963	8.98279	7.83995	9.07486	good	15.6208	5.66577	8.63253	0.0001	0.00790813	0.01185	0.230477	0.0948	0.68878
GRMZM2G171423			AT2G26660	7e-76	SPX domain gene 2	ATSPX1,SPX1	LOC_Os02g10780.1	SPX domain containing protein, putative, expressed	-	23.3608	15.9117	72.372	23.1224	11.0473	14.7654	13.8336	23.1972	29.9957	good	37.2148	16.3117	22.3422	0.0001	0.00790813	0.0117	0.228419	0.09745	0.694731
GRMZM2G443728		GO:0015079,GO:0071805,GO:0016020	AT1G70300	0	K+ uptake permease 6	KUP6	LOC_Os06g42030.1	potassium transporter, putative, expressed	-	10.4231	9.27266	27.7053	12.2416	2.9656	6.80059	8.18487	10.1355	11.8566	good	15.8004	7.33593	10.059	0.0001	0.00790813	0.02005	0.313875	0.102	0.708365
GRMZM2G119272			AT3G27210	4e-11	unknown protein; FUNCTIONS IN: molecular_function unknown; INVOLVED IN: N-termil protein myristoylation; LOCATED IN: plasma membrane; EXPRESSED IN: 22 plant structures; EXPRESSED DURING: 13 growth stages; BEST Arabidopsis thalia protein match is: unknown protein (TAIR:AT5G40860.1); Has 133 Blast hits to 98 proteins in 25 species: Archae - 0; Bacteria - 6; Metazoa - 32; Fungi - 7; Plants - 70; Vir…		LOC_Os04g31110.1	expressed protein	-	9.9854	5.67562	22.7541	7.02036	4.62305	4.69612	8.9075	7.2248	7.22352	good	12.805	5.44651	7.78527	0.0001	0.00790813	0.0204	0.316064	0.1037	0.712692
GRMZM2G010871			AT3G22830	5e-87	heat shock transcription factor A6B	AT-HSFA6B,HSFA6B	LOC_Os10g28340.2	heat stress transcription factor, putative, expressed	-	33.4603	24.818	91.1689	29.4401	23.3955	16.8385	22.5281	30.1899	39.3929	good	49.8157	23.2247	30.7036	0.0001	0.00790813	0.01565	0.271395	0.1278	0.771831
GRMZM2G077942	KOG1735	GO:0003779,GO:0005622	AT2G16700	3e-60	actin depolymerizing factor 5	ADF5,ATADF5	LOC_Os03g13950.1	actin-depolymerizing factor, putative, expressed	-	58.2641	83.4517	287.114	50.5175	74.7574	48.665	75.2502	87.587	60.6916	good	142.943	57.98	74.5096	0.0001	0.00790813	0.00405	0.116648	0.17895	0.867473
GRMZM5G819835			AT5G22390	3e-12	Protein of unknown function (DUF3049)				-	10.0558	13.9488	39.8515	9.30039	8.22108	9.59181	12.7625	8.70905	13.339	good	21.2854	9.03776	11.6035	0.0001	0.00790813	0.0059	0.149385	0.24945	0.948527
GRMZM2G444178		GO:0009058	AT1G32900	1e-68	UDP-Glycosyltransferase superfamily protein		LOC_Os07g22930.2	starch synthase, putative, expressed	-	15.353	10.6344	51.0349	17.9243	7.81361	6.51303	10.762	10.9679	18.3563	good	25.6741	10.7503	13.3621	0.0001	0.00790813	0.00235	0.0809282	0.31435	0.994614
GRMZM2G021106		GO:0016791	AT1G73010	9e-66	phosphate starvation-induced gene 2		LOC_Os02g13290.1	phosphoethanolamine/phosphocholine phosphatase, putative, expressed	-	10.8429	6.1402	32.5329	6.49751	6.98134	2.89334	3.5517	7.90045	8.74258	good	16.5053	5.4574	6.73158	0.0001	0.00790813	0.00155	0.0607364	0.45325	0.998442
GRMZM2G062129			AT1G66330	3e-121	senescence-associated family protein		LOC_Os05g05600.1	ATA15 protein, putative, expressed	-	98.8572	86.7231	178.088	71.6489	45.0474	52.2703	122.385	93.4674	84.6833	good	121.223	56.3222	100.179	0.00015	0.010932	0.3338	0.998442	0.0035	0.105856
GRMZM2G094425			AT5G65420	8e-10	CYCLIN D4;1				-	6.79139	7.53286	29.7604	7.68298	3.78768	2.25607	9.76809	10.4126	13.3193	good	14.6949	4.57558	11.1667	0.00015	0.010932	0.2848	0.976641	0.0036	0.107933
GRMZM5G821755			AT1G14440	1e-41	homeobox protein 31	AtHB31,HB31	LOC_Os12g10630.1	ZF-HD protein dimerisation region containing protein, expressed	-	20.8325	29.6958	27.1759	17.3707	6.31291	13.674	18.2671	21.1149	21.5797	good	25.9014	12.4525	20.3206	0.00015	0.010932	0.1771	0.864574	0.0086	0.188246
GRMZM2G101027									-	19.261	11.8426	72.1519	4.7862	3.07029	13.8463	14.9443	25.5624	16.2962	good	34.4185	7.23426	18.9343	0.00015	0.010932	0.0435	0.477859	0.00965	0.201321
GRMZM2G100794	KOG1677	GO:0046872	AT3G02830	7e-129	zinc finger protein 1	ZFN1	LOC_Os11g28270.1	zinc finger C-x8-C-x5-C-x3-H type family protein, expressed	-	23.1958	30.5801	64.8048	20.999	19.2095	19.5116	33.1503	30.2908	26.6041	good	39.5269	19.9067	30.0151	0.00015	0.010932	0.14045	0.797001	0.0204	0.316064
AC234515.1_FG003	KOG1375	GO:0003924,GO:0005525,GO:0006184,GO:0051258,GO:0043234	AT5G23860	0	tubulin beta 8	TUB8	LOC_Os02g07060.1	tubulin/FtsZ domain containing protein, putative, expressed	-	9.64175	5.36865	11.9575	4.73123	3.68973	2.39189	5.7637	6.46599	6.25467	good	8.9893	3.60428	6.16145	0.00015	0.010932	0.07525	0.623645	0.0232	0.340625
GRMZM2G050570	KOG1251		AT4G29840	0	Pyridoxal-5'-phosphate-dependent enzyme family protein	MTO2,TS	LOC_Os01g49890.1	threonine synthase, chloroplast precursor, putative, expressed	-	25.505	17.8601	62.0359	20.9971	17.4284	11.5326	28.8087	21.7963	19.1666	good	35.1337	16.6527	23.2572	0.00015	0.010932	0.035	0.428342	0.0637	0.577637
GRMZM2G147279			AT5G07020	2e-36	proline-rich family protein		LOC_Os02g35090.1	expressed protein	-	51.5585	47.6614	139.982	32.7335	40.994	33.7168	54.1405	59.6959	33.8437	good	79.734	35.8148	49.2267	0.00015	0.010932	0.0171	0.285988	0.0825	0.650617
GRMZM2G138190			AT1G44000	9e-48	unknown protein; BEST Arabidopsis thalia protein match is: unknown protein (TAIR:AT4G11911.1); Has 216 Blast hits to 212 proteins in 76 species: Archae - 0; Bacteria - 96; Metazoa - 0; Fungi - 0; Plants - 118; Viruses - 0; Other Eukaryotes - 2 (source: NCBI BLink).		LOC_Os04g59610.2	expressed protein	-	15.288	13.1856	63.2098	11.683	10.8053	9.68921	16.6437	17.1119	10.4435	good	30.5611	10.7258	14.733	0.00015	0.010932	0.00905	0.19394	0.2308	0.931662
GRMZM2G050961	KOG1641	GO:0006457,GO:0005737	AT3G60210	1e-37	GroES-like family protein		LOC_Os10g41710.1	chaperonin, putative, expressed	-	29.7697	24.4604	77.7697	20.4924	17.5696	22.5245	28.0208	24.9175	19.5438	good	43.9999	20.1955	24.1607	0.00015	0.010932	0.0023	0.0798379	0.35825	0.998442
GRMZM2G061602	KOG0277	GO:0004672,GO:0005524,GO:0006468,GO:0005515	AT1G53090	0	SPA1-related 4	SPA4	LOC_Os01g52640.3	suppressor of phythchrome A, putative, expressed	-	11.9228	7.57599	28.4588	10.0168	6.56742	6.07535	16.496	11.216	12.3518	good	15.9859	7.55319	13.3546	0.0002	0.0136163	0.3517	0.998442	0.00195	0.0710895
GRMZM2G137816			AT5G67370	2e-95	Protein of unknown function (DUF1230)		LOC_Os03g32490.1	DUF1230 domain containing protein, expressed	-	92.7768	81.0096	178.46	65.4403	50.2505	47.9628	98.7129	96.068	87.61	good	117.415	54.5512	94.1303	0.0002	0.0136163	0.25095	0.949272	0.00285	0.0922336
GRMZM5G839794		GO:0003993	AT4G25150	1e-68	HAD superfamily, subfamily IIIB acid phosphatase		LOC_Os06g04790.1	HAD superfamily phosphatase, putative, expressed	-	10.5442	8.39613	18.8432	7.74442	4.48648	3.29081	9.24452	9.25108	10.9746	good	12.5945	5.1739	9.8234	0.0002	0.0136163	0.23275	0.933058	0.00605	0.151882
GRMZM2G165919	KOG1950	GO:0016757	AT2G47180	8e-141	galactinol synthase 1	AtGolS1,GolS1	LOC_Os03g20120.1	glycosyl transferase 8 domain containing protein, putative, expressed	-	26.7964	21.9954	51.754	27.7654	11.5871	6.6856	41.3372	17.9167	17.3509	good	33.5153	15.346	25.5349	0.0002	0.0136163	0.15715	0.830254	0.0111	0.220558
GRMZM5G888196			AT5G48890	8e-09	C2H2-like zinc finger protein				-	34.584	39.3496	41.6801	27.2817	15.2447	13.7999	36.7016	23.7195	29.5691	good	38.5379	18.7754	29.9967	0.0002	0.0136163	0.2096	0.907411	0.01655	0.280016
GRMZM2G121166			AT5G13240	2e-75	transcription regulators		LOC_Os04g56730.2	repressor of R polymerase III transcription MAF1, putative, expressed	-	20.5669	12.2652	27.0475	13.8212	6.34241	8.64161	16.9681	11.5632	17.488	good	19.9599	9.60174	15.3398	0.0002	0.0136163	0.17015	0.852853	0.01845	0.30019
GRMZM2G093666			AT1G78140	3e-97	S-adenosyl-L-methionine-dependent methyltransferases superfamily protein		LOC_Os08g31750.1	methyltransferase, putative, expressed	-	69.7268	46.5581	88.5381	47.634	23.354	32.9963	57.693	49.1071	50.5968	good	68.2743	34.6614	52.4656	0.0002	0.0136163	0.15145	0.819935	0.022	0.330096
GRMZM2G072814									-	12.7875	4.80157	15.4984	5.9267	3.3611	1.86779	6.44503	6.81025	6.46366	good	11.0292	3.71853	6.57298	0.0002	0.0136163	0.02665	0.368331	0.0283	0.380952
GRMZM2G043275	KOG2839	GO:0016787	AT3G12600	2e-51	nudix hydrolase homolog 16	atnudt16,NUDT16	LOC_Os03g59580.1	hydrolase, NUDIX family, domain containing protein, expressed	-	59.1887	61.6708	155.386	47.368	37.006	48.5514	61.4392	68.6505	64.5904	good	92.0818	44.3085	64.8934	0.0002	0.0136163	0.06575	0.585759	0.0309	0.399878
GRMZM2G047187		GO:0055085,GO:0016021	AT2G16990	1e-82	Major facilitator superfamily protein		LOC_Os11g05390.1	transporter, major facilitator family, putative, expressed	-	8.54836	6.50289	22.1642	8.04904	2.40154	5.14818	5.63813	8.83464	7.63233	good	12.4052	5.19959	7.36837	0.0002	0.0136163	0.0247	0.353488	0.1286	0.773648
GRMZM2G092595		GO:0016307,GO:0046488	AT1G71010	0	FORMS APLOID AND BINUCLEATE CELLS 1C	FAB1C	LOC_Os08g33200.1	1-phosphatidylinositol-4-phosphate 5-kise/ zinc ion binding protein, putative, expressed	-	30.4952	25.5092	45.0342	29.6638	8.87301	10.9078	34.9222	24.4305	29.8804	good	33.6795	16.4815	29.7444	0.00025	0.0161183	0.4952	0.998442	0.00315	0.098475
GRMZM2G375448		GO:0043565,GO:0005622	AT1G56170	1e-18	nuclear factor Y, subunit C2	ATHAP5B,HAP5B,NF-YC2	LOC_Os04g58680.1	core histone H2A/H2B/H3/H4, putative, expressed	-	6.28465	6.63761	7.74387	3.71501	2.91534	1.2529	7.38759	4.04782	5.51882	good	6.88871	2.62775	5.65141	0.00025	0.0161183	0.36365	0.998442	0.00395	0.114646
GRMZM5G846082			AT4G00050		basic helix-loop-helix (bHLH) D-binding superfamily protein	UNE10	LOC_Os10g40740.1	helix-loop-helix D-binding domain containing protein, expressed	-	125.482	167.953	182.644	95.8595	57.8582	94.8813	130.479	141.49	131.49	good	158.693	82.8663	134.486	0.00025	0.0161183	0.3447	0.998442	0.0071	0.168041
GRMZM2G128981			AT5G56850	1e-15	unknown protein; EXPRESSED IN: 21 plant structures; EXPRESSED DURING: 13 growth stages; Has 35333 Blast hits to 34131 proteins in 2444 species: Archae - 798; Bacteria - 22429; Metazoa - 974; Fungi - 991; Plants - 531; Viruses - 0; Other Eukaryotes - 9610 (source: NCBI BLink).		LOC_Os05g14270.1	expressed protein	-	47.0644	35.5684	108.45	42.7118	28.7827	20.3112	63.1536	40.6903	42.8548	good	63.6943	30.6019	48.8996	0.00025	0.0161183	0.16675	0.846376	0.015	0.264334
GRMZM2G158394	KOG1642	GO:0003723,GO:0033897	AT1G14220	1e-33	Ribonuclease T2 family protein		LOC_Os09g36700.1	ribonuclease T2 family domain containing protein, expressed	KIN1	1076.22	216.165	1552.97	353.187	252.64	397.426	372.923	486.444	621.022	good	948.452	334.418	493.463	0.00025	0.0161183	0.0194	0.308013	0.06635	0.588064
GRMZM2G117558			AT3G51510	1e-33	unknown protein; FUNCTIONS IN: molecular_function unknown; INVOLVED IN: biological_process unknown; LOCATED IN: chloroplast thylakoid membrane, chloroplast; EXPRESSED IN: 22 plant structures; EXPRESSED DURING: 13 growth stages; Has 42 Blast hits to 42 proteins in 19 species: Archae - 0; Bacteria - 0; Metazoa - 0; Fungi - 0; Plants - 40; Viruses - 0; Other Eukaryotes - 2 (source: NCBI BLink).		LOC_Os05g41190.1	expressed protein	-	60.0021	59.6191	200.25	55.2137	47.2862	49.9317	82.1569	58.9533	49.5603	good	106.624	50.8105	63.5568	0.00025	0.0161183	0.0099	0.204986	0.20535	0.903243
GRMZM2G117706		GO:0004601,GO:0020037,GO:0006979,GO:0055114	AT5G05340	2e-103	Peroxidase superfamily protein		LOC_Os02g14430.1	peroxidase precursor, putative, expressed	-	17.7725	12.91	39.3567	16.5946	13.6652	1.84696	18.1473	7.35233	11.293	good	23.3464	10.7023	12.2642	0.00025	0.0161183	0.0012	0.0508518	0.5138	0.998442
GRMZM2G324390	KOG0978		AT3G22790	1e-94	Kise interacting (KIP1-like) family protein		LOC_Os10g28610.1	KIP1, putative, expressed	-	36.9954	31.6111	88.0027	31.4169	21.0784	16.7355	49.2328	37.2497	45.367	good	52.2031	23.0769	43.9498	0.0003	0.0184916	0.41475	0.998442	0.0015	0.059453
GRMZM2G150363	KOG1285		AT4G19170	0	nine-cis-epoxycarotenoid dioxygese 4	CCD4,NCED4	LOC_Os02g47510.1	9-cis-epoxycarotenoid dioxygese 1, chloroplast precursor, putative, expressed	-	217.606	199.626	382.773	230.075	25.982	24.8499	259.019	140.95	267.924	good	266.668	93.6356	222.631	0.0003	0.0184916	0.4308	0.998442	0.0016	0.0621363
GRMZM2G048205	KOG0620		AT5G54130	7e-157	Calcium-binding endonuclease/exonuclease/phosphatase family		LOC_Os10g13550.1	endonuclease/exonuclease/phosphatase family domain containing protein, expressed	-	147.333	132.772	207.568	121.725	65.9566	47.4296	158.225	126.512	139.993	good	162.558	78.3704	141.577	0.0003	0.0184916	0.487	0.998442	0.00345	0.104804
GRMZM2G528929									-	11.3931	53.574	170.463	23.5821	16.6675	19.0273	51.4568	54.4474	43.7084	good	78.4767	19.759	49.8709	0.0003	0.0184916	0.1269	0.769521	0.00785	0.177513
GRMZM2G443668		GO:0005515	AT3G03790	0	ankyrin repeat family protein / regulator of chromosome condensation (RCC1) family protein		LOC_Os07g07080.1	regulator of chromosome condensation/beta-lactamase-inhibitor protein II, putative, expressed	-	45.4952	34.7654	94.788	31.1522	25.4966	26.1711	39.3153	44.0675	46.4588	good	58.3495	27.6066	43.2805	0.0003	0.0184916	0.13525	0.787107	0.0149	0.26347
GRMZM2G060349		GO:0005524,GO:0030983,GO:0006298	AT5G54090	0	D mismatch repair protein MutS, type 2		LOC_Os10g36530.1	mutS domain V family protein, expressed	-	34.3826	24.5623	82.4377	35.0761	15.3282	14.9618	40.9874	27.9388	30.0935	good	47.1275	21.7887	33.0066	0.0003	0.0184916	0.0725	0.612327	0.0245	0.352026
GRMZM2G079381	KOG0560	GO:0016491,GO:0020037,GO:0051536,GO:0055114	AT2G15620	0	nitrite reductase 1	ATHNIR,NIR,NIR1	LOC_Os01g25484.2	ferredoxin--nitrite reductase, putative, expressed	NIR	39.0582	41.1811	184.206	30.8656	37.2699	19.5546	62.4237	43.4865	31.9067	good	88.1484	29.23	45.939	0.0003	0.0184916	0.026	0.362986	0.04545	0.489911
GRMZM2G031328			AT5G07400	8e-20	forkhead-associated domain-containing protein / FHA domain-containing protein		LOC_Os05g45350.3	dJ domain containing protein, expressed	-	6.0987	5.60811	18.9066	3.96718	1.54054	3.28382	4.83439	3.94078	4.52465	good	10.2045	2.93051	4.43327	0.0003	0.0184916	0.004	0.11561	0.1783	0.866353
GRMZM2G112337	KOG4302	GO:0008017,GO:0000226,GO:0000910	AT5G55230	0	microtubule-associated proteins 65-1	ATMAP65-1,MAP65-1	LOC_Os06g40840.1	microtubule associated protein, putative, expressed	-	13.7912	19.2822	75.7802	21.113	15.3303	12.8519	20.7224	19.6762	14.7976	good	36.2845	16.4317	18.3987	0.0003	0.0184916	0.00175	0.0660393	0.55215	0.998442
GRMZM5G854533			AT4G02530	7e-40	chloroplast thylakoid lumen protein		LOC_Os06g49160.1	thylakoid lumel 16.5 kDa protein, chloroplast precursor, putative, expressed	-	114.419	117.155	164.953	67.9171	57.2658	83.4287	122.917	156.491	95.9982	good	132.176	69.5372	125.135	0.00035	0.0207093	0.7624	0.998442	0.00185	0.0688085
GRMZM2G105362			AT2G06925	2e-38	Phospholipase A2 family protein	ATSPLA2-ALPHA,PLA2-ALPHA	LOC_Os03g50030.1	phospholipase A2, putative, expressed	-	21.0468	16.9882	28.0104	13.4859	7.53442	9.89493	18.0239	13.4829	25.3216	good	22.0151	10.3051	18.9428	0.00035	0.0207093	0.4493	0.998442	0.00495	0.13381
GRMZM2G022866			AT5G03880	3e-106	Thioredoxin family protein		LOC_Os08g44400.1	glutathione S-transferase, N-termil domain containing protein, expressed	-	55.4485	40.2023	77.0645	41.2552	19.8363	27.2038	53.0795	42.6654	44.2509	good	57.5718	29.4318	46.6653	0.00035	0.0207093	0.24415	0.944746	0.0119	0.231232
GRMZM2G703231		GO:0016597,GO:0008152	AT2G36840	4e-116	ACT-like superfamily protein		LOC_Os09g39740.1	ACT domain containing protein, expressed	-	18.0739	26.8067	36.2509	19.4784	6.87369	14.759	26.1885	20.5842	17.1986	good	27.0438	13.7037	21.3238	0.00035	0.0207093	0.19345	0.888686	0.01945	0.308274
GRMZM2G074401		GO:0006629	AT5G05580	9e-165	fatty acid desaturase 8	FAD8	LOC_Os03g18070.1	omega-3 fatty acid desaturase, chloroplast precursor, putative, expressed	-	52.4679	50.1275	257.321	55.4818	53.3111	44.1247	76.4636	71.3731	58.7662	good	119.972	50.9725	68.8676	0.00035	0.0207093	0.01605	0.275273	0.09545	0.69041
GRMZM5G895188		GO:0004348,GO:0006665,GO:0016021	AT3G24180	0	Beta-glucosidase, GBA2 type family protein		LOC_Os10g33420.1	non-lysosomal glucosylceramidase, putative, expressed	-	18.1227	11.8286	47.9606	14.6814	13.4629	9.66438	17.5448	15.8536	12.4038	good	25.9706	12.6029	15.2674	0.00035	0.0207093	0.00715	0.168598	0.28675	0.977579
GRMZM2G430807									-	63.8438	73.1824	278.139	56.4364	30.2017	29.5518	42.1488	42.3409	55.8856	good	138.388	38.73	46.7918	0.00035	0.0207093	0.00245	0.0832286	0.447	0.998442
GRMZM2G081883	KOG3453	GO:0005506,GO:0009055,GO:0020037	AT4G10040	2e-56	cytochrome c-2	CYTC-2	LOC_Os05g34770.1	cytochrome c, putative, expressed	-	9.68471	10.0672	31.8796	7.30373	7.19088	5.99452	6.95517	7.74676	10.3991	good	17.2105	6.82971	8.36701	0.00035	0.0207093	0.0025	0.0844071	0.40835	0.998442
GRMZM2G078368									-	75.4004	46.8117	61.0388	46.2113	19.9179	20.894	77.3776	44.6935	43.555	good	61.0836	29.0077	55.2087	0.0004	0.022819	0.58545	0.998442	0.00155	0.0607364
GRMZM2G062069			AT5G25360	2e-29	unknown protein; FUNCTIONS IN: molecular_function unknown; INVOLVED IN: biological_process unknown; LOCATED IN: cellular_component unknown; EXPRESSED IN: 23 plant structures; EXPRESSED DURING: 15 growth stages; BEST Arabidopsis thalia protein match is: unknown protein (TAIR:AT4G32342.1).				-	29.1195	24.7251	43.2571	16.6781	14.6719	17.8949	25.0777	23.6001	32.1189	good	32.3672	16.415	26.9322	0.0004	0.022819	0.31445	0.994614	0.009	0.193219
GRMZM6G175135									-	210.04	163.594	411.758	147.753	107.283	129.759	160.341	188.395	244.547	good	261.797	128.265	197.761	0.0004	0.022819	0.13495	0.786635	0.0168	0.282513
GRMZM2G436710			AT5G53490	2e-75	Tetratricopeptide repeat (TPR)-like superfamily protein				-	48.4107	35.3814	100.334	25.8791	36.7258	30.7505	57.4884	50.0411	29.5799	good	61.3754	31.1185	45.7031	0.0004	0.022819	0.1258	0.766616	0.0319	0.407338
GRMZM2G012102			AT2G26340	1e-37	unknown protein; FUNCTIONS IN: molecular_function unknown; INVOLVED IN: biological_process unknown; LOCATED IN: chloroplast thylakoid membrane, chloroplast thylakoid lumen, chloroplast; EXPRESSED IN: 22 plant structures; EXPRESSED DURING: 13 growth stages; Has 38 Blast hits to 38 proteins in 13 species: Archae - 0; Bacteria - 0; Metazoa - 0; Fungi - 0; Plants - 38; Viruses - 0; Other Eukaryotes -…		LOC_Os03g07960.1	expressed protein	-	114.203	74.1875	234.827	82.4144	60.9584	65.3606	102.26	94.4906	74.3267	good	141.072	69.5778	90.3591	0.0004	0.022819	0.02305	0.339386	0.14405	0.804352
GRMZM2G103847			AT5G47900	3e-146	Protein of unknown function (DUF1624)		LOC_Os04g33200.1	heparan-alpha-glucosaminide N-acetyltransferase, putative, expressed	-	8.65932	6.89954	21.8093	6.29854	5.42857	5.84633	6.04707	7.72252	8.40519	good	12.4561	5.85781	7.39159	0.0004	0.022819	0.0119	0.231232	0.2486	0.948247
GRMZM2G009048		GO:0005516,GO:0015979,GO:0009522,GO:0042651	AT5G64040	7e-41	photosystem I reaction center subunit PSI-N, chloroplast, putative / PSI-N, putative (PSAN)	PSAN	LOC_Os12g08770.1	photosystem I reaction center subunit N, chloroplast precursor, putative, expressed	-	45.331	45.8675	54.4984	27.719	17.6565	28.3692	47.9088	46.1118	45.2984	good	48.5656	24.5816	46.4397	0.00045	0.0249154	0.8034	0.998442	0.0013	0.0537942
GRMZM2G111164			AT5G53850	7e-91	haloacid dehalogese-like hydrolase family protein		LOC_Os11g29370.1	haloacid dehalogese-like hydrolase family protein, putative, expressed	-	20.5451	16.5898	30.2906	15.6247	9.66964	8.00754	19.565	19.4603	21.4897	good	22.4752	11.1006	20.1717	0.00045	0.0249154	0.55265	0.998442	0.00145	0.0579153
GRMZM2G162451			AT3G12345	1e-12	unknown protein; LOCATED IN: chloroplast; Has 35333 Blast hits to 34131 proteins in 2444 species: Archae - 798; Bacteria - 22429; Metazoa - 974; Fungi - 991; Plants - 531; Viruses - 0; Other Eukaryotes - 9610 (source: NCBI BLink).		LOC_Os06g28950.1	expressed protein	-	66.8252	37.9533	55.3287	31.1518	18.6337	34.35	60.607	41.8365	41.0196	good	53.3691	28.0452	47.821	0.00045	0.0249154	0.53735	0.998442	0.00355	0.106705
GRMZM2G027478			AT3G56290	4e-56	unknown protein; Has 39 Blast hits to 39 proteins in 15 species: Archae - 0; Bacteria - 0; Metazoa - 0; Fungi - 0; Plants - 39; Viruses - 0; Other Eukaryotes - 0 (source: NCBI BLink).		LOC_Os01g60830.1	expressed protein	-	326.079	462.024	1391.77	268.566	315.158	268.266	401.443	502.768	344.38	good	726.624	283.997	416.197	0.00045	0.0249154	0.0269	0.370117	0.0592	0.55622
EF517601.1_FG025			AT4G01935	2e-52	unknown protein; FUNCTIONS IN: molecular_function unknown; INVOLVED IN: biological_process unknown; LOCATED IN: chloroplast; Has 37 Blast hits to 37 proteins in 17 species: Archae - 0; Bacteria - 0; Metazoa - 0; Fungi - 0; Plants - 30; Viruses - 0; Other Eukaryotes - 7 (source: NCBI BLink).		LOC_Os01g14890.1	expressed protein	-	35.9781	43.2575	59.9958	21.2064	14.7943	34.7342	44.7721	45.9429	31.9254	good	46.4105	23.5783	40.8801	0.0005	0.0268743	0.4862	0.998442	0.004	0.11561
GRMZM2G086464			AT4G15545	4e-66	unknown protein; BEST Arabidopsis thalia protein match is: unknown protein (TAIR:AT1G16520.1); Has 30201 Blast hits to 17322 proteins in 780 species: Archae - 12; Bacteria - 1396; Metazoa - 17338; Fungi - 3422; Plants - 5037; Viruses - 0; Other Eukaryotes - 2996 (source: NCBI BLink).		LOC_Os05g33620.1	expressed protein	-	79.241	69.5034	152.044	65.8714	44.0552	45.1576	102.188	89.605	65.6493	good	100.263	51.6947	85.8141	0.0005	0.0268743	0.40975	0.998442	0.0049	0.132849
AC203986.3_FG013									-	18.4288	37.1926	50.5317	24.5953	6.81079	13.7425	25.5053	27.6542	29.1529	good	35.3844	15.0495	27.4375	0.0005	0.0268743	0.23255	0.933031	0.0141	0.256
GRMZM5G807267	KOG0382		AT3G52720	6e-56	alpha carbonic anhydrase 1	ACA1,ATACA1,CAH1	LOC_Os04g33660.1	bifunctiol monodehydroascorbate reductase and carbonic anhydrasenectarin-3 precursor, putative, expressed	-	45.3495	42.7475	92.4036	44.063	25.9244	21.4368	49.0876	34.9572	44.0433	good	60.1669	30.4747	42.696	0.0005	0.0268743	0.06865	0.597749	0.06285	0.573956
GRMZM2G049076			AT5G20280	0	sucrose phosphate synthase 1F	ATSPS2F,KNS2,SPS1,SPS2F	LOC_Os02g09170.1	sucrose-phosphate synthase, putative, expressed	-	9.52692	6.69905	26.7376	11.1272	4.91746	4.41019	11.2375	6.18656	8.68465	good	14.3212	6.81828	8.7029	0.0005	0.0268743	0.0148	0.262769	0.19735	0.893764
GRMZM2G150222			AT3G24180	4e-90	Beta-glucosidase, GBA2 type family protein				-	12.776	4.46096	46.3016	12.1317	7.8964	5.38676	15.6611	5.13814	6.79201	good	21.1795	8.47162	9.19708	0.0005	0.0268743	0.00125	0.0522744	0.758	0.998442
GRMZM2G049613			AT4G35240	1e-104	Protein of unknown function (DUF630 and DUF632)		LOC_Os09g37520.1	DUF630/DUF632 domains containing protein, putative, expressed	-	5.83046	6.0329	19.3964	6.45003	4.97701	3.9855	6.08997	5.18457	6.11505	good	10.4199	5.13751	5.79653	0.0005	0.0268743	0.00305	0.096553	0.52475	0.998442
GRMZM2G351259	KOG0156	GO:0005506,GO:0016705,GO:0020037,GO:0055114	AT4G31500	2e-74	cytochrome P450, family 83, subfamily B, polypeptide 1	ATR4,CYP83B1,RED1,RNT1,SUR2	LOC_Os04g10160.1	cytochrome P450, putative, expressed	-	72.3598	76.6259	100.637	54.6847	28.8586	43.4061	70.3741	78.1023	82.7182	good	83.2076	42.3165	77.0649	0.00055	0.02874	0.6766	0.998442	0.0012	0.0508518
GRMZM2G350693									-	8.00804	6.28599	14.0806	5.92216	1.40806	2.34778	5.8028	3.79257	15.2991	good	9.45821	3.226	8.29816	0.00055	0.02874	0.6108	0.998442	0.00385	0.112812
GRMZM2G165972		GO:0003700,GO:0043565,GO:0006355,GO:0005634	AT3G22830	3e-69	heat shock transcription factor A6B	AT-HSFA6B,HSFA6B	LOC_Os03g06630.1	heat stress transcription factor, putative, expressed	-	19.0298	11.7391	82.8188	18.9656	7.57305	2.45135	28.1602	14.4904	25.0324	good	37.8626	9.66333	22.561	0.00055	0.02874	0.1291	0.774703	0.0109	0.218791
GRMZM2G156356	KOG2913		AT5G17520	8e-124	root cap 1 (RCP1)	MEX1,RCP1	LOC_Os04g51330.1	maltose excess protein 1-like, chloroplast precursor, putative, expressed	-	42.0118	24.2226	59.8988	36.4858	16.7851	13.9194	50.7969	27.6011	22.646	good	42.0444	22.3968	33.6813	0.00055	0.02874	0.2245	0.925114	0.0263	0.365509
GRMZM2G106053		GO:0016788,GO:0006505,GO:0006886	AT5G17670	2e-42	alpha/beta-Hydrolases superfamily protein		LOC_Os02g03720.1	expressed protein	-	40.3895	43.9308	91.6006	28.4406	26.0165	28.6401	54.709	47.1059	29.5507	good	58.6403	27.6991	43.7885	0.00055	0.02874	0.1566	0.829201	0.031	0.400232
GRMZM5G897776			AT1G11720	6e-54	starch synthase 3	ATSS3,SS3	LOC_Os04g53310.1	soluble starch synthase 3, chloroplast precursor, putative, expressed	-	60.674	43.1017	90.2622	56.8911	17.5999	20.8761	43.8399	45.2735	55.0044	good	64.6793	31.789	48.0393	0.00055	0.02874	0.10645	0.719736	0.03595	0.434949
GRMZM2G008263		GO:0009058	AT1G32900	0	UDP-Glycosyltransferase superfamily protein		LOC_Os07g22930.2	starch synthase, putative, expressed	GBSSIIA	81.7622	45.0245	319.319	90.5523	45.3548	31.1676	54.577	58.1528	87.5369	good	148.702	55.6916	66.7556	0.00055	0.02874	0.00445	0.124316	0.36295	0.998442
GRMZM2G111271			AT2G32270	2e-24	zinc transporter 3 precursor				-	30.8099	13.6487	29.3447	22.4833	7.00681	6.19854	28.5735	8.67303	14.5754	good	24.6011	11.8962	17.274	0.0006	0.0306556	0.09895	0.698561	0.10305	0.710931
GRMZM2G444748		GO:0003700,GO:0043565,GO:0006355	AT4G34590	2e-18	G-box binding factor 6	AtbZIP44,bZIP44	LOC_Os02g03960.1	CPuORF1 - conserved peptide uORF-containing transcript, expressed	-	19.2797	22.028	39.127	17.8156	9.00844	15.3057	18.272	13.2629	19.9063	good	26.8116	14.0432	17.1471	0.0006	0.0306556	0.01685	0.282951	0.28445	0.976527
GRMZM2G126386		GO:0005509,GO:0015979,GO:0009523,GO:0009654,GO:0019898	AT3G05410	7e-71	Photosystem II reaction center PsbP family protein		LOC_Os01g70820.1	lumel PsbP, putative, expressed	-	19.4658	17.6519	51.0967	14.0782	12.7025	17.6721	18.7479	15.8718	13.9956	good	29.4048	14.8176	16.2051	0.0006	0.0306556	0.0023	0.0798379	0.6341	0.998442
AC200143.3_FG004									-	6.06307	9.23904	21.5578	0	0	0	6.06107	5.02378	4.97487	good	12.2866	0	5.35324	0.0006	0.0306556	0.19275	0.888299	1	1
GRMZM2G004377	KOG1379	GO:0003824	AT4G33500	1e-60	Protein phosphatase 2C family protein		LOC_Os03g09220.2	stage II sporulation protein E, putative, expressed	-	56.5515	50.6781	96.7739	42.065	26.9299	34.2118	66.1973	60.2073	49.2032	good	68.0012	34.4022	58.5359	0.00065	0.0325271	0.43415	0.998442	0.0037	0.109817
GRMZM2G471517									-	11.8415	11.7259	11.4124	7.22626	5.03315	2.78054	10.2194	6.14645	3.17386	good	11.6599	5.01332	6.51324	0.00065	0.0325271	0.01105	0.220146	0.28505	0.976641
GRMZM2G179349		GO:0016021	AT3G48740	9e-48	Nodulin MtN3 family protein		LOC_Os12g29220.1	nodulin MtN3 family protein, putative, expressed	-	342.06	210.325	782.926	199.965	243.92	194.669	153.23	294.249	317.634	good	445.104	212.851	255.038	0.00065	0.0325271	0.0092	0.196037	0.3224	0.998442
GRMZM2G001956			AT3G10060	1e-77	FKBP-like peptidyl-prolyl cis-trans isomerase family protein		LOC_Os07g09040.1	peptidyl-prolyl cis-trans isomerase, FKBP-type, putative, expressed	-	71.7422	63.1597	92.6088	59.5156	20.4098	40.8338	88.0385	65.9975	62.2861	good	75.8369	40.2531	72.1074	0.0007	0.0344457	0.78155	0.998442	0.0012	0.0508518
GRMZM5G814376			AT4G15545	2e-64	unknown protein; BEST Arabidopsis thalia protein match is: unknown protein (TAIR:AT1G16520.1); Has 30201 Blast hits to 17322 proteins in 780 species: Archae - 12; Bacteria - 1396; Metazoa - 17338; Fungi - 3422; Plants - 5037; Viruses - 0; Other Eukaryotes - 2996 (source: NCBI BLink).				-	62.3931	53.842	111.196	44.0112	38.453	37.9777	67.5101	75.4242	59.5769	good	75.8104	40.1473	67.5037	0.0007	0.0344457	0.5297	0.998442	0.004	0.11561
GRMZM2G377115	KOG1235		AT4G31390	0	Protein kise superfamily protein		LOC_Os11g11000.1	ELMO/CED-12 family protein, putative, expressed	-	78.0583	42.6793	143.145	62.2983	30.7735	31.7674	100.323	56.1936	52.4989	good	87.9609	41.6131	69.6718	0.0007	0.0344457	0.2739	0.967203	0.0056	0.144985
GRMZM2G096753	KOG0032	GO:0004672,GO:0005524,GO:0006468	AT3G04530	5e-56	phosphoenolpyruvate carboxylase kise 2	ATPPCK1,PPCK1	LOC_Os02g41580.1	CAMK_CAMK_like.14 - CAMK includes calcium/calmodulin depedent protein kises, expressed	PPCK3	12.1355	5.60988	15.0865	9.49104	2.08548	3.32844	6.2479	10.7534	10.0349	good	10.944	4.96832	9.01207	0.0007	0.0344457	0.3528	0.998442	0.01065	0.215657
GRMZM2G010973			AT2G37400	2e-10	Tetratricopeptide repeat (TPR)-like superfamily protein		LOC_Os02g45880.1	expressed protein	-	175.974	111.357	285.73	100.832	97.8815	86.2904	172.173	148.963	115.29	good	191.02	95.0013	145.475	0.0007	0.0344457	0.1572	0.830306	0.01945	0.308274
GRMZM2G136495		GO:0004185,GO:0006508	AT2G27920	4e-137	serine carboxypeptidase-like 51	SCPL51	LOC_Os03g27590.2	OsSCP18 - Putative Serine Carboxypeptidase homologue, expressed	-	6.23026	6.61111	13.8872	4.50496	3.07988	4.94119	6.73482	5.34357	7.18339	good	8.90952	4.17534	6.42059	0.0007	0.0344457	0.11905	0.752995	0.04865	0.506517
GRMZM2G395114			AT1G23090	0	sulfate transporter 91	AST91,SULTR3;3	LOC_Os04g55800.1	sulfate transporter, putative, expressed	-	43.3829	30.1531	101.033	38.1694	21.4127	24.5371	52.32	33.1687	32.9873	good	58.1897	28.0397	39.492	0.0007	0.0344457	0.0617	0.568474	0.0701	0.603079
GRMZM2G134389			AT1G05000	2e-72	Phosphotyrosine protein phosphatases superfamily protein		LOC_Os06g10650.1	tyrosine phosphatase family protein, putative, expressed	-	83.3735	52.5051	185.514	69.8199	46.5074	41.3471	78.2176	66.146	65.1672	good	107.131	52.5581	69.8436	0.0007	0.0344457	0.0299	0.392151	0.11255	0.735447
GRMZM2G420684			AT3G61770	7e-59	Acid phosphatase/vadium-dependent haloperoxidase-related protein		LOC_Os05g45770.1	Divergent PAP2 family domain containing protein, expressed	-	57.3053	11.5636	103.785	56.9406	17.3978	5.90416	42.0037	25.4414	36.0001	good	57.5513	26.7475	34.4817	0.0007	0.0344457	0.01185	0.230477	0.2075	0.904998
GRMZM5G863344		GO:0046872	AT1G49850	2e-20	RING/U-box superfamily protein		LOC_Os03g10890.1	zinc finger, C3HC4 type domain containing protein, expressed	-	30.5533	23.5531	45.9568	21.4955	13.8552	17.3433	32.2473	27.8409	21.1479	good	33.3544	17.5647	27.0787	0.00075	0.0362803	0.25755	0.953894	0.0221	0.331056
GRMZM2G143469			AT1G34000	4e-32	one-helix protein 2	OHP2	LOC_Os01g40710.1	high light inducible protein, putative, expressed	-	144.758	127.551	269.628	97.0256	93.2724	93.6626	157.943	146.142	105.484	good	180.646	94.6535	136.523	0.00075	0.0362803	0.1408	0.797892	0.0442	0.482537
GRMZM2G018579			AT2G36885	4e-57	unknown protein; FUNCTIONS IN: molecular_function unknown; LOCATED IN: chloroplast; EXPRESSED IN: 22 plant structures; EXPRESSED DURING: 13 growth stages; Has 35333 Blast hits to 34131 proteins in 2444 species: Archae - 798; Bacteria - 22429; Metazoa - 974; Fungi - 991; Plants - 531; Viruses - 0; Other Eukaryotes - 9610 (source: NCBI BLink).		LOC_Os03g04470.1	expressed protein	-	157.878	128.717	672.353	99.5343	116.277	180.461	127.151	192.158	109.292	good	319.649	132.091	142.867	0.00075	0.0362803	0.0023	0.0798379	0.6775	0.998442
GRMZM2G035401			AT5G55570	2e-27	unknown protein; LOCATED IN: chloroplast; Has 35333 Blast hits to 34131 proteins in 2444 species: Archae - 798; Bacteria - 22429; Metazoa - 974; Fungi - 991; Plants - 531; Viruses - 0; Other Eukaryotes - 9610 (source: NCBI BLink).		LOC_Os01g55670.1	expressed protein	-	166.123	142.94	184.796	122.191	66.8841	80.4932	197.445	151.079	120.92	good	164.62	89.8561	156.481	0.0008	0.0380755	0.7817	0.998442	0.0021	0.0747783
GRMZM2G103101			AT1G45474	2e-81	photosystem I light harvesting complex gene 5	LHCA5	LOC_Os02g52650.1	chlorophyll A-B binding protein, putative, expressed	-	231.661	221.856	517.547	155.332	133.799	181.285	282.82	285.778	223.635	good	323.688	156.805	264.078	0.0008	0.0380755	0.3452	0.998442	0.0075	0.173342
GRMZM2G414047	KOG0513	GO:0006629	AT3G54950	2e-50	patatin-like protein 6	PLA IIIA,PLP7	LOC_Os03g43880.1	PLA IIIA/PLP7, putative, expressed	-	19.1026	13.4984	18.832	13.0869	6.77622	7.23762	19.7193	12.7544	8.80555	good	17.1443	9.03358	13.7598	0.0008	0.0380755	0.23105	0.931662	0.02695	0.370558
GRMZM2G012276	KOG0855	GO:0016209,GO:0016491,GO:0055114	AT3G26060	5e-73	Thioredoxin superfamily protein	ATPRX Q	LOC_Os06g09610.2	peroxiredoxin, putative, expressed	-	333.41	322.884	909.812	148.24	251.383	273.785	354.978	411.186	195.949	good	522.035	224.469	320.704	0.0008	0.0380755	0.0374	0.445007	0.0776	0.632102
GRMZM2G075074			AT4G38100	9e-17	unknown protein; LOCATED IN: chloroplast thylakoid membrane; EXPRESSED IN: 23 plant structures; EXPRESSED DURING: 13 growth stages; BEST Arabidopsis thalia protein match is: unknown protein (TAIR:AT4G01150.1); Has 30201 Blast hits to 17322 proteins in 780 species: Archae - 12; Bacteria - 1396; Metazoa - 17338; Fungi - 3422; Plants - 5037; Viruses - 0; Other Eukaryotes - 2996 (source: NCBI BLink).		LOC_Os02g52260.1	expressed protein	-	271.68	216.046	321.566	194.249	101.108	132.818	279.66	222.925	183.846	good	269.764	142.725	228.81	0.00085	0.0398363	0.38855	0.998442	0.0095	0.199399
GRMZM2G049915									PRP	202.878	219.695	680.675	142.776	178.615	123.644	263.41	311.275	191.756	good	367.749	148.345	255.48	0.00085	0.0398363	0.1449	0.806546	0.01005	0.207313
GRMZM2G061442			AT1G44920	4e-59	unknown protein; FUNCTIONS IN: molecular_function unknown; INVOLVED IN: biological_process unknown; LOCATED IN: chloroplast; EXPRESSED IN: 22 plant structures; EXPRESSED DURING: 13 growth stages; CONTAINS InterPro DOMAIN/s: Protein of unknown function DUF3054 (InterPro:IPR021414); Has 246 Blast hits to 246 proteins in 119 species: Archae - 14; Bacteria - 181; Metazoa - 0; Fungi - 0; Plants - 45; …		LOC_Os03g51930.2	expressed protein	-	78.5347	62.5823	140.414	62.856	40.8432	42.3391	92.6593	74.6167	56.6422	good	93.8437	48.6794	74.6394	0.00085	0.0398363	0.21725	0.915938	0.0165	0.279571
GRMZM2G479038	KOG1192	GO:0016758,GO:0008152	AT2G36800	2e-92	don-glucosyltransferase 1	DOGT1,UGT73C5	LOC_Os10g09990.1	cytokinin-O-glucosyltransferase 3, putative, expressed	-	47.8211	56.5496	71.6152	34.4714	27.7036	32.2767	62.268	49.206	31.4714	good	58.662	31.4839	47.6485	0.00085	0.0398363	0.25405	0.951383	0.0221	0.331056
GRMZM2G168898		GO:0005506,GO:0020037	AT2G16060	1e-47	hemoglobin 1	AHB1,ARATH GLB1,ATGLB1,GLB1,HB1,NSHB1	LOC_Os05g44140.1	non-symbiotic hemoglobin 2, putative, expressed	HB2	5.46723	9.86663	35.3006	8.24726	10.5595	3.9914	10.1234	8.43154	9.35053	good	16.8782	7.59939	9.30182	0.00085	0.0398363	0.0074	0.171751	0.35115	0.998442
GRMZM2G151230			AT1G14870	2e-34	PLANT CADMIUM RESISTANCE 2	PCR2	LOC_Os02g36940.1	uncharacterized Cys-rich domain containing protein, putative, expressed	CNR2	75.5732	60.8993	35.2281	44.9239	23.2007	23.4895	62.1737	47.417	52.0073	good	57.2335	30.538	53.866	0.0009	0.0413825	0.7331	0.998442	0.0016	0.0621363
GRMZM2G381071		GO:0005509	AT3G22930		calmodulin-like 11	CML11	LOC_Os09g28510.1	EF hand family protein, putative, expressed	-	354.856	486.228	419.045	242.283	177.775	220.765	348.616	369.07	414.549	good	420.043	213.608	377.412	0.0009	0.0413825	0.59875	0.998442	0.00355	0.106705
GRMZM5G816297			AT3G22830	1e-34	heat shock transcription factor A6B				-	59.543	38.3312	139.301	60.0061	15.199	7.71784	96.8301	35.1693	54.807	good	79.0584	27.641	62.2688	0.0009	0.0413825	0.40105	0.998442	0.00375	0.110784
GRMZM2G122337		GO:0009055,GO:0051536	AT1G60950	2e-22	2Fe-2S ferredoxin-like superfamily protein	ATFD2,FED A	LOC_Os08g01380.1	2Fe-2S iron-sulfur cluster binding domain containing protein, expressed	FDX1	667.133	635.276	2612.14	432.237	377.303	396.579	687.136	791.297	528.124	good	1304.85	402.04	668.852	0.0009	0.0413825	0.03785	0.445999	0.01695	0.284226
GRMZM2G163809		GO:0008299	AT1G17050	1e-128	solanesyl diphosphate synthase 2	SPS2	LOC_Os12g17320.1	polyprenyl synthetase, putative, expressed	-	367.822	221.604	609.143	268.215	120.264	100.152	343.365	221.338	205.796	good	399.523	162.877	256.833	0.0009	0.0413825	0.0645	0.58069	0.0322	0.409588
GRMZM5G849107		GO:0016705,GO:0016117	AT3G10230	0	lycopene cyclase	LYC	LOC_Os02g09750.1	lycopene beta cyclase, chloroplast precursor, putative, expressed	PS1	53.4427	41.6947	104.176	35.6166	33.0632	33.9321	57.8868	47.7807	39.2866	good	66.4378	34.204	48.318	0.0009	0.0413825	0.0983	0.696947	0.058	0.55089
GRMZM2G124630									-	25.4529	18.1481	9.70421	5.33929	3.5288	7.95007	10.0843	10.6001	10.5864	good	17.7684	5.60605	10.4236	0.0009	0.0413825	0.0662	0.587301	0.05825	0.55225
GRMZM2G080044	KOG2495	GO:0016491,GO:0055114	AT5G08740	6e-173	D(P)H dehydrogese C1	NDC1	LOC_Os06g11140.1	pyridine nucleotide-disulphide oxidoreductase domain containing protein, expressed	-	51.7852	40.4753	92.1619	33.3136	27.1254	34.9498	49.1484	43.1597	39.5643	good	61.4741	31.7963	43.9575	0.0009	0.0413825	0.0719	0.61025	0.06715	0.591794
GRMZM2G009189			AT5G24860	2e-16	flowering promoting factor 1	ATFPF1,FPF1	LOC_Os04g21350.1	flowering promoting factor-like 1, putative, expressed	-	42.3495	40.1601	224.443	111.445	6.95245	13.0395	72.0671	17.3569	61.5605	good	102.318	43.8123	50.3282	0.0009	0.0413825	0.0018	0.0674034	0.5229	0.998442
GRMZM5G868823									-	235.453	170.606	352.147	65.3411	30.6215	0	124.333	243.255	219.062	good	252.735	31.9875	195.55	0.00095	0.0430121	0.36755	0.998442	0.00165	0.0634525
GRMZM2G102838			AT5G23120	8e-163	photosystem II stability/assembly factor, chloroplast (HCF136)				HCF136	244.644	208.296	569.344	129.837	157.189	162.161	247.722	285.225	209.929	good	340.761	149.729	247.625	0.00095	0.0430121	0.16575	0.844913	0.01285	0.242736
GRMZM2G076263		GO:0003735,GO:0006412,GO:0005622,GO:0005840	AT3G27160	2e-12	Ribosomal protein S21 family protein	GHS1	LOC_Os02g09590.1	ribosome, putative, expressed	-	55.3103	38.8431	83.7663	32.6175	34.9768	30.3768	49.9135	53.5799	41.34	good	59.3066	32.657	48.2778	0.00095	0.0430121	0.25465	0.951949	0.02785	0.377784
GRMZM2G017532	KOG2839	GO:0016787	AT3G12600	8e-59	nudix hydrolase homolog 16	atnudt16,NUDT16	LOC_Os03g59580.1	hydrolase, NUDIX family, domain containing protein, expressed	-	38.2313	31.5625	69.3365	31.5998	19.659	21.2031	36.3157	31.3857	33.0044	good	46.3768	24.154	33.5686	0.00095	0.0430121	0.0879	0.669645	0.07625	0.626846
AC212186.3_FG011			AT2G33845	6e-07	Nucleic acid-binding, OB-fold-like protein				-	32.2858	34.3678	90.5237	26.809	25.415	15.8308	33.7895	34.9313	24.2773	good	52.3924	22.6849	30.9994	0.00095	0.0430121	0.031	0.400232	0.2088	0.906605
GRMZM2G126041									-	5.77955	6.58479	22.7855	5.82173	3.88816	7.31756	9.46141	5.40374	5.69235	good	11.7166	5.67582	6.8525	0.00095	0.0430121	0.01365	0.251026	0.38085	0.998442
GRMZM6G650316									-	658.127	679.982	1362.76	511	427.457	510.98	722.57	822.405	694.58	good	900.29	483.146	746.518	0.001	0.0445684	0.30345	0.987406	0.0146	0.26056
GRMZM2G039797			AT4G00630	5e-57	K+ efflux antiporter 2	ATKEA2,KEA2	LOC_Os04g58620.1	potasium efflux antiporter protein, putative, expressed	-	140.068	86.4477	159.288	79.2289	58.2721	74.463	88.5972	107.445	117.573	good	128.601	70.6547	104.538	0.001	0.0445684	0.2484	0.948247	0.0293	0.387849
GRMZM2G019958			AT5G65840	6e-78	Thioredoxin superfamily protein				-	135.364	103.817	201.587	107.013	60.2887	68.2841	137.78	111.993	102.966	good	146.923	78.5286	117.58	0.001	0.0445684	0.2393	0.940006	0.03005	0.39337
GRMZM5G813886	KOG0061	GO:0005524,GO:0016887,GO:0016020	AT5G06530	0	ABC-2 type transporter family protein		LOC_Os03g06139.1	ABC-2 type transporter domain containing protein, expressed	-	56.1629	44.9835	245.453	65.6656	50.4671	27.9048	84.7702	51.6454	45.1384	good	115.533	48.0125	60.518	0.001	0.0445684	0.01345	0.249399	0.24835	0.948247
GRMZM2G069095		GO:0004427,GO:0009678,GO:0015992,GO:0016020	AT1G15690	0	Inorganic H pyrophosphatase family protein	ATAVP3,AtVHP1;1,AVP-3,AVP1	LOC_Os02g09150.1	inorganic H+ pyrophosphatase, putative, expressed	VPP1	189.835	90.2065	424.702	136.569	71.7604	61.3415	161.437	129.187	167.773	good	234.915	89.8903	152.799	0.00105	0.0462486	0.10085	0.704936	0.01075	0.216885
GRMZM2G095144			AT2G04790	9e-33	unknown protein; Has 45 Blast hits to 45 proteins in 15 species: Archae - 0; Bacteria - 0; Metazoa - 0; Fungi - 0; Plants - 43; Viruses - 0; Other Eukaryotes - 2 (source: NCBI BLink).		LOC_Os02g37600.1	expressed protein	-	36.1285	31.181	53.3036	31.3957	17.3805	18.9503	37.7538	33.5858	35.7948	good	40.2044	22.5755	35.7115	0.00105	0.0462486	0.50805	0.998442	0.0123	0.23623
GRMZM2G077436			AT5G24120	3e-104	sigma factor E				-	108.841	121.695	185.23	88.4167	64.0614	68.4	127.363	111.604	94.4006	good	138.589	73.626	111.123	0.00105	0.0462486	0.25485	0.952122	0.02915	0.386916
GRMZM2G059363			AT2G24020	2e-55	Uncharacterised BCR, YbaB family COG0718		LOC_Os02g08380.1	CR084 protein, putative, expressed	-	80.803	49.6356	147.247	59.7385	42.0902	45.332	79.5668	65.9741	52.5602	good	92.5619	49.0536	66.0337	0.0011	0.0480417	0.07895	0.637387	0.0874	0.668112
GRMZM2G104730	KOG0204	GO:0000166,GO:0046872,GO:0008171,GO:0046983	AT2G41560	0	autoinhibited Ca(2+)-ATPase, isoform 4	ACA4	LOC_Os12g04220.1	calcium-transporting ATPase, plasma membrane-type, putative, expressed	-	12.877	11.6867	30.0666	12.0021	8.74329	8.36246	13.3728	11.2098	13.0397	good	18.2101	9.70262	12.5408	0.0011	0.0480417	0.04525	0.488711	0.15035	0.817082
GRMZM2G322953	KOG1458	GO:0042132,GO:0042578,GO:0005975	AT1G43670	2e-166	Inositol monophosphatase family protein		LOC_Os05g36270.1	fructose-1,6-bisphosphatase, putative, expressed	-	60.0063	63.4659	108.946	44.4125	37.0078	43.2767	50.6129	52.1091	56.5484	good	77.4727	41.5657	53.0901	0.0011	0.0480417	0.0473	0.49995	0.1923	0.887841
GRMZM2G092125		GO:0005215,GO:0006810,GO:0016020	AT2G37170	3e-125	plasma membrane intrinsic protein 2	PIP2;2,PIP2B	LOC_Os07g26690.1	aquaporin protein, putative, expressed	PIP2-2	74.8086	63.4364	105.151	73.3242	33.8	28.3091	60.7824	44.4474	52.4334	good	81.132	45.1444	52.5544	0.0011	0.0480417	0.01615	0.276129	0.40005	0.998442
GRMZM2G026143									-	32.1005	12.5417	9.08193	5.53026	12.782	5.38455	13.4495	16.1536	22.666	good	17.908	7.89894	17.423	0.00115	0.0493141	0.90155	0.998442	0.00265	0.087577
GRMZM2G015967	KOG0881	GO:0003755,GO:0006457	AT3G01480	1e-176	cyclophilin 38	ATCYP38,CYP38	LOC_Os08g29370.1	peptidyl-prolyl cis-trans isomerase, chloroplast precursor, putative, expressed	-	88.431	65.3259	178.477	69.9794	42.7362	61.1681	110.631	88.1797	70.5253	good	110.745	57.9612	89.7787	0.00115	0.0493141	0.28115	0.973562	0.0148	0.262769
GRMZM2G137498		GO:0016149,GO:0006415,GO:0005737	AT3G57190	1e-85	peptide chain release factor, putative		LOC_Os05g31160.2	peptide chain release factor 2, putative, expressed	-	24.8878	24.6966	49.5865	18.2171	15.6817	19.6473	27.6553	29.8854	17.6315	good	33.057	17.8487	25.0574	0.00115	0.0493141	0.13595	0.788173	0.06395	0.578382
GRMZM2G159841			AT1G79650	2e-07	Rad23 UV excision repair protein family				-	7.44148	9.36769	27.0415	8.00444	6.58889	5.85307	9.86681	4.85987	13.4258	good	14.6169	6.81547	9.38416	0.00115	0.0493141	0.05295	0.527951	0.1734	0.859035
GRMZM2G093643		GO:0015299,GO:0006812,GO:0055085,GO:0016021	AT1G01790	0	K+ efflux antiporter 1	ATKEA2,KEA2	LOC_Os04g58620.1	potasium efflux antiporter protein, putative, expressed	-	70.9304	28.0209	136.225	51.8833	32.706	29.6255	55.6611	37.2736	52.3597	good	78.3921	38.0716	48.4315	0.00115	0.0493141	0.0267	0.368591	0.19315	0.888639
GRMZM2G375420			AT5G51040	6e-27	succite dehydrogese assembly factor 2 (SDHAF2), a low abundance mitochondrial protein needed for assembly and activity of mitochondrial complex II and for normal root elongation.		LOC_Os11g32480.1	TPR repeat region family protein, expressed	-	34.7336	29.156	98.2664	19.3708	31.1906	31.0497	24.355	37.8475	29.5625	good	54.052	27.2037	30.5883	0.00115	0.0493141	0.00555	0.144096	0.55915	0.998442
GRMZM2G075283									-	15.0692	11.0222	0.265132	5.19691	12.7267	5.83421	33.8757	14.9323	9.85096	good	8.78551	7.91927	19.553	0.65035	0.998442	0.00035	0.0207093	5e-05	0.0044956
GRMZM2G053338			AT2G14960	0	Auxin-responsive GH3 family protein	AUR3,BRU6,GH3-2,GH3.2,YDK1	LOC_Os07g40290.1	OsGH3.8 - Probable indole-3-acetic acid-amido synthetase, expressed	GH3	7.68492	8.09789	0.198426	2.33915	4.00448	11.3223	10.8251	14.8811	10.5047	good	5.32708	5.88864	12.0703	0.6585	0.998442	0.0004	0.022819	0.00095	0.0430121
GRMZM2G118809	KOG0156	GO:0005506,GO:0016705,GO:0020037,GO:0055114	AT5G57220	2e-88	cytochrome P450, family 81, subfamily F, polypeptide 2	CYP81D3	LOC_Os03g55240.1	cytochrome P450, putative, expressed	-	17.1898	18.7159	1.02353	17.0785	31.8999	12.1986	40.9304	27.4812	13.8964	good	12.3097	20.3923	27.436	0.0153	0.268079	0.0002	0.0136163	0.12175	0.758927
GRMZM2G389015			AT4G09800	2e-24	S18 ribosomal protein				-	5.64768	11.6406	4.21304	13.4535	3.67766	22.7154	25.1376	20.6484	15.065	good	7.16711	13.2822	20.2837	0.04235	0.47136	0.0008	0.0380755	0.17955	0.868639
GRMZM2G034611	KOG1187	GO:0004672,GO:0005524,GO:0006468	AT1G66980	7e-84	suppressor of npr1-1 constitutive 4	SNC4	LOC_Os01g02830.1	receptor-like kise ARK1AS, putative, expressed	-	28.0842	36.0398	16.3055	31.2376	28.3008	32.7847	53.7561	43.6047	52.6528	good	26.8098	30.7744	50.0045	0.43915	0.998442	0.00085	0.0398363	0.0075	0.173342
GRMZM2G056500									-	11.2631	3.54743	70.5145	13.531	24.3919	9.95528	5.81216	6.38428	5.27105	good	28.4417	15.9594	5.8225	0.0114	0.224096	5e-05	0.0044956	5e-05	0.0044956
GRMZM2G110735		GO:0004553,GO:0005975	AT5G49720	0	glycosyl hydrolase 9A1	ATGH9A1,DEC,GH9A1,IRX2,KOR,KOR1,RSW2,TSD1	LOC_Os03g52630.1	endoglucase, putative, expressed	-	3.60472	4.21172	27.4573	6.43482	14.3805	5.67954	4.06925	4.2853	2.84906	good	11.7579	8.83162	3.73454	0.1917	0.887813	5e-05	0.0044956	5e-05	0.0044956
GRMZM2G072383									-	34.7852	18.313	274.948	22.8626	152.651	259.737	11.3484	47.0805	23.394	good	109.349	145.084	27.2743	0.24105	0.941951	5e-05	0.0044956	5e-05	0.0044956
GRMZM2G089574									-	19.9565	17.2639	188.909	13.6624	94.0989	181.641	12.4393	35.8609	14.8268	good	75.3765	96.4674	21.0423	0.30165	0.986205	5e-05	0.0044956	5e-05	0.0044956
GRMZM2G108523									-	9.3693	14.308	42.595	17.0475	16.9459	26.4869	6.00809	6.90963	7.96995	good	22.0908	20.1601	6.96256	0.6657	0.998442	5e-05	0.0044956	5e-05	0.0044956
GRMZM2G162690		GO:0004555,GO:0005991	AT4G24040	5e-158	trehalase 1	ATTRE1,TRE1	LOC_Os10g37660.1	trehalase precursor, putative, expressed	-	13.2843	13.0865	46.8775	38.2114	25.2379	18.5867	12.6591	10.4812	7.60614	good	24.4161	27.3453	10.2488	0.58555	0.998442	5e-05	0.0044956	5e-05	0.0044956
GRMZM2G436593	KOG0759		AT2G22500	9e-98	uncoupling protein 5	DIC2	LOC_Os08g37370.1	mitochondrial carrier protein, putative, expressed	-	44.2512	58.5534	180.702	70.5426	138.466	56.3288	44.8492	33.1129	32.9409	good	94.5022	88.4458	36.9677	0.7606	0.998442	5e-05	0.0044956	5e-05	0.0044956
GRMZM5G827496	KOG1237	GO:0005215,GO:0006810,GO:0016020	AT1G68570	8e-144	Major facilitator superfamily protein		LOC_Os05g33960.1	peptide transporter PTR2, putative, expressed	-	6.39827	3.14098	50.9169	19.3197	22.784	6.4938	4.75876	7.18126	2.64079	good	20.152	16.1992	4.86027	0.33995	0.998442	5e-05	0.0044956	5e-05	0.0044956
GRMZM2G154735	KOG1725		AT5G50720	5e-44	HVA22 homologue E	ATHVA22E,HVA22E	LOC_Os11g30500.1	HVA22, putative, expressed	-	4.01611	3.84969	23.8144	7.6095	10.3613	6.68679	3.52629	3.56843	2.31395	good	10.5601	8.2192	3.13622	0.3048	0.988277	5e-05	0.0044956	0.0004	0.022819
GRMZM2G167549	KOG0156	GO:0005506,GO:0016705,GO:0020037,GO:0055114	AT1G13080	8e-86	cytochrome P450, family 71, subfamily B, polypeptide 2	CYP71B2	LOC_Os08g01450.1	cytochrome P450, putative, expressed	CYP71C2	8.37225	6.99526	54.1276	34.106	11.3258	5.7955	3.19386	5.54938	12.0424	good	23.165	17.0758	6.92855	0.2505	0.94916	5e-05	0.0044956	0.00055	0.02874
GRMZM2G020940			AT2G39050	2e-52	hydroxyproline-rich glycoprotein family protein		LOC_Os03g21040.2	stress responsive protein, putative, expressed	-	12.3256	7.50771	59.6792	7.92579	40.0441	15.0025	10.7496	13.1227	7.78138	good	26.5042	20.9908	10.5512	0.29985	0.985446	5e-05	0.0044956	0.00095	0.0430121
GRMZM2G434557	KOG4473		AT1G21140	1e-45	Vacuolar iron transporter (VIT) family protein		LOC_Os04g59020.1	integral membrane protein, putative, expressed	-	8.74291	9.17563	17.8209	13.9894	23.6127	11.0163	5.57116	5.14157	4.79793	good	11.9131	16.2061	5.17022	0.13765	0.79152	0.00025	0.0161183	5e-05	0.0044956
GRMZM2G068455	KOG1494	GO:0016491,GO:0055114,GO:0016616	AT3G47520	5e-149	malate dehydrogese	MDH	LOC_Os08g33720.1	lactate/malate dehydrogese, putative, expressed	-	8.694	7.64372	50.5461	16.8851	35.0098	18.3214	9.8365	10.7569	7.03012	good	22.2946	23.4054	9.20784	0.8198	0.998442	0.00025	0.0161183	5e-05	0.0044956
AC191113.2_FG002			AT5G64550	3e-168	loricrin-related		LOC_Os04g54830.1	expressed protein	-	7.86347	9.17505	40.2769	10.5946	33.0633	12.411	8.391	10.2838	7.73718	good	19.1051	18.6896	8.80399	0.9153	0.998442	0.00025	0.0161183	0.00015	0.010932
GRMZM2G079034			AT2G46630	1e-08	unknown protein; LOCATED IN: chloroplast; EXPRESSED IN: 22 plant structures; EXPRESSED DURING: 13 growth stages; Has 110095 Blast hits to 59224 proteins in 2216 species: Archae - 177; Bacteria - 15429; Metazoa - 38345; Fungi - 18843; Plants - 13341; Viruses - 3084; Other Eukaryotes - 20876 (source: NCBI BLink).		LOC_Os01g01680.1	expressed protein	-	8.11701	12.1981	44.3582	22.9845	31.1474	23.8476	9.2458	9.86628	10.1621	good	21.5578	25.9932	9.75806	0.3564	0.998442	0.00035	0.0207093	5e-05	0.0044956
GRMZM2G325575			AT2G40300	8e-76	ferritin 4				FER1	90.7108	105.906	2001.58	291.25	181.088	233.419	103.947	96.3615	79.672	good	732.732	235.252	93.3268	0.03075	0.398685	0.0004	0.022819	5e-05	0.0044956
GRMZM2G082434			AT1G77380	3e-179	amino acid permease 3	AAP2	LOC_Os11g09020.1	amino acid transporter, putative, expressed	-	22.0723	26.3832	75.237	35.8424	48.0104	34.1437	24.5454	21.7016	13.0995	good	41.2308	39.3322	19.7822	0.81425	0.998442	0.0004	0.022819	0.0002	0.0136163
GRMZM2G009223	KOG1441	GO:0016020	AT1G61800	5e-137	glucose-6-phosphate/phosphate translocator 2	ATGPT2,GPT2	LOC_Os07g34006.1	transporter family protein, putative, expressed	-	55.998	79.7898	357.357	99.9777	258.135	63.5125	92.4016	63.4222	32.8117	good	164.382	140.542	62.8785	0.53405	0.998442	0.0004	0.022819	0.00055	0.02874
AC226235.2_FG003									-	9.78289	20.8025	29.4303	15.4302	26.1665	32.2265	9.72253	11.0105	8.88382	good	20.0052	24.6077	9.87228	0.2655	0.959454	0.00045	0.0249154	5e-05	0.0044956
GRMZM2G049269		GO:0008168	AT5G64030	0	S-adenosyl-L-methionine-dependent methyltransferases superfamily protein		LOC_Os01g66110.1	methyltransferase, putative, expressed	-	3.31693	3.65079	15.8961	6.56327	9.09891	5.67892	3.16563	4.401	3.39334	good	7.62127	7.1137	3.65332	0.72955	0.998442	0.0006	0.0306556	0.0007	0.0344457
GRMZM5G856907			AT3G56240	4e-13	copper chaperone				-	10.149	19.6549	51.9267	53.5344	29.1834	9.92018	10.7863	11.095	15.8557	good	27.2435	30.8793	12.579	0.5801	0.998442	0.00065	0.0325271	5e-05	0.0044956
GRMZM2G168364		GO:0004568,GO:0006032,GO:0016998	AT1G05850	3e-128	Chitise family protein	ATCTL1,CTL1,ELP,ELP1,ERH2,HOT2,POM1	LOC_Os09g32080.1	CHIT13 - Chitise family protein precursor, expressed	-	4.2656	5.01033	18.8876	16.9862	26.9089	11.7375	4.77797	4.4439	4.57025	good	9.38784	18.5442	4.59737	0.0013	0.0537942	0.001	0.0445684	5e-05	0.0044956
GRMZM2G074158		GO:0008184,GO:0005975	AT3G29320	0	Glycosyl transferase, family 35		LOC_Os03g55090.1	alpha-glucan phosphorylast isozyme, putative, expressed	-	3.96254	3.1768	17.5156	11.5606	18.0344	10.1807	4.04594	4.4388	3.75569	good	8.21831	13.2586	4.08014	0.0205	0.31702	0.00115	0.0493141	5e-05	0.0044956
GRMZM2G151992	KOG3109		AT5G02230	9e-99	Haloacid dehalogese-like hydrolase (HAD) superfamily protein		LOC_Os03g16670.1	haloacid dehalogese-like hydrolase family protein, putative, expressed	-	8.39026	13.061	48.3659	6.27738	25.1711	11.7552	8.65131	10.6589	6.48079	good	23.2724	14.4012	8.597	0.0246	0.352789	5e-05	0.0044956	0.0113	0.223085
GRMZM2G031827	KOG2202	GO:0003676,GO:0046872	AT1G27650	3e-99	U2 snRNP auxiliary factor small subunit, putative	ATU2AF35B,U2AF35B	LOC_Os05g48960.1	splicing factor U2AF, putative, expressed	-	7.13982	7.60214	29.5379	15.7885	4.52997	7.08014	1.25476	3.4989	7.9049	good	14.76	9.13287	4.21952	0.0834	0.65323	5e-05	0.0044956	0.01335	0.248269
GRMZM2G147266			AT2G38320	4e-107	TRICHOME BIREFRINGENCE-LIKE 34	TBL34	LOC_Os11g01570.1	PMR5, putative, expressed	-	4.48199	5.56797	37.9521	9.01532	5.27909	8.20328	4.88767	4.72305	5.07467	good	16.0007	7.49923	4.89513	0.0018	0.0674034	5e-05	0.0044956	0.02415	0.348998
GRMZM2G410991		GO:0016998	AT1G20560	9e-61	acyl activating enzyme 1	LYM2	LOC_Os03g04110.2	lysM domain-containing GPI-anchored protein precursor, putative, expressed	-	10.5904	7.63117	49.2241	7.75731	22.2707	6.15262	7.21289	6.34283	7.50912	good	22.4819	12.0602	7.02161	0.01985	0.312103	5e-05	0.0044956	0.02415	0.348998
GRMZM2G139689	KOG2403	GO:0016491,GO:0055114	AT5G14760	0	L-aspartate oxidase	AO	LOC_Os02g04170.1	L-aspartate oxidase 1, putative, expressed	-	4.68703	4.58725	26.8488	6.51897	8.59028	6.35279	4.77653	4.3223	4.50868	good	12.041	7.15401	4.53584	0.03395	0.420595	5e-05	0.0044956	0.04035	0.460565
AC204212.4_FG001		GO:0003682	AT1G75250	7e-19	RAD-like 6	ATRL6,RL6,RSM3	LOC_Os05g50340.1	MYB family transcription factor, putative, expressed	-	52.039	26.547	637.083	20.5383	0	1.44881	28.5919	30.7593	101.692	good	238.556	7.32904	53.6811	0.04865	0.506517	5e-05	0.0044956	0.0871	0.666928
GRMZM2G365160		GO:0003849,GO:0009073	AT1G22410	0	Class-II DAHP synthetase family protein		LOC_Os07g42960.1	phospho-2-dehydro-3-deoxyheptote aldolase, chloroplast precursor, putative, expressed	-	8.03485	8.39036	70.9099	5.61487	25.4471	7.67886	8.55153	13.354	5.95791	good	29.1117	12.9136	9.28781	0.0016	0.0621363	5e-05	0.0044956	0.12015	0.755189
GRMZM2G063756	KOG0156	GO:0005506,GO:0016705,GO:0020037,GO:0055114	AT3G48280	6e-82	cytochrome P450, family 71, subfamily A, polypeptide 25	CYP71A25	LOC_Os08g01510.1	cytochrome P450, putative, expressed	CYP71C3	12.1916	10.754	96.8756	27.2552	17.9452	6.1739	13.7065	9.00463	15.5268	good	39.9404	17.1248	12.746	0.00205	0.073536	5e-05	0.0044956	0.14525	0.807293
GRMZM2G019411		GO:0030599,GO:0042545,GO:0005618	AT3G29090	2e-130	pectin methylesterase 31	ATPME31,PME31	LOC_Os10g26680.2	pectinesterase, putative, expressed	-	6.14716	6.79501	38.6522	8.59	10.9284	5.9106	7.06241	5.47809	6.57279	good	17.1981	8.47633	6.3711	0.0015	0.059453	5e-05	0.0044956	0.16925	0.851593
GRMZM2G169726			AT3G07600	7e-12	Heavy metal transport/detoxification superfamily protein		LOC_Os04g39010.1	heavy metal associated domain containing protein, expressed	-	4.23242	12.7065	30.8249	7.6591	6.8709	8.94468	5.31749	6.30111	6.08173	good	15.9213	7.82489	5.90011	0.0024	0.0821372	5e-05	0.0044956	0.24285	0.943423
GRMZM2G010768		GO:0004512,GO:0006021,GO:0008654	AT2G22240	5e-85	myo-inositol-1-phosphate synthase 2	ATIPS1,ATMIPS1,MI-1-P SYNTHASE,MIPS1	LOC_Os03g09250.1	inositol-3-phosphate synthase, putative, expressed	-	8.88371	13.2701	45.1952	13.8015	13.847	5.57885	10.0621	10.7434	8.96506	good	22.4497	11.0758	9.92352	0.00155	0.0607364	0.0001	0.00790813	0.61055	0.998442
GRMZM2G052869		GO:0046872	AT3G09390		metallothionein 2A	ATMT-1,ATMT-K,MT2A	LOC_Os12g38270.1	metallothionein, putative, expressed	-	61.205	47.6916	402.752	85.3743	140.972	46.1658	55.2703	75.164	59.4113	good	170.55	90.8374	63.2819	0.01105	0.220146	0.00015	0.010932	0.05405	0.532955
GRMZM6G056015	KOG1623	GO:0016021	AT3G14770	7e-59	Nodulin MtN3 family protein		LOC_Os01g50460.1	nodulin MtN3 family protein, putative, expressed	-	35.8485	19.7202	159.901	53.6094	46.3645	21.1894	37.0984	32.8275	17.874	good	71.8232	40.3878	29.2666	0.0108	0.217576	0.0002	0.0136163	0.0842	0.655894
GRMZM2G414813	KOG1292	GO:0005215,GO:0006810,GO:0055085,GO:0016020	AT5G62890	0	Xanthine/uracil permease family protein		LOC_Os09g21340.1	nucleobase-ascorbate transporter, putative, expressed	-	6.69857	5.28498	28.0925	13.0404	7.83521	6.4348	6.63443	5.20973	5.73455	good	13.3587	9.10347	5.85957	0.06905	0.599218	0.00025	0.0161183	0.02385	0.346296
GRMZM2G330049	KOG0583	GO:0004672,GO:0005524,GO:0006468,GO:0007165	AT5G10930	1e-122	CBL-interacting protein kise 5	CIPK5,SnRK3.24	LOC_Os09g25090.1	CAMK_KIN1/SNF1/Nim1_like.34 - CAMK includes calcium/calmodulin depedent protein kises, expressed	CIPK16	3.61068	4.51795	18.868	8.94083	5.93568	6.37948	4.89035	2.88239	3.81181	good	8.99888	7.08533	3.86152	0.2503	0.949011	0.0003	0.0184916	0.00415	0.118374
GRMZM2G062848	KOG4683		AT5G47900	6e-148	Protein of unknown function (DUF1624)		LOC_Os02g32504.1	heparan-alpha-glucosaminide N-acetyltransferase, putative, expressed	-	7.43986	7.0829	25.5744	11.9822	12.7438	7.34062	6.25334	6.23389	6.08286	good	13.3657	10.6889	6.19003	0.2803	0.972532	0.0003	0.0184916	0.00475	0.13032
GRMZM2G166767	KOG0747	GO:0003824,GO:0050662,GO:0044237,GO:0008831,GO:0045226	AT1G78570	0	rhamnose biosynthesis 1	ATRHM1,RHM1,ROL1	LOC_Os03g17000.2	D dependent epimerase/dehydratase family domain containing protein, expressed	-	11.3731	8.95071	60.2617	14.0963	19.4282	10.8952	12.6575	12.0927	9.29574	good	26.8618	14.8066	11.3486	0.0083	0.18382	0.0003	0.0184916	0.1416	0.798977
GRMZM5G812811			AT4G39730	4e-45	Lipase/lipooxygese, PLAT/LH2 family protein				-	24.4675	13.8695	70.9245	21.1692	30.0033	12.9908	14.9364	17.3351	16.3974	good	36.4205	21.3878	16.223	0.01615	0.276129	0.00035	0.0207093	0.1593	0.835106
GRMZM2G319842			AT5G42500	3e-07	Disease resistance-responsive (dirigent-like protein) family protein				-	12.379	7.91878	54.4589	13.6389	13.6147	4.86931	7.19494	8.98949	8.07907	good	24.9189	10.7076	8.08783	0.00565	0.145505	0.00035	0.0207093	0.37215	0.998442
GRMZM2G032856	KOG0406	GO:0005515	AT3G09270	5e-49	glutathione S-transferase TAU 8	ATGSTU8,GSTU8	LOC_Os01g72150.1	glutathione S-transferase, putative, expressed	-	9.24981	8.03343	50.2042	12.1956	18.4039	13.6351	13.6839	10.6499	5.92892	good	22.4958	14.7449	10.0876	0.04955	0.510936	0.0004	0.022819	0.06335	0.576041
GRMZM5G895899									-	7.62976	7.19155	22.4718	7.55896	5.89034	5.90366	3.7937	6.18312	4.29104	good	12.431	6.45099	4.75595	0.01095	0.21905	0.00045	0.0249154	0.24195	0.94243
GRMZM2G014240			AT1G15690	0	Inorganic H pyrophosphatase family protein	ATAVP3,AtVHP1;1,AVP-3,AVP1	LOC_Os02g55890.1	inorganic H+ pyrophosphatase, putative, expressed	-	6.83941	5.73214	22.8977	8.82353	7.9663	8.02199	6.35946	4.87625	5.67017	good	11.8231	8.27061	5.63529	0.0832	0.652983	0.0005	0.0268743	0.0454	0.489564
GRMZM2G091456			AT1G58440	0	FAD/D(P)-binding oxidoreductase family protein	SQE2	LOC_Os03g12910.2	squalene monooxygese, putative, expressed	-	5.62308	5.51606	22.9098	7.97851	5.25124	5.728	6.99247	4.6636	3.80715	good	11.3496	6.31925	5.15441	0.00725	0.169746	0.0005	0.0268743	0.30405	0.98793
GRMZM2G152466		GO:0003924,GO:0005525,GO:0006184,GO:0051258,GO:0043234	AT4G14960	0	Tubulin/FtsZ family protein	TUA6	LOC_Os11g14220.1	tubulin/FtsZ domain containing protein, putative, expressed	TUBA4	33.6343	38.667	153.515	54.8995	77.5597	34.2342	30.7704	35.6559	33.6363	good	75.2721	55.5645	33.3542	0.1699	0.852737	0.0006	0.0306556	0.0107	0.216298
GRMZM2G149265	KOG1322	GO:0016779,GO:0009058	AT2G39770	0	Glucose-1-phosphate adenylyltransferase family protein	CYT1,EMB101,GMP1,SOZ1,VTC1	LOC_Os08g13930.1	mannose-1-phosphate guanyltransferase, putative, expressed	-	11.3704	6.06843	56.53	14.2778	13.3005	7.53834	11.2931	12.9759	9.51689	good	24.6563	11.7055	11.262	0.00145	0.0579153	0.0006	0.0306556	0.84215	0.998442
GRMZM2G071021	KOG2450	GO:0016491,GO:0008152,GO:0055114	AT3G24503	0	aldehyde dehydrogese 2C4	ALDH1A,ALDH2C4,REF1	LOC_Os01g40860.1	aldehyde dehydrogese, putative, expressed	RF2C	30.1408	19.1061	87.096	11.0941	38.365	25.4264	22.6738	27.2599	16.2158	good	45.4476	24.9618	22.0498	0.0042	0.119388	0.00065	0.0325271	0.52195	0.998442
GRMZM2G164797	KOG2922	GO:0015095,GO:0015693,GO:0016020	AT1G34470	6e-125	Protein of unknown function (DUF803)		LOC_Os05g35060.1	DUF803 domain containing, putative, expressed	-	9.15229	7.79249	34.8839	11.1421	8.70935	6.58257	9.90931	8.89884	6.77097	good	17.2762	8.81134	8.52637	0.00165	0.0634525	0.0008	0.0380755	0.8617	0.998442
GRMZM2G066578		GO:0005506,GO:0016491,GO:0006633,GO:0055114	AT1G02205	0	Fatty acid hydroxylase superfamily	CER1	LOC_Os10g33250.1	WAX2, putative, expressed	-	19.6762	16.5211	85.0945	50.993	36.2414	14.4671	21.5499	13.4303	21.0683	good	40.4306	33.9005	18.6828	0.4219	0.998442	0.0009	0.0413825	0.00235	0.0809282
GRMZM2G137151	KOG0524	GO:0003824,GO:0008152	AT4G15560	0	Deoxyxylulose-5-phosphate synthase	CLA,CLA1,DEF,DXPS2,DXS	LOC_Os05g33840.1	transketolase, putative, expressed	DXS1	35.1703	38.4307	180.503	37.2351	43.6953	50.2061	36.216	42.0496	20.9735	good	84.7013	43.7122	33.0797	0.01325	0.247243	0.0009	0.0413825	0.14715	0.810339
GRMZM2G000686	KOG1561	GO:0003700,GO:0006355	AT3G14020	2e-35	nuclear factor Y, subunit A6	ATHAP2C,HAP2C,NF-YA3	LOC_Os03g07880.1	nuclear transcription factor Y subunit, putative, expressed	-	8.18454	12.1052	39.8734	16.2683	11.7256	12.0818	9.90947	8.00616	11.1238	good	20.0544	13.3586	9.67981	0.05405	0.532955	0.00095	0.0430121	0.1009	0.705039
GRMZM2G017186		GO:0004553,GO:0005975	AT5G20950	0	Glycosyl hydrolase family protein		LOC_Os03g53860.5	periplasmic beta-glucosidase precursor, putative, expressed	-	6.67183	7.55795	26.9714	6.89473	11.2047	7.41688	6.33736	7.1985	6.00373	good	13.7337	8.50544	6.5132	0.0306	0.397863	0.00105	0.0462486	0.2056	0.903243
GRMZM2G133966		GO:0003824,GO:0005992	AT1G78580	3e-142	trehalose-6-phosphate synthase	ATTPS1,TPS1	LOC_Os05g44210.1	trehalose-6-phosphate synthase, putative, expressed	-	8.66567	6.85612	37.9588	13.4096	12.3816	5.58574	12.5284	6.90389	6.33497	good	17.8269	10.459	8.58909	0.01285	0.242736	0.00105	0.0462486	0.322	0.998442
GRMZM2G164868			AT5G57120	1e-22	FUNCTIONS IN: molecular_function unknown; INVOLVED IN: biological_process unknown; LOCATED IN: nucleolus; EXPRESSED IN: 21 plant structures; EXPRESSED DURING: 13 growth stages; CONTAINS InterPro DOMAIN/s: LisH dimerisation motif (InterPro:IPR006594), SRP40, C-termil (InterPro:IPR007718); Has 101969 Blast hits to 55488 proteins in 2506 species: Archae - 424; Bacteria - 13843; Metazoa - 37674; Fung…		LOC_Os12g41930.1	SRP40, C-termil domain containing protein, expressed	-	6.02378	6.79147	30.3563	6.83413	10.9565	6.45596	7.11787	7.03212	7.52113	good	14.3905	8.0822	7.22371	0.0057	0.146292	0.0011	0.0480417	0.5634	0.998442
GRMZM2G145638			AT4G39800	3e-94	myo-inositol-1-phosphate synthase 1	ATIPS1,ATMIPS1,MI-1-P SYNTHASE,MIPS1	LOC_Os10g22450.1	inositol-3-phosphate synthase, putative, expressed	-	11.4203	6.65302	38.5471	13.4273	12.5743	6.34006	9.3292	9.85349	9.07542	good	18.8735	10.7806	9.41937	0.00805	0.17997	0.00115	0.0493141	0.5063	0.998442
GRMZM2G422750		GO:0016746,GO:0009058	AT5G13930	0	Chalcone and stilbene synthase family protein	ATCHS,CHS,TT4	LOC_Os11g32650.1	chalcone synthase, putative, expressed	C2	77.5366	62.9242	340.843	46.2275	94.9946	101.395	59.8911	90.2913	51.9073	good	160.435	80.8724	67.3632	0.0091	0.194507	0.00115	0.0493141	0.33255	0.998442
GRMZM2G061950		GO:0005509,GO:0005544	AT5G65020	3e-107	annexin 2	ANT1,ATOXY5,OXY5	LOC_Os02g51750.1	annexin, putative, expressed	-	43.1182	25.7458	95.1472	46.283	137.951	48.4588	32.2413	30.8123	26.9121	good	54.6704	77.5643	29.9886	0.08845	0.671063	0.0017	0.0647432	5e-05	0.0044956
GRMZM2G010855			AT1G07430	8e-87	highly ABA-induced PP2C gene 2				-	5.15555	4.90451	9.0106	7.94761	10.434	14.1711	3.55246	4.82901	1.36537	good	6.35689	10.8509	3.24895	0.0081	0.180794	0.0039	0.113793	5e-05	0.0044956
GRMZM2G090177		GO:0005515	AT5G23950	3e-17	Calcium-dependent lipid-binding (CaLB domain) family protein		LOC_Os08g44850.1	C2 domain containing protein, putative, expressed	-	5.545	7.622	22.2308	13.5341	27.398	7.9324	8.50173	6.10185	4.49239	good	11.7993	16.2882	6.36532	0.13135	0.779142	0.0056	0.144985	5e-05	0.0044956
GRMZM2G330302		GO:0003883,GO:0006221	AT3G12670	0	CTP synthase family protein		LOC_Os01g46570.1	CTP synthase, putative, expressed	-	3.96418	5.96355	13.0302	11.5908	10.392	9.09003	4.0439	4.26965	4.38052	good	7.65264	10.3576	4.23136	0.1283	0.772855	0.0071	0.168041	5e-05	0.0044956
GRMZM2G472248		GO:0006950	AT4G15910		drought-induced 21	ATDI21,DI21	LOC_Os01g21250.1	late embryogenesis abundant protein, putative, expressed	-	16.5518	46.5754	19.6221	24.5138	103.242	30.8662	24.2983	19.5882	5.41832	good	27.5831	52.874	16.4349	0.0029	0.0935589	0.01295	0.243845	5e-05	0.0044956
GRMZM2G034152		GO:0016491,GO:0055114	AT5G13700	5e-120	polyamine oxidase 1	APAO,ATPAO1,PAO1	LOC_Os09g20284.1	amine oxidase, flavin-containing, domain containing protein, expressed	PAO	16.554	7.6903	39.8824	54.6653	27.3366	28.1588	5.5813	11.6325	19.9308	good	21.3756	36.7202	12.3815	0.01215	0.234493	0.0138	0.252549	5e-05	0.0044956
GRMZM5G845021			AT3G03900	3e-87	adenosine-5'-phosphosulfate (APS) kise 3				-	4.44595	37.3403	3.35779	5.1691	14.8241	78.1846	7.71134	8.1536	6.3478	good	15.048	32.7259	7.40425	0.0261	0.363768	0.02345	0.342774	5e-05	0.0044956
GRMZM2G107532			AT4G28760	6e-80	Protein of unknown function (DUF3741)		LOC_Os03g04990.1	expressed protein	-	4.06791	5.60144	10.7853	10.0393	13.8337	8.15069	4.6658	5.25427	3.51698	good	6.81822	10.6746	4.47902	0.01935	0.307692	0.0316	0.404757	5e-05	0.0044956
GRMZM2G137864									-	25.2282	21.2698	10.8777	84.797	27.3303	8.16237	17.5015	9.57509	7.53073	good	19.1252	40.0966	11.5358	0.0013	0.0537942	0.0354	0.431323	5e-05	0.0044956
GRMZM2G151934	KOG1703	GO:0008270	AT2G39830	8e-165	DA1-related protein 2	DAR2	LOC_Os03g16090.1	LIM domain-containing protein, putative, expressed	-	3.94936	5.45273	15.5113	10.7375	17.8512	11.5624	4.13309	6.25566	5.37234	good	8.30446	13.3837	5.2537	0.0356	0.432804	0.05745	0.548817	5e-05	0.0044956
GRMZM2G051305			AT2G46680	1e-24	homeobox 7				-	7.21329	6.49119	8.31328	16.3585	13.4768	9.9007	7.35847	4.4602	2.31265	good	7.33925	13.2453	4.71044	0.00545	0.142304	0.0588	0.555174	5e-05	0.0044956
GRMZM2G044383	KOG0406	GO:0005515	AT1G10370	3e-50	Glutathione S-transferase family protein	ATGSTU17,ERD9,GST30,GST30B	LOC_Os10g38740.1	glutathione S-transferase, putative, expressed	-	18.586	105.433	5.7696	7.49769	71.6833	183.435	37.1456	38.8897	15.1214	good	43.2629	87.5387	30.3856	0.0075	0.173342	0.13055	0.777463	5e-05	0.0044956
GRMZM2G054123	KOG1506	GO:0004478,GO:0006556	AT1G02500	0	S-adenosylmethionine synthetase 1	MAT4,MTO3,SAMS3	LOC_Os01g22010.1	S-adenosylmethionine synthetase, putative, expressed	-	8.92856	21.5271	23.778	16.2562	55.6072	20.9051	16.8983	15.9231	7.98713	good	18.0779	30.9228	13.6028	0.0071	0.168041	0.1371	0.790573	5e-05	0.0044956
GRMZM2G073860	KOG1378	GO:0016787	AT2G16430	0	purple acid phosphatase 10	ATPAP10,PAP10	LOC_Os12g44020.1	Ser/Thr protein phosphatase family protein, putative, expressed	-	7.14385	8.84314	15.7146	11.6651	29.0242	16.3995	6.9515	8.51513	8.38814	good	10.5672	19.0296	7.95159	0.0027	0.0888037	0.1377	0.79152	5e-05	0.0044956
GRMZM2G366681									-	12.3634	19.1406	11.9392	23.3938	36.3039	16.9166	15.347	10.5123	9.94931	good	14.4811	25.5381	11.9362	0.00325	0.100763	0.3163	0.996155	5e-05	0.0044956
GRMZM2G123667			AT1G77450	1e-76	C domain containing protein 32	ac081,ATAF2	LOC_Os11g08210.1	no apical meristem protein, putative, expressed	-	13.1098	14.7686	14.5843	12.6002	42.8132	27.204	14.9465	10.4354	10.6538	good	14.1542	27.5391	12.0119	0.0013	0.0537942	0.4042	0.998442	5e-05	0.0044956
GRMZM2G310431	KOG0100		AT3G12580	0	heat shock protein 70	ATHSP70,HSP70	LOC_Os05g38530.1	DK family protein, putative, expressed	HSP70	22.828	21.7043	43.0684	27.2729	70.7058	32.3039	19.9754	21.8023	17.6053	good	29.2002	43.4275	19.7943	0.03705	0.442434	0.03425	0.422665	0.0001	0.00790813
GRMZM2G038931			AT4G31330	2e-53	Protein of unknown function, DUF599		LOC_Os09g32100.1	expressed protein	-	13.9792	21.1366	17.1585	18.0586	31.9651	34.3216	17.2201	14.3606	7.57309	good	17.4248	28.1151	13.0513	0.01205	0.233107	0.13015	0.776367	0.0001	0.00790813
GRMZM2G081582	KOG0222	GO:0016841,GO:0009058	AT2G37040	0	PHE ammonia lyase 1	ATPAL1,PAL1	LOC_Os02g41650.1	phenylalanine ammonia-lyase, putative, expressed	-	10.6608	11.6407	14.5562	13.6235	37.6963	14.4302	12.1118	9.7626	8.33696	good	12.2859	21.9167	10.0705	0.0025	0.0844071	0.29375	0.981893	0.0001	0.00790813
GRMZM2G029048		GO:0016841,GO:0009058	AT2G37040	0	PHE ammonia lyase 1	ATPAL1,PAL1	LOC_Os02g41650.1	phenylalanine ammonia-lyase, putative, expressed	-	32.225	33.7742	55.8576	61.4201	146.751	78.498	41.811	45.4118	20.846	good	40.6189	95.5564	36.0229	0.0014	0.0564635	0.6023	0.998442	0.0001	0.00790813
GRMZM2G340656			AT3G57520	0	seed imbibition 2	AtSIP2,SIP2	LOC_Os07g10840.1	uncharacterized glycosyltransferase, putative, expressed	-	18.4918	25.7876	7.41728	50.7073	79.4217	43.4588	28.4074	14.923	13.7358	good	17.2322	57.8626	19.0221	0.0023	0.0798379	0.77055	0.998442	0.0001	0.00790813
AC226235.2_FG001			AT1G75280	1e-104	NmrA-like negative transcriptiol regulator family protein		LOC_Os01g01660.1	isoflavone reductase, putative, expressed	IRL	48.143	480.21	54.5497	21.1592	205.619	735.814	99.7452	140.436	45.5151	good	194.301	320.864	95.2321	0.0842	0.655894	0.00705	0.167529	0.00015	0.010932
GRMZM2G148333		GO:0003700,GO:0006355	AT1G53910	5e-19	related to AP2 12	HRE1	LOC_Os09g26420.1	AP2 domain containing protein, expressed	-	3.00291	3.9816	4.51062	6.82824	8.15845	5.58826	2.31006	3.34722	2.61137	good	3.83171	6.85832	2.75622	0.0058	0.147758	0.1416	0.798977	0.00015	0.010932
GRMZM2G077036		GO:0008168	AT4G00750	0	S-adenosyl-L-methionine-dependent methyltransferases superfamily protein		LOC_Os04g48230.1	dehydration response related protein, putative, expressed	-	8.60375	10.4564	23.0841	15.1966	23.1984	12.4002	10.0163	7.72758	8.51809	good	14.0481	16.9317	8.75399	0.32315	0.998442	0.01385	0.253016	0.0002	0.0136163
GRMZM2G061732		GO:0008987,GO:0009435	AT5G50210	2e-96	quinolite synthase	OLD5,QS,SUFE3	LOC_Os12g19304.2	Fe-S metabolism associated domain containing protein, expressed	-	7.55876	6.63891	12.0484	13.7846	32.1708	12.3642	9.86849	5.92325	5.1997	good	8.74869	19.4399	6.99715	0.0023	0.0798379	0.40085	0.998442	0.0002	0.0136163
GRMZM2G080524	KOG1454		AT5G21950	4e-43	alpha/beta-Hydrolases superfamily protein		LOC_Os03g08100.1	hydrolase, alpha/beta fold family protein, putative, expressed	-	2.77335	4.33693	2.85727	8.43025	7.57176	5.23924	2.50611	3.4623	1.81327	good	3.32252	7.08042	2.59389	0.0018	0.0674034	0.34025	0.998442	0.00025	0.0161183
AC214817.3_FG007			AT4G29180	5e-36	root hair specific 16		LOC_Os05g44970.1	senescence-induced receptor-like serine/threonine-protein kise precursor, putative, expressed	-	5.75579	4.53456	15.8709	10.4737	16.3244	9.5765	6.45569	1.04682	5.34845	good	8.72042	12.1249	4.28365	0.1765	0.86394	0.01305	0.24517	0.0003	0.0184916
GRMZM5G861040									-	4.82595	3.2583	2.58115	6.63117	16.258	12.5258	1.11676	1.26854	1.70958	good	3.55513	11.805	1.36496	0.00525	0.139057	0.0511	0.519216	0.0003	0.0184916
GRMZM2G124455	KOG0876	GO:0004784,GO:0046872,GO:0006801,GO:0055114	AT3G10920	2e-94	manganese superoxide dismutase 1	ATMSD1,MEE33,MSD1	LOC_Os05g25850.1	superoxide dismutase, mitochondrial precursor, putative, expressed	SODA.3	19.6832	17.951	35.614	25.52	51.6515	29.1232	20.5482	17.7307	17.1092	good	24.4161	35.4316	18.4627	0.0483	0.504843	0.13345	0.783175	0.0003	0.0184916
GRMZM2G093900	KOG1404	GO:0008483,GO:0030170	AT3G22200	0	Pyridoxal phosphate (PLP)-dependent transferases superfamily protein	GABA-T,HER1,POP2	LOC_Os08g10510.1	aminotransferase, putative, expressed	-	8.93147	35.0358	10.3736	11.8641	15.3711	65.2877	18.489	14.9469	8.01253	good	18.1136	30.841	13.8161	0.01895	0.304197	0.18635	0.879432	0.0003	0.0184916
GRMZM2G055752									-	6.76321	7.22271	2.86183	10.0424	13.864	11.7681	7.85632	3.08269	3.59563	good	5.61592	11.8915	4.84488	0.00205	0.073536	0.56545	0.998442	0.00035	0.0207093
GRMZM2G353444	KOG4569	GO:0004806,GO:0006629	AT1G06800	2e-128	alpha/beta-Hydrolases superfamily protein	PLA-I{gamma}1	LOC_Os05g32380.1	phospholipase, putative, expressed	-	160.535	143.247	251.331	304.754	314.607	232.035	124.705	144.82	149.025	good	185.038	283.799	139.517	0.045	0.487028	0.162	0.838683	0.00045	0.0249154
GRMZM2G075117	KOG0656	GO:0005634	AT2G22490	3e-62	Cyclin D2;1	CYCD4;1	LOC_Os06g11410.1	cyclin, putative, expressed	CYCD2	11.6412	11.6547	16.4127	16.1476	27.6294	20.7515	12.3318	10.0321	11.9233	good	13.2362	21.5095	11.4291	0.00895	0.192545	0.4341	0.998442	0.00045	0.0249154
GRMZM2G081504			AT4G14570	0	acylaminoacyl-peptidase-related				-	11.5159	11.0063	21.8906	23.6417	17.752	13.785	9.69707	8.00848	12.5216	good	14.8043	18.3929	10.0757	0.2374	0.938067	0.03605	0.435586	0.0005	0.0268743
GRMZM2G126397			AT5G01870	7e-21	Bifunctiol inhibitor/lipid-transfer protein/seed storage 2S albumin superfamily protein		LOC_Os01g60740.1	LTPL16 - Protease inhibitor/seed storage/LTP family protein precursor, expressed	LTP3	3.10569	2.38378	10.0477	10.7044	9.83244	5.74308	2.50806	5.13564	1.65622	good	5.17906	8.75997	3.09997	0.04005	0.458723	0.07735	0.631309	0.0005	0.0268743
GRMZM2G173863			AT1G61667	8e-37	Protein of unknown function, DUF538		LOC_Os07g36410.1	expressed protein	-	10.4708	10.2539	12.8861	15.7426	21.6304	15.4142	9.18153	7.13915	9.49027	good	11.2036	17.5957	8.60365	0.02425	0.349832	0.2044	0.90269	0.0005	0.0268743
GRMZM2G061804			AT5G50210	1e-22	quinolite synthase	OLD5,QS,SUFE3	LOC_Os12g19304.2	Fe-S metabolism associated domain containing protein, expressed	-	5.66998	3.95469	7.33476	11.5352	19.4963	6.62725	9.24253	2.18481	2.73006	good	5.65314	12.5529	4.71913	0.00265	0.087577	0.52305	0.998442	0.0005	0.0268743
GRMZM2G085747	KOG1257	GO:0004471,GO:0055114,GO:0051287	AT4G00570	0	D-dependent malic enzyme 2	D-ME2	LOC_Os10g35960.1	D-dependent malic enzyme, mitochondrial precursor, putative, expressed	-	16.4603	12.5167	46.0321	21.0326	52.1749	17.9186	19.7451	14.3448	11.2493	good	25.003	30.3754	15.1131	0.35305	0.998442	0.01295	0.243845	0.00055	0.02874
GRMZM2G045473	KOG0252	GO:0022857,GO:0055085,GO:0016021	AT2G32830	0	phosphate transporter 1;5	PHT1;5,PHT5	LOC_Os04g10690.1	inorganic phosphate transporter, putative, expressed	PT3	10.0143	7.81235	16.5295	19.9514	11.7715	12.1282	8.51395	6.73854	6.77342	good	11.452	14.617	7.34197	0.19345	0.888686	0.0247	0.353488	0.00055	0.02874
GRMZM2G161245	KOG1494	GO:0016491,GO:0055114,GO:0016616	AT3G47520	1e-146	malate dehydrogese	MDH	LOC_Os08g33720.1	lactate/malate dehydrogese, putative, expressed	-	9.12098	9.70692	21.1091	13.021	21.1327	17.1726	10.3023	8.86586	7.95776	good	13.3123	17.1088	9.04197	0.1862	0.879025	0.051	0.518901	0.0006	0.0306556
GRMZM2G407495									-	128.067	136.37	227.283	324.374	187.888	285.41	114.866	77.2802	159.098	good	163.907	265.891	117.081	0.0319	0.407338	0.1645	0.843491	0.0006	0.0306556
GRMZM2G048210	KOG1187	GO:0004672,GO:0005524,GO:0006468	AT5G18610	1e-150	Protein kise superfamily protein		LOC_Os07g47270.1	protein kise APK1B, chloroplast precursor, putative, expressed	-	4.80759	6.11212	20.3652	14.1406	11.0003	8.76227	7.40509	5.72282	4.56636	good	10.4283	11.3011	5.89809	0.68455	0.998442	0.0066	0.160478	0.00065	0.0325271
GRMZM5G863586			AT3G03900	4e-71	adenosine-5'-phosphosulfate (APS) kise 3				-	9.75097	73.5806	4.41907	14.2265	26.7374	144.17	19.5086	18.8363	10.7322	good	29.2502	61.7113	16.359	0.08245	0.65047	0.12545	0.765781	0.00065	0.0325271
GRMZM2G048472		GO:0004659,GO:0016021	AT2G18950	4e-126	homogentisate phytyltransferase 1	ATHPT,HPT1,TPT1,VTE2	LOC_Os06g44840.1	prenyltransferase, putative, expressed	VTE2-1	19.4801	18.869	35.6	36.202	28.945	42.8699	21.0143	20.5239	16.699	good	24.6497	36.0056	19.4124	0.0417	0.468221	0.194	0.888959	0.0007	0.0344457
GRMZM2G180920			AT4G35320	4e-16	unknown protein; BEST Arabidopsis thalia protein match is: unknown protein (TAIR:AT2G17300.1); Has 30201 Blast hits to 17322 proteins in 780 species: Archae - 12; Bacteria - 1396; Metazoa - 17338; Fungi - 3422; Plants - 5037; Viruses - 0; Other Eukaryotes - 2996 (source: NCBI BLink).		LOC_Os02g48470.1	expressed protein	-	4.45389	5.90481	14.7102	15.909	10.0278	6.21654	6.24593	5.40361	3.63373	good	8.3563	10.7178	5.09442	0.23785	0.938313	0.02675	0.368912	0.00075	0.0362803
GRMZM2G084463	KOG0707	GO:0005515	AT3G57550	1e-101	guanylate kise	AGK2,GK-2	LOC_Os12g33100.1	guanylate kise, putative, expressed	-	4.33724	3.92381	4.76059	6.11448	7.95621	6.59881	3.86108	2.81429	3.31838	good	4.34055	6.88983	3.33125	0.0267	0.368591	0.22975	0.93069	0.0008	0.0380755
GRMZM2G136081			AT2G38820	2e-42	Protein of unknown function (DUF506)		LOC_Os03g06680.1	plant-specific domain TIGR01615 family protein, expressed	-	2.02497	2.87473	4.69539	5.86305	6.80832	5.61839	4.26423	1.85775	2.1284	good	3.19836	6.09659	2.75013	0.00595	0.150192	0.54245	0.998442	0.00085	0.0398363
GRMZM5G805911									-	8.05498	6.89669	12.0608	13.5127	33.2578	10.26	10.9755	7.49979	5.61442	good	9.00416	19.0102	8.0299	0.0034	0.103934	0.63365	0.998442	0.00095	0.0430121
GRMZM2G400602			AT1G22540	1e-153	Major facilitator superfamily protein		LOC_Os01g65100.1	peptide transporter, putative, expressed	-	6.00985	5.17594	0.209904	2.40902	2.65255	2.79877	7.6764	9.88229	5.33918	good	3.79856	2.62011	7.63262	0.13525	0.787107	0.00365	0.10888	5e-05	0.0044956
GRMZM2G378106			AT2G14960	0	Auxin-responsive GH3 family protein	GH3.1	LOC_Os07g40290.1	OsGH3.8 - Probable indole-3-acetic acid-amido synthetase, expressed	GH3	17.6044	15.8377	0.286204	1.62318	5.47753	13.9679	19.4915	26.7305	14.8028	good	11.2428	7.02287	20.3416	0.03575	0.433608	0.0037	0.109817	5e-05	0.0044956
GRMZM2G127087		GO:0010333,GO:0016829,GO:0008152,GO:0000287	AT1G70080	1e-77	Terpenoid cyclases/Protein prenyltransferases superfamily protein		LOC_Os01g23530.1	terpene synthase, putative, expressed	TPS6	32.9129	19.823	0.579831	7.67503	22.004	15.008	57.487	36.8469	16.5609	good	17.7719	14.8957	36.9649	0.46435	0.998442	0.0092	0.196037	5e-05	0.0044956
GRMZM2G047995		GO:0004806,GO:0006629	AT5G18640	2e-106	alpha/beta-Hydrolases superfamily protein		LOC_Os07g47250.2	lipase precursor, putative, expressed	-	25.7203	8.06365	9.86073	9.84041	9.46969	9.5891	9.24005	33.4996	31.8182	good	14.5482	9.63307	24.8526	0.05065	0.516866	0.01225	0.235434	5e-05	0.0044956
GRMZM2G115839			AT3G56360	9e-21	unknown protein; FUNCTIONS IN: molecular_function unknown; INVOLVED IN: biological_process unknown; LOCATED IN: chloroplast; EXPRESSED IN: 24 plant structures; EXPRESSED DURING: 15 growth stages; BEST Arabidopsis thalia protein match is: unknown protein (TAIR:AT5G05250.1); Has 45 Blast hits to 45 proteins in 13 species: Archae - 0; Bacteria - 0; Metazoa - 0; Fungi - 0; Plants - 45; Viruses - 0; O…		LOC_Os03g52680.1	expressed protein	-	112.546	68.7899	2.62621	45.1315	35.9422	35.8198	130.45	93.3358	80.012	good	61.3207	38.9645	101.266	0.0257	0.360135	0.01315	0.246043	5e-05	0.0044956
GRMZM2G457309									-	25.892	21.823	7.24391	10.8924	8.18136	7.24618	23.9821	36.1981	23.1084	good	18.3196	8.77331	27.7629	0.0014	0.0564635	0.03755	0.445547	5e-05	0.0044956
GRMZM2G401029			AT5G05250	5e-18	unknown protein; BEST Arabidopsis thalia protein match is: unknown protein (TAIR:AT3G56360.1); Has 30201 Blast hits to 17322 proteins in 780 species: Archae - 12; Bacteria - 1396; Metazoa - 17338; Fungi - 3422; Plants - 5037; Viruses - 0; Other Eukaryotes - 2996 (source: NCBI BLink).				-	91.934	67.4194	4.16245	36.556	34.5627	22.8265	116.489	80.2408	49.1545	good	54.5053	31.3151	81.9614	0.00575	0.146891	0.03835	0.449649	5e-05	0.0044956
GRMZM2G312521	KOG1050	GO:0003824,GO:0005992	AT2G18700	0	trehalose phosphatase/synthase 11	ATTPS11,ATTPSB,TPS11	LOC_Os02g54820.2	trehalose-6-phosphate synthase, putative, expressed	-	20.8789	20.2454	2.68801	7.10684	5.84483	11.878	16.3048	22.0664	27.655	good	14.6041	8.27656	22.0087	0.00725	0.169746	0.0455	0.490195	5e-05	0.0044956
GRMZM2G084583		GO:0003682	AT4G38620	7e-71	myb domain protein 4	ATMYB4,MYB4	LOC_Os08g43550.1	MYB family transcription factor, putative, expressed	MYB26	47.3126	51.2604	7.02149	26.2764	14.0709	25.4642	49.6485	54.6777	47.5797	good	35.1982	21.9372	50.6353	0.0165	0.279571	0.05525	0.5378	5e-05	0.0044956
GRMZM2G112247			AT4G35750	6e-54	SEC14 cytosolic factor family protein / phosphoglyceride transfer family protein		LOC_Os02g44820.4	rho-GTPase-activating protein-related, putative, expressed	-	34.823	8.04618	3.1796	15.113	5.77581	6.78421	9.13555	26.0566	34.6185	good	15.3496	9.22434	23.2702	0.03445	0.424184	0.0743	0.620497	5e-05	0.0044956
GRMZM2G431039		GO:0004553,GO:0005975	AT5G55180	4e-106	O-Glycosyl hydrolases family 17 protein		LOC_Os07g35350.1	glucan endo-1,3-beta-glucosidase precursor, putative, expressed	-	151.008	183.731	5.63923	22.7502	102.408	67.9903	139.61	214.05	151.247	good	113.459	64.3828	168.302	0.0142	0.256914	0.07845	0.63521	5e-05	0.0044956
GRMZM2G122231	KOG1050	GO:0003824,GO:0005992	AT2G18700	0	trehalose phosphatase/synthase 11	ATTPS11,ATTPSB,TPS11	LOC_Os02g54820.2	trehalose-6-phosphate synthase, putative, expressed	-	63.5621	62.9771	8.23712	19.9853	13.0913	38.1046	47.1211	59.5916	78.1492	good	44.9254	23.7271	61.6206	0.00285	0.0922336	0.12355	0.762795	5e-05	0.0044956
GRMZM2G148495									-	122.439	113.615	13.2388	55.0566	43.2793	37.1102	111.457	143.209	82.2991	good	83.0976	45.1487	112.322	0.0025	0.0844071	0.124	0.763579	5e-05	0.0044956
GRMZM2G093325	KOG2612		AT5G58575	5e-36	CONTAINS InterPro DOMAIN/s: Sgf11, transcriptiol regulation (InterPro:IPR013246); Has 30201 Blast hits to 17322 proteins in 780 species: Archae - 12; Bacteria - 1396; Metazoa - 17338; Fungi - 3422; Plants - 5037; Viruses - 0; Other Eukaryotes - 2996 (source: NCBI BLink).		LOC_Os05g28370.1	expressed protein	-	100.806	142.648	15.2251	46.9205	29.118	76.9098	86.4234	110.754	146.426	good	86.2264	50.9828	114.534	0.0088	0.190757	0.147	0.810052	5e-05	0.0044956
GRMZM5G828770									-	20.9786	17.3839	11.0602	8.78278	6.14216	3.79246	22.74	32.2706	18.8562	good	16.4742	6.23913	24.6223	0.00305	0.096553	0.15145	0.819935	5e-05	0.0044956
GRMZM2G096171			AT1G59940	4e-30	response regulator 3				ZMRR7	42.734	41.0076	21.5779	30.3815	16.783	17.768	45.8161	44.3435	44.5121	good	35.1065	21.6442	44.8906	0.00965	0.201321	0.17355	0.859273	5e-05	0.0044956
GRMZM2G176433									-	44.5618	42.2163	0.654365	27.175	1.25907	13.7474	34.2073	25.9166	56.1957	good	29.1442	14.0605	38.7732	0.0023	0.0798379	0.1737	0.859502	5e-05	0.0044956
GRMZM2G145814	KOG4569	GO:0004806,GO:0006629	AT5G18640	3e-114	alpha/beta-Hydrolases superfamily protein		LOC_Os01g71010.1	lipase precursor, putative, expressed	-	29.0858	20.2845	8.85868	13.6883	7.60302	13.3075	24.0722	19.7582	28.6505	good	19.4097	11.5329	24.1603	0.0065	0.158887	0.23385	0.933853	5e-05	0.0044956
GRMZM2G078526	KOG0823	GO:0046872	AT1G19310	6e-24	RING/U-box superfamily protein	ATRMA1,RMA1	LOC_Os04g44820.1	zinc finger, C3HC4 type domain containing protein, expressed	-	33.7369	42.2351	10.5818	22.4562	12.8086	12.2397	37.2742	38.0996	31.2995	good	28.8513	15.8348	35.5578	0.00185	0.0688085	0.251	0.949272	5e-05	0.0044956
GRMZM5G890145			AT4G27450	3e-75	Aluminium induced protein with YGL and LRDR motifs				-	53.3355	67.1945	8.43225	41.5125	15.547	11.5966	57.62	41.9059	60.6271	good	42.9874	22.8854	53.3843	0.00195	0.0710895	0.26085	0.956099	5e-05	0.0044956
GRMZM2G384884	KOG0156	GO:0005506,GO:0016705,GO:0020037,GO:0055114	AT1G13080	3e-76	cytochrome P450, family 71, subfamily B, polypeptide 2	CYP71B34	LOC_Os08g01450.1	cytochrome P450, putative, expressed	-	45.5382	44.6979	7.86549	27.5812	10.8011	18.148	37.8873	26.3573	57.9407	good	32.7005	18.8434	40.7284	0.00485	0.131969	0.2619	0.957149	5e-05	0.0044956
GRMZM6G198866		GO:0046872	AT3G09390		metallothionein 2A	ATMT-1,ATMT-K,MT2A	LOC_Os05g02070.3	expressed protein	-	2632.74	4024.92	283.881	890.369	299.833	1228.01	2205.16	2389.05	2889.43	good	2313.85	806.071	2494.55	0.00125	0.0522744	0.79355	0.998442	5e-05	0.0044956
GRMZM5G879665			AT2G37210	2e-92	lysine decarboxylase family protein		LOC_Os10g33900.1	possible lysine decarboxylase domain containing protein, expressed	-	7.71488	9.33223	4.35504	4.4774	3.57113	7.84158	12.9953	16.1858	12.8641	good	7.13405	5.2967	14.0151	0.23465	0.935197	0.00345	0.104804	0.0001	0.00790813
GRMZM2G134703	KOG0157	GO:0005506,GO:0016705,GO:0020037,GO:0055114	AT2G45510	7e-127	cytochrome P450, family 704, subfamily A, polypeptide 2	CYP704A2	LOC_Os04g48460.1	cytochrome P450, putative, expressed	-	9.33263	9.91169	1.39696	4.28197	1.94718	6.48009	6.36661	10.1711	13.5403	good	6.88043	4.23641	10.026	0.02735	0.373697	0.06565	0.585373	0.0001	0.00790813
GRMZM2G004696		GO:0006355,GO:0005634	AT1G04250	1e-39	AUX/IAA transcriptiol regulator family protein	AXR3,IAA17	LOC_Os05g08570.2	OsIAA15 - Auxin-responsive Aux/IAA gene family member, expressed	-	174.154	158.397	56.7019	113.791	37.7325	98.47	229.476	152.714	158.067	good	129.751	83.3312	180.086	0.0264	0.366468	0.0938	0.686642	0.0001	0.00790813
GRMZM2G019373			AT5G09530	2e-06	hydroxyproline-rich glycoprotein family protein		LOC_Os07g40870.1	igA FC receptor precursor, putative, expressed	-	10.4062	9.38811	4.37907	4.10267	3.70488	1.62766	9.84891	14.6636	9.27399	good	8.05779	3.14507	11.2622	0.00255	0.0852946	0.214	0.912681	0.0001	0.00790813
GRMZM2G154505			AT5G11970	1e-07	Protein of unknown function (DUF3511)		LOC_Os02g13060.1	expressed protein	-	27.7732	26.0155	16.156	19.6673	6.71338	13.0219	31.078	27.8059	26.8584	good	23.3149	13.1342	28.5808	0.00595	0.150192	0.27595	0.969396	0.0001	0.00790813
GRMZM2G118462	KOG1050	GO:0003824,GO:0005992	AT1G06410	0	trehalose-phosphatase/synthase 7	ATTPS7,ATTPSA,TPS7	LOC_Os01g54560.1	trehalose synthase, putative, expressed	-	40.6483	26.635	10.6508	26.3947	9.31292	16.5564	38.2761	24.1489	45.7252	good	25.978	17.4213	36.0501	0.0409	0.463453	0.09235	0.682916	0.00015	0.010932
GRMZM2G108480			AT3G29240	2e-51	Protein of unknown function (DUF179)		LOC_Os10g18370.1	transcriptiol regulator, putative, expressed	-	87.3935	75.3257	22.2097	54.1759	31.2533	42.8316	110.445	64.985	75.5153	good	61.643	42.7536	83.6484	0.05005	0.513595	0.0962	0.692384	0.00015	0.010932
GRMZM2G065585		GO:0004553,GO:0005975	AT3G57240	8e-74	beta-1,3-glucase 3		LOC_Os01g71340.1	glycosyl hydrolases family 17, putative, expressed	PR6	90.4927	71.2187	7.70985	18.8206	65.6168	25.7435	98.6361	74.4655	59.2883	good	56.4737	36.727	77.4633	0.03995	0.458148	0.10935	0.727956	0.00015	0.010932
AC198699.3_FG004		GO:0016491	AT3G14420	2e-11	Aldolase-type TIM barrel family protein		LOC_Os07g05820.1	hydroxyacid oxidase 1, putative, expressed	-	19.7907	11.3508	8.12212	11.746	6.67427	4.67966	16.1369	14.1001	19.6398	good	13.0879	7.69998	16.6256	0.0092	0.196037	0.19845	0.895338	0.00015	0.010932
GRMZM2G130953		GO:0006355,GO:0005634	AT1G04250	2e-42	AUX/IAA transcriptiol regulator family protein	IAA8	LOC_Os05g08570.1	OsIAA15 - Auxin-responsive Aux/IAA gene family member, expressed	-	46.6585	55.9359	5.89904	27.7174	5.29039	26.6697	56.5346	40.0064	42.3173	good	36.1645	19.8925	46.2861	0.0067	0.161674	0.21845	0.91777	0.00015	0.010932
GRMZM2G125747									-	72.5261	45.2599	21.3967	39.7327	14.314	24.0917	59.6112	41.5462	57.3527	good	46.3942	26.0461	52.8367	0.00335	0.1029	0.47455	0.998442	0.00015	0.010932
GRMZM2G111017	KOG0749		AT5G56450	1e-118	Mitochondrial substrate carrier family protein		LOC_Os05g46220.1	mitochondrial carrier protein, putative, expressed	-	29.5323	30.3632	19.91	19.4776	13.179	12.9384	25.6465	26.4988	38.203	good	26.6018	15.1983	30.1161	0.0035	0.105856	0.492	0.998442	0.00015	0.010932
GRMZM2G093092	KOG3178	GO:0008171,GO:0046983	AT4G35160	4e-40	O-methyltransferase family protein		LOC_Os05g43940.1	O-methyltransferase, putative, expressed	-	42.5424	39.8419	4.231	25.7794	38.4551	18.2199	85.3032	47.6883	31.2985	good	28.8718	27.4848	54.7633	0.8012	0.998442	0.00125	0.0522744	0.0002	0.0136163
GRMZM2G485313									-	20.2979	21.8684	13.2177	8.39521	6.39365	19.9892	18.504	23.2774	41.0007	good	18.4613	11.5927	27.594	0.04465	0.485208	0.0546	0.535316	0.0002	0.0136163
GRMZM2G039639			AT4G11650	5e-75	osmotin 34	ATOSM34,OSM34	LOC_Os03g46070.1	thaumatin, putative, expressed	-	159.989	121.66	45.2305	66.3949	99.2968	45.5023	171.323	151.985	131.262	good	108.96	70.398	151.523	0.02415	0.348998	0.0862	0.662798	0.0002	0.0136163
GRMZM2G074546		GO:0016760,GO:0030244,GO:0016020	AT2G32540	4e-125	cellulose synthase-like B4	ATCSLB04,ATCSLB4,CSLB04	LOC_Os10g20090.3	CSLH1 - cellulose synthase-like family H, expressed	-	385.586	304.331	56.1023	209.425	101.428	107.561	336.073	283.007	305.447	good	248.673	139.471	308.176	0.01925	0.306928	0.38605	0.998442	0.0002	0.0136163
GRMZM2G059392			AT5G06300	2e-83	Putative lysine decarboxylase family protein		LOC_Os01g40630.1	uncharacterized protein PA4923, putative, expressed	-	184.399	172.546	112.036	149.739	60.5984	55.7682	257.586	142.792	182.727	good	156.327	88.7019	194.368	0.0363	0.437138	0.3824	0.998442	0.0002	0.0136163
GRMZM2G002396			AT4G15610	7e-22	Uncharacterised protein family (UPF0497)		LOC_Os07g26110.1	membrane associated DUF588 domain containing protein, putative, expressed	-	48.4243	27.1513	0.217016	17.128	16.4932	16.0643	38.3239	39.5763	24.7697	good	25.2642	16.5618	34.2233	0.054	0.53278	0.15125	0.819711	0.00025	0.0161183
GRMZM2G301932	KOG1515	GO:0016787,GO:0008152	AT5G23530	9e-72	carboxyesterase 18	AtCXE18,CXE18	LOC_Os07g44890.1	gibberellin receptor GID1L2, putative, expressed	-	24.658	17.1715	4.12748	14.2665	3.26171	8.45754	23.6205	12.7793	20.2115	good	15.319	8.66192	18.8704	0.0068	0.163419	0.2803	0.972532	0.00025	0.0161183
GRMZM2G086841			AT1G80920	7e-08	Chaperone DJ-domain superfamily protein				-	29.7219	21.7808	6.97388	8.95976	7.01075	14.8135	19.393	21.6044	31.1398	good	19.4922	10.2613	24.0457	0.0037	0.109817	0.3046	0.988277	0.00025	0.0161183
GRMZM2G426888			AT1G08070	5e-74	Tetratricopeptide repeat (TPR)-like superfamily protein	OTP82	LOC_Os06g02400.1	OsFBO18 - F-box and other domain containing protein, expressed	-	11.3128	9.60174	6.31387	7.26499	2.71564	4.68495	14.0264	9.8713	9.02429	good	9.07614	4.88853	10.974	0.00285	0.0922336	0.3111	0.992513	0.00025	0.0161183
GRMZM2G010636	KOG0851		AT5G08020	2e-11	RPA70-kDa subunit B	ATRPA70B,RPA70B	LOC_Os01g73070.2	expressed protein	-	9.97442	7.18071	1.99464	3.33115	3.86961	1.29671	9.34123	5.34029	6.95056	good	6.38326	2.83249	7.21069	0.00135	0.0550644	0.57725	0.998442	0.00025	0.0161183
GRMZM2G135586	KOG2914		AT4G21470	3e-70	riboflavin kise/FMN hydrolase	ATFMN/FHY,FMN/FHY	LOC_Os01g55310.1	haloacid dehalogese-like hydrolase domain-containing protein 1A, putative, expressed	-	34.032	11.9985	18.9303	23.953	6.29561	5.44033	17.5874	22.1966	38.2289	good	21.6536	11.8963	26.0043	0.0038	0.111584	0.33665	0.998442	0.00025	0.0161183
GRMZM2G586921									-	26.6468	16.7955	9.95798	10.5956	6.55299	10.2841	18.374	22.5458	25.9451	good	17.8001	9.14423	22.2883	0.0053	0.139799	0.30515	0.988824	0.0003	0.0184916
GRMZM2G099305			AT2G23060	4e-122	Acyl-CoA N-acyltransferases (T) superfamily protein	COP3,HLS1,UNS2	LOC_Os07g02540.1	HLS, putative, expressed	-	137.217	118.146	58.8103	79.2278	58.0401	36.471	126.363	98.2079	121.454	good	104.724	57.913	115.342	0.0035	0.105856	0.63905	0.998442	0.0003	0.0184916
GRMZM2G305856	KOG0048	GO:0003682	AT3G46130	3e-45	myb domain protein 48	ATMYB48,ATMYB48-1,ATMYB48-2,ATMYB48-3,MYB48	LOC_Os05g02420.2	expressed protein	-	340.667	423.709	192.678	211.105	90.6249	222.543	370.856	408.563	435.709	good	319.018	174.758	405.043	0.0093	0.197152	0.32075	0.998442	0.0003	0.0184916
AC202122.2_FG006									-	36.3735	9.34067	21.7949	13.4674	1.93732	0	5.41374	42.6085	103.945	good	22.503	5.13491	50.6557	0.0078	0.177158	0.0114	0.224096	0.00035	0.0207093
GRMZM2G121700			AT1G14130	5e-68	2-oxoglutarate (2OG) and Fe(II)-dependent oxygese superfamily protein		LOC_Os04g39980.1	gibberellin 20 oxidase 2, putative, expressed	-	296.985	304.358	5.37812	117.571	65.2996	271.048	350.604	343.181	282.686	good	202.24	151.306	325.49	0.2365	0.936972	0.0412	0.465323	0.00035	0.0207093
GRMZM2G118312		GO:0008107,GO:0042546,GO:0016020	AT2G03220	3e-111	fucosyltransferase 1	ATFT1,ATFUT1,FT1,MUR2	LOC_Os02g17534.1	xyloglucan fucosyltransferase, putative, expressed	-	18.937	13.4662	19.3736	14.0424	6.74007	6.67575	21.6793	17.397	16.2678	good	17.2589	9.15274	18.448	0.00165	0.0634525	0.71355	0.998442	0.00035	0.0207093
GRMZM2G018786	KOG2878	GO:0005524,GO:0016301,GO:0008152	AT1G80380	8e-148	P-loop containing nucleoside triphosphate hydrolases superfamily protein		LOC_Os01g48990.1	uncharacterized kise mug58, putative, expressed	-	206.003	175.536	144.055	116.677	70.6401	112.375	261.971	181.526	162.263	good	175.198	99.8974	201.92	0.00425	0.120313	0.47995	0.998442	0.00035	0.0207093
GRMZM2G102382	KOG0907	GO:0045454	AT1G08570	1e-79	atypical CYS HIS rich thioredoxin 4	ACHT4	LOC_Os03g21000.1	thioredoxin, putative, expressed	-	34.6666	34.6161	15.06	18.8495	13.0594	23.6804	37.2482	36.2813	39.2761	good	28.1142	18.5298	37.6019	0.03075	0.398685	0.1307	0.777685	0.0004	0.022819
GRMZM5G897033			AT3G02750	7e-67	Protein phosphatase 2C family protein				-	9.65057	8.87348	3.95188	4.39369	3.61837	2.37793	8.79887	7.71785	8.50161	good	7.49198	3.46333	8.33944	0.00395	0.114646	0.65345	0.998442	0.0004	0.022819
GRMZM2G158013	KOG0236	GO:0015116,GO:0008272,GO:0016021	AT3G51895	0	sulfate transporter 3;1	AST12,SULTR3;1	LOC_Os01g52130.1	sulfate transporter, putative, expressed	-	15.564	17.2028	6.0902	12.1153	7.02034	8.47161	11.5305	13.6977	27.8275	good	12.9523	9.20242	17.6852	0.07085	0.606315	0.10675	0.720661	0.00045	0.0249154
GRMZM2G328224	KOG1192	GO:0016758,GO:0008152	AT3G02100	5e-93	UDP-Glycosyltransferase superfamily protein		LOC_Os03g55020.1	UDP-glucoronosyl and UDP-glucosyl transferase domain containing protein, expressed	-	21.7993	25.9862	8.38107	13.9071	12.315	10.5204	28.1431	22.8962	18.8673	good	18.7222	12.2475	23.3022	0.0256	0.359465	0.2358	0.936325	0.00045	0.0249154
GRMZM2G001663			AT3G06250	3e-26	FAR1-related sequence 7	FRS12	LOC_Os03g15040.1	FAR1 family protein, expressed	-	24.0198	14.7852	20.1523	17.3555	9.30843	10.7486	27.2485	16.4109	29.2097	good	19.6524	12.4708	24.2897	0.01345	0.249399	0.24115	0.941951	0.00045	0.0249154
GRMZM2G303972			AT3G22600	2e-13	Bifunctiol inhibitor/lipid-transfer protein/seed storage 2S albumin superfamily protein				-	9.7103	8.16817	3.57822	2.37648	1.95176	2.27815	7.04957	10.9651	6.60595	good	7.15223	2.20213	8.20687	0.0016	0.0621363	0.6443	0.998442	0.00045	0.0249154
GRMZM2G092780	KOG2493	GO:0005315,GO:0006817,GO:0016020	AT3G26570	0	phosphate transporter 2;1	ORF02,PHT2;1	LOC_Os02g38020.1	inorganic phosphate transporter 2-1, chloroplast precursor, putative, expressed	-	23.7343	15.2669	24.1335	17.9491	8.17015	10.5784	27.2523	20.0063	24.2691	good	21.0449	12.2326	23.8426	0.0036	0.107933	0.47695	0.998442	0.00045	0.0249154
GRMZM2G003863									-	13.4162	7.41006	2.32082	7.38886	2.8314	5.45486	16.2791	8.51709	9.53323	good	7.71569	5.22504	11.4431	0.0969	0.693858	0.07145	0.608742	0.0005	0.0268743
GRMZM2G122715			AT5G23060	2e-85	calcium sensing receptor	CaS	LOC_Os02g49680.1	arsete reductase, putative, expressed	-	268.914	274.731	290.776	177.491	94.5606	169.753	360.325	329.411	227.324	good	278.14	147.268	305.687	0.0014	0.0564635	0.64955	0.998442	0.0005	0.0268743
GRMZM2G341366			AT5G26770	1e-50	unknown protein; FUNCTIONS IN: molecular_function unknown; INVOLVED IN: biological_process unknown; LOCATED IN: cellular_component unknown; EXPRESSED IN: 16 plant structures; EXPRESSED DURING: 8 growth stages; BEST Arabidopsis thalia protein match is: unknown protein (TAIR:AT3G05830.1); Has 26484 Blast hits to 16065 proteins in 1382 species: Archae - 343; Bacteria - 2653; Metazoa - 15273; Fungi -…		LOC_Os05g04530.1	IF, putative, expressed	-	56.5631	46.3459	40.7755	41.9107	23.2151	19.0661	59.7997	41.7518	62.5699	good	47.8948	28.064	54.7071	0.00485	0.131969	0.4587	0.998442	0.0005	0.0268743
GRMZM2G175406									-	5.31091	10.1743	0.368062	1.08249	2.13476	6.25791	6.28093	8.87717	7.81425	good	5.28442	3.15839	7.65745	0.04195	0.469181	0.0921	0.68241	0.00055	0.02874
GRMZM2G463996	KOG1192	GO:0016758,GO:0008152	AT3G55700	6e-84	UDP-Glycosyltransferase superfamily protein		LOC_Os07g13634.1	cytokinin-N-glucosyltransferase 1, putative, expressed	-	14.2814	9.26576	6.33021	9.51341	6.19387	3.11686	16.4635	11.4634	12.2709	good	9.95912	6.27471	13.3993	0.029	0.385978	0.1232	0.761829	0.00055	0.02874
GRMZM2G013170		GO:0043531	AT3G46530	3e-35	NB-ARC domain-containing disease resistance protein	RPP13	LOC_Os08g14830.1	NB-ARC domain containing protein, expressed	-	43.2863	30.6421	41.0174	30.4095	18.9324	21.1999	47.8216	32.5959	55.8091	good	38.3153	23.5139	45.4089	0.00785	0.177513	0.3569	0.998442	0.00055	0.02874
GRMZM2G021777		GO:0008270,GO:0005622	AT5G24930	1e-36	CONSTANS-like 4	ATCOL5,COL5	LOC_Os02g39710.1	CCT/B-box zinc finger protein, putative, expressed	-	26.2507	26.6402	6.9915	19.4264	7.31648	8.4537	25.5107	23.2479	21.751	good	19.9608	11.7322	23.5032	0.0072	0.169246	0.3896	0.998442	0.0006	0.0306556
GRMZM2G063431									-	870.774	1269.47	674.138	1044.06	194.948	334.862	1424.46	1062.98	1203.37	good	938.127	524.623	1230.27	0.01825	0.298226	0.22085	0.920605	0.00065	0.0325271
GRMZM2G131243	KOG1502	GO:0003824,GO:0050662,GO:0044237	AT1G61720	9e-28	D(P)-binding Rossmann-fold superfamily protein		LOC_Os07g40986.1	D dependent epimerase/dehydratase family protein, putative, expressed	-	137.857	135.844	91.7859	94.8544	57.7949	83.4089	170.484	132.09	138.367	good	121.829	78.6861	146.98	0.02065	0.317736	0.32095	0.998442	0.00065	0.0325271
GRMZM2G170742									-	61.1269	75.4168	10.7699	44.915	29.848	22.123	71.699	57.4459	53.3466	good	49.1045	32.2953	60.8305	0.03435	0.423457	0.2607	0.956086	0.0007	0.0344457
GRMZM2G572760									-	31.8614	27.2708	13.7665	20.4537	6.85267	14.0788	31.2346	28.958	29.0862	good	24.2996	13.7951	29.7596	0.01295	0.243845	0.3167	0.996391	0.0007	0.0344457
GRMZM2G070356									-	11.4496	12.3971	10.0907	4.29499	3.22901	6.06039	15.9316	11.1884	15.2136	good	11.3125	4.52813	14.1112	0.0053	0.139799	0.4194	0.998442	0.0007	0.0344457
GRMZM2G418752			AT1G14030	2e-151	Rubisco methyltransferase family protein		LOC_Os09g24530.1	ribulose-1,5 bisphosphate carboxylase/oxygese large subunit N-methyltransferase, chloroplast precursor, putative, expressed	-	36.1229	32.7527	44.7381	23.8938	20.1986	23.7602	50.7427	44.1674	29.8762	good	37.8712	22.6175	41.5954	0.0045	0.125205	0.60325	0.998442	0.00075	0.0362803
GRMZM5G862276									-	18.1632	13.5164	0	5.99151	2.06809	10.0858	9.0385	11.2197	27.2033	good	10.5599	6.04847	15.8205	0.0491	0.509088	0.1202	0.755189	0.0008	0.0380755
GRMZM2G101769			AT1G74950	3e-28	TIFY domain/Divergent CCT motif family protein	JAZ2,TIFY10B	LOC_Os07g42370.1	zinc-finger protein, putative, expressed	-	87.0759	67.7535	37.8439	59.4677	34.4966	43.9271	86.5024	81.4407	88.2177	good	64.2244	45.9638	85.3869	0.06945	0.600296	0.12185	0.758927	0.0008	0.0380755
GRMZM2G053554		GO:0004553,GO:0005975	AT3G56310	3e-178	Melibiase family protein		LOC_Os07g48160.1	alpha-galactosidase precursor, putative, expressed	-	38.2878	23.8638	29.9082	22.4287	16.0314	14.393	35.4116	28.13	34.0296	good	30.6866	17.6177	32.5237	0.004	0.11561	0.7515	0.998442	0.00095	0.0430121
GRMZM2G054221		GO:0004672,GO:0006468	AT1G16670	3e-30	Protein kise superfamily protein		LOC_Os12g41710.1	Protein kise domain containing protein, expressed	-	40.4876	27.7372	0.411179	23.0829	12.2467	27.3274	24.7627	38.0623	63.5249	good	22.8787	20.8857	42.1166	0.68245	0.998442	0.0072	0.169246	0.001	0.0445684
AC155434.2_FG005		GO:0003682	AT3G04030	6e-56	Homeodomain-like superfamily protein	ATMYR1,MYR1	LOC_Os07g48596.1	Myb transcription factor, putative, expressed	-	7.67805	13.8712	3.29389	8.0104	5.32751	6.30269	13.3446	13.4208	13.8145	good	8.28105	6.54687	13.5266	0.29375	0.981893	0.02015	0.314192	0.001	0.0445684
GRMZM2G020957	KOG0251	GO:0005543	AT1G03050	1e-95	ENTH/ANTH/VHS superfamily protein		LOC_Os01g65860.1	ANTH domain containing protein, expressed	-	5.89974	7.42307	0.0879213	4.33427	1.86393	3.51731	8.74079	7.5081	5.19412	good	4.47024	3.2385	7.14767	0.18455	0.876891	0.04175	0.468464	0.001	0.0445684
GRMZM2G120971		GO:0003677,GO:0006351,GO:0005634	AT5G05140	1e-15	Transcription elongation factor (TFIIS) family protein		LOC_Os07g44820.1	expressed protein	-	12.9078	12.2906	17.1748	9.07332	7.12556	7.90934	14.9722	13.3482	16.2593	good	14.1244	8.03607	14.8599	0.00315	0.098475	0.7785	0.998442	0.001	0.0445684
GRMZM2G096416			AT3G25690	1e-74	Hydroxyproline-rich glycoprotein family protein				-	8.90139	7.14207	7.28075	6.56241	2.97702	2.26566	12.2295	6.79698	7.99016	good	7.77474	3.93503	9.00555	0.00785	0.177513	0.5077	0.998442	0.001	0.0445684
GRMZM2G057262	KOG1100		AT1G32740	2e-09	SBP (S-ribonuclease binding protein) family protein		LOC_Os02g46220.1	expressed protein	-	8.55901	7.39715	0.816194	5.21672	4.6836	3.43734	10.0234	7.92639	9.3655	good	5.59078	4.44589	9.1051	0.33525	0.998442	0.0296	0.389824	0.00105	0.0462486
GRMZM2G456997	KOG3017		AT4G33720	1e-46	CAP (Cysteine-rich secretory proteins, Antigen 5, and Pathogenesis-related 1 protein) superfamily protein		LOC_Os01g28450.1	SCP-like extracellular protein, expressed	-	160.628	57.1495	8.26805	46.9909	71.6564	42.2014	97.0052	102.967	88.3556	good	75.3485	53.6162	96.1093	0.10255	0.70985	0.2279	0.92842	0.00105	0.0462486
GRMZM2G700649									-	10.8344	12.2915	4.78001	6.2129	2.92776	5.67751	11.2677	10.0678	11.1687	good	9.30197	4.93939	10.8347	0.00725	0.169746	0.47605	0.998442	0.0011	0.0480417
GRMZM2G350312			AT3G47640	1e-22	basic helix-loop-helix (bHLH) D-binding superfamily protein	PYE	LOC_Os03g26210.1	helix-loop-helix D-binding domain containing protein, expressed	-	19.9207	9.54413	10.2509	7.37076	17.6812	7.14902	20.6086	22.3408	17.1904	good	13.2386	10.7337	20.0466	0.29555	0.982969	0.0297	0.390767	0.00115	0.0493141
GRMZM2G052825	KOG0156	GO:0005506,GO:0016705,GO:0020037,GO:0055114	AT1G13080	6e-77	cytochrome P450, family 71, subfamily B, polypeptide 2	CYP71B34	LOC_Os08g01510.1	cytochrome P450, putative, expressed	-	41.6142	41.1124	15.3308	30.4464	19.0221	19.9471	36.8345	31.226	55.7815	good	32.6858	23.1385	41.2807	0.0666	0.589018	0.20865	0.906483	0.00115	0.0493141
GRMZM2G089640		GO:0006355,GO:0005634,GO:0003677,GO:0009725	AT1G30330	8e-106	auxin response factor 6	ARF8,ATARF8	LOC_Os06g46410.1	auxin response factor, putative, expressed	-	8.76467	7.84235	3.15744	5.39855	4.70746	4.16252	8.92783	8.24776	10.4328	good	6.58815	4.75618	9.2028	0.11685	0.746676	0.08975	0.675465	0.00125	0.0522744
GRMZM2G152041			AT1G52827		cadmium tolerance 1	ATCDT1,CDT1	LOC_Os06g05120.2	expressed protein	-	117.529	126.883	88.6543	87.0429	61.7332	87.3832	138.312	146.935	140.164	good	111.022	78.7198	141.804	0.05985	0.559026	0.1778	0.865245	0.00125	0.0522744
GRMZM2G061695									ZMGR2C	32.8395	41.2905	1.8799	12.78	15.2376	25.0503	27.133	36.5539	33.7476	good	25.3366	17.6893	32.4782	0.07235	0.611872	0.2006	0.898283	0.00125	0.0522744
GRMZM2G126083	KOG1455		AT2G39420	1e-104	alpha/beta-Hydrolases superfamily protein		LOC_Os01g62010.1	hydrolase, alpha/beta fold family domain containing protein, expressed	-	13.0315	12.7439	0	6.18479	4.00933	4.17741	10.9123	10.1029	9.94622	good	8.5918	4.79051	10.3205	0.02025	0.315098	0.41605	0.998442	0.00125	0.0522744
AC233888.1_FG002	KOG1601	GO:0008270,GO:0005622,GO:0005515	AT2G24790	1e-28	CONSTANS-like 3	ATCOL5,COL5	LOC_Os04g42020.1	CCT/B-box zinc finger protein, putative, expressed	-	63.2554	60.7424	43.3257	42.7827	18.6737	33.0902	65.4956	52.4068	49.6037	good	55.7745	31.5155	55.8354	0.002	0.0722121	0.99485	0.998681	0.00125	0.0522744
GRMZM2G062552	KOG4698	GO:0016757	AT3G18180	4e-69	Glycosyltransferase family 61 protein		LOC_Os02g04250.1	glycosyltransferase, putative, expressed	-	5.21405	5.91731	3.52453	8.6209	9.33356	9.07327	5.8194	3.91652	4.35156	good	4.8853	9.00924	4.69583	0.00245	0.0832286	0.846	0.998442	0.0013	0.0537942
GRMZM2G305007			AT1G71810	0	Protein kise superfamily protein		LOC_Os04g54790.1	ELMO/CED-12 family protein, putative, expressed	-	125.864	84.4639	113.558	89.567	39.7658	52.0197	143.713	93.1025	97.5645	good	107.962	60.4508	111.46	0.00295	0.094472	0.87005	0.998442	0.0013	0.0537942
GRMZM5G829946	KOG2421	GO:0008889,GO:0006071	AT3G02040	1e-101	senescence-related gene 3	SRG3	LOC_Os02g31030.1	glycerophosphoryl diester phosphodiesterase family protein, putative, expressed	-	44.987	19.4777	26.903	27.1236	17.1262	15.3473	18.5967	38.9274	51.5265	good	30.4559	19.8657	36.3502	0.0246	0.352789	0.35485	0.998442	0.0013	0.0537942
GRMZM2G079682		GO:0003830,GO:0006487,GO:0016020	AT1G12990	3e-167	beta-1,4-N-acetylglucosaminyltransferase family protein		LOC_Os02g38140.1	glycosyl transferase family 17 protein, putative, expressed	-	7.95166	5.89778	6.54048	6.03314	12.7841	8.503	4.14365	5.5199	4.80547	good	6.79664	9.10675	4.82301	0.1372	0.790764	0.09255	0.683732	0.00135	0.0550644
GRMZM2G036448			AT3G56200	5e-86	Transmembrane amino acid transporter family protein		LOC_Os01g61044.1	transmembrane amino acid transporter protein, putative, expressed	-	16.1975	137.427	16.007	7.11314	77.7599	217.611	65.9366	48.9656	12.528	good	56.5438	100.828	42.4767	0.0434	0.477267	0.2519	0.949988	0.00135	0.0550644
GRMZM2G003179	KOG3386	GO:0005375,GO:0035434,GO:0016021	AT5G20650		copper transporter 5	COPT5	LOC_Os09g26900.1	ctr copper transporter family protein, putative, expressed	-	86.5113	70.7253	29.4148	160.102	68.7787	65.7716	66.2518	52.7238	43.5232	good	62.2171	98.2174	54.1663	0.01475	0.262106	0.45185	0.998442	0.00135	0.0550644
GRMZM2G024482			AT2G22230	2e-77	Thioesterase superfamily protein		LOC_Os05g36000.1	FabA-like domain containing protein, expressed	-	5.55678	3.86651	17.9509	8.53576	12.1578	7.54215	4.50385	5.16837	3.21705	good	9.12473	9.4119	4.29642	0.8866	0.998442	0.00235	0.0809282	0.0014	0.0564635
GRMZM2G470524	KOG1192	GO:0016758,GO:0008152	AT1G22400	5e-148	UDP-Glycosyltransferase superfamily protein	AtUGT85A3,UGT85A3	LOC_Os02g51900.1	cytokinin-O-glucosyltransferase 2, putative, expressed	-	62.7766	74.301	4.66373	43.7087	24.2919	48.2666	73.8907	69.5919	62.6093	good	47.2471	38.7557	68.6973	0.3118	0.993176	0.0584	0.553165	0.0014	0.0564635
GRMZM2G140924		GO:0046872	AT5G10650	2e-32	RING/U-box superfamily protein		LOC_Os04g51400.1	zinc finger, C3HC4 type domain containing protein, expressed	-	34.9984	38.7848	42.7038	25.8113	16.1017	23.0574	34.629	41.9545	45.7017	good	38.829	21.6568	40.7617	0.00295	0.094472	0.7977	0.998442	0.0014	0.0564635
GRMZM2G071023		GO:0003951,GO:0006741,GO:0008152	AT1G21640	2e-67	D kise 2	ATDK2,DK2	LOC_Os11g08670.1	D kise, putative, expressed	-	154.595	180.09	173.641	134.975	66.2613	96.5936	165.343	169.186	207.728	good	169.442	99.2766	180.752	0.00415	0.118374	0.7096	0.998442	0.0014	0.0564635
GRMZM2G138176		GO:0005515	AT1G21410	1e-114	F-box/RNI-like superfamily protein	SKP2A	LOC_Os01g65920.1	F-box/LRR-repeat protein 2, putative, expressed	-	22.5957	38.0565	18.8835	32.2828	49.9767	59.3848	25.8085	30.0163	22.0322	good	26.5119	47.2148	25.9523	0.0028	0.0913301	0.9123	0.998442	0.00145	0.0579153
GRMZM2G500106									-	107.308	106.657	19.8311	58.9849	29.4953	72.9303	73.6188	91.9528	125.432	good	77.932	53.8035	97.0012	0.0578	0.550254	0.2545	0.951949	0.0015	0.059453
GRMZM2G113990			AT1G73390	3e-138	Endosomal targeting BRO1-like domain-containing protein		LOC_Os04g44530.1	expressed protein	-	27.0304	27.3244	22.5733	20.5047	13.4503	17.0543	30.9363	28.3589	30.0166	good	25.6427	17.0031	29.7706	0.02175	0.32819	0.4018	0.998442	0.0015	0.059453
GRMZM2G168185									-	46.4248	29.215	14.1177	23.0466	8.87399	27.2351	40.0645	29.9819	45.0525	good	29.9192	19.7186	38.3663	0.0415	0.467434	0.19235	0.887841	0.00155	0.0607364
GRMZM2G003869			AT5G25630	2e-139	Tetratricopeptide repeat (TPR)-like superfamily protein		LOC_Os06g05920.1	Rf1, mitochondrial precursor, putative, expressed	-	28.4854	24.0495	49.6931	18.2931	16.9449	21.7347	34.5959	34.3163	29.8518	good	34.076	18.9909	32.9213	0.0019	0.0700696	0.85205	0.998442	0.00155	0.0607364
GRMZM2G033385		GO:0016020	AT1G32090	1e-31	early-responsive to dehydration stress protein (ERD4)		LOC_Os10g42820.1	early-responsive to dehydration protein-related, putative, expressed	-	21.3906	23.5024	2.85619	10.5855	5.25539	8.00406	17.3023	14.5129	23.992	good	15.9164	7.94832	18.6024	0.0142	0.256914	0.5354	0.998442	0.00155	0.0607364
GRMZM2G028007			AT1G23270	9e-07	unknown protein; BEST Arabidopsis thalia protein match is: unknown protein (TAIR:AT1G31460.1); Has 901 Blast hits to 142 proteins in 59 species: Archae - 0; Bacteria - 69; Metazoa - 176; Fungi - 29; Plants - 28; Viruses - 0; Other Eukaryotes - 599 (source: NCBI BLink).		LOC_Os06g49680.1	expressed protein	-	5.08563	7.68408	10.6669	9.11513	11.7563	10.6687	6.36837	5.02879	4.87083	good	7.8122	10.5134	5.42266	0.15395	0.824033	0.10115	0.70584	0.00165	0.0634525
GRMZM2G074083									-	340.84	261.021	107.351	186.926	157.12	133.777	296.342	322.214	274.973	good	236.404	159.274	297.843	0.0461	0.493829	0.2586	0.954365	0.00165	0.0634525
GRMZM2G168791			AT1G70570	0	anthranilate phosphoribosyltransferase, putative		LOC_Os02g03850.1	glycosyltransferase, putative, expressed	-	14.0483	16.6192	30.1859	23.8124	30.7214	23.4577	17.5833	12.5148	13.7959	good	20.2845	25.9972	14.6313	0.1769	0.864323	0.07755	0.632068	0.0017	0.0647432
GRMZM2G179827			AT1G59940	6e-28	response regulator 3				-	14.0591	24.416	7.275	10.4748	9.51985	13.5981	17.0696	27.8052	19.1222	good	15.25	11.1976	21.3323	0.12745	0.771161	0.0947	0.688719	0.0017	0.0647432
GRMZM2G111975		GO:0008373,GO:0006486	AT1G08280	3e-62	Glycosyltransferase family 29 (sialyltransferase) family protein		LOC_Os04g42760.1	sialyltransferase family domain containing protein, expressed	-	4.82575	4.6195	0.722352	11.1685	6.27597	6.84389	4.39922	2.61204	3.79578	good	3.3892	8.09612	3.60235	0.00195	0.0710895	0.8271	0.998442	0.0017	0.0647432
GRMZM2G466944									-	18.2002	15.2985	1.90891	6.41702	5.42129	5.91927	10.9099	11.8973	13.656	good	11.8025	5.91919	12.1544	0.00495	0.13381	0.89175	0.998442	0.0017	0.0647432
GRMZM2G179080									-	8.06847	12.4135	1.77336	5.09242	3.46791	10.4462	5.84477	12.3717	22.2807	good	7.41844	6.33551	13.4991	0.5193	0.998442	0.01085	0.218317	0.00175	0.0660393
GRMZM2G033236									-	7.33984	5.18814	1.12075	2.32483	0.447936	3.81694	5.84357	5.79751	7.24453	good	4.54958	2.19657	6.2952	0.02705	0.371439	0.2461	0.94692	0.00175	0.0660393
GRMZM2G017249			AT5G40450	2e-21	unknown protein; FUNCTIONS IN: molecular_function unknown; INVOLVED IN: biological_process unknown; LOCATED IN: chloroplast, plasma membrane; EXPRESSED IN: 24 plant structures; EXPRESSED DURING: 13 growth stages; Has 30201 Blast hits to 17322 proteins in 780 species: Archae - 12; Bacteria - 1396; Metazoa - 17338; Fungi - 3422; Plants - 5037; Viruses - 0; Other Eukaryotes - 2996 (source: NCBI BLin…		LOC_Os02g03840.2	expressed protein	-	313.08	421.198	333.959	270.255	145.568	148.282	397.228	360.291	450.638	good	356.079	188.035	402.719	0.0077	0.175901	0.5908	0.998442	0.00175	0.0660393
GRMZM2G056697									-	31.3835	24.151	17.4505	23.1065	9.32963	15.8351	38.7908	26.2085	21.6871	good	24.3283	16.0904	28.8955	0.02425	0.349832	0.3375	0.998442	0.00175	0.0660393
GRMZM2G030710		GO:0003677,GO:0006355,GO:0009725,GO:0005634	AT2G33860	6e-124	Transcriptiol factor B3 family protein / auxin-responsive factor AUX/IAA-related	ARF3,ETT	LOC_Os05g48870.1	auxin response factor 15, putative, expressed	ARF24	4.06841	3.79224	14.5097	8.80389	9.57166	9.80069	6.49795	5.95068	3.13981	good	7.45678	9.39208	5.19615	0.2403	0.941609	0.07905	0.637945	0.0018	0.0674034
GRMZM2G009901			AT5G28150	9e-94	Plant protein of unknown function (DUF868)		LOC_Os03g59200.1	expressed protein	-	6.9111	4.25303	7.68109	4.50233	2.33236	2.85962	7.32398	5.2793	5.84815	good	6.28174	3.23144	6.15048	0.00165	0.0634525	0.91525	0.998442	0.0018	0.0674034
GRMZM2G110412		GO:0004672,GO:0005524,GO:0006468	AT1G24030	1e-126	Protein kise superfamily protein		LOC_Os09g20880.1	serine/threonine-protein kise, putative, expressed	-	3.03944	5.36704	5.80114	7.14695	8.43467	9.02521	3.42629	6.33323	2.59245	good	4.73587	8.20228	4.11732	0.00895	0.192545	0.52475	0.998442	0.0018	0.0674034
GRMZM2G050875									-	12.7075	9.78176	7.66897	50.7485	7.55768	7.58645	9.68367	10.0624	11.6852	good	10.0527	21.9642	10.4771	0.0014	0.0564635	0.856	0.998442	0.00185	0.0688085
GRMZM2G125775		GO:0008270	AT3G28210	3e-34	zinc finger (AN1-like) family protein	PMZ,SAP12	LOC_Os09g21710.1	AN1-like zinc finger domain containing protein, expressed	-	9.73862	17.5379	4.76759	7.43942	29.5061	19.4715	12.3021	10.6986	6.23454	good	10.6814	18.8057	9.74508	0.0083	0.18382	0.66945	0.998442	0.00185	0.0688085
GRMZM5G829291			AT2G48070	9e-67	resistance to phytophthora 1				-	195.719	131.98	200.794	128.822	64.6834	103.125	184.49	166.348	175.201	good	176.164	98.8768	175.346	0.0022	0.0773075	0.98165	0.998442	0.0019	0.0700696
AC190623.3_FG001		GO:0015979,GO:0009507,GO:0009523	AT2G30570	1e-06	photosystem II reaction center W	PSBW	LOC_Os01g56680.2	photosystem II reaction center W protein, chloroplast precursor, putative, expressed	-	2247.11	2439.61	3391.17	1446.01	790.166	1285.07	2953.92	2690.66	2040.93	good	2692.63	1173.75	2561.84	0.0016	0.0621363	0.8544	0.998442	0.00195	0.0710895
GRMZM5G887999									-	18.4762	9.05783	49.6212	19.5721	5.1459	3.68058	29.8284	27.6044	23.7503	good	25.7184	9.46619	27.061	0.0029	0.0935589	0.84615	0.998442	0.00195	0.0710895
AC209784.3_FG007	KOG0100		AT3G12580	0	heat shock protein 70	ATHSP70,HSP70	LOC_Os05g38530.1	DK family protein, putative, expressed	-	6.07505	7.18186	7.82517	7.38155	16.5953	10.3362	6.70009	6.44028	5.75814	good	7.02736	11.4377	6.2995	0.01055	0.214261	0.57555	0.998442	0.00195	0.0710895
GRMZM2G010034			AT1G62250	8e-67	unknown protein; LOCATED IN: chloroplast; EXPRESSED IN: 23 plant structures; EXPRESSED DURING: 15 growth stages; Has 35333 Blast hits to 34131 proteins in 2444 species: Archae - 798; Bacteria - 22429; Metazoa - 974; Fungi - 991; Plants - 531; Viruses - 0; Other Eukaryotes - 9610 (source: NCBI BLink).		LOC_Os03g53300.1	expressed protein	-	674.927	612.865	371.867	467.02	143.016	347.564	689.832	586.702	685.411	good	553.22	319.2	653.982	0.02015	0.314192	0.4805	0.998442	0.00195	0.0710895
GRMZM2G496468									-	8.77227	9.51064	3.22135	3.97656	1.86122	3.58116	9.26407	8.92535	7.26868	good	7.16809	3.13965	8.48603	0.00875	0.190071	0.52425	0.998442	0.002	0.0722121
GRMZM2G055678		GO:0004672,GO:0005524,GO:0006468	AT3G24550	2e-165	proline extensin-like receptor kise 1	ATPERK1,PERK1	LOC_Os01g12720.1	protein kise domain containing protein, expressed	-	5.33656	6.55174	8.50407	7.95971	9.06706	9.93887	4.20695	5.24697	4.55272	good	6.79746	8.98855	4.66888	0.1707	0.85374	0.0793	0.638841	0.0021	0.0747783
GRMZM2G069722	KOG0156	GO:0005506,GO:0016705,GO:0020037,GO:0055114	AT4G37360	3e-101	cytochrome P450, family 81, subfamily D, polypeptide 2	CYP81D5	LOC_Os03g55240.1	cytochrome P450, putative, expressed	-	133.469	71.4874	67.4217	51.0808	76.8577	35.3889	124.075	101.442	73.2987	good	90.7927	54.4425	99.6052	0.0083	0.18382	0.63145	0.998442	0.0021	0.0747783
GRMZM2G062738			AT3G25690	7e-135	Hydroxyproline-rich glycoprotein family protein	CHUP1	LOC_Os12g01449.1	chloroplast unusual positioning protein, putative, expressed	-	172.077	161.135	293.737	136.115	74.9633	83.6133	205.01	162.179	255.445	good	208.983	98.2305	207.545	0.0015	0.059453	0.9774	0.998442	0.00215	0.0761326
GRMZM2G348956	KOG2830	GO:0005524,GO:0030983,GO:0006298	AT1G65070	0	D mismatch repair protein MutS, type 2		LOC_Os04g58410.1	smr domain containing protein, expressed	-	37.0381	27.1416	36.1281	28.8064	13.0231	20.5305	40.5268	27.6814	42.981	good	33.4359	20.7867	37.0631	0.01045	0.21291	0.56915	0.998442	0.0022	0.0773075
GRMZM2G167253	KOG1187	GO:0004672,GO:0005524,GO:0006468,GO:0005515	AT1G72180	0	Leucine-rich receptor-like protein kise family protein		LOC_Os01g65650.1	receptor-like protein kise HAIKU2 precursor, putative, expressed	-	7.07284	10.9485	9.4072	6.68145	17.3164	17.7901	8.2957	9.03398	6.37893	good	9.14285	13.9293	7.90287	0.024	0.347863	0.4217	0.998442	0.0022	0.0773075
GRMZM2G139600		GO:0003840,GO:0006749	AT4G29210	1e-134	gamma-glutamyl transpeptidase 4	GGT3,GGT4	LOC_Os01g05810.1	gamma-glutamyltranspeptidase 1 precursor, putative, expressed	-	5.76757	19.2388	3.38475	16.7816	6.01223	23.4937	12.5987	7.09665	5.5124	good	9.46371	15.4292	8.40258	0.02255	0.335066	0.56695	0.998442	0.00225	0.0786635
GRMZM5G854551									-	11.357	8.3398	1.36825	5.25609	1.88514	6.38658	7.74072	8.63242	13.2615	good	7.02168	4.50927	9.87821	0.0927	0.683732	0.158	0.831982	0.0023	0.0798379
GRMZM2G116461			AT1G03055	9e-58	ortholog of rice D27. It is plastid-localized and is required for the inhibition of secondary bud outgrowth and operates on a nonmobile precursor upstream of MAX1 in the SL biosynthesis pathway.				-	20.3934	5.83407	1.99212	10.1116	5.84355	11.4621	7.32022	23.9171	26.5105	good	9.40653	9.13908	19.2493	0.9112	0.998442	0.00645	0.158038	0.00235	0.0809282
GRMZM2G081886		GO:0016597,GO:0008152,GO:0016616,GO:0048037,GO:0055114	AT4G34200	0	D-3-phosphoglycerate dehydrogese	EDA9	LOC_Os04g55720.2	D-3-phosphoglycerate dehydrogese, chloroplast precursor, putative, expressed	-	7.62019	10.1629	12.5117	10.5157	28.8914	16.2753	11.1826	11.6736	7.957	good	10.0983	18.5608	10.2711	0.00195	0.0710895	0.9308	0.998442	0.00235	0.0809282
GRMZM2G005146			AT1G56220	4e-07	Dormancy/auxin associated family protein		LOC_Os09g26620.1	auxin-repressed protein, putative, expressed	-	129.867	141.602	63.0056	100.399	51.9286	73.2264	125.202	131.606	142.885	good	111.492	75.1847	133.231	0.03485	0.427265	0.3377	0.998442	0.00235	0.0809282
GRMZM2G048085			AT4G35770	1e-33	Rhodanese/Cell cycle control phosphatase superfamily protein	ATSEN1,DIN1,SEN1	LOC_Os06g50930.1	rhodanese-like domain containing protein, putative, expressed	-	140.336	107.176	42.2295	63.868	48.7862	87.6356	135.121	127.195	119.682	good	96.5805	66.7633	127.333	0.09405	0.687437	0.2165	0.914734	0.0024	0.0821372
GRMZM2G004036			AT1G75290	7e-66	D(P)-binding Rossmann-fold superfamily protein		LOC_Os01g13610.1	isoflavone reductase homolog IRL, putative, expressed	-	23.7683	28.6828	35.4845	21.5637	4.5516	19.1688	32.4224	23.9841	27.6413	good	29.3119	15.0947	28.0159	0.0013	0.0537942	0.8023	0.998442	0.0024	0.0821372
GRMZM2G109595			AT4G30993	6e-33	Calcineurin-like metallo-phosphoesterase superfamily protein		LOC_Os06g08470.1	expressed protein	-	3.21751	4.40664	3.4719	6.56937	6.19601	6.94516	3.07902	3.32874	3.01993	good	3.69868	6.57018	3.14256	0.01665	0.281018	0.51125	0.998442	0.0024	0.0821372
GRMZM2G161566			AT2G21940	4e-69	shikimate kise 1	ATSK1,SK1	LOC_Os02g51410.1	shikimate kise, putative, expressed	-	14.8314	7.03601	10.9394	6.83075	33.9013	12.3448	13.2142	8.29882	5.98416	good	10.9356	17.6923	9.16573	0.02545	0.358637	0.40805	0.998442	0.00245	0.0832286
GRMZM5G861127			AT5G01210	5e-112	HXXXD-type acyl-transferase family protein				-	13.4162	9.41162	9.39115	10.7622	2.19657	3.97976	13.1465	7.86157	11.4971	good	10.7397	5.64618	10.8351	0.00305	0.096553	0.96435	0.998442	0.0025	0.0844071
GRMZM2G165325			AT5G67390				LOC_Os11g41600.1	expressed protein	-	11.4604	28.5663	3.35005	16.5081	20.4896	47.005	12.8515	18.3085	12.7125	good	14.4589	28.0009	14.6242	0.0067	0.161674	0.96145	0.998442	0.0025	0.0844071
GRMZM2G169584		GO:0043531	AT3G14470	3e-12	NB-ARC domain-containing disease resistance protein		LOC_Os01g52330.1	NB-ARC domain containing protein, expressed	-	8.48567	8.44583	1.79154	5.8929	4.08471	4.21067	10.2677	6.65713	9.83968	good	6.24101	4.72943	8.9215	0.2122	0.910613	0.0906	0.678282	0.00255	0.0852946
GRMZM2G555519									-	12.6635	4.99049	6.23811	5.54117	3.99239	4.99354	11.2183	11.3315	13.052	good	7.96403	4.84237	11.8673	0.09225	0.682916	0.1323	0.780691	0.00255	0.0852946
GRMZM2G149480			AT3G20240	1e-119	Mitochondrial substrate carrier family protein		LOC_Os08g40850.1	mitochondrial carrier protein, putative, expressed	-	8.60701	9.89435	10.8395	12.7807	14.1555	14.0846	7.76834	8.15529	6.97249	good	9.78029	13.6736	7.63204	0.0797	0.640566	0.2058	0.903518	0.00255	0.0852946
GRMZM2G441888		GO:0005509,GO:0015979,GO:0009523,GO:0009654,GO:0019898	AT3G63540	2e-48	Mog1/PsbP/DUF1795-like photosystem II reaction center PsbP family protein		LOC_Os08g39430.1	thylakoid lumel 19 kDa protein, chloroplast precursor, putative, expressed	-	108.236	86.1562	165.121	60.6854	43.8209	80.9204	130.701	118.9	80.96	good	119.838	61.8089	110.187	0.0012	0.0508518	0.6645	0.998442	0.00255	0.0852946
GRMZM2G056116			AT3G46610	2e-172	Pentatricopeptide repeat (PPR-like) superfamily protein		LOC_Os12g18640.1	pentatricopeptide, putative, expressed	-	32.2543	36.4988	46.682	27.7018	16.73	21.2495	43.4961	34.7009	35.0025	good	38.4784	21.8938	37.7332	0.00175	0.0660393	0.91355	0.998442	0.00255	0.0852946
GRMZM5G828396		GO:0046983	AT5G48560	2e-40	basic helix-loop-helix (bHLH) D-binding superfamily protein		LOC_Os08g41320.1	BHLH transcription factor, putative, expressed	-	3.19244	4.05706	4.11606	5.24334	6.59213	5.36856	2.39076	3.55255	2.91277	good	3.78852	5.73468	2.95203	0.05065	0.516866	0.25895	0.954762	0.0026	0.0864774
GRMZM5G822237									-	13.6048	16.6739	34.0441	23.3086	83.9884	24.581	14.978	19.9192	10.8438	good	21.4409	43.9593	15.247	0.0295	0.389126	0.2932	0.981474	0.0026	0.0864774
GRMZM2G325477			AT1G14870	9e-41	PLANT CADMIUM RESISTANCE 2	PCR2	LOC_Os03g61470.1	uncharacterized Cys-rich domain containing protein, putative, expressed	CNR10	13.9802	15.6188	7.37116	14.8422	36.534	20.6485	9.21691	14.5341	14.5045	good	12.3234	24.0082	12.7518	0.00195	0.0710895	0.877	0.998442	0.0026	0.0864774
GRMZM2G460860			AT3G08640	3e-75	Protein of unknown function (DUF3411)		LOC_Os01g59740.1	expressed protein	-	8.14651	8.36127	7.43684	11.903	17.3462	12.8473	8.32112	6.9995	7.53342	good	7.98154	14.0322	7.61801	0.0051	0.136527	0.816	0.998442	0.0026	0.0864774
GRMZM2G148090		GO:0003676	AT2G05160	2e-54	CCCH-type zinc fingerfamily protein with R-binding domain		LOC_Os08g03310.3	zinc finger family protein, putative, expressed	-	106.483	139.578	85.1628	83.3018	54.1144	73.0887	114.225	127.458	133.675	good	110.408	70.1683	125.119	0.0203	0.31546	0.5192	0.998442	0.0026	0.0864774
GRMZM2G151649		GO:0005515	AT3G01400	5e-77	ARM repeat superfamily protein		LOC_Os03g32100.1	spotted leaf 11, putative, expressed	-	5.35478	3.03964	6.82981	6.65169	5.35878	9.54546	4.83479	3.03137	2.90974	good	5.07474	7.18531	3.59197	0.11445	0.739971	0.1374	0.791255	0.00265	0.087577
GRMZM2G090865			AT2G24550	3e-09	unknown protein; BEST Arabidopsis thalia protein match is: unknown protein (TAIR:AT4G31510.1); Has 219 Blast hits to 219 proteins in 33 species: Archae - 0; Bacteria - 0; Metazoa - 16; Fungi - 2; Plants - 184; Viruses - 0; Other Eukaryotes - 17 (source: NCBI BLink).		LOC_Os09g32330.1	expressed protein	-	40.0412	52.0512	9.39108	19.7556	22.7683	26.4734	36.9412	51.4697	35.4866	good	33.8278	22.9991	41.2992	0.05945	0.55724	0.3179	0.997246	0.00265	0.087577
GRMZM2G456547	KOG2501	GO:0016209,GO:0016491,GO:0055114,GO:0047134	AT4G31240	4e-108	protein kise C-like zinc finger protein		LOC_Os04g51920.1	protein disulfide isomerase, putative, expressed	-	23.3898	13.2592	8.11684	18.9637	11.7165	8.11824	19.2671	19.8205	30.8386	good	14.9219	12.9328	23.3087	0.4749	0.998442	0.0232	0.340625	0.0027	0.0888037
GRMZM2G031138	KOG1192	GO:0016758,GO:0008152	AT3G02100	5e-93	UDP-Glycosyltransferase superfamily protein		LOC_Os03g55030.1	UDP-glucoronosyl and UDP-glucosyl transferase domain containing protein, expressed	-	110.958	113.867	23.4392	61.6731	49.5953	68.127	104.454	109.882	98.4079	good	82.7547	59.7985	104.248	0.10165	0.707062	0.2522	0.949988	0.0027	0.0888037
GRMZM2G171648									-	767.692	703.37	303.643	567.851	231.166	230.604	813.289	582.599	476.799	good	591.568	343.207	624.229	0.00915	0.195475	0.79715	0.998442	0.0027	0.0888037
GRMZM2G419606			AT3G50685	2e-15	unknown protein; Has 52 Blast hits to 46 proteins in 20 species: Archae - 0; Bacteria - 0; Metazoa - 0; Fungi - 0; Plants - 45; Viruses - 0; Other Eukaryotes - 7 (source: NCBI BLink).		LOC_Os10g15300.1	expressed protein	-	111.483	107.247	95.8144	72.2747	44.9008	80.4837	138.413	126.417	80.9572	good	104.848	65.8864	115.262	0.01075	0.216885	0.59235	0.998442	0.0028	0.0913301
GRMZM2G117942		GO:0042742,GO:0050832	AT3G04720	1e-50	pathogenesis-related 4	HEL,PR-4,PR4	LOC_Os11g37960.1	WIP4 - Wound-induced protein precursor, expressed	-	93.2872	80.6576	12.2984	37.2869	78.7075	32.9527	111.341	92.9773	58.7842	good	62.0811	49.649	87.7008	0.25705	0.953609	0.0753	0.62381	0.00285	0.0922336
GRMZM2G069569			AT5G48790	1e-110	Domain of unknown function (DUF1995)		LOC_Os02g03670.1	expressed protein	-	9.27055	9.17169	11.9329	10.7944	4.58872	5.23555	16.9988	11.285	12.3466	good	10.125	6.87289	13.5435	0.09105	0.679504	0.16525	0.844301	0.00285	0.0922336
GRMZM2G056505			AT5G64550	8e-168	loricrin-related		LOC_Os02g36590.1	CPuORF19 - conserved peptide uORF-containing transcript, expressed	-	15.0086	20.7434	9.41113	15.8335	5.96818	10.4838	25.4176	16.6653	16.8375	good	15.0544	10.7618	19.6401	0.09815	0.6966	0.17305	0.858629	0.00285	0.0922336
GRMZM2G031660	KOG0626	GO:0004553,GO:0005975	AT1G61820	3e-145	beta glucosidase 46	BGLU46	LOC_Os04g43410.1	Os4bglu18 - monolignol beta-glucoside homologue, expressed	-	4.55651	3.83042	5.76145	7.47476	11.4638	8.56925	4.76636	5.52341	4.84098	good	4.71613	9.16927	5.04358	0.0012	0.0508518	0.7477	0.998442	0.00285	0.0922336
GRMZM2G083058		GO:0016021	AT2G25737	2e-125	Sulfite exporter TauE/SafE family protein		LOC_Os09g17600.1	membrane protein, putative, expressed	-	62.8206	29.735	54.1081	39.3516	15.5902	22.0645	63.9628	37.4384	43.2467	good	48.8879	25.6688	48.216	0.00245	0.0832286	0.9471	0.998442	0.00285	0.0922336
GRMZM2G107380									-	65.9496	58.153	21.6396	43.4211	32.6211	23.8756	61.4871	58.2611	52.5321	good	48.5807	33.3059	57.4268	0.04385	0.480173	0.3621	0.998442	0.00285	0.0922336
GRMZM5G891846			AT1G67900	8e-126	Phototropic-responsive NPH3 family protein				-	4.52545	7.59773	0.91488	3.7412	1.18397	5.71995	5.62642	9.1599	6.73233	good	4.34602	3.54837	7.17288	0.4179	0.998442	0.03385	0.419985	0.003	0.0955553
GRMZM2G038598		GO:0003824,GO:0050662,GO:0044237	AT4G23920	5e-156	UDP-D-glucose/UDP-D-galactose 4-epimerase 2	ATUGE2,UGE2	LOC_Os05g51670.2	D dependent epimerase/dehydratase family protein, putative, expressed	-	182.316	194.468	122.925	115.941	103.607	126.898	154.953	199.965	268.691	good	166.57	115.482	207.87	0.06265	0.573015	0.27225	0.965871	0.003	0.0955553
GRMZM2G085246		GO:0004672,GO:0006468	AT4G03390	2e-86	STRUBBELIG-receptor family 3	SRF8	LOC_Os06g45020.1	STRUBBELIG-RECEPTOR FAMILY 3 precursor, putative, expressed	-	19.0295	13.6717	14.4107	8.38416	5.56302	11.4956	15.8084	11.9483	18.5345	good	15.704	8.48093	15.4304	0.00235	0.0809282	0.9331	0.998442	0.003	0.0955553
GRMZM2G065979									-	246.306	182.199	163.906	24.4731	79.904	185.46	151.588	297.211	222.218	good	197.47	96.6124	223.672	0.01075	0.216885	0.59465	0.998442	0.003	0.0955553
GRMZM2G377904	KOG0700	GO:0003824	AT4G33920	2e-113	Protein phosphatase 2C family protein		LOC_Os03g55320.1	protein phosphatase 2C, putative, expressed	-	7.34572	9.65682	10.9374	10.6979	13.2564	18.8343	7.45365	8.50294	8.53986	good	9.31331	14.2629	8.16548	0.02605	0.363316	0.4941	0.998442	0.00305	0.096553
GRMZM2G074017		GO:0004857,GO:0045980,GO:0005739	AT5G04750		F1F0-ATPase inhibitor protein, putative		LOC_Os02g33070.1	expressed protein	-	26.319	34.5702	2.73794	10.4943	14.0688	26.9665	26.8665	34.4212	32.8553	good	21.209	17.1765	31.381	0.3194	0.998247	0.0532	0.528861	0.0031	0.0975015
GRMZM2G020484	KOG1237	GO:0005215,GO:0006810,GO:0016020	AT3G54140	0	peptide transporter 1	ATPTR1,PTR1	LOC_Os01g04950.1	peptide transporter PTR2, putative, expressed	-	9.3266	12.414	13.4323	11.2483	29.6997	14.669	10.6976	12.4497	8.24885	good	11.7243	18.539	10.4654	0.01485	0.263205	0.53975	0.998442	0.0031	0.0975015
GRMZM2G453311	KOG1208	GO:0016491,GO:0008152	AT3G61220	3e-63	D(P)-binding Rossmann-fold superfamily protein		LOC_Os04g44950.1	short-chain dehydrogese/reductase, putative, expressed	-	9.13626	7.93674	1.00103	3.64109	5.20536	1.50191	8.99314	6.93191	6.31419	good	6.02468	3.44945	7.41308	0.03655	0.438743	0.3973	0.998442	0.0031	0.0975015
GRMZM2G448832									-	35.3043	30.5209	53.4117	29.1027	15.2142	19.6306	37.254	28.9555	47.1554	good	39.7456	21.3158	37.7883	0.00145	0.0579153	0.77845	0.998442	0.00315	0.098475
GRMZM2G472852		GO:0015979,GO:0009523,GO:0016020	AT2G06520		photosystem II subunit X	PSBX	LOC_Os07g47640.1	ultraviolet-B-repressible protein, putative, expressed	-	1488.12	1051.11	1303.66	886.194	372.897	714.553	1661.89	1164.16	909.358	good	1280.96	657.881	1245.14	0.002	0.0722121	0.8955	0.998442	0.0032	0.0996614
GRMZM2G090087	KOG2455	GO:0016491,GO:0008152,GO:0055114	AT5G62530	0	aldehyde dehydrogese 12A1	ALDH12A1,ATP5CDH,P5CDH	LOC_Os12g40440.1	expressed protein	MIS1	18.3786	21.3074	14.6454	32.4741	42.3511	33.6599	19.2469	20.0223	14.3564	good	18.1105	36.1617	17.8752	0.00295	0.094472	0.947	0.998442	0.0032	0.0996614
GRMZM2G344388			AT1G73500	3e-61	MAP kise kise 9				-	55.2127	35.5844	18.915	38.9451	10.5259	27.1896	56.0345	40.1378	38.0266	good	36.5707	25.5535	44.733	0.0697	0.601075	0.2782	0.971081	0.00325	0.100763
GRMZM2G116640		GO:0008375,GO:0016020	AT1G68390	7e-83	Core-2/I-branching beta-1,6-N-acetylglucosaminyltransferase family protein		LOC_Os02g22160.1	D binding protein, putative, expressed	-	8.13581	7.74146	1.85837	9.12004	11.9147	12.3343	7.40031	6.03642	5.4521	good	5.91188	11.123	6.29628	0.0025	0.0844071	0.76275	0.998442	0.00325	0.100763
GRMZM2G160354									-	52.4992	77.9946	27.0949	33.6577	8.39942	49.9163	50.1648	36.7987	80.6594	good	52.5296	30.6578	55.8743	0.00985	0.204206	0.74135	0.998442	0.00325	0.100763
GRMZM2G157350			AT2G24395	8e-16	chaperone protein dJ-related		LOC_Os08g40919.2	expressed protein	-	44.1989	54.7593	42.982	29.7595	20.8569	37.8279	59.6956	50.642	44.7707	good	47.3134	29.4814	51.7028	0.0108	0.217576	0.62415	0.998442	0.00325	0.100763
AC199541.4_FG001	KOG1192	GO:0016758,GO:0008152	AT2G43820	2e-87	UDP-glucosyltransferase 74F2	ATSAGT1,GT,SAGT1,SGT1,UGT74F2	LOC_Os04g12960.1	UDP-glucoronosyl/UDP-glucosyl transferase, putative, expressed	-	20.8949	24.6707	16.6005	27.7246	42.9954	20.2742	22.9197	15.5315	13.8375	good	20.722	30.3314	17.4296	0.0412	0.465323	0.3559	0.998442	0.0033	0.101932
GRMZM2G125032		GO:0004553,GO:0005975	AT4G16260	1e-78	Glycosyl hydrolase superfamily protein		LOC_Os01g71670.1	glycosyl hydrolases family 17, putative, expressed	GLUCA	26.7866	27.7835	10.5451	9.95017	26.5544	15.9402	40.5045	33.245	18.8041	good	21.7051	17.4816	30.8512	0.2595	0.955327	0.06355	0.577162	0.00335	0.1029
GRMZM2G458554			AT3G22400	9e-169	PLAT/LH2 domain-containing lipoxygese family protein				-	6.008	3.81899	3.68423	16.1913	13.1121	6.41406	4.34152	5.1637	5.12431	good	4.50374	11.9058	4.87651	0.00175	0.0660393	0.74585	0.998442	0.00335	0.1029
GRMZM2G085000			AT5G03880	1e-88	Thioredoxin family protein		LOC_Os08g44400.1	glutathione S-transferase, N-termil domain containing protein, expressed	-	54.6114	35.2421	54.0028	34.0649	23.9857	26.2914	55.8456	42.3762	44.2988	good	47.9521	28.114	47.5069	0.00325	0.100763	0.95805	0.998442	0.0034	0.103934
GRMZM2G017622									-	18.0733	21.4346	5.17388	12.3909	8.96806	6.32631	16.1085	16.7227	22.2875	good	14.8939	9.22842	18.3729	0.04645	0.495333	0.3353	0.998442	0.0034	0.103934
GRMZM5G874584			AT1G54500	4e-34	Rubredoxin-like superfamily protein				-	5.92251	12.7394	3.51589	4.93571	1.91776	7.35486	6.29812	12.2499	14.3094	good	7.3926	4.73611	10.9525	0.12355	0.762795	0.13235	0.780819	0.00345	0.104804
GRMZM2G527891	KOG1050	GO:0003824,GO:0005992	AT1G23870	0	trehalose-phosphatase/synthase 9	ATTPS9,TPS9	LOC_Os09g20990.1	trehalose-6-phosphate synthase, putative, expressed	-	35.2988	36.2251	11.9932	23.8189	13.6878	26.3211	36.4371	32.7793	41.4109	good	27.839	21.2759	36.8758	0.1497	0.815585	0.1327	0.781713	0.00345	0.104804
GRMZM2G015692	KOG2112	GO:0016787	AT1G52700	5e-78	alpha/beta-Hydrolases superfamily protein		LOC_Os01g42690.2	OsPOP2 - Putative Prolyl Oligopeptidase homologue, expressed	-	16.8113	17.303	19.7633	13.8382	7.39713	6.7774	16.5529	18.3772	17.2006	good	17.9592	9.33758	17.3769	0.0018	0.0674034	0.85935	0.998442	0.00345	0.104804
GRMZM2G022181			AT1G74940	8e-12	Protein of unknown function (DUF581)		LOC_Os02g07820.1	DUF581 domain containing protein, expressed	-	25.8	23.8155	18.1536	16.8817	10.8645	17.0485	30.041	26.6762	21.6181	good	22.5897	14.9316	26.1118	0.0296	0.389824	0.4241	0.998442	0.00345	0.104804
GRMZM2G177659	KOG1305		AT3G30390	7e-144	Transmembrane amino acid transporter family protein		LOC_Os06g42720.1	amino acid transporter, putative, expressed	-	20.4186	15.3219	43.6552	32.6646	52.8213	21.8132	25.792	21.1251	14.6338	good	26.4652	35.7664	20.517	0.12335	0.7623	0.17605	0.863434	0.0035	0.105856
GRMZM2G077187	KOG3030	GO:0003824,GO:0016020	AT1G15080	2e-96	lipid phosphate phosphatase 2	ATLPP2,ATPAP2,LPP2	LOC_Os01g49820.1	lipid phosphatase protein, putative, expressed	-	8.64342	8.49277	7.69657	8.5662	15.6409	11.5021	7.22309	6.20706	6.32875	good	8.27759	11.9031	6.5863	0.06565	0.585373	0.25975	0.955327	0.0035	0.105856
GRMZM5G800344			AT4G26860	1e-94	Predicted pyridoxal phosphate-dependent enzyme, YBL036C type				-	15.2299	15.5845	20.1668	8.98489	8.57487	8.25922	17.6669	15.541	14.3647	good	16.9937	8.60633	15.8575	0.0012	0.0508518	0.72435	0.998442	0.0035	0.105856
GRMZM2G179677			AT2G02070	9e-94	indetermite(ID)-domain 5	AtIDD2,IDD2	LOC_Os08g44050.2	ZOS8-12 - C2H2 zinc finger protein, expressed	-	24.0446	26.6142	23.2431	21.1882	12.3681	11.8982	26.2967	23.7017	26.8048	good	24.634	15.1515	25.6011	0.00795	0.1787	0.8252	0.998442	0.0035	0.105856
GRMZM2G111922			AT5G23370	5e-40	GRAM domain-containing protein / ABA-responsive protein-related		LOC_Os02g42440.1	GEM, putative, expressed	-	3.87313	7.45345	6.86886	8.49574	13.0947	10.0862	4.89834	6.00452	5.46361	good	6.06515	10.5589	5.45549	0.0139	0.253706	0.64885	0.998442	0.0035	0.105856
GRMZM2G441029		GO:0046872	AT2G39720	1e-12	RING-H2 finger C2A		LOC_Os08g36170.1	cytokinesis negative regulator RCP1, putative, expressed	-	26.8901	22.3402	6.97242	15.0944	7.30444	9.63329	21.0887	23.3039	21.3004	good	18.7342	10.6774	21.8977	0.01965	0.310315	0.476	0.998442	0.00355	0.106705
GRMZM2G144744			AT1G14920	8e-140	GRAS family transcription factor family protein	RGA,RGA1	LOC_Os03g49990.1	GRAS family transcription factor domain containing protein, expressed	D8	14.8264	11.4273	24.0323	19.9505	26.6876	20.0442	13.6916	11.7212	9.81653	good	16.762	22.2274	11.7431	0.19385	0.888959	0.09775	0.695611	0.0036	0.107933
GRMZM2G437912	KOG2797	GO:0004664,GO:0009094	AT1G08250	2e-162	arogete dehydratase 6	ADT6	LOC_Os04g33390.1	prephete dehydratase domain containing protein, expressed	-	6.0711	5.47638	13.4469	6.32925	14.591	7.65292	6.5122	5.58966	3.42886	good	8.33146	9.52439	5.17691	0.5097	0.998442	0.02215	0.331565	0.00365	0.10888
GRMZM5G875732	KOG0156	GO:0005506,GO:0016705,GO:0020037,GO:0055114	AT3G48280	3e-98	cytochrome P450, family 71, subfamily A, polypeptide 25	CYP71A25	LOC_Os01g12760.1	cytochrome P450, putative, expressed	-	5.10032	8.96086	10.5298	7.81632	13.3453	9.92152	6.16509	6.35275	4.29746	good	8.19699	10.361	5.6051	0.241	0.941951	0.0694	0.60024	0.00375	0.110784
GRMZM2G410757			AT1G50732				LOC_Os05g03750.1	expressed protein	-	198.137	176.516	214.481	143.88	76.7501	136.592	241.467	211.612	158.878	good	196.378	119.074	203.986	0.0063	0.155329	0.8367	0.998442	0.00375	0.110784
GRMZM2G090736	KOG0911	GO:0045454,GO:0009055,GO:0015035	AT4G04950	0	thioredoxin family protein		LOC_Os10g35720.1	OsGrx_S17 - glutaredoxin subgroup II, expressed	-	9.49184	6.34517	15.2102	8.90187	20.4731	11.3363	9.60852	7.20756	6.72649	good	10.3491	13.5704	7.84752	0.1503	0.816917	0.1376	0.79152	0.0038	0.111584
GRMZM5G830189			AT1G71710	3e-12	Dse I-like superfamily protein				-	24.2736	24.5659	15.5179	10.4141	6.70374	8.073	16.8222	31.3423	28.1991	good	21.4525	8.39695	25.4545	0.01265	0.240164	0.63105	0.998442	0.0038	0.111584
GRMZM2G019317	KOG1187	GO:0004672,GO:0005524,GO:0006468,GO:0005515	AT5G16000	0	NSP-interacting kise 1	NIK1	LOC_Os06g16330.1	BRASSINOSTEROID INSENSITIVE 1-associated receptor kise 1 precursor, putative, expressed	-	10.6475	14.4442	50.4721	19.6716	24.2591	21.4682	12.3518	14.6165	11.8311	good	25.1879	21.7996	12.9331	0.47015	0.998442	0.00235	0.0809282	0.00385	0.112812
GRMZM2G392737	KOG0581	GO:0004672,GO:0005524,GO:0006468	AT1G73500	4e-45	MAP kise kise 9	ATMKK7,BUD1,MKK7	LOC_Os03g12390.1	STE_MEK_ste7_MAP2K.6 - STE kises include homologs to sterile 7, sterile 11 and sterile 20 from yeast, expressed	-	26.8813	20.5042	2.39787	16.3928	5.02411	10.9635	21.952	19.5551	16.8641	good	16.5945	10.7935	19.4571	0.0411	0.464891	0.41265	0.998442	0.00385	0.112812
GRMZM2G318213	KOG1752		AT5G11930	1e-19	Thioredoxin superfamily protein		LOC_Os05g10930.1	OsGrx_C15 - glutaredoxin subgroup III, expressed	-	8.28085	11.5354	12.9424	26.3593	15.5974	6.93501	11.2174	5.8014	4.78154	good	10.9195	16.2972	7.26678	0.15085	0.818777	0.15475	0.825749	0.0039	0.113793
GRMZM2G173684	KOG2766	GO:0006810,GO:0016021	AT3G59310	2e-101	Eukaryotic protein of unknown function (DUF914)		LOC_Os08g42720.1	solute carrier family 35 member F1, putative, expressed	-	9.57731	12.1906	16.2307	14.7369	19.0834	17.4624	10.4379	10.4434	8.89095	good	12.6662	17.0942	9.92408	0.10015	0.702894	0.1922	0.887841	0.00405	0.116648
GRMZM2G438438			AT3G28920	1e-17	homeobox protein 34	ATHB29,ZFHD1	LOC_Os09g24820.1	ZF-HD protein dimerisation region containing protein, expressed	-	34.002	28.1871	30.9639	27.7913	11.361	15.1446	38.8704	28.307	25.0701	good	31.051	18.099	30.7492	0.00305	0.096553	0.95585	0.998442	0.00405	0.116648
GRMZM2G043056	KOG0702	GO:0008060,GO:0008270,GO:0032312	AT4G13350	5e-92	NSP (nuclear shuttle protein)-interacting GTPase	NIG	LOC_Os02g11820.2	GTPase-activating protein, putative, expressed	-	5.70188	8.88139	10.4094	9.44399	14.1148	12.2247	6.79263	7.42738	6.91998	good	8.33089	11.9278	7.04666	0.04865	0.506517	0.36245	0.998442	0.00405	0.116648
GRMZM2G397402		GO:0005506,GO:0016705,GO:0020037,GO:0055114	AT3G26330	2e-79	cytochrome P450, family 71, subfamily B, polypeptide 37	CYP71A13	LOC_Os02g09390.1	cytochrome P450, putative, expressed	-	18.1083	14.3692	2.61166	11.3272	3.44334	9.57724	13.028	13.3224	17.1692	good	11.6964	8.11593	14.5065	0.08305	0.652466	0.27985	0.972317	0.0041	0.117474
GRMZM2G104942	KOG2533	GO:0055085,GO:0016021	AT3G47420	8e-165	phosphate starvation-induced gene 3	ATPS3,PS3	LOC_Os08g06010.1	transporter, major facilitator family, putative, expressed	-	136.931	48.2278	181.112	94.9263	40.1006	33.857	104.342	94.0345	108.882	good	122.09	56.2946	102.42	0.00125	0.0522744	0.4299	0.998442	0.0041	0.117474
GRMZM2G060712			AT4G05030	2e-11	Copper transport protein family		LOC_Os04g39010.1	heavy metal associated domain containing protein, expressed	-	8.7239	25.9199	7.55997	7.04759	2.26799	4.73151	5.61952	15.7232	17.4461	good	14.0679	4.68236	12.9296	0.0024	0.0821372	0.77455	0.998442	0.0041	0.117474
GRMZM2G081826			AT4G28025	2e-22	unknown protein; FUNCTIONS IN: molecular_function unknown; INVOLVED IN: biological_process unknown; LOCATED IN: chloroplast thylakoid membrane; EXPRESSED IN: 23 plant structures; EXPRESSED DURING: 13 growth stages; Has 30201 Blast hits to 17322 proteins in 780 species: Archae - 12; Bacteria - 1396; Metazoa - 17338; Fungi - 3422; Plants - 5037; Viruses - 0; Other Eukaryotes - 2996 (source: NCBI BL…		LOC_Os02g39730.1	expressed protein	-	58.404	50.7993	60.8475	41.1523	20.6715	32.6755	52.1875	52.7621	59.1612	good	56.6836	31.4998	54.7036	0.002	0.0722121	0.84215	0.998442	0.00415	0.118374
GRMZM2G159369		GO:0045454,GO:0005783	AT2G47470	2e-148	thioredoxin family protein	ATPDI11,ATPDIL2-1,MEE30,PDI11,UNE5	LOC_Os05g06430.2	OsPDIL2-1 protein disulfide isomerase PDIL2-1, expressed	PDIL2-2	15.3597	14.4445	18.5052	22.9104	29.5471	19.2677	16.9533	13.3833	11.8322	good	16.1031	23.9084	14.0563	0.03025	0.39505	0.456	0.998442	0.00415	0.118374
GRMZM5G801307									-	16.1974	18.2475	86.6895	30.838	40.1994	39.915	18.9214	22.6736	18.766	good	40.3781	36.9841	20.1203	0.6833	0.998442	0.003	0.0955553	0.0042	0.119388
GRMZM2G157113	KOG1176	GO:0003824,GO:0008152	AT5G16370	0	acyl activating enzyme 5	AAE5	LOC_Os04g57850.1	AMP-binding enzyme, putative, expressed	-	47.5836	39.528	4.94311	24.9901	21.8021	27.2454	42.5433	36.4721	43.8851	good	30.6849	24.6792	40.9668	0.2628	0.957899	0.13955	0.795441	0.00425	0.120313
GRMZM2G420715			AT4G39720		VQ motif-containing protein		LOC_Os06g45570.1	VQ domain containing protein, putative, expressed	-	33.3304	31.0563	6.19243	17.8243	10.4349	23.5885	25.4551	30.289	33.0804	good	23.5264	17.2826	29.6082	0.11675	0.746498	0.22645	0.927009	0.00425	0.120313
GRMZM2G042666	KOG3576		AT2G02070	1e-92	indetermite(ID)-domain 5	AtIDD4,IDD4	LOC_Os09g38340.1	ZOS9-17 - C2H2 zinc finger protein, expressed	-	63.8481	75.0373	47.8771	46.9352	32.1127	47.6633	65.9453	68.623	77.441	good	62.2542	42.2371	70.6698	0.03385	0.419985	0.4864	0.998442	0.00425	0.120313
GRMZM2G091891			AT2G03530	4e-137	ureide permease 2	ATUPS2,UPS2	LOC_Os12g31850.1	ureide permease, putative, expressed	-	7.36041	3.62229	1.47131	3.2141	2.08247	2.82992	5.02093	5.64135	5.73491	good	4.15134	2.70883	5.46573	0.09455	0.688597	0.24885	0.948469	0.00435	0.122349
GRMZM5G852968	KOG1643	GO:0004807,GO:0008152	AT2G21170	1e-121	triosephosphate isomerase	PDTPI,TIM	LOC_Os09g36450.1	triosephosphate isomerase, chloroplast precursor, putative, expressed	-	335.806	216.75	534.808	211.259	173.897	176.196	457.001	297.061	253.024	good	362.455	187.117	335.695	0.0026	0.0864774	0.73445	0.998442	0.0044	0.123252
GRMZM2G149534			AT4G03150	3e-34	unknown protein; FUNCTIONS IN: molecular_function unknown; INVOLVED IN: biological_process unknown; LOCATED IN: chloroplast; EXPRESSED IN: 20 plant structures; EXPRESSED DURING: 13 growth stages; Has 30201 Blast hits to 17322 proteins in 780 species: Archae - 12; Bacteria - 1396; Metazoa - 17338; Fungi - 3422; Plants - 5037; Viruses - 0; Other Eukaryotes - 2996 (source: NCBI BLink).		LOC_Os12g34880.1	expressed protein	-	44.9641	45.2014	66.841	32.0409	28.5593	29.7407	49.8229	53.0022	53.1856	good	52.3355	30.1136	52.0036	0.0042	0.119388	0.9741	0.998442	0.0044	0.123252
GRMZM2G059381		GO:0003824,GO:0008152	AT3G05970	0	long-chain acyl-CoA synthetase 6	ATLACS6,LACS6	LOC_Os12g04990.3	acyl-CoA synthetase protein, putative, expressed	-	7.30763	8.63581	14.5629	17.475	18.8356	12.3398	8.97363	9.84623	8.09668	good	10.1688	16.2168	8.97218	0.03235	0.410675	0.5714	0.998442	0.0044	0.123252
GRMZM2G082894			AT4G27390	3e-30	unknown protein; INVOLVED IN: biological_process unknown; LOCATED IN: chloroplast; EXPRESSED IN: 22 plant structures; EXPRESSED DURING: 13 growth stages; Has 30201 Blast hits to 17322 proteins in 780 species: Archae - 12; Bacteria - 1396; Metazoa - 17338; Fungi - 3422; Plants - 5037; Viruses - 0; Other Eukaryotes - 2996 (source: NCBI BLink).		LOC_Os05g42280.1	expressed protein	-	148.762	124.157	141.293	110.714	50.4689	74.9804	128.671	123.468	147.607	good	138.071	78.7211	133.249	0.0032	0.0996614	0.84585	0.998442	0.0045	0.125205
GRMZM2G174396		GO:0003824,GO:0005992	AT4G39770	1e-102	Haloacid dehalogese-like hydrolase (HAD) superfamily protein		LOC_Os09g20390.1	uncharacterized glycosyl hydrolase Rv2006/MT2062, putative, expressed	-	7.64556	7.77356	1.4016	4.04365	2.57234	3.71056	6.83365	7.0786	5.63176	good	5.60691	3.44218	6.51467	0.03315	0.415853	0.4821	0.998442	0.0045	0.125205
GRMZM5G820693			AT3G01180	4e-144	starch synthase 2				-	5.78985	5.5388	6.47307	8.38661	13.3225	16.2315	5.81171	7.9688	3.37059	good	5.93391	12.6469	5.71703	0.00485	0.131969	0.89545	0.998442	0.00455	0.126299
GRMZM2G099092			AT4G30380	5e-26	Barwin-related endoglucase		LOC_Os06g47360.1	beta-expansin precursor, putative, expressed	-	170.359	51.1937	9.41986	54.6205	72.8737	22.6544	126.455	62.2727	67.9895	good	76.9909	50.0495	85.5724	0.04775	0.502715	0.60345	0.998442	0.0046	0.127388
GRMZM2G015295		GO:0004013,GO:0006730	AT4G13940	0	S-adenosyl-L-homocysteine hydrolase	ATSAHH1,EMB1395,HOG1,MEE58,SAHH1	LOC_Os11g26850.2	erythrote-4-phosphate dehydrogese, putative, expressed	-	67.89	56.7912	131.147	79.2695	265.334	92.124	83.6479	69.1048	50.6594	good	85.2761	145.576	67.804	0.0409	0.463453	0.30785	0.990781	0.00465	0.128429
AC192244.3_FG007		GO:0003824,GO:0009058	AT2G18250	4e-61	4-phosphopantetheine adenylyltransferase	ATCOAD,COAD	LOC_Os02g04120.1	cytidylyltransferase domain containing protein, expressed	-	7.64472	59.3301	16.7481	5.25952	33.7506	65.9529	19.1856	28.3844	9.29544	good	27.9076	34.9877	18.9551	0.30355	0.987406	0.07515	0.623441	0.0047	0.129507
GRMZM2G051027									-	19.0495	25.6642	0	10.0833	6.99366	17.058	16.3621	29.0693	22.9984	good	14.9046	11.3783	22.8099	0.3046	0.988277	0.0787	0.6363	0.0047	0.129507
GRMZM2G059801			AT2G42750	7e-94	DJ heat shock N-termil domain-containing protein		LOC_Os01g53020.1	heat shock protein DJ, putative, expressed	-	26.1426	24.7235	22.5239	22.0434	9.94353	15.6847	27.6715	23.4057	30.6451	good	24.4633	15.8905	27.2408	0.02045	0.316483	0.5574	0.998442	0.0047	0.129507
GRMZM2G438077			AT5G63490	2e-36	CBS / octicosapeptide/Phox/Bemp1 (PB1) domains-containing protein				-	5.51306	7.18093	4.46813	3.26486	2.4823	4.09654	5.99251	7.16178	6.30121	good	5.72071	3.28123	6.48517	0.0205	0.31702	0.5595	0.998442	0.00475	0.13032
GRMZM2G078080									-	4.1999	5.48456	5.74238	5.72279	8.20339	6.5643	5.95529	1.89355	1.66592	good	5.14228	6.83016	3.17159	0.2428	0.943362	0.07575	0.625533	0.0048	0.1313
GRMZM2G389948	KOG1187	GO:0004672,GO:0005524,GO:0006468,GO:0005515	AT3G47110	0	Leucine-rich repeat protein kise family protein		LOC_Os11g29790.1	receptor kise, putative, expressed	-	18.3366	15.9071	14.4594	12.8471	6.24515	10.1346	15.9539	13.9944	19.2792	good	16.2344	9.74228	16.4092	0.005	0.13459	0.95005	0.998442	0.0048	0.1313
GRMZM2G353024			AT2G30520	4e-68	Phototropic-responsive NPH3 family protein	RPT2	LOC_Os12g02530.1	BTBN22 - Bric-a-Brac, Tramtrack, Broad Complex BTB domain with non-phototropic hypocotyl 3 NPH3 and coiled-coil domains, expressed	-	108.734	84.3701	32.4492	79.997	38.6101	25.1247	116.732	71.5779	57.1456	good	75.1844	47.9106	81.8185	0.0213	0.324597	0.65115	0.998442	0.00485	0.131969
GRMZM2G035222			AT1G23390	3e-15	Kelch repeat-containing F-box family protein		LOC_Os01g50840.1	expressed protein	-	27.1739	26.6619	8.61244	20.0098	10.9213	8.70524	24.3284	20.3428	22.3275	good	20.8161	13.2121	22.3329	0.0187	0.302473	0.6998	0.998442	0.0049	0.132849
GRMZM2G123122	KOG1028	GO:0005515	AT1G22610	0	C2 calcium/lipid-binding plant phosphoribosyltransferase family protein		LOC_Os04g59520.1	anthranilate phosphoribosyltransferase, putative, expressed	-	8.89583	8.23016	18.6209	11.6792	19.4123	10.3079	10.2126	6.66898	7.75889	good	11.9156	13.7998	8.21349	0.43	0.998442	0.0452	0.488298	0.00495	0.13381
GRMZM2G132797									-	63.8251	48.0775	0	46.8496	7.45653	14.987	53.6091	40.7338	35.4902	good	37.3009	23.0977	43.2777	0.0381	0.447988	0.46985	0.998442	0.00495	0.13381
GRMZM2G416388		GO:0030554	AT5G10860	1e-75	Cystathionine beta-synthase (CBS) family protein		LOC_Os03g52690.5	CBS domain containing membrane protein, putative, expressed	ADH1F	62.2643	52.3711	64.6112	63.9579	118.699	97.3187	50.1116	48.4272	66.884	good	59.7489	93.3252	55.1409	0.015	0.264334	0.65835	0.998442	0.005	0.13459
GRMZM2G014975	KOG1654		AT1G62040	4e-52	Ubiquitin-like superfamily protein	ATG8C	LOC_Os08g09240.1	autophagy-related protein, putative, expressed	-	195.135	266.912	109.211	158.2	108.044	169.86	242.782	264.943	227.903	good	190.419	145.368	245.209	0.1398	0.795944	0.1732	0.858723	0.00505	0.135627
AC234165.1_FG002									-	101.47	196.15	203.521	70.7699	72.4428	122.977	128.052	136.943	183.962	good	167.047	88.7299	149.652	0.00125	0.0522744	0.568	0.998442	0.00505	0.135627
GRMZM2G417795									-	211.581	236.789	207.19	172.351	55.2507	114.099	284.444	249.568	170.761	good	218.52	113.9	234.924	0.00945	0.198702	0.75	0.998442	0.0051	0.136527
GRMZM2G007729			AT5G51440	1e-26	HSP20-like chaperones superfamily protein				HSP22	25.2032	34.726	69.5885	16.6878	43.7463	60.9837	26.4392	27.5722	18.2528	good	43.1726	40.4726	24.0881	0.7372	0.998442	0.00245	0.0832286	0.00515	0.137332
GRMZM2G169405			AT2G36145	1e-41	unknown protein; FUNCTIONS IN: molecular_function unknown; INVOLVED IN: biological_process unknown; LOCATED IN: chloroplast thylakoid membrane, chloroplast stroma, chloroplast; EXPRESSED IN: 19 plant structures; EXPRESSED DURING: 13 growth stages; Has 49 Blast hits to 49 proteins in 17 species: Archae - 0; Bacteria - 0; Metazoa - 0; Fungi - 0; Plants - 49; Viruses - 0; Other Eukaryotes - 0 (sourc…		LOC_Os01g64270.1	expressed protein	-	99.3613	96.6679	162.98	75.4284	56.7638	66.1828	125.45	115.363	94.3793	good	119.67	66.125	111.731	0.00175	0.0660393	0.717	0.998442	0.00515	0.137332
GRMZM2G137593	KOG2521		AT5G44250	2e-89	Protein of unknown function DUF829, transmembrane 53		LOC_Os06g11040.1	expressed protein	-	61.4113	53.0546	46.6195	48.53	24.8113	30.9515	63.9889	51.9053	57.7108	good	53.6951	34.7643	57.8683	0.01785	0.294013	0.67595	0.998442	0.0052	0.138308
GRMZM2G463280	KOG4203	GO:0005524,GO:0016301,GO:0008152	AT1G32060	2e-162	phosphoribulokise	PRK	LOC_Os02g47020.1	phosphoribulokise/Uridine kise family protein, expressed	-	36.5166	35.6147	57.4398	22.5683	18.0737	23.3677	36.8322	40.6986	42.768	good	43.1904	21.3366	40.0996	0.0012	0.0508518	0.72105	0.998442	0.00525	0.139057
GRMZM2G021074			AT3G14050	0	RELA/SPOT homolog 2	AT-RSH3,ATRSH3,RSH3	LOC_Os08g35620.2	HD domain containing protein, putative, expressed	-	81.1432	68.4723	51.427	60.4873	26.5981	42.9106	86.0477	64.1478	71.762	good	67.0142	43.332	73.9858	0.0226	0.335387	0.6037	0.998442	0.00525	0.139057
GRMZM2G059110	KOG1493	GO:0046872	AT5G05280	1e-28	RING/U-box superfamily protein		LOC_Os04g34230.1	RING-H2 finger protein, putative, expressed	-	6.6427	6.52922	6.80951	5.38014	3.50863	3.57849	7.54998	6.44661	9.5351	good	6.66048	4.15575	7.8439	0.04055	0.461447	0.4329	0.998442	0.0053	0.139799
GRMZM2G038723									-	6.57714	9.86756	0	4.13531	3.49969	3.68514	9.11902	7.12224	7.33236	good	5.48157	3.77338	7.85787	0.19365	0.888717	0.17835	0.866494	0.00535	0.140402
GRMZM2G114575			AT3G17510	4e-143	CBL-interacting protein kise 1	CIPK1,SnRK3.16	LOC_Os07g44290.1	CAMK_KIN1/SNF1/Nim1_like.29 - CAMK includes calcium/calmodulin depedent protein kises, expressed	-	38.4961	31.5922	65.322	29.5233	22.0958	15.5828	48.2062	43.2711	38.7402	good	45.1368	22.4006	43.4058	0.00175	0.0660393	0.86855	0.998442	0.00535	0.140402
GRMZM2G380414		GO:0015979,GO:0009523,GO:0016020	AT2G06520		photosystem II subunit X	PSBX	LOC_Os07g47640.1	ultraviolet-B-repressible protein, putative, expressed	-	470.243	504.644	640.764	478.698	197.165	306.877	840.963	488.377	370.683	good	538.55	327.58	566.674	0.0135	0.249934	0.7984	0.998442	0.0054	0.141579
GRMZM2G023520			AT1G02816	8e-37	Protein of unknown function, DUF538		LOC_Os05g29900.1	expressed protein	-	4.16209	6.33392	7.30837	8.59081	10.5241	8.12235	6.45665	2.7741	4.57242	good	5.93479	9.07909	4.60106	0.0663	0.587747	0.2999	0.985446	0.00545	0.142304
GRMZM2G068943	KOG1050	GO:0003824,GO:0005992	AT1G78580	0	trehalose-6-phosphate synthase	ATTPS1,TPS1	LOC_Os05g44210.1	trehalose-6-phosphate synthase, putative, expressed	-	18.5826	13.4618	31.6477	13.9574	9.75475	10.8919	12.3521	16.356	29.4005	good	21.2307	11.5347	19.3695	0.00145	0.0579153	0.62425	0.998442	0.00545	0.142304
GRMZM6G630632			AT3G18890	4e-77	D(P)-binding Rossmann-fold superfamily protein		LOC_Os10g01044.1	isoflavone reductase, putative, expressed	-	83.7702	100.511	140.716	55.2342	53.253	81.3043	91.284	109.509	113.17	good	108.332	63.2638	104.654	0.00225	0.0786635	0.84595	0.998442	0.00545	0.142304
GRMZM2G156351			AT5G35450	6e-29	Disease resistance protein (CC-NBS-LRR class) family				-	20.9846	8.28541	31.6714	19.6821	8.98398	7.16504	28.4707	9.23844	23.8552	good	20.3138	11.9437	20.5214	0.00655	0.159873	0.95545	0.998442	0.00545	0.142304
GRMZM2G137861	KOG1187	GO:0004672,GO:0005524,GO:0006468	AT1G21270	2e-110	wall-associated kise 2	WAK2	LOC_Os02g42150.1	OsWAK14 - OsWAK receptor-like protein kise, expressed	-	13.6935	11.1426	1.38294	12.0312	4.44755	7.52383	13.5681	9.98355	17.157	good	8.73968	8.00086	13.5695	0.6568	0.998442	0.02765	0.376119	0.0055	0.143203
GRMZM2G004352			AT2G21960	2e-122	unknown protein; LOCATED IN: chloroplast; EXPRESSED IN: 22 plant structures; EXPRESSED DURING: 13 growth stages; BEST Arabidopsis thalia protein match is: unknown protein (TAIR:AT1G56180.1); Has 224 Blast hits to 222 proteins in 59 species: Archae - 0; Bacteria - 65; Metazoa - 0; Fungi - 0; Plants - 134; Viruses - 0; Other Eukaryotes - 25 (source: NCBI BLink).		LOC_Os04g54640.1	peptidase, cysteine peptidase active site, putative, expressed	-	95.7109	68.227	136.005	62.4801	42.8122	46.7877	106.141	89.3646	72.265	good	99.981	50.6933	89.2569	0.0015	0.059453	0.5918	0.998442	0.0055	0.143203
GRMZM2G162158	KOG0143	GO:0016491,GO:0016706,GO:0055114	AT5G54000	2e-76	2-oxoglutarate (2OG) and Fe(II)-dependent oxygese superfamily protein		LOC_Os02g17940.1	leucoanthocyanidin dioxygese, putative, expressed	-	19.9082	17.736	1.79411	12.1567	14.7834	7.41695	28.1066	18.2203	13.5248	good	13.1461	11.4524	19.9506	0.5063	0.998442	0.04315	0.476355	0.00555	0.144096
GRMZM2G017792	KOG0660	GO:0004672,GO:0005524,GO:0006468	AT3G45640	2e-165	mitogen-activated protein kise 3	ATMAPK3,ATMPK3,MPK3	LOC_Os03g17700.1	CGMC_MAPKCGMC_2_ERK.2 - CGMC includes CDA, MAPK, GSK3, and CLKC kises, expressed	MPK3	12.4309	13.9955	8.16401	18.4992	24.2141	17.4593	14.3336	10.7843	11.0635	good	11.5301	20.0575	12.0605	0.00335	0.1029	0.81135	0.998442	0.00555	0.144096
GRMZM2G427054									-	3.56765	57.0565	5.0659	0.872366	24.8027	75.8085	18.2957	29.7496	5.14384	good	21.8967	33.8279	17.7297	0.0876	0.668714	0.38435	0.998442	0.00555	0.144096
GRMZM2G352412			AT2G44060	8e-117	Late embryogenesis abundant protein, group 2				-	39.8927	35.1938	75.6256	46.1501	86.938	38.8458	36.2731	31.3146	29.0292	good	50.2374	57.3113	32.2056	0.53405	0.998442	0.03005	0.39337	0.0056	0.144985
GRMZM2G336456			AT5G39785	1e-73	Protein of unknown function (DUF1666)		LOC_Os09g24700.1	expressed protein	-	3.86812	5.97358	8.45081	5.01928	10.9604	8.37809	4.55811	4.98126	5.13296	good	6.0975	8.11926	4.89078	0.1205	0.755983	0.2327	0.933058	0.00565	0.145505
GRMZM2G147243		GO:0006355,GO:0005634	AT4G29080	2e-51	phytochrome-associated protein 2	IAA27,PAP2	LOC_Os05g14180.1	OsIAA17 - Auxin-responsive Aux/IAA gene family member, expressed	-	167.225	196.358	128.113	164.679	78.4213	137.297	262.229	176.601	233.276	good	163.899	126.799	224.035	0.1939	0.888959	0.1233	0.762219	0.0057	0.146292
GRMZM2G028054			AT3G11440	5e-59	myb domain protein 65				-	17.6707	16.9415	11.6804	12.399	7.2448	10.5364	15.6543	15.2318	21.2396	good	15.4309	10.0601	17.3752	0.0352	0.429519	0.5509	0.998442	0.0057	0.146292
GRMZM2G036908	KOG1482	GO:0008324,GO:0006812,GO:0055085,GO:0016021	AT2G46800	2e-58	zinc transporter of Arabidopsis thalia	ATMTPA1,MTPA1	LOC_Os05g03780.1	cation efflux family protein, putative, expressed	-	12.9282	15.965	21.4734	15.7255	13.7476	20.341	9.57464	8.57811	11.644	good	16.7889	16.6047	9.93225	0.9516	0.998442	0.0055	0.143203	0.00575	0.146891
GRMZM2G065374		GO:0046983	AT3G59060	1e-38	phytochrome interacting factor 3-like 6	PIF5,PIL6	LOC_Os03g56950.1	phytochrome-interacting factor 4, putative, expressed	-	63.1199	63.1214	24.8478	51.5764	25.6894	46.543	66.5571	61.3225	81.5723	good	50.363	41.2696	69.8173	0.30625	0.989681	0.0942	0.687682	0.00575	0.146891
GRMZM2G001363			AT5G52190	3e-34	Sugar isomerase (SIS) family protein		LOC_Os04g48020.1	3-hexulose-6-phosphate isomerase, putative, expressed	-	20.2835	12.2779	14.5945	13.951	12.036	7.92998	23.9374	19.9636	16.2161	good	15.7186	11.3057	20.039	0.11365	0.737948	0.2166	0.914783	0.00575	0.146891
GRMZM2G093096			AT5G64170	1e-12	dentin sialophosphoprotein-related		LOC_Os03g27019.1	expressed protein	-	95.3501	72.2898	100.711	76.2491	44.2824	36.3593	109.208	70.0878	82.2426	good	89.4503	52.2969	87.1795	0.00565	0.145505	0.8922	0.998442	0.00575	0.146891
GRMZM2G094003									-	14.4074	12.861	4.38868	11.4319	3.51095	5.93169	16.4326	9.5272	11.8248	good	10.5524	6.95818	12.5949	0.05875	0.555174	0.38245	0.998442	0.00575	0.146891
GRMZM2G096407			AT1G10010	3e-124	amino acid permease 8	AAP5	LOC_Os01g65660.1	amino acid transporter, putative, expressed	-	24.5171	87.6392	10.2586	17.868	39.0527	95.7357	29.4379	27.5632	29.5288	good	40.805	50.8855	28.8433	0.33445	0.998442	0.10015	0.702894	0.0058	0.147758
GRMZM2G590333		GO:0003677,GO:0006351,GO:0005634	AT5G09850	1e-48	Transcription elongation factor (TFIIS) family protein		LOC_Os12g06850.1	transcription elongation factor protein, putative, expressed	-	29.1078	22.1468	16.4756	17.3111	14.1524	19.6092	22.8852	25.4315	36.5149	good	22.5767	17.0242	28.2772	0.12615	0.767302	0.21575	0.914298	0.00585	0.148711
GRMZM2G012891			AT2G24550	2e-06	unknown protein; BEST Arabidopsis thalia protein match is: unknown protein (TAIR:AT4G31510.1); Has 219 Blast hits to 219 proteins in 33 species: Archae - 0; Bacteria - 0; Metazoa - 16; Fungi - 2; Plants - 184; Viruses - 0; Other Eukaryotes - 17 (source: NCBI BLink).				-	40.0433	53.6467	15.79	25.1745	20.9503	26.0812	40.0481	46.0874	32.4115	good	36.4933	24.0687	39.5157	0.02595	0.362656	0.672	0.998442	0.00585	0.148711
GRMZM5G814451									-	233.937	180.642	18.0351	119.906	43.7818	115.296	183.056	167.02	190.787	good	144.205	92.9946	180.288	0.08685	0.66563	0.37455	0.998442	0.00585	0.148711
GRMZM2G431279			AT2G25520	2e-125	Drug/metabolite transporter superfamily protein				-	21.8652	39.1159	18.0566	34.8549	53.9446	60.7758	24.6001	33.5275	29.43	good	26.3459	49.8584	29.1859	0.00155	0.0607364	0.6094	0.998442	0.0059	0.149385
GRMZM2G367026		GO:0004590,GO:0006207	AT3G54470	2e-144	uridine 5'-monophosphate synthase / UMP synthase (PYRE-F) (UMPS)		LOC_Os01g72240.1	uridine 5-monophosphate synthase, putative, expressed	-	7.61206	8.76762	4.53675	10.27	17.9584	14.0103	8.70014	7.47842	7.02851	good	6.97214	14.0796	7.73569	0.00195	0.0710895	0.64915	0.998442	0.0059	0.149385
GRMZM2G078756		GO:0000049,GO:0004812,GO:0005524,GO:0043039,GO:0005737	AT3G58140	0	phenylalanyl-tR synthetase class IIc family protein		LOC_Os12g34860.1	phenylalanyl-tR synthetase, putative, expressed	-	151.27	94.6606	185.657	95.6263	64.681	80.4178	171.293	127.944	105.026	good	143.863	80.2417	134.754	0.0021	0.0747783	0.7386	0.998442	0.0059	0.149385
GRMZM2G087845			AT3G58190	2e-11	lateral organ boundaries-domain 29				-	7.63289	11.1129	7.86645	4.90617	3.14658	4.08065	8.88124	8.74424	8.47156	good	8.87075	4.04447	8.69901	0.00445	0.124316	0.9349	0.998442	0.0059	0.149385
GRMZM2G381042									-	10.637	15.1355	9.27049	6.45585	4.76768	6.91758	9.78159	11.752	11.8173	good	11.681	6.04704	11.117	0.00295	0.094472	0.80315	0.998442	0.006	0.151131
GRMZM2G703281			AT2G41940	4e-19	zinc finger protein 8	ZFP8	LOC_Os09g27320.1	ZOS9-13 - C2H2 zinc finger protein, expressed	-	10.7003	9.29065	7.43252	7.74127	4.60816	3.34525	9.82622	7.20514	12.2923	good	9.14116	5.23156	9.77455	0.0126	0.2396	0.74815	0.998442	0.006	0.151131
AC233922.1_FG008	KOG0417	GO:0016881	AT1G64230	6e-70	ubiquitin-conjugating enzyme 28	UBC28	LOC_Os02g02830.1	ubiquitin-conjugating enzyme, putative, expressed	-	36.3763	66.5311	95.9465	58.4786	82.5786	67.9351	35.914	47.8615	45.0293	good	66.2846	69.6641	42.9349	0.77945	0.998442	0.0182	0.297703	0.00605	0.151882
GRMZM2G065928	KOG0157	GO:0005506,GO:0016705,GO:0020037,GO:0055114	AT3G19270	3e-158	cytochrome P450, family 707, subfamily A, polypeptide 4	CYP707A4	LOC_Os09g28390.1	cytochrome P450, putative, expressed	-	941.028	983.636	418.4	530.369	320.315	398.159	830.424	966.098	930.118	good	781.021	416.281	908.88	0.03105	0.400753	0.62955	0.998442	0.0061	0.152397
GRMZM2G000353	KOG1493	GO:0046872	AT1G20823	2e-22	RING/U-box superfamily protein	RHA3A	LOC_Os02g58540.1	RING-H2 finger protein, putative, expressed	-	60.5103	55.4452	13.587	40.287	16.6589	28.3678	54.8894	48.2799	42.9423	good	43.1808	28.4379	48.7039	0.0384	0.449789	0.53235	0.998442	0.0061	0.152397
GRMZM2G166968			AT2G41250	1e-22	Haloacid dehalogese-like hydrolase (HAD) superfamily protein		LOC_Os07g46520.1	rhythmically expressed gene 2 protein, putative, expressed	-	749.94	502.348	1075.14	481.06	462.391	350.399	911.113	861.266	555.914	good	775.809	431.283	776.098	0.0063	0.155329	0.9958	0.998703	0.0061	0.152397
GRMZM2G429396			AT4G21870	7e-19	HSP20-like chaperones superfamily protein		LOC_Os07g33350.2	hsp20/alpha crystallin family protein, putative, expressed	-	13.0456	12.7785	6.13868	10.5028	9.12033	9.64962	12.6548	19.4342	22.2612	good	10.6543	9.75758	18.1167	0.6987	0.998442	0.016	0.2747	0.00615	0.153137
GRMZM2G163905									-	339.056	316.328	156.459	225.182	144.267	228.255	354.28	341.62	285.33	good	270.614	199.235	327.077	0.0889	0.672432	0.29365	0.981868	0.00615	0.153137
GRMZM2G001724	KOG1944	GO:0016021	AT1G52870	8e-115	Peroxisomal membrane 22 kDa (Mpv17/PMP22) family protein		LOC_Os03g38730.1	peroxisomal membrane protein, putative, expressed	-	454.474	509.41	601.627	424.837	151.204	194.521	662.583	435.036	404.584	good	521.837	256.854	500.734	0.0027	0.0888037	0.86515	0.998442	0.00615	0.153137
GRMZM2G177104	KOG0143	GO:0016491,GO:0016706,GO:0055114	AT4G21200	7e-79	gibberellin 2-oxidase 8	ATGA2OX8,GA2OX8	LOC_Os07g01340.1	gibberellin 2-beta-dioxygese 7, putative, expressed	-	8.50255	8.37527	5.74774	5.41816	5.51783	0.862343	7.04567	10.6135	6.16776	good	7.54185	3.93278	7.94231	0.00885	0.191389	0.8142	0.998442	0.0062	0.153873
GRMZM2G060061		GO:0008375,GO:0016020	AT1G71070	3e-104	Core-2/I-branching beta-1,6-N-acetylglucosaminyltransferase family protein		LOC_Os01g03160.1	xylosyltransferase, putative, expressed	-	4.78192	3.43535	3.2143	6.28661	8.10654	5.67882	3.96301	3.94035	2.50152	good	3.81052	6.69066	3.46829	0.0191	0.305715	0.705	0.998442	0.0062	0.153873
AC210204.3_FG002		GO:0005515	AT5G23950	1e-37	Calcium-dependent lipid-binding (CaLB domain) family protein		LOC_Os08g44850.1	C2 domain containing protein, putative, expressed	-	13.981	15.4519	10.4677	15.9204	37.5609	16.2344	15.7043	8.87872	9.63872	good	13.3002	23.2386	11.4072	0.03345	0.417842	0.53575	0.998442	0.00625	0.15465
GRMZM2G035256	KOG2369	GO:0008374,GO:0006629	AT1G27480	5e-66	alpha/beta-Hydrolases superfamily protein		LOC_Os10g08026.1	lecithin:cholesterol acyltransferase, putative, expressed	-	53.1165	38.6742	31.8602	36.4145	21.0683	29.6543	58.277	40.7622	43.0092	good	41.217	29.0457	47.3495	0.04775	0.502715	0.4222	0.998442	0.00625	0.15465
GRMZM2G035848			AT3G22550		Protein of unknown function (DUF581)		LOC_Os07g07900.1	expressed protein	-	5.713	9.93742	7.33476	7.23883	2.83926	3.787	10.7415	6.77291	11.3571	good	7.66173	4.6217	9.62384	0.05535	0.53814	0.33665	0.998442	0.0063	0.155329
GRMZM2G702599	KOG1187	GO:0004672,GO:0005524,GO:0006468,GO:0005515	AT3G47570	1e-172	Leucine-rich repeat protein kise family protein		LOC_Os02g40240.1	receptor kise, putative, expressed	-	12.0491	8.61743	7.22259	9.53963	4.95773	4.0574	9.56931	9.13687	12.4286	good	9.29637	6.18492	10.3783	0.0329	0.41454	0.5503	0.998442	0.00635	0.156376
GRMZM2G028307	KOG2366		AT3G26380	0	Melibiase family protein		LOC_Os01g33420.1	glycosyl hydrolase family protein 27, putative, expressed	-	4.86047	3.82614	3.98121	7.95866	6.24313	7.29227	4.65968	3.39133	4.28911	good	4.22261	7.16469	4.11337	0.0091	0.194507	0.90025	0.998442	0.0064	0.157279
GRMZM5G898445									-	118.939	100.228	43.3084	90.329	38.1114	69.8788	163.78	104.818	211.878	good	87.4918	66.1064	160.159	0.3998	0.998442	0.04675	0.496931	0.00645	0.158038
GRMZM2G117531	KOG1454		AT1G52510	7e-150	alpha/beta-Hydrolases superfamily protein		LOC_Os04g55180.1	hydrolase, alpha/beta fold family domain containing protein, expressed	-	175.668	140.091	216.216	131.245	71.6849	88.258	199.757	175.283	146.591	good	177.325	97.0626	173.877	0.00565	0.145505	0.9292	0.998442	0.00645	0.158038
GRMZM2G110657		GO:0005198,GO:0009507	AT4G00030	2e-57	Plastid-lipid associated protein PAP / fibrillin family protein		LOC_Os04g46610.1	PAP fibrillin family domain containing protein, expressed	-	127.259	106.615	108.46	101.733	58.1035	72.76	154.492	120.218	102.997	good	114.111	77.5322	125.902	0.0294	0.388489	0.57425	0.998442	0.0065	0.158887
GRMZM2G028505									-	206.025	61.7067	134.592	94.5035	112.682	84.8456	281.854	146.486	132.907	good	134.108	97.3437	187.082	0.1891	0.883223	0.1517	0.820269	0.0066	0.160478
GRMZM5G872184			AT3G25780	4e-58	allene oxide cyclase 3				-	12.4702	22.5863	8.02436	22.4758	22.6723	35.9111	14.4967	16.5924	15.2873	good	14.3603	27.0197	15.4588	0.003	0.0955553	0.7245	0.998442	0.0066	0.160478
GRMZM2G017229			AT2G22795	2e-21	unknown protein; BEST Arabidopsis thalia protein match is: unknown protein (TAIR:AT4G37820.1); Has 799854 Blast hits to 188815 proteins in 4452 species: Archae - 4529; Bacteria - 144236; Metazoa - 287749; Fungi - 87083; Plants - 43826; Viruses - 3662; Other Eukaryotes - 228769 (source: NCBI BLink).				-	67.2675	36.1258	175.121	86.8937	32.3388	19.8189	119.028	32.6449	107.667	good	92.8381	46.3505	86.4466	0.0032	0.0996614	0.74985	0.998442	0.0066	0.160478
GRMZM2G001676	KOG1237	GO:0005215,GO:0006810,GO:0016020	AT5G46050	0	peptide transporter 3	ATPTR3,PTR3	LOC_Os10g33210.1	peptide transporter PTR3-A, putative, expressed	-	7.49404	7.89409	5.90815	6.40703	15.4863	11.9565	8.04149	6.513	5.10079	good	7.09876	11.2833	6.55176	0.01815	0.297003	0.68155	0.998442	0.0066	0.160478
GRMZM2G166218			AT5G15780	1e-09	Pollen Ole e 1 allergen and extensin family protein		LOC_Os10g13850.1	POEI17 - Pollen Ole e I allergen and extensin family protein precursor, expressed	-	17.9392	2.44964	4.37933	9.90913	28.778	3.18559	7.12222	9.87171	5.08369	good	8.25606	13.9576	7.35921	0.0323	0.410292	0.6301	0.998442	0.0066	0.160478
GRMZM2G166692									-	29.564	34.4109	89.6269	61.4681	54.8442	39.6858	43.9138	28.1665	23.7977	good	51.2006	51.9994	31.9593	0.9361	0.998442	0.0157	0.271806	0.00665	0.161172
GRMZM2G402969			AT2G06500	6e-23	hAT family dimerisation domain				-	24.163	24.6618	31.3878	23.3751	9.76508	12.236	45.4214	27.4301	36.2166	good	26.7375	15.1254	36.356	0.06595	0.586278	0.27125	0.96515	0.00665	0.161172
GRMZM2G085845	KOG0156	GO:0005506,GO:0016705,GO:0020037,GO:0055114	AT5G07990	5e-88	Cytochrome P450 superfamily protein	CYP75B1,D501,TT7	LOC_Os02g29960.1	cytochrome P450, putative, expressed	-	19.2753	14.8413	9.9057	11.5812	7.15143	6.20186	14.9426	13.0481	15.9458	good	14.6741	8.3115	14.6455	0.0058	0.147758	0.99215	0.998442	0.0067	0.161674
GRMZM5G861800	KOG0907	GO:0045454	AT1G07700	2e-48	Thioredoxin superfamily protein		LOC_Os02g35900.1	thioredoxin, putative, expressed	-	92.6315	111.65	109.582	72.1448	55.2933	81.8531	119.943	121.927	98.2901	good	104.621	69.7637	113.387	0.0245	0.352026	0.6484	0.998442	0.00675	0.162501
GRMZM2G392320			AT5G10650	2e-49	RING/U-box superfamily protein				-	3.81469	3.33123	5.72844	6.11271	6.89513	5.75603	4.47426	3.18713	3.01326	good	4.29145	6.25462	3.55822	0.0707	0.605846	0.39225	0.998442	0.00675	0.162501
AC208571.4_FG001			AT1G56500	2e-60	haloacid dehalogese-like hydrolase family protein		LOC_Os03g19760.1	HAD-superfamily hydrolase, subfamily IA, variant 3 containing protein, expressed	-	159.67	138.471	161.93	101.41	68.6237	105.712	144.851	154.326	150.058	good	153.357	91.9152	149.745	0.00375	0.110784	0.8924	0.998442	0.0068	0.163419
GRMZM2G008108									-	6.16118	8.48504	0.755665	12.9361	10.2166	9.67467	3.8327	5.65131	7.95192	good	5.13396	10.9425	5.81198	0.00415	0.118374	0.64055	0.998442	0.0068	0.163419
GRMZM2G035665	KOG4762		AT2G31270	2e-76	homolog of yeast CDT1 A	ATCDT1A,CDT1,CDT1A	LOC_Os04g10650.1	CDT1A - Putative D replication initiation protein, expressed	-	10.7885	12.4536	10.4223	8.73376	8.4483	6.21262	13.7233	13.7952	11.4364	good	11.2215	7.79823	12.985	0.05305	0.528195	0.42585	0.998442	0.00685	0.164192
GRMZM2G106792			AT3G11650	1e-16	NDR1/HIN1-like 2	NHL2	LOC_Os04g58850.1	harpin-induced protein 1 domain containing protein, expressed	-	16.3224	16.1345	11.3918	17.9522	23.8686	28.5384	15.3498	12.8711	14.0207	good	14.6162	23.4531	14.0805	0.01125	0.222257	0.83695	0.998442	0.0069	0.165103
GRMZM2G155021	KOG3126	GO:0055085,GO:0005741	AT3G01280	6e-91	voltage dependent anion channel 1	ATVDAC1,VDAC1	LOC_Os01g40570.1	outer mitochondrial membrane porin, putative, expressed	POR1	11.9821	13.1738	18.6591	22.0008	24.7637	16.3967	15.0466	13.4924	9.95592	good	14.605	21.0537	12.8316	0.0516	0.520842	0.4891	0.998442	0.0069	0.165103
GRMZM2G700046									-	110.756	99.6116	26.6216	76.8098	26.5844	76.8967	94.1839	81.2077	134.941	good	78.9964	60.097	103.444	0.16585	0.844913	0.1718	0.855886	0.00695	0.165772
GRMZM2G022876			AT5G52970	7e-70	thylakoid lumen 15.0 kDa protein		LOC_Os07g34950.1	uncharacterized membrane protein, putative, expressed	-	52.1551	39.1476	87.0829	28.9013	30.9063	38.4177	58.3543	58.5656	43.3376	good	59.4619	32.7418	53.4192	0.00155	0.0607364	0.5594	0.998442	0.00695	0.165772
GRMZM5G899441			AT5G05340	7e-38	Peroxidase superfamily protein				-	4.85443	5.96969	5.84895	15.5021	12.5326	8.68401	5.89457	5.16947	4.43243	good	5.55769	12.2396	5.16549	0.0215	0.326323	0.8359	0.998442	0.00695	0.165772
GRMZM2G135866	KOG4172		AT3G47160	3e-88	RING/U-box superfamily protein		LOC_Os10g35670.1	zinc finger, RING-type, putative, expressed	-	7.39523	15.6691	10.3738	5.06851	7.7936	9.17499	10.7163	10.8173	17.4647	good	11.146	7.3457	12.9994	0.0481	0.504346	0.44245	0.998442	0.007	0.166628
GRMZM2G167018		GO:0003677,GO:0006355	AT1G56010	1e-54	C domain containing protein 1	ac021,AC022,C1	LOC_Os08g10080.1	no apical meristem protein, putative, expressed	-	10.4067	13.567	3.30008	13.9673	2.00449	3.30067	14.3154	8.23757	13.8208	good	9.09126	6.42415	12.1246	0.1355	0.787385	0.16455	0.843491	0.00705	0.167529
GRMZM2G040602									-	15.3973	11.4969	0.628739	6.46689	3.52094	9.434	13.4043	9.1921	15.1865	good	9.17431	6.47394	12.5943	0.18055	0.870232	0.18335	0.874908	0.00705	0.167529
GRMZM2G066489	KOG1052	GO:0004970,GO:0005234,GO:0016020,GO:0005215,GO:0006810	AT1G42540	0	glutamate receptor 3.3	ATGLR3.3,GLR3.3	LOC_Os04g49570.1	glutamate receptor, putative, expressed	-	41.8491	32.5434	49.0781	38.0586	15.9142	21.9998	49.4569	33.23	44.0619	good	41.1569	25.3242	42.2496	0.01275	0.241564	0.88975	0.998442	0.0071	0.168041
GRMZM2G570790									-	13.2476	5.37518	6.47333	7.87265	2.38704	1.8209	10.7364	6.06965	6.44221	good	8.36537	4.02686	7.74942	0.00245	0.0832286	0.71345	0.998442	0.00715	0.168598
GRMZM2G408949									-	25.3703	52.4091	45.6298	18.3915	13.8715	26.5006	29.0429	43.8631	42.541	good	41.1364	19.5879	38.4823	0.00285	0.0922336	0.76605	0.998442	0.00715	0.168598
AC199526.5_FG002	KOG1506	GO:0004478,GO:0006556	AT1G02500	0	S-adenosylmethionine synthetase 1	MAT4,MTO3,SAMS3	LOC_Os01g22010.1	S-adenosylmethionine synthetase, putative, expressed	-	80.9238	122.606	68.6959	72.305	287.813	137.024	114.747	108.839	57.5312	good	90.7419	165.714	93.7057	0.00345	0.104804	0.86295	0.998442	0.00715	0.168598
GRMZM2G073755			AT1G56220	1e-17	Dormancy/auxin associated family protein		LOC_Os03g22270.1	auxin-repressed protein, putative, expressed	-	69.9163	71.3087	52.6704	49.4937	25.6533	34.3557	53.5113	49.5045	76.5392	good	64.6318	36.5009	59.8517	0.002	0.0722121	0.6643	0.998442	0.0072	0.169246
GRMZM2G168355	KOG0143	GO:0016491,GO:0016706,GO:0055114	AT1G17020	1e-69	senescence-related gene 1	ATSRG1,SRG1	LOC_Os01g24980.1	ringenin,2-oxoglutarate 3-dioxygese, putative, expressed	-	16.0699	23.359	11.4959	19.3665	32.4464	28.298	16.2404	19.4902	12.8554	good	16.9749	26.7036	16.1953	0.0155	0.270039	0.8071	0.998442	0.00725	0.169746
GRMZM2G055216			AT1G21070	3e-133	Nucleotide-sugar transporter family protein		LOC_Os07g39280.1	transporter-related, putative, expressed	-	8.81426	7.08544	7.36573	8.14462	12.747	8.11901	5.12626	5.59356	4.72073	good	7.75514	9.67021	5.14685	0.32625	0.998442	0.0722	0.611353	0.0073	0.170482
GRMZM2G016088			AT4G31115	2e-44	Protein of unknown function (DUF1997)		LOC_Os08g41040.1	expressed protein	-	89.721	69.7137	88.5517	69.0779	56.297	51.5465	96.2778	99.7321	88.5887	good	82.6621	58.9738	94.8662	0.059	0.555667	0.4407	0.998442	0.0074	0.171751
GRMZM2G099860	KOG1050	GO:0003824,GO:0005992	AT4G17770	0	trehalose phosphatase/synthase 5	ATTPS6,TPS6	LOC_Os03g12360.1	trehalose-6-phosphate synthase, putative, expressed	TPS5	15.0149	22.1135	22.8203	29.7156	37.0735	29.1928	20.386	18.7407	17.8008	good	19.9829	31.994	18.9758	0.01875	0.302867	0.78525	0.998442	0.00745	0.172621
GRMZM2G116646			AT2G45190	3e-41	Plant-specific transcription factor YABBY family protein	YAB2	LOC_Os03g44710.1	YABBY domain containing protein, putative, expressed	-	5.93574	8.25901	5.15435	6.17762	13.2733	11.4592	5.39918	6.08623	5.39484	good	6.4497	10.3034	5.62675	0.03415	0.421935	0.5561	0.998442	0.00745	0.172621
GRMZM5G805973			AT5G48850	6e-71	Tetratricopeptide repeat (TPR)-like superfamily protein				-	8.76561	314.012	1.76418	2.77603	109.101	368.354	102.982	77.4128	5.58337	good	108.181	160.077	61.9927	0.35685	0.998442	0.14645	0.808745	0.0075	0.173342
GRMZM2G134476			AT1G56300	6e-32	Chaperone DJ-domain superfamily protein		LOC_Os03g18870.1	heat shock protein DJ, putative, expressed	-	17.0065	21.2081	17.835	16.9276	11.0423	9.37057	25.4397	20.7377	15.6923	good	18.6832	12.4468	20.6232	0.03425	0.422665	0.5813	0.998442	0.0075	0.173342
GRMZM2G066291			AT1G18810		phytochrome kise substrate-related		LOC_Os10g26670.1	expressed protein	-	17.4939	21.902	38.7246	33.4657	24.6808	41.0085	23.0555	19.6585	18.2386	good	26.0402	33.0517	20.3175	0.19635	0.892901	0.1808	0.870473	0.00755	0.174109
GRMZM2G127798	KOG2653	GO:0004616,GO:0050661,GO:0006098,GO:0055114	AT3G02360	0	6-phosphoglucote dehydrogese family protein		LOC_Os06g02144.1	6-phosphoglucote dehydrogese, decarboxylating, putative, expressed	PDH2	58.7245	63.8477	76.8588	60.8274	210.111	83.6163	56.9922	78.1024	65.8441	good	66.477	118.185	66.9796	0.0066	0.160478	0.9672	0.998442	0.00755	0.174109
GRMZM2G062591			AT4G12080	2e-53	AT-hook motif nuclear-localized protein 1	AHL1,ATAHL1	LOC_Os08g02490.1	AT hook motif domain containing protein, expressed	-	7.95648	10.3175	7.06105	7.42409	3.61687	7.84585	10.4344	8.4396	13.1181	good	8.44501	6.2956	10.664	0.1419	0.799253	0.2194	0.918867	0.00765	0.175388
GRMZM2G066191	KOG1375	GO:0003924,GO:0005525,GO:0006184,GO:0051258,GO:0043234	AT5G23860	0	tubulin beta 8	TUB8	LOC_Os03g45920.1	tubulin/FtsZ domain containing protein, putative, expressed	TUBB4	6.29143	8.80036	11.1664	6.93899	3.05764	3.74753	7.43173	7.29903	9.09684	good	8.75273	4.58139	7.94253	0.00235	0.0809282	0.6056	0.998442	0.00765	0.175388
GRMZM5G832229		GO:0015979,GO:0009523,GO:0016020	AT2G06520		photosystem II subunit X	PSBX	LOC_Os07g47640.1	ultraviolet-B-repressible protein, putative, expressed	-	327.416	355.755	614.365	315.435	131.513	275.315	522.262	416.568	258.305	good	432.512	240.754	399.045	0.00275	0.0900187	0.6794	0.998442	0.00765	0.175388
GRMZM2G399136			AT2G17880	2e-14	Chaperone DJ-domain superfamily protein		LOC_Os08g43490.1	heat shock protein DJ, putative, expressed	-	191.544	285.129	20.5886	140.01	57.7842	73.1844	181.263	176.585	89.6841	good	165.754	90.3262	149.177	0.00395	0.114646	0.6042	0.998442	0.0077	0.175901
GRMZM2G096591		GO:0004553,GO:0005975	AT4G34480	2e-96	O-Glycosyl hydrolases family 17 protein		LOC_Os03g51240.1	glycosyl hydrolases family 17, putative, expressed	-	2.08143	3.72457	4.85876	6.10271	6.61151	7.58137	2.69255	3.04901	2.27213	good	3.55492	6.7652	2.67123	0.0645	0.58069	0.4517	0.998442	0.0077	0.175901
GRMZM2G702522									-	10.8967	7.28806	2.07981	6.46565	1.32129	3.79327	8.54809	6.09935	10.5774	good	6.75486	3.86007	8.40828	0.06095	0.564204	0.41415	0.998442	0.00775	0.176701
GRMZM2G161315			AT3G28920	1e-24	homeobox protein 34	ATHB30,HB30,ZFHD3	LOC_Os09g24820.1	ZF-HD protein dimerisation region containing protein, expressed	-	36.5471	34.6621	24.8884	27.1478	13.9569	16.8915	36.7672	29.0589	29.1378	good	32.0325	19.3321	31.6546	0.0064	0.157279	0.94975	0.998442	0.0078	0.177158
GRMZM2G371670			AT3G05625	4e-82	Tetratricopeptide repeat (TPR)-like superfamily protein		LOC_Os01g24090.2	TPR repeat, putative, expressed	-	29.3209	24.0105	44.8899	23.3514	12.4707	18.7562	36.4013	27.6473	25.7492	good	32.7404	18.1928	29.9326	0.002	0.0722121	0.6223	0.998442	0.00785	0.177513
GRMZM2G066503			AT2G36460	2e-162	Aldolase superfamily protein				-	40.8261	57.628	67.056	47.6951	121.606	78.583	50.3134	57.7641	41.4466	good	55.17	82.628	49.8414	0.0321	0.408693	0.58125	0.998442	0.00785	0.177513
GRMZM2G000775									-	14.1484	32.8411	11.7891	9.69263	9.98607	19.7691	13.1877	30.5741	23.4449	good	19.5929	13.1493	22.4022	0.05115	0.519464	0.48175	0.998442	0.00785	0.177513
GRMZM2G088778	KOG4412	GO:0005515	AT1G03670	1e-30	ankyrin repeat family protein		LOC_Os11g08050.1	expressed protein	-	8.12378	7.52507	2.95041	5.67325	4.40402	4.67797	8.60735	7.30759	9.23316	good	6.19975	4.91841	8.3827	0.2673	0.96202	0.12845	0.773252	0.0079	0.178108
GRMZM2G493166									-	15.7717	13.6126	2.93194	8.52536	1.5637	5.37908	11.6846	6.31948	17.3661	good	10.7721	5.15605	11.7901	0.0201	0.314004	0.74225	0.998442	0.0079	0.178108
GRMZM2G001508		GO:0003993	AT4G29260	2e-52	HAD superfamily, subfamily IIIB acid phosphatase		LOC_Os05g09740.1	HAD superfamily phosphatase, putative, expressed	-	31.7298	5.01761	23.2551	66.5262	5.00386	4.97296	9.57109	17.1771	13.1018	good	20.0008	25.501	13.2833	0.30475	0.988277	0.04745	0.500895	0.00795	0.1787
GRMZM2G151967		GO:0003993	AT1G09870	3e-144	histidine acid phosphatase family protein		LOC_Os03g60370.1	histidine acid phosphatase, putative, expressed	-	8.87526	9.69427	13.7073	10.5354	17.8932	12.8244	9.16669	8.19813	7.65298	good	10.7589	13.751	8.33927	0.19225	0.887841	0.1859	0.878561	0.008	0.179434
GRMZM2G111143		GO:0004553,GO:0005975	AT5G24318	8e-111	O-Glycosyl hydrolases family 17 protein		LOC_Os11g47820.1	glucan endo-1,3-beta-glucosidase precursor, putative, expressed	-	17.6441	19.0142	14.2478	15.3136	47.0812	26.1398	19.0791	19.1639	15.6256	good	16.9687	29.5115	17.9562	0.00315	0.098475	0.75485	0.998442	0.008	0.179434
GRMZM2G028570		GO:0022857,GO:0055085,GO:0016021	AT1G19450	3e-57	Major facilitator superfamily protein		LOC_Os05g49270.1	transporter family protein, putative, expressed	-	14.5555	12.7448	21.2559	17.2099	5.92714	10.3229	24.6109	13.1612	18.1116	good	16.1854	11.1533	18.6279	0.0579	0.550446	0.4531	0.998442	0.0081	0.180794
GRMZM2G355316									-	8.45887	4.38615	5.66155	12.9117	11.5844	7.18812	7.84015	4.62452	3.31653	good	6.16886	10.5614	5.2604	0.02855	0.38245	0.5426	0.998442	0.00815	0.18147
GRMZM2G474531	KOG4412	GO:0005515	AT3G01750	6e-129	Ankyrin repeat family protein		LOC_Os05g23320.1	expressed protein	-	44.3248	42.3725	46.7313	34.0868	23.5397	29.9555	45.8395	42.7677	52.9743	good	44.4762	29.194	47.1938	0.0184	0.299789	0.7372	0.998442	0.00825	0.183203
GRMZM2G080567			AT1G72510	5e-11	Protein of unknown function (DUF1677)		LOC_Os07g42220.1	expressed protein	-	14.6066	20.4682	7.40452	23.877	26.0639	15.5537	14.4139	13.1609	10.9359	good	14.1598	21.8315	12.8369	0.03215	0.409204	0.6452	0.998442	0.0083	0.18382
GRMZM2G124530			AT4G30130	3e-62	Protein of unknown function (DUF630 and DUF632)		LOC_Os08g40830.1	pumilio domain-containing protein PPD1, putative, expressed	-	3.27642	3.77801	9.44765	5.65554	6.85852	5.93341	3.64264	2.93338	3.98641	good	5.50069	6.14916	3.52081	0.59155	0.998442	0.04155	0.467616	0.00835	0.184581
GRMZM2G410963	KOG0472	GO:0005515	AT1G17240	3e-116	receptor like protein 2	AtRLP2,RLP2	LOC_Os02g06070.1	phytosulfokine receptor precursor, putative, expressed	-	5.72573	6.99774	6.56044	3.20972	2.25449	4.19098	4.47593	3.52997	9.26433	good	6.42797	3.2184	5.75674	0.0015	0.059453	0.59195	0.998442	0.0084	0.185192
GRMZM2G175818	KOG1748		AT1G54580	2e-26	acyl carrier protein 2	ACP3	LOC_Os08g43580.1	acyl carrier protein, putative, expressed	ACP	47.0445	49.7168	46.434	86.864	87.3234	70.2638	60.3523	50.7073	34.086	good	47.7318	81.4837	48.3819	0.0084	0.185192	0.94595	0.998442	0.0084	0.185192
GRMZM2G492471									-	7.65518	7.62399	4.44733	5.03481	3.06371	3.21313	10.3106	6.84453	6.27187	good	6.5755	3.77055	7.809	0.0453	0.489059	0.49785	0.998442	0.0085	0.18665
GRMZM2G041022									-	41.5662	26.9533	19.4596	17.54	16.9778	24.4001	31.8156	33.5243	31.3046	good	29.3264	19.6393	32.2148	0.03135	0.402802	0.60865	0.998442	0.00855	0.18745
GRMZM2G097283			AT1G60600	5e-99	UbiA prenyltransferase family protein	ABC4	LOC_Os03g09060.1	prenyltransferase, putative, expressed	-	63.7763	52.7336	92.2337	50.8766	31.1864	47.4432	81.8765	71.1763	54.2742	good	69.5812	43.1687	69.109	0.0103	0.210736	0.9697	0.998442	0.0086	0.188246
GRMZM2G321517									-	4.60102	6.97619	0	2.63559	2.75696	5.57377	5.37915	7.51444	7.64818	good	3.85907	3.65544	6.84726	0.83515	0.998442	0.0222	0.332073	0.00865	0.189041
GRMZM2G064993	KOG0819	GO:0005509,GO:0005544	AT5G10230	3e-104	annexin 7	ANN7,ANT7	LOC_Os06g11800.1	annexin, putative, expressed	-	3.88475	4.88608	5.89378	5.39423	12.5522	6.43521	4.4145	4.4812	4.11577	good	4.8882	8.12721	4.33716	0.0328	0.414415	0.6215	0.998442	0.00865	0.189041
GRMZM2G167613	KOG0023	GO:0008270,GO:0016491,GO:0055114	AT4G39330	2e-103	cinmyl alcohol dehydrogese 9	ATCAD9,CAD9	LOC_Os04g15920.1	dehydrogese, putative, expressed	-	15.8953	21.9784	27.9135	18.1505	53.5281	32.2058	22.6855	26.0569	13.5321	good	21.9291	34.6281	20.7582	0.0189	0.304043	0.77525	0.998442	0.0087	0.189533
GRMZM2G088539	KOG4198	GO:0008270	AT2G17975	4e-68	zinc finger (Ran-binding) family protein		LOC_Os04g02000.1	zinc finger family protein, putative, expressed	-	43.5469	17.7558	29.4625	25.6194	12.6176	11.785	24.1958	28.617	32.31	good	30.2551	16.674	28.3743	0.0045	0.125205	0.7471	0.998442	0.00875	0.190071
GRMZM2G068361			AT4G10080	5e-12	unknown protein; BEST Arabidopsis thalia protein match is: unknown protein (TAIR:AT4G13530.1); Has 120 Blast hits to 114 proteins in 21 species: Archae - 2; Bacteria - 4; Metazoa - 0; Fungi - 12; Plants - 100; Viruses - 0; Other Eukaryotes - 2 (source: NCBI BLink).		LOC_Os01g66150.1	expressed protein	-	69.4462	79.367	66.2356	73.1461	32.3329	37.8891	88.8447	67.8003	75.0156	good	71.6829	47.7894	77.2202	0.0259	0.362263	0.6758	0.998442	0.00875	0.190071
GRMZM2G060986	KOG0378	GO:0006886,GO:0016192,GO:0030117	AT5G58420	2e-76	Ribosomal protein S4 (RPS4A) family protein		LOC_Os01g25610.1	40S ribosomal protein S4, putative, expressed	-	38.4841	47.1634	36.3903	34.9882	22.3896	26.6043	42.7672	43.5834	49.24	good	40.6793	27.994	45.1969	0.0418	0.468771	0.5466	0.998442	0.00875	0.190071
GRMZM2G168191									-	6.21101	6.81154	3.17872	4.55662	2.54298	4.08966	10.3633	7.34041	7.75468	good	5.40042	3.72975	8.48613	0.2462	0.94692	0.12615	0.767302	0.00885	0.191389
GRMZM2G066636	KOG3109		AT3G62040	5e-91	Haloacid dehalogese-like hydrolase (HAD) superfamily protein		LOC_Os07g44060.1	haloacid dehalogese-like hydrolase family protein, putative, expressed	-	109.17	77.5758	66.2691	74.4797	61.3362	38.7017	73.8161	71.9447	139.988	good	84.3383	58.1725	95.2496	0.04695	0.498288	0.5215	0.998442	0.00885	0.191389
GRMZM6G107785			AT5G67140	2e-50	F-box/RNI-like superfamily protein		LOC_Os06g07000.1	OsFBL28 - F-box domain and LRR containing protein, expressed	-	89.3195	107.438	64.8413	73.6953	44.256	67.2756	106.957	90.4798	98.7917	good	87.1996	61.7423	98.7428	0.0603	0.561201	0.4801	0.998442	0.00885	0.191389
GRMZM2G459391		GO:0030163	AT1G68660	7e-56	Ribosomal protein L12/ ATP-dependent Clp protease adaptor protein ClpS family protein		LOC_Os08g33540.1	ATP-dependent Clp protease adaptor protein ClpS containing protein, expressed	-	431.912	386.017	578.251	387.495	193.486	202.635	496.096	415.75	403.685	good	465.393	261.205	438.51	0.0038	0.111584	0.757	0.998442	0.0089	0.191918
GRMZM2G002915	KOG2251	GO:0003700,GO:0043565,GO:0006355,GO:0003677,GO:0005634	AT3G01470	1e-23	homeobox 1	ATHB-1,ATHB1,HAT5,HB-1,HD-ZIP-1	LOC_Os09g21180.1	homeobox associated leucine zipper, putative, expressed	-	13.9758	19.07	17.5218	10.2812	11.2139	11.9386	18.9962	14.7811	21.8348	good	16.8559	11.1446	18.5374	0.0293	0.387849	0.60695	0.998442	0.00895	0.192545
GRMZM2G143204		GO:0003700,GO:0043565,GO:0006355	AT1G69310	1e-34	WRKY D-binding protein 57	ATWRKY57,WRKY57	LOC_Os03g55080.1	WRKY3, expressed	-	23.6455	30.9361	5.92479	21.6551	49.5881	42.6494	26.3842	27.1728	16.92	good	20.1688	37.9642	23.4923	0.00165	0.0634525	0.43805	0.998442	0.009	0.193219
GRMZM2G012342			AT2G15290	1e-60	translocon at inner membrane of chloroplasts 21	ATTIC21,CIA5,PIC1,TIC21	LOC_Os06g43130.1	tic21, putative, expressed	-	125.931	99.4871	176.224	94.9472	61.5703	81.8919	145.62	140.353	97.3092	good	133.881	79.4698	127.761	0.0051	0.136527	0.7952	0.998442	0.009	0.193219
GRMZM2G108135			AT1G48320	8e-49	Thioesterase superfamily protein		LOC_Os03g48480.1	thioesterase family protein, putative, expressed	-	26.8234	35.1466	12.8473	20.113	10.1065	21.4189	33.5382	28.965	24.2122	good	24.9391	17.2128	28.9051	0.06645	0.588383	0.4425	0.998442	0.009	0.193219
GRMZM2G106119		GO:0003951,GO:0006741,GO:0008152	AT1G21640	0	D kise 2	ATDK2,DK2	LOC_Os11g08670.1	D kise, putative, expressed	-	69.7173	41.5137	89.5363	57.7397	23.7649	28.3703	77.727	42.3523	62.0291	good	66.9224	36.625	60.7028	0.002	0.0722121	0.6136	0.998442	0.00905	0.19394
GRMZM2G130358		GO:0003735,GO:0006412,GO:0005622,GO:0005840	AT1G75350	2e-24	Ribosomal protein L31	emb2184	LOC_Os01g44210.1	50S ribosomal protein L31, putative, expressed	-	337.163	468.686	542.858	227.887	275.938	292.67	372.091	539.703	415.524	good	449.569	265.498	442.439	0.00675	0.162501	0.93625	0.998442	0.00935	0.197806
GRMZM6G648159			AT5G42350	1e-31	Galactose oxidase/kelch repeat superfamily protein		LOC_Os09g38300.1	OsFBK20 - F-box domain and kelch repeat containing protein, expressed	-	12.7359	8.95062	6.60911	5.36153	5.28729	4.76041	12.7655	9.887	7.56489	good	9.43188	5.13641	10.0725	0.01955	0.309208	0.7898	0.998442	0.00935	0.197806
GRMZM5G877500		GO:0016765	AT2G45300	0	R 3'-termil phosphate cyclase/enolpyruvate transferase, alpha/beta		LOC_Os06g04280.1	3-phosphoshikimate 1-carboxyvinyltransferase, chloroplast precursor, putative, expressed	EPSP-S	12.9473	14.0566	21.5508	13.8647	42.3454	18.5287	13.6087	17.0598	12.7822	good	16.1849	24.9129	14.4836	0.03745	0.44509	0.5903	0.998442	0.00935	0.197806
GRMZM2G142321									-	103.096	146.89	26.0678	68.7517	30.1228	95.7166	85.4036	102.187	153.287	good	92.0179	64.8637	113.626	0.11635	0.745208	0.31585	0.995773	0.0094	0.198155
GRMZM2G578860									-	52.8814	47.6667	10.7484	34.9101	13.8327	28.0585	37.5541	50.7212	47.451	good	37.0988	25.6004	45.2421	0.1056	0.717464	0.35345	0.998442	0.0094	0.198155
GRMZM5G826899			AT4G15550	6e-75	indole-3-acetate beta-D-glucosyltransferase				-	52.0043	34.7107	60.2732	41.6353	18.4179	21.2981	53.1256	34.4238	42.9934	good	48.9961	27.1171	43.5143	0.00155	0.0607364	0.5181	0.998442	0.00945	0.198702
GRMZM2G141009	KOG3079		AT5G26667	4e-68	P-loop containing nucleoside triphosphate hydrolases superfamily protein	PYR6	LOC_Os06g02000.1	adenylate kise, putative, expressed	-	26.7347	26.8376	29.2321	24.5005	7.72372	11.6683	23.5671	20.6749	29.6447	good	27.6015	14.6308	24.6289	0.0017	0.0647432	0.5311	0.998442	0.00945	0.198702
GRMZM2G114954			AT2G27710	3e-15	60S acidic ribosomal protein family				RPP2B	391.017	111.626	402.264	299.24	218.83	87.175	430.213	283.779	297.328	good	301.636	201.748	337.107	0.0544	0.534559	0.5886	0.998442	0.00945	0.198702
GRMZM2G312231			AT2G15890	2e-08	materl effect embryo arrest 14				-	51.074	48.4746	23.2951	36.0509	14.9004	26.6914	64.2782	51.8327	60.2956	good	40.9479	25.8809	58.8022	0.1557	0.827562	0.224	0.924696	0.0095	0.199399
GRMZM2G316749			AT5G58010	6e-09	LJRHL1-like 3				-	16.162	10.6404	9.88287	11.2508	3.85673	4.09923	13.9236	8.23556	15.1303	good	12.2284	6.40225	12.4298	0.01035	0.21155	0.94	0.998442	0.00955	0.199688
GRMZM2G015605	KOG1773	GO:0016021	AT3G05880	9e-11	Low temperature and salt responsive protein family	RCI2A	LOC_Os05g04700.1	OsRCI2-6 - Hydrophobic protein LTI6B, expressed	-	67.6286	106.148	66.6078	71.5403	154.599	131.317	71.8807	93.1511	57.1066	good	80.1281	119.152	74.0461	0.02995	0.392496	0.6544	0.998442	0.00955	0.199688
GRMZM5G835161			AT1G21920	1e-07	Histone H3 K4-specific methyltransferase SET7/9 family protein				-	18.9121	21.2901	7.65453	10.9307	9.22948	9.61266	18.1921	20.0798	24.3481	good	15.9522	9.92428	20.8733	0.11095	0.732105	0.3258	0.998442	0.0096	0.20048
GRMZM2G014988									-	7.81933	8.32975	0.781911	4.45042	1.20638	10.0548	9.16326	5.7235	14.6415	good	5.64366	5.2372	9.84275	0.77105	0.998442	0.01925	0.306928	0.00965	0.201321
GRMZM2G369839									-	44.4418	32.1745	88.5118	81.6383	44.8651	29.213	44.684	28.9511	22.7413	good	55.0427	51.9055	32.1255	0.7666	0.998442	0.00715	0.168598	0.0097	0.201906
GRMZM2G045154			AT1G31920	7e-146	Tetratricopeptide repeat (TPR)-like superfamily protein		LOC_Os02g46980.1	pentatricopeptide, putative, expressed	-	17.0962	20.4675	12.5286	17.7475	8.28623	12.4057	26.7083	18.3508	16.3167	good	16.6974	12.8131	20.4586	0.1473	0.810517	0.25945	0.955327	0.0097	0.201906
GRMZM2G044963	KOG0027	GO:0005509	AT3G43810	5e-80	calmodulin 7	ACAM-2,CAM5	LOC_Os07g48780.1	OsCam1-2 - Calmodulin, expressed	CD3Z	9.78427	25.1107	8.20284	11.921	18.515	36.9207	14.864	15.0117	10.2085	good	14.3659	22.4522	13.3614	0.0332	0.415976	0.72325	0.998442	0.0097	0.201906
GRMZM2G153206			AT4G15800	5e-22	ralf-like 33	RALFL33	LOC_Os12g35670.1	RALFL4 - Rapid ALkalinization Factor RALF family protein precursor, expressed	-	16.2226	11.9063	25.1272	23.2221	31.2851	24.0717	17.5117	15.9298	13.8839	good	17.752	26.193	15.7751	0.0478	0.502921	0.562	0.998442	0.00975	0.202692
GRMZM2G360681	KOG1051	GO:0005524,GO:0019538	AT1G74310	0	heat shock protein 101	ATHSP101,HOT1,HSP101	LOC_Os05g44340.1	heat shock protein 101, putative, expressed	HSP101	3.83112	3.54131	8.14816	5.57442	9.53528	5.39677	4.86262	3.60867	2.89254	good	5.17353	6.83549	3.78794	0.2003	0.898116	0.17995	0.86896	0.00985	0.204206
GRMZM2G412229			AT1G54520	8e-87	unknown protein; FUNCTIONS IN: molecular_function unknown; INVOLVED IN: biological_process unknown; LOCATED IN: chloroplast; EXPRESSED IN: 24 plant structures; EXPRESSED DURING: 15 growth stages; CONTAINS InterPro DOMAIN/s: Protein of unknown function DUF1517 (InterPro:IPR010903); Has 276 Blast hits to 275 proteins in 83 species: Archae - 0; Bacteria - 108; Metazoa - 6; Fungi - 0; Plants - 113; V…		LOC_Os03g48920.1	DUF1517 domain containing protein, putative, expressed	-	21.8618	19.423	28.1887	21.5762	8.67246	11.2496	28.2772	16.8964	22.3695	good	23.1578	13.8328	22.5144	0.0066	0.160478	0.874	0.998442	0.00985	0.204206
GRMZM2G058450			AT1G13195	7e-60	RING/U-box superfamily protein		LOC_Os01g67850.1	zinc finger, RING-type, putative, expressed	-	37.8568	39.4214	42.5994	26.4076	29.5188	25.9358	35.8083	55.0875	39.2459	good	39.9592	27.2874	43.3806	0.0306	0.397863	0.64635	0.998442	0.0101	0.208033
GRMZM2G030433		GO:0003723	AT2G04270	2e-75	Rse E/G-like	RNEE/G	LOC_Os08g23430.1	starch binding domain containing protein, putative, expressed	-	11.4278	11.333	9.86553	8.40294	7.56696	8.64634	12.1311	14.5071	14.2702	good	10.8754	8.20541	13.6361	0.1521	0.820987	0.23825	0.938467	0.0102	0.209519
GRMZM2G045275			AT2G25930	4e-45	hydroxyproline-rich glycoprotein family protein	ELF3,PYK20	LOC_Os01g38530.1	ELF3 protein, putative, expressed	-	43.5827	46.0447	55.3453	35.7804	22.0658	30.0014	50.2682	40.0181	50.4624	good	48.3242	29.2825	46.9162	0.0065	0.158887	0.8705	0.998442	0.0102	0.209519
GRMZM2G065598									-	55.2317	71.6603	4.861	18.019	26.0486	50.7972	45.0977	50.0336	65.1224	good	43.9177	31.6216	53.4179	0.2529	0.950564	0.4444	0.998442	0.0102	0.209519
GRMZM2G029912			AT5G57800	0	Fatty acid hydroxylase superfamily	CER3,FLP1,WAX2,YRE	LOC_Os02g08230.2	WAX2, putative, expressed	-	4.90416	4.4994	14.2332	10.8644	10.8011	8.30831	3.02061	6.65291	6.3899	good	7.87892	9.99127	5.35447	0.2999	0.985446	0.1284	0.77312	0.01025	0.210129
GRMZM2G081114			AT3G47070				LOC_Os03g61090.1	expressed protein	-	855.153	801.672	1365.45	737.007	370.859	347.415	1076.07	830.692	616.374	good	1007.43	485.094	841.045	0.0015	0.059453	0.4291	0.998442	0.01025	0.210129
GRMZM2G031065	KOG1515	GO:0016787,GO:0008152	AT1G47480	9e-50	alpha/beta-Hydrolases superfamily protein		LOC_Os08g37040.1	gibberellin receptor GID1L2, putative, expressed	-	5.37877	5.66047	8.20159	6.73524	9.45845	8.94859	4.77474	5.50682	3.83451	good	6.41361	8.38076	4.70536	0.2156	0.914298	0.17295	0.858615	0.0103	0.210736
GRMZM2G179462	KOG1773	GO:0016021	AT2G38905	1e-14	Low temperature and salt responsive protein family		LOC_Os03g17790.1	OsRCI2-5 - Putative low temperature and salt responsive protein, expressed	-	2.19564	6.27309	0	10.8246	7.26439	7.59269	3.10424	4.50555	2.8774	good	2.82291	8.56056	3.49573	0.1186	0.751357	0.6749	0.998442	0.0103	0.210736
GRMZM5G813783			AT4G33480	6e-35	unknown protein; FUNCTIONS IN: molecular_function unknown; INVOLVED IN: biological_process unknown; LOCATED IN: chloroplast; EXPRESSED IN: 22 plant structures; EXPRESSED DURING: 13 growth stages; CONTAINS InterPro DOMAIN/s: Protein of unknown function DUF3727 (InterPro:IPR022203); Has 348 Blast hits to 348 proteins in 78 species: Archae - 0; Bacteria - 101; Metazoa - 0; Fungi - 0; Plants - 183; V…		LOC_Os04g59570.1	expressed protein	-	90.807	109.383	132.264	85.6983	59.8823	86.9536	121.915	134.625	110.686	good	110.818	77.5114	122.409	0.0459	0.492452	0.56865	0.998442	0.01045	0.21291
GRMZM2G580993			AT1G30820	3e-93	CTP synthase family protein				-	15.9846	11.5498	6.44807	5.03729	8.66356	11.0801	15.3543	12.4413	15.1854	good	11.3275	8.26032	14.327	0.1502	0.81675	0.25455	0.951949	0.0105	0.21356
GRMZM2G176008									-	22.1162	23.1434	30.3904	18.8682	12.4834	11.8075	28.5228	19.7481	21.8487	good	25.2167	14.3864	23.3732	0.00255	0.0852946	0.6775	0.998442	0.0105	0.21356
GRMZM2G347056	KOG0564	GO:0004489,GO:0006555,GO:0055114	AT2G44160	0	methylenetetrahydrofolate reductase 2	MTHFR2	LOC_Os03g60090.1	methylenetetrahydrofolate reductase, putative, expressed	-	30.8007	31.562	32.2306	36.007	81.1454	47.6391	41.1515	32.7622	27.427	good	31.5311	54.9305	33.7802	0.00315	0.098475	0.702	0.998442	0.0105	0.21356
GRMZM2G133621		GO:0005515,GO:0030554	AT5G63490	6e-170	CBS / octicosapeptide/Phox/Bemp1 (PB1) domains-containing protein		LOC_Os01g69900.1	CBS domain-containing protein, putative, expressed	-	32.014	28.9219	24.5483	25.7499	14.8984	23.506	34.6506	30.7296	36.2733	good	28.4947	21.3848	33.8845	0.1115	0.733628	0.32935	0.998442	0.0106	0.215013
GRMZM2G078876			AT2G13820	2e-08	Bifunctiol inhibitor/lipid-transfer protein/seed storage 2S albumin superfamily protein				-	8.31895	5.58202	10.3054	12.8258	12.4118	6.6413	7.50821	4.9922	3.63091	good	8.06879	10.6263	5.37711	0.2772	0.970282	0.1306	0.777537	0.01065	0.215657
GRMZM5G840883			AT3G54140	6e-136	peptide transporter 1				-	66.7875	74.0353	37.2654	53.6389	24.1057	45.924	74.307	62.7504	75.4701	good	59.3627	41.2229	70.8425	0.09315	0.685218	0.39575	0.998442	0.01065	0.215657
GRMZM2G031261		GO:0008083,GO:0008283,GO:0005576	AT3G44735		PHYTOSULFOKINE 3 PRECURSOR	ATPSK3,PSK1,PSK3	LOC_Os12g05260.1	phytosulfokines precursor, putative, expressed	PSK4	4.58651	4.82941	0	5.53181	15.7072	8.81711	5.79582	5.79067	3.5014	good	3.13864	10.0187	5.0293	0.12475	0.764045	0.3492	0.998442	0.01065	0.215657
GRMZM2G325650		GO:0005515	AT1G80440	5e-44	Galactose oxidase/kelch repeat superfamily protein		LOC_Os06g39370.1	OsFBK16 - F-box domain and kelch repeat containing protein, expressed	-	79.7626	77.5224	36.1614	64.3622	30.7529	29.247	88.9923	58.8568	50.0334	good	64.4821	41.454	65.9608	0.0174	0.288844	0.9057	0.998442	0.0107	0.216298
GRMZM2G334655			AT2G37040	2e-130	PHE ammonia lyase 1				-	39.2149	39.9627	86.4903	89.88	205.701	93.669	61.1011	51.9217	25.0117	good	55.2226	129.75	46.0115	0.03605	0.435586	0.6274	0.998442	0.01075	0.216885
GRMZM5G860988									-	43.0203	44.3231	31.3396	25.7887	21.3109	39.261	51.3636	68.8577	46.2861	good	39.561	28.7869	55.5025	0.23	0.931064	0.1708	0.853783	0.0108	0.217576
GRMZM2G177424	KOG3178	GO:0008171,GO:0046983	AT4G35160	5e-36	O-methyltransferase family protein		LOC_Os07g27970.1	O-methyltransferase, putative, expressed	-	46.7288	48.7556	21.6303	34.6116	14.0393	36.328	45.9553	41.7285	47.4673	good	39.0382	28.3263	45.0504	0.08785	0.669387	0.42865	0.998442	0.0109	0.218791
GRMZM2G014558		GO:0016760,GO:0030244,GO:0016020	AT1G55850	0	cellulose synthase like E1	ATCSLE1,CSLE1	LOC_Os09g30130.1	CSLE6 - cellulose synthase-like family E, expressed	-	267.148	285.829	67.2349	254.612	130.426	94.6448	355.803	235.42	299.886	good	206.737	159.894	297.036	0.30175	0.986205	0.14485	0.806478	0.01095	0.21905
GRMZM2G027769									-	11.8125	12.9486	3.8201	10.3637	3.05608	6.94918	14.6565	10.5841	15.0667	good	9.52707	6.78965	13.4358	0.2181	0.916951	0.17095	0.854172	0.01095	0.21905
GRMZM2G083932	KOG3336		AT5G13070	1e-33	MSF1-like family protein		LOC_Os09g31190.1	slowmo homolog, putative, expressed	-	8.28662	8.36126	4.11347	5.243	2.44458	4.46682	7.57142	6.99863	7.37712	good	6.92045	4.05147	7.31572	0.02285	0.337583	0.79565	0.998442	0.011	0.219679
GRMZM2G516220			AT3G03773	1e-08	HSP20-like chaperones superfamily protein		LOC_Os03g26460.1	CS domain containing protein, putative, expressed	-	6.68635	16.4057	6.38	7.7628	3.64571	1.36806	15.652	7.78741	5.25824	good	9.82402	4.25886	9.56588	0.0091	0.194507	0.9209	0.998442	0.01105	0.220146
GRMZM2G413717			AT5G41761	1e-18	unknown protein; FUNCTIONS IN: molecular_function unknown; INVOLVED IN: biological_process unknown; LOCATED IN: cellular_component unknown; BEST Arabidopsis thalia protein match is: unknown protein (TAIR:AT3G55570.1); Has 30201 Blast hits to 17322 proteins in 780 species: Archae - 12; Bacteria - 1396; Metazoa - 17338; Fungi - 3422; Plants - 5037; Viruses - 0; Other Eukaryotes - 2996 (source: NCBI…		LOC_Os01g12190.1	expressed protein	-	56.9136	91.0956	49.4317	35.3328	19.0312	50.7136	34.4156	59.372	85.8401	good	65.8136	35.0259	59.8759	0.0031	0.0975015	0.62845	0.998442	0.01115	0.22102
GRMZM5G804323		GO:0005509,GO:0015979,GO:0009523,GO:0009654,GO:0019898	AT4G21280	4e-54	photosystem II subunit QA	PSBQ,PSBQ-2,PSII-Q	LOC_Os07g36080.1	oxygen evolving enhancer protein 3 domain containing protein, expressed	-	579.449	876.78	1394.63	594.701	260.327	573.221	1078.05	990.334	603.068	good	950.286	476.083	890.484	0.0087	0.189533	0.8148	0.998442	0.01115	0.22102
GRMZM2G703582	KOG0143	GO:0016491,GO:0016706,GO:0055114	AT3G21420	3e-67	2-oxoglutarate (2OG) and Fe(II)-dependent oxygese superfamily protein		LOC_Os10g40934.3	flavonol synthase/flavanone 3-hydroxylase, putative, expressed	-	26.3959	21.7005	16.6288	15.3297	16.3646	12.5279	22	25.0605	27.0427	good	21.5751	14.7407	24.7011	0.05905	0.555758	0.49125	0.998442	0.01115	0.22102
GRMZM2G104538			AT5G04490	8e-64	vitamin E pathway gene 5	VTE5	LOC_Os04g57500.1	phosphatidate cytidylyltransferase, putative, expressed	-	43.2106	42.2848	41.2254	68.0033	38.0209	64.3774	37.8008	34.0752	35.7058	good	42.2403	56.8005	35.8606	0.1032	0.711383	0.36395	0.998442	0.0112	0.221586
GRMZM2G047626		GO:0003682	AT5G59780	2e-61	myb domain protein 59	ATMYB59,ATMYB59-1,ATMYB59-2,ATMYB59-3,MYB59	LOC_Os12g37970.1	MYB family transcription factor, putative, expressed	-	15.1627	23.2866	29.9835	15.327	9.1274	15.9937	14.0889	26.8073	25.424	good	22.8109	13.4827	22.1067	0.0075	0.173342	0.8644	0.998442	0.01125	0.222257
GRMZM2G025648			AT1G73885	3e-20	unknown protein; FUNCTIONS IN: molecular_function unknown; INVOLVED IN: biological_process unknown; LOCATED IN: chloroplast thylakoid membrane, chloroplast; Has 37 Blast hits to 37 proteins in 13 species: Archae - 0; Bacteria - 0; Metazoa - 0; Fungi - 0; Plants - 37; Viruses - 0; Other Eukaryotes - 0 (source: NCBI BLink).		LOC_Os03g50270.1	expressed protein	-	298.442	308.458	449.462	255.334	166.874	194.709	378.364	332.853	289.317	good	352.121	205.639	333.511	0.0057	0.146292	0.78195	0.998442	0.0113	0.223085
GRMZM2G356336									-	6.48821	12.2587	0	12.5638	29.2393	19.1455	4.24711	7.36364	2.93371	good	6.24897	20.3162	4.84815	0.01745	0.289442	0.62965	0.998442	0.01135	0.223485
GRMZM2G425004		GO:0005515	AT3G16510	4e-21	Calcium-dependent lipid-binding (CaLB domain) family protein	(AT)SRC2,SRC2	LOC_Os01g70790.1	SRC2 protein, putative, expressed	-	10.8744	14.3958	10.3781	16.5126	21.0974	18.077	14.2187	10.1146	8.11834	good	11.8828	18.5623	10.8172	0.03775	0.445646	0.67795	0.998442	0.01135	0.223485
GRMZM2G038388	KOG4658	GO:0043531	AT3G14470	1e-116	NB-ARC domain-containing disease resistance protein		LOC_Os07g17250.1	disease resistance RPP13-like protein 1, putative, expressed	-	6.54818	4.79073	2.69968	4.8399	3.56021	3.79666	5.87995	5.29586	8.60524	good	4.67953	4.06559	6.59368	0.474	0.998442	0.072	0.610535	0.0114	0.224096
GRMZM2G029868									-	42.0969	28.2238	5.4807	24.9486	10.101	19.6082	38.0157	26.135	26.0643	good	25.2671	18.2193	30.0717	0.13675	0.789546	0.41095	0.998442	0.0114	0.224096
GRMZM2G047919			AT5G27290	4e-111	unknown protein; LOCATED IN: chloroplast; EXPRESSED IN: 22 plant structures; EXPRESSED DURING: 13 growth stages; BEST Arabidopsis thalia protein match is: unknown protein (TAIR:AT1G54680.3); Has 30201 Blast hits to 17322 proteins in 780 species: Archae - 12; Bacteria - 1396; Metazoa - 17338; Fungi - 3422; Plants - 5037; Viruses - 0; Other Eukaryotes - 2996 (source: NCBI BLink).		LOC_Os01g28540.1	stress regulated protein, putative, expressed	-	33.4756	32.5975	59.6494	27.8025	18.1183	25.4065	44.2404	36.3344	31.9258	good	41.9075	23.7758	37.5002	0.00275	0.0900187	0.54555	0.998442	0.01145	0.224812
GRMZM2G475663			AT1G05690	6e-36	BTB and TAZ domain protein 3	BT3	LOC_Os01g66890.1	BTBZ1 - Bric-a-Brac, Tramtrack, and Broad Complex BTB domain with TAZ zinc finger and Calmodulin-binding domains, expressed	-	20.8273	29.5272	14.8224	15.2088	12.9559	18.9436	24.2944	28.0669	23.5005	good	21.7256	15.7028	25.2873	0.08495	0.658265	0.41655	0.998442	0.01145	0.224812
GRMZM2G303559			AT1G10050	5e-36	glycosyl hydrolase family 10 protein / carbohydrate-binding domain-containing protein				-	8.3573	7.0153	6.64769	6.99601	2.33979	3.64589	9.2889	5.54307	7.94621	good	7.3401	4.32723	7.59273	0.0172	0.286964	0.86875	0.998442	0.01175	0.229179
GRMZM5G883269			AT1G22380	1e-69	UDP-glucosyl transferase 85A3				-	21.3762	18.4042	2.97239	11.8457	10.8329	6.77378	21.8608	17.3344	14.4098	good	14.2509	9.81746	17.8683	0.1335	0.783302	0.3312	0.998442	0.01175	0.229179
GRMZM5G872861			AT1G76680	1e-136	12-oxophytodienoate reductase 1				-	17.2801	92.6162	1.01049	5.59148	69.7242	95.7622	44.1813	41.8656	10.7268	good	36.9689	57.026	32.2579	0.1035	0.712027	0.5812	0.998442	0.01195	0.231714
GRMZM2G529179			AT5G45410	7e-12	unknown protein; FUNCTIONS IN: molecular_function unknown; INVOLVED IN: biological_process unknown; LOCATED IN: cellular_component unknown; EXPRESSED IN: 24 plant structures; EXPRESSED DURING: 15 growth stages; BEST Arabidopsis thalia protein match is: unknown protein (TAIR:AT4G25030.2); Has 124 Blast hits to 124 proteins in 34 species: Archae - 2; Bacteria - 31; Metazoa - 0; Fungi - 0; Plants - …				-	42.9127	19.7332	10.5244	23.4114	8.87056	12.6874	29.9134	22.5988	18.6056	good	24.3901	14.9898	23.7059	0.01005	0.207313	0.8795	0.998442	0.01205	0.233107
GRMZM2G306244									-	44.101	42.3764	0	25.8872	5.65019	10.1045	24.9927	18.188	45.1704	good	28.8258	13.8806	29.4504	0.01595	0.274183	0.93755	0.998442	0.01205	0.233107
GRMZM2G477846			AT4G09890	4e-12	Protein of unknown function (DUF3511)		LOC_Os06g47220.1	expressed protein	-	113.958	135.791	93.0418	126.537	71.233	75.922	175.684	136.892	121.758	good	114.264	91.2307	144.778	0.2082	0.90614	0.1837	0.875288	0.0121	0.233691
GRMZM2G033746			AT5G23850	4e-133	Arabidopsis thalia protein of unknown function (DUF821)	DTA2	LOC_Os04g45140.1	DTA2, putative, expressed	-	3.40561	5.20345	2.90223	6.56953	6.0968	5.2224	3.47176	3.30095	3.53331	good	3.8371	5.96291	3.43534	0.055	0.536503	0.64595	0.998442	0.0122	0.234855
GRMZM2G141679		GO:0003700,GO:0006355	AT4G39780	5e-25	Integrase-type D-binding superfamily protein		LOC_Os09g20350.1	ethylene-responsive transcription factor, putative, expressed	-	26.2984	22.6791	17.3351	26.7722	28.8571	36.1727	21.8732	18.3495	18.6486	good	22.1042	30.6007	19.6238	0.0731	0.614945	0.4996	0.998442	0.0122	0.234855
GRMZM2G079583	KOG1187	GO:0004672,GO:0006468	AT4G18640	6e-97	Leucine-rich repeat protein kise family protein	MRH1	LOC_Os01g48390.1	expressed protein	-	13.7201	11.277	7.88036	16.8451	23.7793	17.0901	11.9037	12.072	12.3843	good	10.9592	19.2382	12.12	0.003	0.0955553	0.6052	0.998442	0.01235	0.23697
GRMZM2G126975									-	6.76104	5.76373	4.44994	8.44117	10.9567	7.12093	4.49051	5.15811	5.84197	good	5.65824	8.8396	5.16353	0.03635	0.437294	0.6773	0.998442	0.0124	0.237434
GRMZM2G064382	KOG1558	GO:0046873,GO:0030001,GO:0055085,GO:0016020	AT1G10970	8e-93	zinc transporter 4 precursor	ATZIP4,ZIP4	LOC_Os06g37010.1	metal cation transporter, putative, expressed	-	41.5669	9.19778	7.77485	19.6797	7.91053	8.16024	50.8692	4.72666	9.17836	good	19.5132	11.9168	21.5914	0.0403	0.460375	0.68335	0.998442	0.0124	0.237434
GRMZM2G012460									-	9.94016	9.8545	1.83284	3.83493	2.79925	7.99982	6.63853	9.84593	10.6894	good	7.20917	4.878	9.05795	0.13015	0.776367	0.3357	0.998442	0.0124	0.237434
AC205608.4_FG004	KOG1237	GO:0005215,GO:0006810,GO:0016020	AT2G02040	1e-116	peptide transporter 2	ATPTR2,ATPTR2-B,NTR1,PTR2,PTR2-B	LOC_Os07g41250.2	peptide transporter PTR2, putative, expressed	-	25.0525	19.1324	9.02445	23.1779	11.2518	11.6182	22.5337	20.1195	30.5295	good	17.7365	15.3493	24.3942	0.4455	0.998442	0.0876	0.668714	0.01245	0.237841
GRMZM2G090018									-	31.1826	25.6925	36.5846	24.5595	13.2817	17.8365	34.8853	26.774	27.1298	good	31.1532	18.5592	29.5964	0.00715	0.168598	0.78425	0.998442	0.0125	0.238576
GRMZM2G053909			AT5G10650	2e-33	RING/U-box superfamily protein				-	131.19	135.627	128.271	103.235	65.0689	97.7325	133.633	135.596	161.136	good	131.696	88.6788	143.455	0.0373	0.444457	0.6568	0.998442	0.01255	0.239089
GRMZM2G064302	KOG2670	GO:0000287,GO:0004634,GO:0006096,GO:0000015	AT2G36530	0	Enolase	ENO2,LOS2	LOC_Os06g04510.1	enolase, putative, expressed	ENO1	344.108	277.376	524.696	259.24	233.342	101.459	359.56	298.42	440.426	good	382.06	198.014	366.135	0.00715	0.168598	0.8618	0.998442	0.0126	0.2396
GRMZM2G557690									-	21.6992	6.02642	0	12.6611	11.2493	0	76.7977	19.6992	38.9399	good	9.24187	7.97013	45.1456	1	1	0.0696	0.600902	0.01265	0.240164
GRMZM2G107839			AT5G59320	3e-24	lipid transfer protein 3	LTP3	LOC_Os12g02340.1	LTPL14 - Protease inhibitor/seed storage/LTP family protein precursor, expressed	-	55.5815	52.9227	153	122.292	87.2297	72.2376	60.6704	69.5155	50.534	good	87.1681	93.9198	60.24	0.69675	0.998442	0.0584	0.553165	0.0127	0.240837
GRMZM2G117608		GO:0006952,GO:0016021	AT2G44110	7e-123	Seven transmembrane MLO family protein	ATMLO1,MLO1	LOC_Os01g66510.1	MLO domain containing protein, putative, expressed	-	87.145	90.7457	39.0536	88.8018	26.077	36.2737	81.15	78.354	89.3027	good	72.3148	50.3842	82.9356	0.0724	0.611919	0.46515	0.998442	0.01285	0.242736
GRMZM2G100003									-	98.3798	48.6344	28.9811	75.0326	26.3972	36.6817	98.7801	61.593	61.0779	good	58.6651	46.0372	73.817	0.20685	0.904309	0.2138	0.912583	0.0129	0.243458
GRMZM5G852876									-	10.3908	5.06646	1.89992	6.46588	1.77326	3.80044	7.80057	6.48023	7.59969	good	5.78573	4.01319	7.2935	0.1355	0.787385	0.3166	0.996347	0.01295	0.243845
AC200314.4_FG002									-	3.29887	8.77454	0	2.12705	0	2.73518	5.94036	7.57435	8.81954	good	4.02447	1.62074	7.44475	0.1021	0.708524	0.12805	0.772249	0.01305	0.24517
GRMZM2G124428			AT1G21270	1e-18	wall-associated kise 2	WAK2	LOC_Os02g42150.2	OsWAK14 - OsWAK receptor-like protein kise, expressed	-	14.2613	9.13011	2.16647	12.474	4.6579	3.34041	11.0012	6.50027	17.1234	good	8.51929	6.8241	11.5416	0.3128	0.993727	0.1439	0.804003	0.01305	0.24517
GRMZM2G102183	KOG1261	GO:0004474,GO:0006097	AT5G03860	0	malate synthase	MLS	LOC_Os04g40990.1	malate synthase, glyoxysomal, putative, expressed	LIP	4.77248	8.90006	0.281682	16.7608	6.32958	6.59578	4.65282	8.29027	4.29586	good	4.65141	9.89539	5.74632	0.0029	0.0935589	0.36985	0.998442	0.01315	0.246043
GRMZM2G008290	KOG1603	GO:0046872,GO:0030001	AT2G36950	2e-20	Heavy metal transport/detoxification superfamily protein		LOC_Os10g30450.1	heavy-metal-associated domain-containing protein, putative, expressed	-	16.1835	20.9957	13.3298	16.218	29.228	33.3518	16.6197	16.8365	16.5334	good	16.8363	26.2659	16.6632	0.0174	0.288844	0.9551	0.998442	0.01315	0.246043
GRMZM2G034174			AT3G45590	2e-18	splicing endonuclease 1				-	12.8313	10.6572	17.9174	8.03511	6.98132	11.8544	13.0122	15.7065	15.4666	good	13.802	8.95694	14.7284	0.03635	0.437294	0.7445	0.998442	0.01315	0.246043
GRMZM2G075058			AT5G50890	1e-99	alpha/beta-Hydrolases superfamily protein		LOC_Os01g47610.1	lipase class 3 family protein, putative, expressed	-	9.6937	14.2125	10.4882	12.1685	13.4248	14.8854	8.05606	7.88457	9.17426	good	11.4648	13.4929	8.37163	0.38465	0.998442	0.1123	0.735149	0.0132	0.246532
GRMZM2G082899									-	32.5618	28.0506	10.7397	18.2346	10.7802	17.2292	27.2746	26.4753	22.5394	good	23.784	15.4147	25.4298	0.0338	0.419805	0.72865	0.998442	0.0132	0.246532
GRMZM2G178333		GO:0016597,GO:0008152	AT2G36840	3e-115	ACT-like superfamily protein		LOC_Os09g39740.1	ACT domain containing protein, expressed	-	5.2063	4.91262	6.30015	4.25291	2.62506	3.50053	6.76651	5.97783	5.37128	good	5.47302	3.4595	6.03854	0.0421	0.470159	0.63775	0.998442	0.0132	0.246532
GRMZM2G088669			AT5G14910	2e-24	Heavy metal transport/detoxification superfamily protein		LOC_Os05g27100.1	expressed protein	-	181.671	211.002	356.688	125.187	128.315	156.654	210.055	239.304	193.197	good	249.787	136.719	214.185	0.0021	0.0747783	0.41405	0.998442	0.01335	0.248269
GRMZM2G176903			AT1G60690	4e-90	D(P)-linked oxidoreductase superfamily protein				-	16.6452	14.6668	25.3121	24.8266	35.5236	33.3749	12.9561	22.6992	13.4386	good	18.8747	31.2417	16.3646	0.0498	0.512237	0.60605	0.998442	0.0134	0.248807
GRMZM2G128971		GO:0006629	AT5G05580	7e-158	fatty acid desaturase 8	FAD8	LOC_Os03g18070.1	omega-3 fatty acid desaturase, chloroplast precursor, putative, expressed	FAD7	217.012	267.509	530.911	181.869	126.737	128.542	308.947	269.465	197.714	good	338.477	145.716	258.709	0.00155	0.0607364	0.30045	0.985836	0.01345	0.249399
AC190975.3_FG004			AT5G57655	1e-35	xylose isomerase family protein		LOC_Os07g47290.1	xylose isomerase, putative, expressed	-	4.17318	1.9454	11.3482	8.9046	10.4403	10.2302	2.04133	5.77086	3.14257	good	5.82226	9.85837	3.65159	0.13185	0.779888	0.2487	0.948247	0.0135	0.249934
GRMZM2G175782			AT3G13000	8e-113	Protein of unknown function, DUF547		LOC_Os06g47770.1	expressed protein	-	10.0656	9.53228	15.0008	21.0803	13.8234	10.2069	10.4815	7.8867	9.94382	good	11.5329	15.0369	9.43734	0.16045	0.83647	0.28855	0.977579	0.01355	0.250188
GRMZM2G057779	KOG2288	GO:0008378,GO:0006486,GO:0016020	AT5G57500	7e-51	Galactosyltransferase family protein		LOC_Os09g26300.1	hypro1, putative, expressed	-	4.32863	3.99059	3.28188	6.49036	5.70894	5.64852	4.58156	2.67747	3.17033	good	3.86703	5.94927	3.47645	0.04815	0.504422	0.6322	0.998442	0.01355	0.250188
GRMZM2G160460		GO:0022857,GO:0055085,GO:0016021	AT1G19450	0	Major facilitator superfamily protein		LOC_Os05g49270.1	transporter family protein, putative, expressed	-	47.7997	29.6579	20.5253	30.6337	14.002	23.1505	39.244	30.0848	36.8771	good	32.661	22.5954	35.402	0.04015	0.459359	0.64625	0.998442	0.0136	0.250831
GRMZM2G051630			AT5G19760	7e-133	Mitochondrial substrate carrier family protein		LOC_Os05g11780.1	mitochondrial carrier protein, putative, expressed	-	12.0303	10.5937	38.9463	21.2574	21.9024	15.0164	15.5546	10.4991	9.77601	good	20.5234	19.3921	11.9432	0.7765	0.998442	0.0097	0.201906	0.01365	0.251026
GRMZM2G072388	KOG0069	GO:0016616,GO:0051287,GO:0008152,GO:0055114,GO:0048037	AT2G45630	1e-75	D-isomer specific 2-hydroxyacid dehydrogese family protein		LOC_Os04g01600.1	erythrote-4-phosphate dehydrogese domain containing protein, expressed	-	18.6328	18.3675	6.33646	15.0559	12.5808	12.2142	26.6158	20.2092	16.1646	good	14.4456	13.2836	20.9965	0.6688	0.998442	0.0516	0.520842	0.01365	0.251026
GRMZM2G003306	KOG1756	GO:0003677	AT5G02560	7e-37	histone H2A 12	HTA12	LOC_Os05g02300.1	Core histone H2A/H2B/H3/H4 domain containing protein, putative, expressed	-	8.43551	10.1787	17.093	14.6353	11.2274	18.3574	7.93708	10.3831	7.39084	good	11.9024	14.74	8.57034	0.311	0.992462	0.13545	0.787316	0.01365	0.251026
GRMZM5G899021									-	1019.68	1187.84	1518.06	866.039	615.738	843.969	1580.71	1433.98	958.738	good	1241.86	775.249	1324.48	0.0302	0.394647	0.7707	0.998442	0.01365	0.251026
GRMZM2G312732									-	27.9034	3.82141	6.93515	12.6052	6.4728	8.09297	5.07307	21.8777	19.7385	good	12.8867	9.05699	15.5631	0.12685	0.769387	0.40695	0.998442	0.01365	0.251026
GRMZM2G047954		GO:0005509,GO:0015979,GO:0009523,GO:0009654,GO:0019898	AT1G06680	4e-74	photosystem II subunit P-1	OE23,OEE2,PSBP-1,PSII-P	LOC_Os07g04840.1	PsbP, putative, expressed	-	681.469	610.089	850.574	506.247	219.718	347.186	756.737	690.425	519.604	good	714.044	357.717	655.589	0.0048	0.1313	0.74125	0.998442	0.0137	0.251331
GRMZM2G075826									-	16.501	26.5928	35.7979	24.3703	16.7057	15.5392	20.4467	79.9945	13.7684	good	26.2972	18.8717	38.0699	0.22445	0.925114	0.1773	0.864643	0.01375	0.251913
GRMZM5G821132			AT1G76450	5e-58	Photosystem II reaction center PsbP family protein				-	138.789	97.2424	219.274	102.342	45.8774	40.1849	143.648	114.798	116.134	good	151.768	62.8014	124.86	0.00275	0.0900187	0.49895	0.998442	0.01375	0.251913
GRMZM2G433446		GO:0010309,GO:0055114	AT5G43850	2e-45	RmlC-like cupins superfamily protein	ARD4,ATARD4	LOC_Os10g28360.1	1,2-dihydroxy-3-keto-5-methylthiopentene dioxygese protein, putative, expressed	-	12.5897	5.52354	8.59217	4.21785	2.74949	1.7206	9.4371	9.1324	4.36218	good	8.9018	2.89598	7.64389	0.0038	0.111584	0.62725	0.998442	0.01385	0.253016
GRMZM2G019307			AT5G35170	4e-61	adenylate kise family protein		LOC_Os08g19140.1	adenylate kise family protein, putative, expressed	-	75.6075	61.4556	83.7246	71.9478	31.9036	41.3237	116.608	59.4279	50.7687	good	73.5959	48.3917	75.6015	0.0225	0.334684	0.8833	0.998442	0.01385	0.253016
GRMZM2G090300			AT2G25520	2e-123	Drug/metabolite transporter superfamily protein				-	26.6724	23.7318	21.0488	32.0416	36.785	28.0483	25.9642	20.0304	15.9369	good	23.8177	32.2916	20.6438	0.09225	0.682916	0.43585	0.998442	0.01385	0.253016
GRMZM2G003930			AT2G01275	1e-58	RING/FYVE/PHD zinc finger superfamily protein		LOC_Os01g03100.1	protein binding protein, putative, expressed	-	4.49324	7.05759	4.63353	7.43088	10.1303	10.0779	5.0088	7.15677	4.35352	good	5.39479	9.21303	5.50636	0.0103	0.210736	0.9285	0.998442	0.014	0.255137
GRMZM2G106408	KOG0157	GO:0005506,GO:0016705,GO:0020037,GO:0055114	AT5G24910	5e-119	cytochrome P450, family 714, subfamily A, polypeptide 1	CYP714A1	LOC_Os03g21400.1	cytochrome P450, putative, expressed	-	9.40952	6.16209	11.4481	11.6798	0.981262	0.6815	8.55771	4.27773	13.1087	good	9.00657	4.44752	8.64805	0.00935	0.197806	0.8376	0.998442	0.01405	0.255654
GRMZM2G133314			AT5G45760	8e-108	Transducin/WD40 repeat-like superfamily protein		LOC_Os01g10790.1	WD domain, G-beta repeat domain containing protein, expressed	-	30.6328	26.8428	34.1162	22.6112	22.2748	24.741	35.672	37.8424	35.0681	good	30.5306	23.209	36.1942	0.131	0.778406	0.34865	0.998442	0.01405	0.255654
GRMZM2G087507	KOG1577		AT1G59950	6e-86	D(P)-linked oxidoreductase superfamily protein		LOC_Os04g37480.1	oxidoreductase, aldo/keto reductase family protein, putative, expressed	AR5	6.97969	12.2558	15.0992	10.6316	9.5628	19.2204	9.35091	7.60366	7.07443	good	11.4449	13.1383	8.00967	0.4795	0.998442	0.07575	0.625533	0.01415	0.256346
GRMZM2G475753									-	38.4712	99.5695	28.8522	26.4691	23.9611	79.4283	36.5775	71.0985	98.2877	good	55.631	43.2862	68.6546	0.20525	0.903243	0.2604	0.95572	0.0142	0.256914
GRMZM2G111501			AT3G44020	1e-26	thylakoid lumel P17.1 protein		LOC_Os01g70460.2	expressed protein	-	72.1673	76.5312	70.8057	57.1757	35.2692	62.5878	100.964	81.7256	61.7623	good	73.1681	51.6776	81.484	0.0564	0.543431	0.54655	0.998442	0.0142	0.256914
GRMZM2G176840		GO:0005509,GO:0015979,GO:0009523,GO:0009654,GO:0019898	AT3G55330	2e-67	PsbP-like protein 1	PPL1	LOC_Os10g32400.2	PsbP, putative, expressed	-	137.833	107.896	211.567	97.111	79.5746	85.4201	154.649	144.248	107.848	good	152.432	87.3686	135.582	0.0038	0.111584	0.5315	0.998442	0.01425	0.257593
GRMZM5G833140	KOG0519	GO:0000156,GO:0000160,GO:0006355,GO:0000155,GO:0007165,GO:0016020,GO:0005524	AT2G01830	0	CHASE domain containing histidine kise protein	AHK4,ATCRE1,CRE1,WOL,WOL1	LOC_Os03g50860.1	histidine kise, putative, expressed	-	52.077	38.2313	27.8218	38.0117	27.8156	24.9691	49.0465	35.122	58.645	good	39.3767	30.2655	47.6045	0.15325	0.823322	0.3131	0.993821	0.0143	0.257989
GRMZM2G005419			AT5G67390	6e-07	unknown protein; BEST Arabidopsis thalia protein match is: Plant protein of unknown function (DUF863) (TAIR:AT1G69360.1); Has 186 Blast hits to 186 proteins in 18 species: Archae - 0; Bacteria - 0; Metazoa - 0; Fungi - 0; Plants - 170; Viruses - 0; Other Eukaryotes - 16 (source: NCBI BLink).		LOC_Os12g32360.1	expressed protein	-	7.19367	12.5823	8.27236	12.4279	18.1019	14.115	6.67994	10.708	9.5076	good	9.34944	14.8816	8.96518	0.025	0.355322	0.8437	0.998442	0.0143	0.257989
GRMZM2G005339	KOG3368	GO:0006888,GO:0005801	AT5G02280	4e-63	SRE-like superfamily protein		LOC_Os07g27150.1	trafficking protein particle complex subunit 4, putative, expressed	-	31.2456	21.0178	22.6937	24.6216	15.0779	15.3899	40.2291	26.5476	21.773	good	24.9857	18.3631	29.5166	0.1159	0.743823	0.3797	0.998442	0.0143	0.257989
GRMZM2G447566		GO:0046872	AT3G16720	7e-14	TOXICOS EN LEVADURA 2		LOC_Os06g34430.1	zinc finger protein, putative, expressed	-	6.43092	6.59157	0.961271	7.67437	12.817	10.2584	5.21469	5.77035	4.58452	good	4.66125	10.2499	5.18985	0.00905	0.19394	0.7245	0.998442	0.01435	0.258384
GRMZM2G109830	KOG0580	GO:0004672,GO:0005524,GO:0006468,GO:0005515	AT3G47570	1e-83	Leucine-rich repeat protein kise family protein		LOC_Os11g07225.1	expressed protein	-	140.767	101.769	52.8547	110.878	53.6985	52.7755	90.7292	100.728	163.517	good	98.4636	72.4507	118.325	0.1164	0.745239	0.3552	0.998442	0.01435	0.258384
GRMZM2G475014		GO:0003677,GO:0006355	AT2G43000	7e-59	C domain containing protein 42	ac042,C042	LOC_Os03g56580.1	no apical meristem protein, putative, expressed	-	53.6494	53.1192	9.75943	39.3723	37.7202	37.9466	48.4752	68.0842	60.302	good	38.8427	38.3464	58.9538	0.947	0.998442	0.03055	0.3974	0.0144	0.258778
GRMZM2G553379	KOG0014	GO:0003677,GO:0046983,GO:0003700,GO:0006355,GO:0005634	AT1G69120	3e-62	K-box region and MADS-box transcription factor family protein	AGL7,AP1	LOC_Os03g54160.2	OsMADS14 - MADS-box family gene with MIKCc type-box, expressed	M15	34.8806	36.7887	35.9439	9.80685	17.7355	38.9723	27.2313	43.6357	35.5336	good	35.8711	22.1715	35.4669	0.0117	0.228419	0.9492	0.998442	0.0144	0.258778
GRMZM2G152549	KOG4176		AT1G14710	2e-68	hydroxyproline-rich glycoprotein family protein		LOC_Os03g13560.1	hydroxyproline-rich glycoprotein family protein, putative, expressed	-	8.69547	6.34152	12.4086	9.20596	20.8922	9.03458	9.79696	8.1479	6.58971	good	9.14853	13.0442	8.17819	0.0639	0.578372	0.54835	0.998442	0.0145	0.259672
GRMZM2G046459		GO:0004553,GO:0005975	AT2G05790	4e-139	O-Glycosyl hydrolases family 17 protein		LOC_Os02g53200.2	glucan endo-1,3-beta-glucosidase precursor, putative, expressed	-	7.96514	4.01977	14.3219	12.2579	19.4329	6.51561	6.91748	8.91792	8.03583	good	8.76894	12.7355	7.95708	0.06725	0.591982	0.6152	0.998442	0.0145	0.259672
GRMZM2G137868	KOG2862	GO:0008152	AT2G13360	0	alanine:glyoxylate aminotransferase	AGT,AGT1,SGAT	LOC_Os08g39300.1	aminotransferase, putative, expressed	-	194.274	183.289	16.2849	126.256	62.4873	141.628	197.486	177.356	179.47	good	131.283	110.124	184.771	0.463	0.998442	0.14905	0.814082	0.01455	0.260117
GRMZM2G121151			AT2G41940	2e-19	zinc finger protein 8	ZFP8	LOC_Os02g53530.1	ZOS2-17 - C2H2 zinc finger protein, expressed	-	18.2014	20.8487	33.5785	20.2451	14.808	10.6982	39.5231	16.101	17.3437	good	24.2095	15.2504	24.3226	0.0126	0.2396	0.98	0.998442	0.01455	0.260117
GRMZM2G053779		GO:0005507,GO:0009055	AT1G72230	8e-23	Cupredoxin superfamily protein		LOC_Os09g29390.1	plastocyanin-like domain containing protein, putative, expressed	-	1.84667	3.4376	10.4391	7.28551	9.63263	7.76104	4.84458	4.56659	3.45253	good	5.24112	8.22639	4.2879	0.1	0.702437	0.48315	0.998442	0.0146	0.26056
GRMZM2G081239	KOG0223	GO:0005215,GO:0006810,GO:0016020	AT5G37810	2e-55	NOD26-like intrinsic protein 4;1	NIP4;2,NLM5	LOC_Os06g12310.1	aquaporin protein, putative, expressed	NIP2-3	6.52541	5.54755	15.1181	9.52722	7.23299	10.8708	2.73522	5.61026	7.93532	good	9.06369	9.21034	5.42693	0.94	0.998442	0.0211	0.322441	0.0147	0.261724
GRMZM2G114137	KOG1601	GO:0008270,GO:0005622,GO:0005515	AT1G25440	1e-52	B-box type zinc finger protein with CCT domain		LOC_Os03g50310.1	CCT/B-box zinc finger protein, putative, expressed	-	95.5871	94.2072	57.5178	87.352	49.4684	40.1745	114.342	85.1299	78.8216	good	82.4374	58.9983	92.7645	0.07195	0.610299	0.52175	0.998442	0.0147	0.261724
GRMZM5G854138									-	112.437	111.717	213.87	51.0491	98.673	88.5136	111.478	142.349	114.874	good	146.008	79.4119	122.9	0.0013	0.0537942	0.3468	0.998442	0.01475	0.262106
GRMZM2G107096			AT5G01750	4e-49	Protein of unknown function (DUF567)		LOC_Os07g12730.1	DUF567 domain containing protein, putative, expressed	-	18.012	19.0526	9.31617	9.33645	12.8138	5.39487	14.8644	15.3924	15.615	good	15.4603	9.18171	15.2906	0.0156	0.270868	0.95285	0.998442	0.01475	0.262106
GRMZM2G165461			AT1G26355	2e-10	SPIRAL1-like1	SP1L1	LOC_Os12g31780.1	nitrilase-associated protein, putative, expressed	-	7.11444	9.53707	9.54699	10.5727	11.6574	9.01314	6.50836	6.17805	5.23916	good	8.73283	10.4144	5.97519	0.4254	0.998442	0.10335	0.711765	0.01485	0.263205
GRMZM2G482739									-	13.5306	16.9326	1.84623	8.6099	6.05564	9.60562	11.1034	17.7334	16.19	good	10.7698	8.09039	15.0089	0.2815	0.973836	0.18265	0.873318	0.0149	0.26347
GRMZM2G076152									-	26.9747	20.6099	23.2715	23.4193	8.12745	16.1722	24.4356	22.8791	27.1276	good	23.6187	15.9063	24.8141	0.0319	0.407338	0.7814	0.998442	0.0149	0.26347
GRMZM2G324544			AT2G34585	4e-11	unknown protein; FUNCTIONS IN: molecular_function unknown; INVOLVED IN: biological_process unknown; LOCATED IN: plasma membrane, vacuole; EXPRESSED IN: 24 plant structures; EXPRESSED DURING: 15 growth stages; Has 43 Blast hits to 43 proteins in 9 species: Archae - 0; Bacteria - 0; Metazoa - 0; Fungi - 0; Plants - 43; Viruses - 0; Other Eukaryotes - 0 (source: NCBI BLink).		LOC_Os07g05950.1	expressed protein	-	12.0864	13.1237	14.0421	20.7494	19.9016	21.7041	14.3759	10.6048	9.42426	good	13.0841	20.785	11.4683	0.05725	0.547602	0.59895	0.998442	0.0149	0.26347
GRMZM2G110276									-	22.5136	27.5399	6.76418	6.98416	8.11702	13.5853	13.4886	31.3506	34.3412	good	18.9392	9.56216	26.3935	0.0977	0.695495	0.3415	0.998442	0.0149	0.26347
GRMZM2G042492		GO:0003735,GO:0006412,GO:0005622,GO:0005840	AT1G29070	2e-23	Ribosomal protein L34		LOC_Os01g59060.1	50S ribosomal protein, putative, expressed	-	365.022	331.853	375.677	268.536	194.262	280.768	495.714	404.931	285.509	good	357.517	247.855	395.385	0.0533	0.529092	0.60815	0.998442	0.01495	0.263903
GRMZM2G099023	KOG0266	GO:0005515	AT4G34380	1e-93	Transducin/WD40 repeat-like superfamily protein		LOC_Os03g42710.1	WD-40 repeat family protein, putative, expressed	-	14.0545	8.35321	11.0989	12.2975	4.81856	2.91038	13.7549	7.87207	11.3384	good	11.1689	6.67548	10.9885	0.01355	0.250188	0.9307	0.998442	0.015	0.264334
GRMZM2G439195		GO:0030410,GO:0030418	AT5G04950	5e-39	nicotiamine synthase 1	ATS3,S3	LOC_Os07g48980.1	nicotiamine synthase, putative, expressed	-	32.2495	40.8407	43.6559	26.1877	17.635	33.2309	42.2927	32.401	44.5798	good	38.9154	25.6845	39.7578	0.0225	0.334684	0.9048	0.998442	0.01505	0.26499
GRMZM2G093272		GO:0006950	AT3G53990	5e-53	Adenine nucleotide alpha hydrolases-like superfamily protein		LOC_Os01g63010.1	universal stress protein domain containing protein, putative, expressed	-	5.95927	6.83521	6.25564	5.85108	19.2132	11.9142	4.19469	7.61755	5.19584	good	6.35004	12.3262	5.66936	0.0121	0.233691	0.71045	0.998442	0.0151	0.265531
GRMZM2G099367			AT5G38660	6e-75	acclimation of photosynthesis to environment	APE1	LOC_Os08g27010.1	APE1, putative, expressed	-	454.939	337.27	519.852	372.815	177.975	203.655	516.587	353.585	362.137	good	437.354	251.482	410.77	0.0089	0.191918	0.7671	0.998442	0.01525	0.267373
GRMZM2G010953	KOG1187	GO:0004672,GO:0005524,GO:0006468	AT2G42960	3e-177	Protein kise superfamily protein		LOC_Os10g35450.1	serine/threonine-protein kise, putative, expressed	PK8-A	3.58923	4.52871	7.31276	8.73468	7.73177	6.27528	4.34225	4.44209	4.81843	good	5.14357	7.58058	4.53426	0.0688	0.598241	0.56415	0.998442	0.01525	0.267373
GRMZM2G152929	KOG0070	GO:0005525	AT5G17060	7e-82	ADP-ribosylation factor B1B	ARFB1B,ATARFB1B	LOC_Os02g03610.1	ADP-ribosylation factor, putative, expressed	-	24.4014	41.2588	27.9839	27.9008	71.83	50.4594	26.4757	40.542	29.2187	good	31.2147	50.0634	32.0788	0.00995	0.205764	0.87825	0.998442	0.01535	0.268614
GRMZM2G029737									-	9.42646	7.55759	1.2596	4.76526	1.41075	7.30838	7.33137	7.32777	12.5572	good	6.08122	4.4948	9.07211	0.3076	0.990781	0.1417	0.799215	0.01545	0.269565
GRMZM2G321053			AT4G38225	2e-62	unknown protein; FUNCTIONS IN: molecular_function unknown; INVOLVED IN: biological_process unknown; LOCATED IN: chloroplast; EXPRESSED IN: 21 plant structures; EXPRESSED DURING: 13 growth stages; Has 35333 Blast hits to 34131 proteins in 2444 species: Archae - 798; Bacteria - 22429; Metazoa - 974; Fungi - 991; Plants - 531; Viruses - 0; Other Eukaryotes - 9610 (source: NCBI BLink).		LOC_Os03g03670.1	expressed protein	-	60.1565	57.3283	83.1731	47.6942	19.956	35.0194	67.2607	52.792	55.0146	good	66.886	34.2232	58.3558	0.0029	0.0935589	0.5023	0.998442	0.01545	0.269565
GRMZM2G364172	KOG1187	GO:0004672,GO:0005524,GO:0006468	AT3G09830	1e-142	Protein kise superfamily protein		LOC_Os02g57420.1	protein kise APK1A, chloroplast precursor, putative, expressed	-	5.0342	6.18212	5.01439	5.88728	11.6717	9.82488	5.41442	7.05085	4.70853	good	5.41024	9.12795	5.7246	0.008	0.179434	0.7764	0.998442	0.01545	0.269565
GRMZM2G036916		GO:0015079,GO:0071805,GO:0016020	AT1G60160	0	Potassium transporter family protein		LOC_Os09g21000.1	potassium transporter, putative, expressed	-	14.2227	12.7772	14.8447	26.5841	23.9264	19.4964	13.8602	14.3328	13.847	good	13.9482	23.3356	14.0133	0.0141	0.256	0.983	0.998442	0.01545	0.269565
GRMZM2G427603									-	19.3204	11.6361	3.51207	10.474	5.40318	4.45851	16.1183	11.2866	7.48132	good	11.4895	6.77856	11.6287	0.0189	0.304043	0.9532	0.998442	0.01545	0.269565
GRMZM2G127328	KOG1303		AT1G24400	1e-166	lysine histidine transporter 2	LHT1	LOC_Os08g03350.1	amino acid transporter, putative, expressed	-	18.4065	19.533	2.16323	13.396	40.3405	22.6791	17.5994	17.7668	12.6695	good	13.3676	25.4719	16.0119	0.0018	0.0674034	0.35545	0.998442	0.01555	0.270341
GRMZM5G824221			AT5G57850	9e-98	D-aminoacid aminotransferase-like PLP-dependent enzymes superfamily protein				-	13.4123	13.1702	8.01752	16.7899	26.1505	14.5151	12.3518	8.27007	13.7007	good	11.5333	19.1518	11.4409	0.01735	0.288477	0.96865	0.998442	0.01555	0.270341
GRMZM2G107082			AT1G09430	0	ATP-citrate lyase A-3	ACLA-3	LOC_Os11g47330.1	ATP-grasp domain containing protein, expressed	-	22.6687	19.626	23.7811	29.7836	46.9032	30.2386	27.2656	23.3829	18.1979	good	22.0253	35.6418	22.9488	0.00685	0.164192	0.82215	0.998442	0.01565	0.271395
GRMZM2G177229	KOG2202	GO:0003676,GO:0046872	AT5G42820	5e-88	Zinc finger C-x8-C-x5-C-x3-H type family protein	ATU2AF35B,U2AF35B	LOC_Os09g31482.1	splicing factor U2AF, putative, expressed	-	93.9924	105.001	83.3902	84.5822	58.3254	32.8564	88.2843	95.4393	91.1663	good	94.1279	58.588	91.63	0.0117	0.228419	0.8825	0.998442	0.01565	0.271395
GRMZM5G830749									-	21.5798	17.3589	9.25808	15.574	7.36438	11.6796	20.241	16.1232	18.7428	good	16.0656	11.5393	18.369	0.08915	0.673461	0.47165	0.998442	0.01585	0.273316
GRMZM5G862663			AT4G09650	2e-44	ATP synthase delta-subunit gene				-	488.424	347.002	580.144	330.636	203.639	255.195	555.442	398.327	337.909	good	471.857	263.157	430.559	0.0064	0.157279	0.671	0.998442	0.0159	0.273836
GRMZM2G082199	KOG1030	GO:0005515	AT3G55470	1e-38	Calcium-dependent lipid-binding (CaLB domain) family protein		LOC_Os01g62430.3	C2 domain containing protein, putative, expressed	-	8.82883	10.5531	4.49656	9.21484	14.8172	17.1351	6.58374	10.2811	7.41191	good	7.9595	13.7224	8.09225	0.0147	0.261724	0.9405	0.998442	0.0159	0.273836
GRMZM2G404530			AT2G35736				LOC_Os08g05970.1	expressed protein	-	21.0843	37.9993	4.74992	9.19764	5.6999	22.2157	33.3269	24.1687	24.8457	good	21.2778	12.3711	27.4471	0.10855	0.725881	0.3963	0.998442	0.0159	0.273836
GRMZM2G084110									-	32.9997	30.3975	15.274	21.5951	12.001	18.2161	27.9392	28.1344	29.03	good	26.2237	17.2707	28.3679	0.04835	0.505047	0.69265	0.998442	0.01595	0.274183
GRMZM2G585079									-	13.1499	19.4725	5.34538	10.4847	4.56139	12.1194	11.1498	14.1484	20.9704	good	12.6559	9.05516	15.4229	0.14005	0.79648	0.3568	0.998442	0.01595	0.274183
GRMZM2G088138									-	110.038	134.474	169.111	112.243	63.8732	87.6963	155.647	118.607	135.197	good	137.874	87.9375	136.484	0.0138	0.252549	0.95695	0.998442	0.01605	0.275273
GRMZM2G375504	KOG4165	GO:0016491,GO:0008152,GO:0055114	AT2G39800	0	delta1-pyrroline-5-carboxylate synthase 1	P5CS2	LOC_Os05g38150.1	amino acid kise, putative, expressed	P5CS	11.0723	9.08135	12.1892	18.3493	19.8178	16.1217	14.4007	11.1736	9.57327	good	10.7809	18.0963	11.7159	0.0038	0.111584	0.64175	0.998442	0.01615	0.276129
GRMZM2G176307	KOG0657	GO:0016620,GO:0055114	AT1G13440	3e-160	glyceraldehyde-3-phosphate dehydrogese C2	GAPC-2,GAPC2	LOC_Os04g40950.1	glyceraldehyde-3-phosphate dehydrogese, putative, expressed	GPC4	25.5607	21.0744	42.3375	13.0121	106.952	19.6293	33.0229	34.506	13.8925	good	29.6575	46.5311	27.1405	0.0406	0.461825	0.6365	0.998442	0.01615	0.276129
GRMZM2G387261									-	6.42183	7.20359	0	5.38451	3.41865	7.12517	8.55405	8.81329	12.4912	good	4.54181	5.30944	9.95285	0.5838	0.998442	0.007	0.166628	0.0162	0.276584
GRMZM2G113421	KOG1187	GO:0004672,GO:0005524,GO:0006468	AT5G38280	5e-84	PR5-like receptor kise		LOC_Os01g02390.1	protein kise domain containing protein, expressed	-	23.4914	21.9857	13.5179	18.4608	18.3481	19.8543	29.1879	26.6029	31.5345	good	19.665	18.8877	29.1084	0.82195	0.998442	0.0276	0.375748	0.0162	0.276584
GRMZM2G058595			AT2G30520	3e-58	Phototropic-responsive NPH3 family protein	RPT2	LOC_Os12g02530.2	BTBN22 - Bric-a-Brac, Tramtrack, Broad Complex BTB domain with non-phototropic hypocotyl 3 NPH3 and coiled-coil domains, expressed	-	163.816	156.524	80.4467	196.504	68.91	82.2369	321.528	140.778	104.812	good	133.596	115.884	189.039	0.4671	0.998442	0.0861	0.66246	0.0162	0.276584
GRMZM5G846343			AT1G64355	6e-43	unknown protein; FUNCTIONS IN: molecular_function unknown; INVOLVED IN: biological_process unknown; LOCATED IN: chloroplast; EXPRESSED IN: 23 plant structures; EXPRESSED DURING: 13 growth stages; CONTAINS InterPro DOMAIN/s: Protein of unknown function DUF3593 (InterPro:IPR021995); Has 35333 Blast hits to 34131 proteins in 2444 species: Archae - 798; Bacteria - 22429; Metazoa - 974; Fungi - 991; P…		LOC_Os05g49650.2	expressed protein	-	84.6127	82.271	105.8	66.205	44.9803	61.1839	93.9553	96.1585	77.6079	good	90.8946	57.4564	89.2406	0.01115	0.22102	0.92135	0.998442	0.01625	0.277151
GRMZM2G054896			AT5G17870	9e-15	plastid-specific 50S ribosomal protein 6	PSRP6	LOC_Os11g34940.1	plastid-specific 50S ribosomal protein 6, chloroplast precursor, putative, expressed	-	149.779	218.449	198.067	129.214	103.712	175.085	234.777	245.542	150.175	good	188.765	136.004	210.165	0.0726	0.612733	0.5565	0.998442	0.01625	0.277151
GRMZM2G034724		GO:0045735	AT1G07750	1e-120	RmlC-like cupins superfamily protein		LOC_Os05g02520.1	cupin domain containing protein, expressed	CL2-2	5.52705	7.28031	16.0715	10.8418	12.8194	13.654	9.37935	7.46346	6.2981	good	9.62629	12.4384	7.71364	0.20385	0.90185	0.2908	0.979385	0.0163	0.277718
GRMZM2G001288		GO:0004553,GO:0005975	AT3G13620	2e-32	Amino acid permease family protein		LOC_Os03g25790.1	glycosyl hydrolases family 17 protein, expressed	-	4.83837	4.39597	0.60693	5.9127	7.46902	6.92982	4.27669	3.81077	3.65116	good	3.28042	6.77051	3.91287	0.0407	0.462327	0.54205	0.998442	0.01635	0.278226
GRMZM2G332801									-	35.3543	62.9723	54.9152	23.8197	27.639	46.0212	31.7264	56.5653	62.1839	good	51.0806	32.4933	50.1585	0.01095	0.21905	0.918	0.998442	0.0164	0.278675
GRMZM2G055165	KOG1740	GO:0003735,GO:0006412,GO:0005622,GO:0005840	AT1G79850	3e-20	ribosomal protein S17	CS17,PRPS17,RPS17	LOC_Os04g59494.1	transportin-2, putative, expressed	RPS17	202.661	185.911	241.685	136.607	116.195	153.793	256.542	222.778	155.403	good	210.086	135.532	211.574	0.0193	0.30731	0.96865	0.998442	0.01655	0.280016
GRMZM2G063988			AT4G24190	4e-64	Chaperone protein htpG family protein		LOC_Os01g25610.1	40S ribosomal protein S4, putative, expressed	-	10.4486	11.8638	7.29258	7.1697	4.11089	5.47056	13.0937	8.8768	7.34452	good	9.86833	5.58372	9.77167	0.0136	0.250831	0.96625	0.998442	0.0166	0.280346
GRMZM2G136072	KOG0069	GO:0016616,GO:0051287,GO:0008152,GO:0055114,GO:0048037	AT2G45630	3e-58	D-isomer specific 2-hydroxyacid dehydrogese family protein		LOC_Os04g01650.1	erythrote-4-phosphate dehydrogese domain containing protein, expressed	-	6.47018	5.66325	4.46195	7.82034	6.96751	10.2123	6.54747	5.14906	3.32666	good	5.53179	8.33338	5.00773	0.05015	0.514238	0.64855	0.998442	0.0166	0.280346
GRMZM2G477503		GO:0009058	AT5G01220	0	sulfoquinovosyldiacylglycerol 2	SQD2	LOC_Os01g04920.1	glycosyl transferase, group 1 domain containing protein, expressed	-	58.8849	11.928	58.0598	43.0894	15.8396	13.5299	15.3419	40.1344	61.8864	good	42.9576	24.153	39.1209	0.004	0.11561	0.6447	0.998442	0.0167	0.281346
GRMZM2G115077		GO:0008299	AT1G17050	8e-66	solanesyl diphosphate synthase 2	SPS2	LOC_Os12g17320.1	polyprenyl synthetase, putative, expressed	-	12.0659	12.2385	9.88114	9.56648	6.36345	8.79549	13.8946	12.224	13.4992	good	11.3952	8.24181	13.2059	0.09845	0.69717	0.43285	0.998442	0.0167	0.281346
GRMZM5G894100			AT4G34050	7e-104	S-adenosyl-L-methionine-dependent methyltransferases superfamily protein				-	55.4551	54.9589	86.3613	48.4355	152.376	60.9881	54.0002	48.4884	42.8872	good	65.5918	87.2665	48.4586	0.2385	0.938781	0.1772	0.864643	0.01675	0.281901
GRMZM2G015033			AT3G15110	1e-27	unknown protein; FUNCTIONS IN: molecular_function unknown; INVOLVED IN: biological_process unknown; LOCATED IN: chloroplast thylakoid membrane; EXPRESSED IN: 20 plant structures; EXPRESSED DURING: 13 growth stages; CONTAINS InterPro DOMAIN/s: Protein of unknown function DUF3082 (InterPro:IPR021434); Has 77 Blast hits to 77 proteins in 38 species: Archae - 0; Bacteria - 37; Metazoa - 0; Fungi - 0;…				-	111.008	105.096	140.387	79.4013	59.9049	86.3423	130.006	115.703	101.664	good	118.83	75.2162	115.791	0.0123	0.23623	0.88425	0.998442	0.01675	0.281901
GRMZM2G009958			AT2G15890	3e-27	materl effect embryo arrest 14	MEE14	LOC_Os03g55670.1	expressed protein	-	26.5193	19.5265	15.2427	18.6147	10.9774	13.2669	29.6153	18.5829	28.0307	good	20.4295	14.2863	25.4096	0.13155	0.779434	0.35925	0.998442	0.0168	0.282513
GRMZM2G159724	KOG1257	GO:0004471,GO:0055114,GO:0051287	AT5G11670	0	DP-malic enzyme 2	ATDP-ME3,DP-ME3	LOC_Os01g52500.2	DP-dependent malic enzyme, putative, expressed	-	92.0871	73.3763	120.099	138.693	149.603	94.2029	86.631	79.5732	72.4327	good	95.1875	127.5	79.5456	0.1431	0.802406	0.35065	0.998442	0.0168	0.282513
GRMZM2G136306	KOG4526		AT2G27290	8e-44	Protein of unknown function (DUF1279)		LOC_Os04g33940.1	protein of unknown function DUF1279 domain containing protein, expressed	-	77.0452	94.5349	121.428	57.8573	68.7263	78.2973	115.53	126.33	74.9079	good	97.6694	68.2936	105.589	0.05155	0.520842	0.677	0.998442	0.017	0.284718
GRMZM2G101024			AT3G57450	3e-11	unknown protein; Has 65 Blast hits to 65 proteins in 11 species: Archae - 0; Bacteria - 0; Metazoa - 0; Fungi - 0; Plants - 65; Viruses - 0; Other Eukaryotes - 0 (source: NCBI BLink).		LOC_Os03g52410.1	expressed protein	-	44.7894	50.0386	17.7249	31.2286	89.2425	74.6576	51.9054	36.0338	36.2504	good	37.5176	65.0429	41.3965	0.00395	0.114646	0.59055	0.998442	0.01705	0.285382
GRMZM2G103812	KOG0918	GO:0008430	AT4G14030	0	selenium-binding protein 1	EDA38,SBP2	LOC_Os01g68770.1	selenium-binding protein, putative, expressed	-	98.0246	200.754	87.9806	66.3056	299.618	328.631	151.53	176.099	75.3862	good	128.92	231.518	134.338	0.0111	0.220558	0.8422	0.998442	0.01715	0.286534
GRMZM2G178693	KOG0223	GO:0005215,GO:0006810,GO:0016020	AT2G37170	9e-134	plasma membrane intrinsic protein 2	PIP2;2,PIP2B	LOC_Os04g44060.1	aquaporin protein, putative, expressed	PIP2-5	18.0633	7.80431	7.41213	5.31666	2.69015	1.19573	15.9942	7.87426	9.03674	good	11.0932	3.06751	10.9684	0.0186	0.301268	0.98065	0.998442	0.0172	0.286964
GRMZM5G886177			AT1G78780	8e-66	pathogenesis-related family protein		LOC_Os01g53090.1	pathogen-related protein, putative, expressed	-	11.6716	12.9429	8.11345	6.41908	8.59425	3.75706	11.0764	11.9301	9.22298	good	10.9093	6.2568	10.7432	0.01405	0.255654	0.9416	0.998442	0.01745	0.289442
GRMZM2G143718		GO:0008270,GO:0005622	AT4G38960	3e-62	B-box type zinc finger family protein		LOC_Os09g35880.1	B-box zinc finger family protein, putative, expressed	-	70.7628	75.779	75.8196	53.6135	40.7154	58.3991	79.0665	72.5659	83.3902	good	74.1205	50.9093	78.3409	0.04305	0.475759	0.7529	0.998442	0.01745	0.289442
GRMZM2G304575	KOG1744	GO:0003677	AT5G59910	5e-37	Histone superfamily protein	H2B,HTB9	LOC_Os08g38300.1	Core histone H2A/H2B/H3/H4 domain containing protein, putative, expressed	-	19.4943	34.8136	18.7833	32.9251	38.836	60.7714	24.3172	29.9346	24.1627	good	24.3637	44.1775	26.1382	0.0102	0.209519	0.76395	0.998442	0.0175	0.290097
GRMZM2G154881			AT3G23600	4e-77	alpha/beta-Hydrolases superfamily protein		LOC_Os05g33110.1	endo-1,3;1,4-beta-D-glucase precursor, putative, expressed	-	308.212	248.505	76.0842	139.169	191.037	173.844	295.057	258.65	233.405	good	210.934	168.017	262.371	0.25775	0.954066	0.2865	0.977579	0.01755	0.290576
GRMZM2G055209		GO:0000166,GO:0046872	AT1G17500	0	ATPase E1-E2 type family protein / haloacid dehalogese-like hydrolase family protein		LOC_Os06g36990.1	phospholipid-transporting ATPase 4, putative, expressed	-	4.905	3.88467	7.80482	7.17534	9.20226	5.53801	5.9365	3.85974	4.22531	good	5.5315	7.3052	4.67385	0.13885	0.793583	0.3822	0.998442	0.01755	0.290576
GRMZM2G051135	KOG3398		AT3G24500	8e-29	multiprotein bridging factor 1C	ATMBF1C,MBF1C	LOC_Os06g39240.1	endothelial differentiation-related factor 1, putative, expressed	-	12.18	11.1661	10.1073	17.5258	14.824	12.3574	11.9315	9.74767	4.14658	good	11.1511	14.9024	8.60858	0.17625	0.863841	0.2613	0.956562	0.0177	0.292416
GRMZM2G151223		GO:0000155,GO:0007165,GO:0016020	AT2G01830	0	CHASE domain containing histidine kise protein	AHK4,ATCRE1,CRE1,WOL,WOL1	LOC_Os02g50480.1	histidine kise, putative, expressed	ZMHK1	3.94078	4.85406	2.11465	5.367	6.73607	7.04852	4.10305	3.93293	4.32114	good	3.6365	6.38386	4.11904	0.00395	0.114646	0.528	0.998442	0.01775	0.292949
GRMZM2G120151			AT5G60970	8e-35	TEOSINTE BRANCHED 1, cycloidea and PCF transcription factor 5	TCP5	LOC_Os05g43760.1	TCP family transcription factor, putative, expressed	-	10.9869	8.7387	22.5526	20.6055	11.537	13.6335	11.0446	9.86977	8.61076	good	14.0927	15.2587	9.84171	0.68645	0.998442	0.0643	0.579899	0.0178	0.293599
GRMZM2G539528									-	7.31495	6.83571	3.54444	3.35691	4.01703	2.06849	6.28438	5.31897	7.63418	good	5.89837	3.14748	6.41251	0.0381	0.447988	0.7568	0.998442	0.0178	0.293599
GRMZM5G852658									-	22.2908	29.3335	20.9897	18.7812	16.0617	10.052	31.5381	29.945	22.3235	good	24.2047	14.965	27.9355	0.0719	0.61025	0.56365	0.998442	0.0178	0.293599
GRMZM2G178645	KOG0743	GO:0005524	AT5G40010	2e-94	AAA-ATPase 1	AATP1	LOC_Os03g58790.1	ATPase, putative, expressed	-	70.1683	56.4941	108.432	49.1999	39.2269	42.7052	46.5169	56.8403	100.786	good	78.3648	43.7107	68.0477	0.0021	0.0747783	0.4464	0.998442	0.01785	0.294013
GRMZM2G079759			AT5G17170	2e-89	rubredoxin family protein	ENH1	LOC_Os08g06530.1	rubredoxin family protein, putative, expressed	-	457.66	422.362	768.885	366.79	247.751	258.582	557.572	514.99	437.088	good	549.636	291.041	503.217	0.0089	0.191918	0.71625	0.998442	0.01785	0.294013
GRMZM2G144196		GO:0003677,GO:0003700,GO:0016987,GO:0006352,GO:0006355	AT2G36990	8e-94	Rpolymerase sigma-subunit F	ATSIG6,SIG6,SIGF,SOLDAT8	LOC_Os08g14450.1	R polymerase sigma factor, putative, expressed	SIG6	88.1976	91.5785	140.919	73.7121	49.7631	80.5395	92.8072	104.158	125.547	good	106.898	68.0049	107.504	0.01935	0.307692	0.97665	0.998442	0.01785	0.294013
GRMZM5G829778	KOG1526	GO:0016616,GO:0055114	AT1G65930	0	cytosolic DP+-dependent isocitrate dehydrogese	cICDH	LOC_Os05g49760.1	dehydrogese, putative, expressed	-	31.1985	27.0262	36.0327	33.7664	65.051	45.606	30.1185	33.234	27.826	good	31.4191	48.1411	30.3928	0.03015	0.39418	0.86425	0.998442	0.01785	0.294013
GRMZM2G344985			AT4G26640	1e-09	WRKY family transcription factor family protein				-	37.0198	36.6469	19.9693	24.1453	21.3006	22.034	41.2642	41.1512	30.9583	good	31.212	22.4933	37.7912	0.13695	0.790204	0.35865	0.998442	0.0179	0.294543
GRMZM2G443833			AT2G36530	7e-24	Enolase				-	1972.81	1317.21	2768.36	1580.51	1220.56	493.416	2038.89	1218.67	1896.15	good	2019.46	1098.16	1717.9	0.00155	0.0607364	0.37515	0.998442	0.01795	0.294838
GRMZM2G135091	KOG0032	GO:0004672,GO:0005524,GO:0006468	AT3G04530	8e-50	phosphoenolpyruvate carboxylase kise 2	ATPPCK1,PPCK1	LOC_Os02g41580.1	CAMK_CAMK_like.14 - CAMK includes calcium/calmodulin depedent protein kises, expressed	PPCK2	33.7015	16.8094	23.8641	25.5719	6.54251	13.0846	20.8614	28.721	22.2481	good	24.7917	15.0663	23.9435	0.0119	0.231232	0.85175	0.998442	0.01795	0.294838
GRMZM2G020772	KOG0724	GO:0003682	AT2G38090	2e-50	Duplicated homeodomain-like superfamily protein		LOC_Os01g04930.1	MYB family transcription factor, putative, expressed	-	17.331	25.6953	13.8771	17.2544	35.9379	36.3349	16.7559	23.1887	18.449	good	18.9678	29.8424	19.4645	0.01435	0.258384	0.88535	0.998442	0.01795	0.294838
GRMZM2G033555	KOG1502	GO:0003824,GO:0050662,GO:0044237	AT2G33590	2e-97	D(P)-binding Rossmann-fold superfamily protein		LOC_Os06g41810.1	reductase, putative, expressed	-	10.1844	4.93502	5.06381	10.2973	9.93265	9.40566	6.82185	4.67343	6.64746	good	6.72774	9.87854	6.04758	0.05745	0.548817	0.62	0.998442	0.01795	0.294838
GRMZM2G007441		GO:0005515	AT2G47450	3e-76	chloroplast sigl recognition particle component (CAO)	CAO,CPSRP43	LOC_Os03g03990.1	sigl recognition particle 43 kDa protein, chloroplast precursor, putative, expressed	-	27.0598	35.9379	53.4999	22.5291	20.1893	26.709	39.4787	37.3925	28.8419	good	38.8325	23.1425	35.2377	0.00535	0.140402	0.58885	0.998442	0.01805	0.296128
GRMZM2G164965	KOG0846		AT3G25920	6e-70	ribosomal protein L15	RPL15	LOC_Os03g12020.1	50S ribosomal protein L15, chloroplast precursor, putative, expressed	-	281.796	219.659	360.189	160.205	146.348	215.606	313.31	294.162	211.415	good	287.215	174.053	272.962	0.0104	0.212309	0.7946	0.998442	0.0181	0.296478
GRMZM2G540538			AT5G03300	2e-166	adenosine kise 2	ADK2	LOC_Os02g41590.1	kise, pfkB family, putative, expressed	-	46.3308	36.4828	60.7035	41.7369	116.342	50.4706	50.0003	47.138	35.5446	good	47.839	69.5165	44.2276	0.05125	0.519464	0.65925	0.998442	0.0181	0.296478
GRMZM2G014400		GO:0003676	AT3G07810	7e-125	R-binding (RRM/RBD/RNP motifs) family protein		LOC_Os07g39560.1	R recognition motif containing protein, putative, expressed	-	9.31296	6.33776	12.7567	5.92146	6.9449	5.98534	11.9249	8.37043	9.47491	good	9.46914	6.2839	9.92341	0.0364	0.437578	0.79995	0.998442	0.0182	0.297703
GRMZM2G327056			AT2G41430	3e-13	dehydration-induced protein (ERD15)				-	28.539	25.5459	44.1555	14.85	25.0438	12.9595	33.0001	29.6699	23.9341	good	32.7468	17.6178	28.868	0.00355	0.106705	0.5255	0.998442	0.01825	0.298226
GRMZM2G175453		GO:0009058	AT3G11670	0	UDP-Glycosyltransferase superfamily protein	DGD1	LOC_Os11g05990.1	digalactosyldiacylglycerol synthase, chloroplast precursor, putative, expressed	-	88.6947	73.9999	120.854	74.0572	39.3394	54.0171	92.2656	83.7675	85.9475	good	94.5162	55.8046	87.3269	0.0059	0.149385	0.6761	0.998442	0.01825	0.298226
GRMZM2G122793		GO:0016730,GO:0055114	AT2G04700	2e-53	ferredoxin thioredoxin reductase catalytic beta chain family protein		LOC_Os09g07570.1	ferredoxin-thioredoxin reductase catalytic chain, chloroplast precursor, putative, expressed	FTRC	375.808	312.812	657.079	270.189	193.953	229.055	382.579	380.209	329.046	good	448.566	231.066	363.945	0.0022	0.0773075	0.3144	0.994614	0.0184	0.299789
GRMZM2G573867		GO:0003856,GO:0009073	AT5G66120	7e-169	3-dehydroquite synthase, putative		LOC_Os09g36800.1	3-dehydroquite synthase, putative, expressed	-	24.303	23.5134	25.3422	29.7911	56.2929	35.9714	28.9086	30.8729	19.2931	good	24.3862	40.6851	26.3582	0.0058	0.147758	0.66465	0.998442	0.01845	0.30019
AC233901.1_FG010			AT2G36895	1e-71	unknown protein; FUNCTIONS IN: molecular_function unknown; INVOLVED IN: biological_process unknown; LOCATED IN: chloroplast; Has 32 Blast hits to 32 proteins in 14 species: Archae - 0; Bacteria - 0; Metazoa - 0; Fungi - 0; Plants - 32; Viruses - 0; Other Eukaryotes - 0 (source: NCBI BLink).		LOC_Os03g05800.1	expressed protein	-	112.319	132.042	103.791	93.689	56.3293	89.4647	137.102	110.265	121.387	good	116.051	79.8277	122.918	0.0381	0.447988	0.74405	0.998442	0.01845	0.30019
GRMZM5G891656	KOG2614		AT4G38540	2e-93	FAD/D(P)-binding oxidoreductase family protein		LOC_Os03g05900.1	expressed protein	-	5.44374	6.66893	6.99701	3.43447	2.24942	3.09418	5.9344	5.19147	4.20467	good	6.36989	2.92602	5.11018	0.00125	0.0522744	0.3038	0.987622	0.0185	0.300826
GRMZM5G849152									-	86.8959	66.7087	26.4942	44.0391	30.4684	54.3661	61.8363	65.7901	80.0941	good	60.0329	42.9579	69.2402	0.11265	0.735519	0.4767	0.998442	0.01855	0.301106
GRMZM5G829337									-	32.4144	21.0177	24.9833	17.5095	10.7336	9.26558	20.2561	23.5203	28.6133	good	26.1385	12.5029	24.1299	0.0089	0.191918	0.75235	0.998442	0.0186	0.301268
GRMZM2G021256		GO:0005509,GO:0015979,GO:0009523,GO:0009654,GO:0019898	AT1G14150	7e-44	PsbQ-like 2	PQL1,PQL2	LOC_Os02g36850.1	oxygen evolving enhancer protein 3, identical, putative, expressed	-	18.9932	11.8379	12.0497	8.63285	8.6758	11.1259	14.8302	16.8599	15.7431	good	14.2936	9.47818	15.8111	0.0612	0.565442	0.6335	0.998442	0.0186	0.301268
GRMZM2G140223									-	82.0083	64.4864	24.7533	56.9547	30.6119	40.3161	86.9684	55.4336	57.0613	good	57.0827	42.6276	66.4878	0.1251	0.764999	0.41695	0.998442	0.0187	0.302473
GRMZM2G032253	KOG3309	GO:0009055,GO:0051536	AT3G16250	3e-49	NDH-dependent cyclic electron flow 1	NDF4	LOC_Os07g30670.1	2Fe-2S iron-sulfur cluster binding domain containing protein, expressed	-	224.756	276.867	365.21	180.338	139.456	211.613	277.941	297.628	265.259	good	288.944	177.136	280.276	0.01295	0.243845	0.88045	0.998442	0.01875	0.302867
GRMZM2G167766		GO:0016020	AT5G36120	1e-42	cofactor assembly, complex C (B6F)	atylmg3,CCB3,YLMG3	LOC_Os01g73540.1	YGGT family protein, putative, expressed	-	69.2862	66.5882	54.5229	57.0173	31.7872	55.4284	85.5085	82.834	58.8815	good	63.4658	48.0776	75.7413	0.1534	0.823544	0.33735	0.998442	0.0188	0.303201
GRMZM2G159901									-	7.27457	7.37086	3.31541	11.8731	14.6707	8.91287	8.57323	6.12262	5.54693	good	5.98695	11.8189	6.74759	0.0062	0.153873	0.6405	0.998442	0.01885	0.30383
GRMZM2G059753			AT3G14830	7e-133	unknown protein; FUNCTIONS IN: molecular_function unknown; INVOLVED IN: biological_process unknown; LOCATED IN: cellular_component unknown; BEST Arabidopsis thalia protein match is: unknown protein (TAIR:AT1G53450.2); Has 35333 Blast hits to 34131 proteins in 2444 species: Archae - 798; Bacteria - 22429; Metazoa - 974; Fungi - 991; Plants - 531; Viruses - 0; Other Eukaryotes - 9610 (source: NCBI …		LOC_Os01g52920.1	expressed protein	-	22.767	20.288	11.6291	17.3042	10.9948	13.6272	24.1559	16.1303	23.6106	good	18.228	13.9754	21.2989	0.1433	0.802928	0.38615	0.998442	0.0189	0.304043
GRMZM2G049813									-	4.49625	3.42209	9.65028	5.38239	5.93868	5.83553	3.21473	3.78084	2.70739	good	5.85621	5.71887	3.23432	0.9199	0.998442	0.0151	0.265531	0.01895	0.304197
GRMZM2G134067			AT3G19900	3e-56	unknown protein; FUNCTIONS IN: molecular_function unknown; INVOLVED IN: biological_process unknown; LOCATED IN: chloroplast; EXPRESSED IN: 23 plant structures; EXPRESSED DURING: 13 growth stages; CONTAINS InterPro DOMAIN/s: Protein of unknown function DUF3067 (InterPro:IPR021420); Has 276 Blast hits to 276 proteins in 83 species: Archae - 0; Bacteria - 112; Metazoa - 0; Fungi - 2; Plants - 59; Vi…		LOC_Os02g58310.2	expressed protein	-	322.027	336.172	362.334	262.829	173.268	185.984	312.576	334.402	346.333	good	340.178	207.36	331.104	0.01475	0.262106	0.89335	0.998442	0.01895	0.304197
GRMZM2G019246			AT1G64720	6e-103	Polyketide cyclase/dehydrase and lipid transport superfamily protein	CP5	LOC_Os04g02910.1	membrane related protein CP5, putative, expressed	-	62.7549	53.5807	38.8772	49.3443	27.864	35.9262	64.7879	52.5529	56.8297	good	51.7376	37.7115	58.0568	0.08395	0.654995	0.52305	0.998442	0.019	0.304644
GRMZM2G406108			AT2G35760	6e-09	Uncharacterised protein family (UPF0497)		LOC_Os03g10030.1	membrane associated DUF588 domain containing protein, putative, expressed	-	21.4067	11.6628	6.71493	10.4712	9.61295	6.71667	20.4815	16.8869	7.91111	good	13.2615	8.93361	15.0932	0.0765	0.627467	0.54085	0.998442	0.01905	0.305269
GRMZM2G058250			AT2G38140		plastid-specific ribosomal protein 4	PSRP4	LOC_Os05g09400.1	30S ribosomal protein S31, chloroplast precursor, putative, expressed	-	375.472	340.004	464.763	228.117	190.839	285.542	395.392	408.221	308.706	good	393.413	234.833	370.773	0.0078	0.177158	0.7586	0.998442	0.0191	0.305715
GRMZM2G036899									-	44.475	50.933	27.7959	33.4658	23.2873	26.9291	40.3327	46.987	42.3252	good	41.068	27.8941	43.215	0.03925	0.455105	0.7768	0.998442	0.0191	0.305715
GRMZM2G048591		GO:0004176,GO:0006508	AT1G75460	2e-69	ATP-dependent protease La (LON) domain protein		LOC_Os07g32560.1	ATP-dependent protease, putative, expressed	-	128.938	124.593	125.59	97.4803	56.8212	85.5718	147.993	119.463	101.597	good	126.374	79.9578	123.018	0.01255	0.239089	0.8829	0.998442	0.01925	0.306928
GRMZM2G359127		GO:0009055,GO:0051536	AT4G14890	4e-41	2Fe-2S ferredoxin-like superfamily protein		LOC_Os03g45710.1	2Fe-2S iron-sulfur cluster binding domain containing protein, expressed	-	71.5101	75.7101	120.448	54.5404	50.8071	60.1238	92.9921	92.0113	67.0465	good	89.2227	55.1571	84.0166	0.0094	0.198155	0.74215	0.998442	0.0193	0.30731
GRMZM2G446515			AT4G00490	0	beta-amylase 2	BAM7,BMY4	LOC_Os02g03690.1	beta-amylase, putative, expressed	-	5.12803	4.44866	7.76734	9.00506	11.1279	8.12428	7.02179	5.75926	4.92494	good	5.78134	9.41908	5.902	0.0133	0.247784	0.91835	0.998442	0.0193	0.30731
GRMZM2G374629			AT1G74450	3e-46	Protein of unknown function (DUF793)		LOC_Os12g06780.1	expressed protein	-	7.74983	5.95774	3.76882	9.91147	7.43879	7.97086	7.61832	4.24922	4.04923	good	5.82546	8.44037	5.30559	0.0569	0.545769	0.6489	0.998442	0.0193	0.30731
GRMZM2G153582		GO:0005515	AT1G06110		SKP1/ASK-interacting protein 16	SKIP16	LOC_Os05g07860.1	uvrB/uvrC motif family protein, expressed	-	118.344	110.939	167.841	93.4773	76.0074	69.5583	121.883	122.723	126.065	good	132.375	79.681	123.557	0.00885	0.191389	0.7154	0.998442	0.01935	0.307692
GRMZM2G027219		GO:0046422,GO:0055114,GO:0009507	AT1G08550	2e-163	non-photochemical quenching 1	AVDE1,NPQ1	LOC_Os04g31040.1	violaxanthin de-epoxidase, putative, expressed	-	53.2297	53.9882	102.415	44.1615	31.2121	47.2868	64.5211	61.8874	60.8498	good	69.8776	40.8868	62.4194	0.00375	0.110784	0.5413	0.998442	0.0194	0.308013
GRMZM2G084369			AT2G18470	1e-27	roline-rich extensin-like receptor kise 4				-	45.0383	39.3557	27.076	28.1263	15.6193	28.5031	39.0164	42.6706	36.5679	good	37.1567	24.0829	39.4183	0.04115	0.465139	0.7758	0.998442	0.01945	0.308274
GRMZM2G175280		GO:0003700,GO:0043565,GO:0006355	AT4G38900	4e-54	Basic-leucine zipper (bZIP) transcription factor family protein		LOC_Os08g43090.1	bZIP family transcription factor, putative, expressed	-	3.85521	2.95825	3.57031	5.08709	5.26819	5.87186	3.15241	2.96645	3.552	good	3.46126	5.40905	3.22362	0.0438	0.479943	0.754	0.998442	0.0195	0.308771
GRMZM2G157010	KOG3299		AT4G38090	6e-72	Ribosomal protein S5 domain 2-like superfamily protein		LOC_Os08g37310.1	uncharacterized protein, YigZ family, putative, expressed	-	24.2487	18.261	19.0919	19.0041	11.3287	11.3814	27.1554	20.3697	17.2148	good	20.5339	13.9047	21.58	0.04045	0.460879	0.7895	0.998442	0.01955	0.309208
GRMZM2G064426			AT3G53340	5e-50	nuclear factor Y, subunit B10				-	15.2857	15.3119	18.0037	18.9874	21.7245	23.3387	12.6219	14.4784	12.819	good	16.2004	21.3502	13.3064	0.1665	0.845938	0.3384	0.998442	0.01955	0.309208
GRMZM2G147172			AT2G26160		F-box family protein with a domain of unknown function (DUF295)		LOC_Os10g07430.1	expressed protein	-	28.4512	29.6304	21.9216	31.1578	10.8715	10.1192	33.1163	25.4124	24.0352	good	26.6677	17.3828	27.5213	0.03145	0.403711	0.86015	0.998442	0.0196	0.30988
GRMZM2G121494			AT2G05620	2e-35	proton gradient regulation 5	PGR5	LOC_Os08g45190.1	PGR5, putative, expressed	PGR5	333.351	370.682	484.247	215.517	201.679	233.807	369.01	450.796	246.297	good	396.093	217.001	355.368	0.0031	0.0975015	0.61005	0.998442	0.0198	0.311672
GRMZM2G007140	KOG0143	GO:0016491,GO:0016706,GO:0055114	AT1G06650	6e-64	2-oxoglutarate (2OG) and Fe(II)-dependent oxygese superfamily protein		LOC_Os03g48430.1	1-aminocyclopropane-1-carboxylate oxidase homolog 4, putative, expressed	-	39.8513	35.2771	24.2098	23.5966	23.6045	31.177	50.2542	43.7969	26.6773	good	33.1127	26.126	40.2428	0.1937	0.888717	0.28885	0.977794	0.01985	0.312103
GRMZM2G087870	KOG0005	GO:0005515	AT5G03240	5e-20	polyubiquitin 3	UBQ10	LOC_Os09g27930.1	ubiquitin fusion protein, putative, expressed	-	7.37405	14.896	5.7929	8.6678	16.629	19.5986	8.0756	9.91071	9.4364	good	9.35432	14.9651	9.1409	0.0291	0.386686	0.91855	0.998442	0.02005	0.313875
GRMZM2G040508	KOG1187	GO:0005515,GO:0004672,GO:0006468	AT3G47090	1e-106	Leucine-rich repeat protein kise family protein		LOC_Os02g40240.1	receptor kise, putative, expressed	-	62.87	40.1807	37.4051	58.196	19.8073	18.8008	45.4966	38.6453	69.7265	good	46.8186	32.268	51.2895	0.05225	0.52465	0.6203	0.998442	0.02005	0.313875
GRMZM2G130868			AT1G71110	1e-106	unknown protein; FUNCTIONS IN: molecular_function unknown; INVOLVED IN: biological_process unknown; LOCATED IN: endomembrane system; BEST Arabidopsis thalia protein match is: unknown protein (TAIR:AT2G12400.1); Has 173 Blast hits to 169 proteins in 21 species: Archae - 0; Bacteria - 0; Metazoa - 3; Fungi - 0; Plants - 165; Viruses - 0; Other Eukaryotes - 5 (source: NCBI BLink).		LOC_Os01g03110.1	expressed protein	-	15.7241	16.451	18.9983	18.7365	28.5558	19.9728	14.6203	13.5879	16.2501	good	17.0578	22.4217	14.8194	0.12955	0.775135	0.43155	0.998442	0.02005	0.313875
GRMZM2G053939			AT1G17290	3e-46	alanine aminotransferas	ALAAT2	LOC_Os07g42600.1	aminotransferase, classes I and II, domain containing protein, expressed	-	16.9406	11.0915	32.5786	18.7216	27.7679	20.7134	16.7759	11.8095	11.3826	good	20.2036	22.401	13.3227	0.63615	0.998442	0.07105	0.606896	0.0201	0.314004
GRMZM2G358153									-	19.1005	16.7572	1.51635	5.78532	20.7523	10.2911	27.5962	19.449	11.7475	good	12.458	12.2762	19.5976	0.94645	0.998442	0.0285	0.382151	0.02015	0.314192
GRMZM2G047042			AT2G43950	3e-68	chloroplast outer envelope protein 37	ATOEP37,OEP37	LOC_Os12g12370.1	outer envelope protein, putative, expressed	-	44.8826	37.5988	57.0665	36.7181	23.6286	30.7619	57.5658	45.7713	35.6548	good	46.516	30.3695	46.3306	0.0196	0.30988	0.9829	0.998442	0.02015	0.314192
GRMZM2G313058			AT1G61660	2e-30	basic helix-loop-helix (bHLH) D-binding superfamily protein		LOC_Os05g42180.1	ethylene-responsive protein related, putative, expressed	-	10.9196	10.6689	4.35042	4.47098	6.57397	8.21893	11.4067	9.65073	10.7087	good	8.64631	6.42129	10.5887	0.17365	0.859357	0.3278	0.998442	0.02015	0.314192
GRMZM5G898668	KOG1021		AT1G27440	0	Exostosin family protein	ATGUT1,GUT2,IRX10	LOC_Os01g70200.1	exostosin family domain containing protein, expressed	-	5.34125	6.07434	6.72227	3.3082	4.27633	4.13104	5.13221	7.963	6.13041	good	6.04595	3.90519	6.40854	0.0407	0.462327	0.7771	0.998442	0.0202	0.314675
GRMZM2G416725									-	60.1638	73.7885	30.16	55.4909	31.9173	33.734	68.5333	50.7654	66.3118	good	54.7041	40.3807	61.8702	0.10625	0.719104	0.50505	0.998442	0.0203	0.31546
GRMZM2G147726		GO:0005525	AT2G24765	3e-94	ADP-ribosylation factor 3	ARF3,ARL1,ATARL1	LOC_Os08g15040.1	ADP-ribosylation factor, putative, expressed	-	21.1815	15.8569	19.8583	31.8683	31.2362	23.475	24.868	15.2766	16.1685	good	18.9656	28.8598	18.771	0.02685	0.369859	0.95635	0.998442	0.0204	0.316064
GRMZM2G149751		GO:0003871,GO:0009086	AT5G17920	0	Cobalamin-independent synthase family protein	ATCIMS,ATMETS,ATMS1	LOC_Os12g42884.1	5-methyltetrahydropteroyltriglutamate--homocysteine methyltransferase, putative, expressed	-	40.1554	35.9874	78.326	74.3364	114.3	53.718	49.7829	41.1182	32.9444	good	51.4896	80.7848	41.2818	0.1291	0.774703	0.4352	0.998442	0.0204	0.316064
AC208201.3_FG002	KOG0698	GO:0003824	AT2G30020	3e-81	Protein phosphatase 2C family protein		LOC_Os03g18150.1	protein phosphatase 2C, putative, expressed	PP2C	4.705	6.88181	9.23309	5.52153	11.5079	10.9748	5.09589	5.93011	5.86718	good	6.93997	9.33474	5.63106	0.1683	0.849293	0.3501	0.998442	0.02045	0.316483
GRMZM2G147544			AT2G29670	4e-70	Tetratricopeptide repeat (TPR)-like superfamily protein		LOC_Os01g63620.1	expressed protein	-	20.7275	25.3801	23.6154	29.4251	29.6888	35.4391	23.639	22.1294	14.5985	good	23.241	31.5177	20.1223	0.11895	0.75271	0.45535	0.998442	0.02055	0.317378
GRMZM2G036282			AT1G60010	9e-21	unknown protein; FUNCTIONS IN: molecular_function unknown; INVOLVED IN: N-termil protein myristoylation; LOCATED IN: cellular_component unknown; EXPRESSED IN: 22 plant structures; EXPRESSED DURING: 13 growth stages; BEST Arabidopsis thalia protein match is: unknown protein (TAIR:AT1G10530.1); Has 185 Blast hits to 185 proteins in 18 species: Archae - 0; Bacteria - 0; Metazoa - 0; Fungi - 3; Plant…		LOC_Os02g50810.1	expressed protein	-	4.42561	5.53604	5.34612	6.90752	16.9407	7.42452	7.5335	6.44023	4.84977	good	5.10259	10.4242	6.2745	0.00205	0.073536	0.3645	0.998442	0.0206	0.317498
GRMZM2G166194									-	8.40382	6.91175	5.10702	6.71973	2.58039	2.15117	7.47756	8.68743	6.20285	good	6.80753	3.8171	7.45595	0.0448	0.485817	0.72275	0.998442	0.0206	0.317498
GRMZM2G056702	KOG1021		AT5G61840	0	Exostosin family protein	ATGUT1,GUT2,IRX10	LOC_Os01g70190.1	exostosin family domain containing protein, expressed	-	7.95435	9.83309	19.6102	11.3788	13.9881	11.2198	7.03928	7.95393	8.00849	good	12.4659	12.1956	7.66723	0.91165	0.998442	0.01675	0.281901	0.02065	0.317736
GRMZM2G131205			AT1G15950	2e-127	cinmoyl coa reductase 1				CCR	53.3993	63.618	137.854	59.9552	189.229	65.3726	81.2835	74.8041	36.3758	good	84.9571	104.852	64.1545	0.3403	0.998442	0.16	0.836068	0.0207	0.318091
GRMZM2G400005			AT2G46240	9e-24	BCL-2-associated athanogene 6	ATBAG6,BAG6			-	9.0182	8.08612	13.3813	7.86416	2.62273	3.61366	8.48416	7.042	13.6489	good	10.1619	4.70018	9.72502	0.0149	0.26347	0.87015	0.998442	0.02075	0.318622
GRMZM2G175816			AT5G47240	5e-97	nudix hydrolase homolog 8	atnudt8,NUDT8	LOC_Os04g46280.1	hydrolase, NUDIX family, domain containing protein, expressed	-	141.086	149.062	142.234	122.904	71.7438	103.667	143.132	154.907	169.729	good	144.127	99.4383	155.923	0.05435	0.534385	0.68905	0.998442	0.02075	0.318622
GRMZM2G074358		GO:0003677,GO:0006355	AT2G17040	1e-59	C domain containing protein 36	ac036,C036	LOC_Os06g51070.1	no apical meristem protein, putative, expressed	-	20.175	20.2522	6.42849	10.1139	11.5036	11.2799	15.3537	16.2952	19.1033	good	15.6186	10.9658	16.9174	0.07005	0.602962	0.67435	0.998442	0.02075	0.318622
GRMZM2G002165			AT5G44650	4e-59	nucleus-encoded thylakoid protein, cooperates with the plastid-encoded Ycf3 protein in photosystem i assembly. Also induces tolerance to multiple environmental stresses and reduces photooxidative damage.	AtCEST,CEST	LOC_Os01g58470.1	expressed protein	-	87.8965	81.4999	151.989	69.5744	59.798	78.4202	114.204	105.362	94.4856	good	107.128	69.2642	104.684	0.02045	0.316483	0.9043	0.998442	0.02095	0.32086
GRMZM2G438299			AT5G44860	9e-68	unknown protein; BEST Arabidopsis thalia protein match is: unknown protein (TAIR:AT4G19950.1); Has 233 Blast hits to 227 proteins in 25 species: Archae - 0; Bacteria - 13; Metazoa - 1; Fungi - 0; Plants - 216; Viruses - 0; Other Eukaryotes - 3 (source: NCBI BLink).		LOC_Os01g58620.1	expressed protein	-	14.2631	13.2642	7.04552	17.8849	21.0643	20.8114	15.7694	11.926	10.4267	good	11.5243	19.9202	12.7074	0.00695	0.165772	0.6302	0.998442	0.021	0.321387
GRMZM2G002756			AT1G68660	2e-52	Ribosomal protein L12/ ATP-dependent Clp protease adaptor protein ClpS family protein				-	360.032	282.321	316.116	325.459	143.948	179.26	385.618	305.224	325.443	good	319.49	216.222	338.762	0.0462	0.494452	0.7624	0.998442	0.02115	0.323085
GRMZM2G158083		GO:0016747	AT5G48930	2e-164	hydroxycinmoyl-CoA shikimate/quite hydroxycinmoyl transferase	HCT	LOC_Os04g42250.2	transferase family protein, putative, expressed	-	9.03306	7.73204	22.7129	10.0602	20.6048	9.23221	10.141	7.38668	7.99862	good	13.1593	13.2991	8.50877	0.95675	0.998442	0.0302	0.394647	0.0212	0.32373
GRMZM2G171871		GO:0005198,GO:0009507	AT1G51110	2e-93	Plastid-lipid associated protein PAP / fibrillin family protein		LOC_Os07g28790.1	PAP fibrillin family domain containing protein, expressed	-	95.0145	86.2571	168.051	86.8654	44.0628	58.9337	101.748	94.5509	94.9276	good	116.441	63.2873	97.0755	0.0014	0.0564635	0.3327	0.998442	0.02125	0.324134
GRMZM2G149295		GO:0047800,GO:0055114	AT3G58670	9e-63	Protein of unknown function (DUF1637)		LOC_Os09g14700.2	2-aminoethanethiol dioxygese, putative, expressed	-	18.6336	18.0494	14.9128	5.71051	14.2449	11.2616	21.5492	16.9265	14.5419	good	17.1986	10.4057	17.6725	0.029	0.385978	0.89805	0.998442	0.02125	0.324134
GRMZM2G074604		GO:0016841,GO:0009058	AT3G53260	0	phenylalanine ammonia-lyase 2	ATPAL2,PAL2	LOC_Os02g41630.2	phenylalanine ammonia-lyase, putative, expressed	-	15.6635	21.6231	58.6614	11.3928	55.7438	23.387	21.4253	22.8461	13.2196	good	31.9827	30.1745	19.1637	0.78135	0.998442	0.01025	0.210129	0.0213	0.324597
GRMZM5G862808									-	6.38675	8.52568	2.60895	3.01488	2.7394	5.54668	6.20296	8.58355	7.22479	good	5.84046	3.76699	7.3371	0.1382	0.792552	0.4008	0.998442	0.0213	0.324597
GRMZM2G095333	KOG0544	GO:0006457	AT5G45680	4e-52	FK506-binding protein 13	ATFKBP13,FKBP13	LOC_Os06g45340.1	peptidyl-prolyl cis-trans isomerase, FKBP-type, putative, expressed	-	221.25	218.069	415.847	166.478	150.881	156.451	285.065	259.791	184.746	good	285.055	157.937	243.201	0.00355	0.106705	0.4307	0.998442	0.02135	0.32506
GRMZM2G071996			AT1G75690	3e-37	DJ/Hsp40 cysteine-rich domain superfamily protein		LOC_Os03g14040.1	expressed protein	-	18.4535	11.6888	34.1972	7.96466	6.44352	9.02897	18.5421	17.4587	15.0293	good	21.4465	7.81238	17.01	0.00645	0.158038	0.50135	0.998442	0.0214	0.325342
GRMZM2G027962									-	36.5193	22.8864	20.3561	18.1323	14.2757	16.9259	27.5888	29.5389	22.9387	good	26.5873	16.4446	26.6888	0.0216	0.326701	0.98375	0.998442	0.02145	0.325923
GRMZM2G152729			AT3G42170	3e-12	BED zinc finger ;hAT family dimerisation domain				-	6.95591	7.18243	4.70428	5.41958	3.99864	3.82388	7.27904	8.14555	9.36333	good	6.28087	4.41403	8.26264	0.1982	0.894967	0.28265	0.974676	0.0215	0.326323
GRMZM2G130046		GO:0016757	AT3G25140	0	Nucleotide-diphospho-sugar transferases superfamily protein	GAUT8,QUA1	LOC_Os02g29530.1	glycosyl transferase 8 domain containing protein, putative, expressed	-	5.22082	4.39931	10.8125	7.42898	9.93657	7.93911	6.3862	5.02248	4.64296	good	6.81088	8.43489	5.35055	0.27585	0.969396	0.23825	0.938467	0.02155	0.326483
GRMZM2G054803	KOG1602	GO:0016765	AT5G58770	9e-64	Undecaprenyl pyrophosphate synthetase family protein		LOC_Os01g63830.1	dehydrodolichyl diphosphate synthase, putative, expressed	-	61.4063	75.654	12.2515	89.2123	69.7503	94.2663	63.5315	58.5389	43.6607	good	49.7706	84.4096	55.2437	0.00815	0.18147	0.5933	0.998442	0.02155	0.326483
GRMZM5G867428									-	111.511	119.322	37.8432	70.4145	21.6247	43.4013	99.0299	72.6138	79.8449	good	89.5587	45.1468	83.8295	0.0133	0.247784	0.7916	0.998442	0.0216	0.326701
GRMZM2G026855	KOG1196	GO:0008270,GO:0016491,GO:0055114,GO:0004650,GO:0005975	AT1G65560	7e-130	Zinc-binding dehydrogese family protein		LOC_Os01g66720.1	DP-dependent oxidoreductase, putative, expressed	-	11.5725	11.918	11.5799	14.319	24.0615	14.3891	11.94	13.1716	8.95991	good	11.6901	17.5899	11.3572	0.033	0.414852	0.87725	0.998442	0.02165	0.327278
GRMZM5G840284			AT5G23950	1e-09	Calcium-dependent lipid-binding (CaLB domain) family protein				-	30.7398	32.3745	24.2283	30.7121	85.8165	38.8594	40.0401	20.521	20.5386	good	29.1142	51.796	27.0332	0.0408	0.462891	0.77825	0.998442	0.0217	0.327675
GRMZM5G893437									-	16.3689	18.4034	11.451	16.9405	9.16079	11.4931	19.4091	41.1101	23.7828	good	15.4078	12.5315	28.1007	0.56095	0.998442	0.0686	0.597696	0.0218	0.328465
GRMZM2G036807									-	13.0046	8.80332	7.04266	6.48755	3.28657	4.69916	8.20931	8.67537	13.2727	good	9.61686	4.82443	10.0525	0.0286	0.382934	0.87735	0.998442	0.0218	0.328465
GRMZM2G094428		GO:0016747	AT3G62160	1e-64	HXXXD-type acyl-transferase family protein		LOC_Os01g42880.1	transferase family protein, putative, expressed	-	4.76525	4.8974	6.50603	6.47703	12.5783	5.25551	5.08119	4.81274	5.04314	good	5.38956	8.10361	4.97902	0.0529	0.527781	0.7077	0.998442	0.02185	0.329039
GRMZM2G517332			AT1G80950	6e-33	Phospholipid/glycerol acyltransferase family protein		LOC_Os05g28960.1	acyltransferase, putative, expressed	-	11.0612	6.28272	10.2618	7.71385	8.60035	5.86809	14.9279	14.6702	11.7277	good	9.20191	7.3941	13.7753	0.4306	0.998442	0.1251	0.764999	0.0219	0.329312
GRMZM2G019807			AT1G34000	1e-32	one-helix protein 2	OHP2	LOC_Os01g40710.1	high light inducible protein, putative, expressed	-	168.977	151.003	237.596	112.591	98.78	120.852	185.635	177.482	143.119	good	185.859	110.741	168.745	0.00565	0.145505	0.60095	0.998442	0.02195	0.329764
GRMZM2G060079		GO:0016491,GO:0016706,GO:0055114	AT4G02940	9e-116	oxidoreductase, 2OG-Fe(II) oxygese family protein		LOC_Os05g33310.1	oxidoreductase, 2OG-Fe oxygese family protein, putative, expressed	-	42.7133	40.6107	160.761	67.1894	80.4517	44.6947	46.874	37.2105	40.3971	good	81.3617	64.1119	41.4939	0.2816	0.973897	0.00465	0.128429	0.022	0.330096
GRMZM2G034917	KOG1515	GO:0016787,GO:0008152	AT1G49640	8e-55	alpha/beta-Hydrolases superfamily protein		LOC_Os09g28280.1	gibberellin receptor GID1L2, putative, expressed	-	39.4171	39.1777	17.1902	26.1893	24.9458	26.2569	40.5705	43.6145	33.3349	good	31.9283	25.7973	39.1733	0.24515	0.945608	0.2694	0.963612	0.02205	0.330546
GRMZM2G019335			AT1G06040	2e-57	B-box zinc finger family protein	STH	LOC_Os02g39360.1	B-box zinc finger family protein, putative, expressed	-	91.4074	109.672	57.4633	78.1897	44.9164	78.0212	113.277	96.6203	95.2703	good	86.1809	67.0424	101.723	0.17475	0.8614	0.3595	0.998442	0.02215	0.331565
GRMZM2G024806			AT4G18380	2e-83	F-box family protein		LOC_Os05g41130.1	OsFBX168 - F-box domain containing protein, expressed	-	26.156	28.482	24.7823	20.2318	16.9085	18.8306	33.6622	30.9855	19.6128	good	26.4734	18.657	28.0868	0.04955	0.510936	0.7387	0.998442	0.0222	0.332073
GRMZM2G126026			AT5G53420	1e-42	CCT motif family protein		LOC_Os05g51690.1	CCT motif family protein, expressed	-	29.7387	36.0487	50.0448	73.8651	71.9237	53.1089	37.1682	35.929	29.1538	good	38.6107	66.2992	34.0837	0.0911	0.679504	0.7	0.998442	0.0222	0.332073
GRMZM5G801627		GO:0046872	AT2G19810	2e-66	CCCH-type zinc finger family protein		LOC_Os05g10670.1	zinc finger CCCH type family protein, putative, expressed	-	33.8215	34.7299	14.2296	61.0217	51.4593	30.1333	37.5781	25.5543	30.8161	good	27.5937	47.5381	31.3162	0.00275	0.0900187	0.4869	0.998442	0.02225	0.3324
GRMZM2G303044	KOG1752	GO:0009055,GO:0015035,GO:0045454	AT5G11930	2e-18	Thioredoxin superfamily protein		LOC_Os01g09830.1	OsGrx_A2 - glutaredoxin subgroup III, expressed	-	6.96511	8.77367	7.54228	17.4544	10.2479	11.8542	12.5616	6.687	5.19395	good	7.76035	13.1855	8.14752	0.0108	0.217576	0.8214	0.998442	0.02225	0.3324
GRMZM2G056283			AT2G39450	5e-36	Cation efflux family protein	ATMTP11,MTP11	LOC_Os01g62070.2	cation efflux family protein, putative, expressed	-	15.0754	11.6501	9.06121	11.2397	6.91947	7.41821	17.1494	14.2658	14.0671	good	11.9289	8.52579	15.1608	0.18995	0.884811	0.31665	0.996347	0.0223	0.332966
GRMZM2G105173									-	8.16118	7.59079	1.57255	6.4518	1.65531	6.87038	8.66438	6.87675	9.43528	good	5.77484	4.9925	8.32547	0.53245	0.998442	0.09385	0.686642	0.02235	0.333472
GRMZM2G321297			AT2G04240	1e-14	RING/U-box superfamily protein				-	13.8781	18.4405	4.53274	9.94083	27.6165	30.5658	12.8627	15.5262	10.9435	good	12.2838	22.7077	13.1108	0.01305	0.24517	0.79145	0.998442	0.0224	0.334037
GRMZM2G132431									-	11.3234	9.98139	13.5858	7.86239	6.88993	5.58087	13.6074	10.9751	8.50977	good	11.6302	6.77773	11.0308	0.0094	0.198155	0.78665	0.998442	0.02245	0.334482
AC234520.1_FG003		GO:0003682	AT2G03500	2e-25	Homeodomain-like superfamily protein		LOC_Os12g39640.1	MYB family transcription factor, putative, expressed	-	70.0868	122.43	64.2483	58.693	55.7545	54.1136	101.86	90.5153	65.0022	good	85.5884	56.187	85.7925	0.02225	0.3324	0.9883	0.998442	0.02245	0.334482
GRMZM2G107774			AT1G13920	4e-18	Remorin family protein		LOC_Os03g11300.2	expressed protein	-	14.5398	23.2327	12.6586	13.138	13.2606	15.7503	19.7339	22.2182	22.0351	good	16.8104	14.0496	21.3291	0.3353	0.998442	0.1961	0.892255	0.02255	0.335066
GRMZM2G055467	KOG1520	GO:0016844,GO:0009058	AT2G41290	3e-73	strictosidine synthase-like 2	SSL2	LOC_Os12g04424.1	strictosidine synthase, putative, expressed	-	19.6602	12.799	11.9643	12.1755	8.64397	9.55419	17.3195	15.7548	13.5267	good	14.8078	10.1246	15.5337	0.04825	0.504843	0.7918	0.998442	0.02255	0.335066
GRMZM2G086788		GO:0003735,GO:0019843,GO:0006412,GO:0005840	AT1G05190	1e-78	Ribosomal protein L6 family	emb2394	LOC_Os03g24020.1	ribosomal protein L6, putative, expressed	-	142.692	160.921	304.597	113.502	104.395	122.217	200.934	165.147	149.876	good	202.737	113.371	171.986	0.0025	0.0844071	0.3863	0.998442	0.0226	0.335387
GRMZM2G381473	KOG1429	GO:0003824,GO:0050662,GO:0044237	AT3G62830	1e-166	D(P)-binding Rossmann-fold superfamily protein	ATUXS2,AUD1,UXS2	LOC_Os01g21320.1	D dependent epimerase/dehydratase family domain containing protein, expressed	-	28.232	28.3795	21.0978	26.9938	63.6072	33.8745	30.3111	26.1927	24.2643	good	25.9031	41.4918	26.9227	0.0111	0.220558	0.8266	0.998442	0.0226	0.335387
GRMZM2G122327			AT1G60950	3e-26	2Fe-2S ferredoxin-like superfamily protein				FDX5	311.174	335.389	395.124	231.633	161.157	236.384	341.667	339.374	273.618	good	347.229	209.725	318.22	0.0065	0.158887	0.644	0.998442	0.0227	0.336027
GRMZM2G573136									-	38.5339	10.331	2.83597	9.29459	4.53755	5.68339	10.8776	9.83664	23.5604	good	17.2336	6.50518	14.7582	0.01035	0.21155	0.64815	0.998442	0.0227	0.336027
GRMZM2G031730									-	10.7335	11.5766	18.0081	14.1296	1.80081	9.05129	25.9327	48.0414	8.31143	good	13.4394	8.32723	27.4285	0.3253	0.998442	0.0885	0.671063	0.02275	0.336406
GRMZM2G111657	KOG2344	GO:0006887,GO:0000145	AT3G29400	2e-107	exocyst subunit exo70 family protein E1	ATEXO70E1,EXO70E1	LOC_Os01g55799.1	exo70 exocyst complex subunit domain containing protein, expressed	-	8.20202	6.03607	2.69416	8.78544	10.9494	11.3301	7.90732	6.18998	6.07692	good	5.64408	10.355	6.72474	0.00235	0.0809282	0.38435	0.998442	0.0229	0.33802
GRMZM2G141241			AT1G21065	1e-62	unknown protein; INVOLVED IN: biological_process unknown; LOCATED IN: chloroplast; EXPRESSED IN: 22 plant structures; EXPRESSED DURING: 13 growth stages; CONTAINS InterPro DOMAIN/s: Uncharacterised protein family UPF0047 (InterPro:IPR001602); Has 3800 Blast hits to 3784 proteins in 1137 species: Archae - 215; Bacteria - 2154; Metazoa - 42; Fungi - 99; Plants - 99; Viruses - 0; Other Eukaryotes - …		LOC_Os06g43140.1	GA16396-PA, putative, expressed	-	78.4916	74.4273	69.1775	74.4761	30.8879	46.7539	90.8538	69.64	71.0971	good	74.0321	50.706	77.197	0.0386	0.451428	0.8151	0.998442	0.0229	0.33802
GRMZM2G028492			AT1G19860	5e-58	Zinc finger C-x8-C-x5-C-x3-H type family protein		LOC_Os04g56750.1	zinc finger C-x8-C-x5-C-x3-H type family protein, expressed	-	15.6458	16.2655	11.1415	12.2304	7.21681	11.2864	14.2829	16.8882	15.858	good	14.3509	10.2445	15.6764	0.0698	0.601373	0.6258	0.998442	0.02295	0.338517
GRMZM2G020840									-	251.896	243.272	101.176	156.643	165.245	144.945	291.913	221.195	195.384	good	198.781	155.611	236.164	0.19605	0.892255	0.3646	0.998442	0.0231	0.33982
GRMZM2G025171	KOG1662	GO:0046933,GO:0015986	AT4G09650	2e-44	ATP synthase delta-subunit gene	ATPD	LOC_Os02g51470.1	ATP synthase F1, delta subunit family protein, putative, expressed	ATP-D	467.76	366.341	710.959	334.43	210.915	259.169	512.052	422.571	345.628	good	515.02	268.171	426.75	0.00475	0.13032	0.41955	0.998442	0.02335	0.342038
GRMZM2G107562		GO:0005507,GO:0009055	AT5G26330	1e-31	Cupredoxin superfamily protein		LOC_Os07g38290.1	plastocyanin-like domain containing protein, putative, expressed	-	248.768	265.042	112.59	138.147	139.559	196.297	256.393	256.114	213.062	good	208.8	158.001	241.856	0.14565	0.80792	0.4447	0.998442	0.0234	0.342528
GRMZM2G312712			AT3G18290	0	zinc finger protein-related	BTS,EMB2454	LOC_Os01g49470.1	E3 ubiquitin ligase, putative, expressed	-	53.5417	34.7516	24.818	35.9411	20.2528	21.9664	51.665	45.6466	46.2439	good	37.7038	26.0534	47.8518	0.18895	0.882987	0.41025	0.998442	0.02345	0.342774
GRMZM2G441947									-	6.61623	10.4392	2.86566	4.16441	3.15222	4.3	8.9446	6.83589	5.51088	good	6.64036	3.87221	7.09712	0.0494	0.510471	0.7953	0.998442	0.0235	0.343202
GRMZM2G091857									-	9.85644	7.14452	4.90311	3.4779	5.88373	4.764	9.22251	9.50644	5.23716	good	7.30136	4.70854	7.9887	0.05765	0.549839	0.6843	0.998442	0.0237	0.344905
GRMZM2G168693			AT2G33180	1e-29	unknown protein; FUNCTIONS IN: molecular_function unknown; INVOLVED IN: biological_process unknown; LOCATED IN: chloroplast stroma; EXPRESSED IN: 22 plant structures; EXPRESSED DURING: 13 growth stages; Has 57 Blast hits to 57 proteins in 22 species: Archae - 0; Bacteria - 8; Metazoa - 0; Fungi - 0; Plants - 35; Viruses - 0; Other Eukaryotes - 14 (source: NCBI BLink).				-	18.5829	21.8802	24.3974	15.1812	13.9758	18.98	27.5612	24.0552	22.2427	good	21.6202	16.0457	24.6197	0.11775	0.749186	0.479	0.998442	0.0237	0.344905
GRMZM5G826666			AT3G51850	3e-29	calcium-dependent protein kise 13				-	28.2554	16.2412	21.5184	18.4959	9.1521	15.2378	25.0765	17.573	24.8218	good	22.005	14.2953	22.4904	0.0309	0.399878	0.91395	0.998442	0.02385	0.346296
GRMZM2G071174		GO:0004512,GO:0006021,GO:0008654	AT2G22240	2e-108	myo-inositol-1-phosphate synthase 2	ATIPS2,ATMIPS2,MIPS2	LOC_Os10g22450.1	inositol-3-phosphate synthase, putative, expressed	-	22.7063	23.5956	22.5377	15.3452	20.9922	11.9156	21.9187	27.6461	24.6676	good	22.9465	16.0843	24.7441	0.06225	0.571124	0.6815	0.998442	0.02385	0.346296
GRMZM2G584194									-	0	0	43.2922	0	0	0	26.344	20.4647	39.962	good	14.4307	0	28.9236	1	1	0.45895	0.998442	0.02385	0.346296
GRMZM2G119802			AT5G52230	3e-09	methyl-CPG-binding domain protein 13				-	5.47441	5.91721	4.003	7.51245	12.7445	9.37614	6.79832	5.84198	5.90669	good	5.13154	9.8777	6.18233	0.00245	0.0832286	0.3839	0.998442	0.0239	0.346657
GRMZM2G013581	KOG0048	GO:0003682	AT3G46130	3e-43	myb domain protein 48	ATMYB48,ATMYB48-1,ATMYB48-2,ATMYB48-3,MYB48	LOC_Os05g02420.2	expressed protein	-	29.6663	40.5514	11.1474	35.4567	16.7211	24.5556	49.044	33.2036	33.6259	good	27.1217	25.5778	38.6245	0.76175	0.998442	0.0582	0.551966	0.0242	0.349659
GRMZM2G094712			AT5G11520	0	aspartate aminotransferase 3	ASP3,YLS4	LOC_Os01g55540.1	aminotransferase, classes I and II, domain containing protein, expressed	-	61.2082	49.463	40.083	71.0288	123.844	73.8833	66.3581	63.4335	44.1365	good	50.2514	89.5854	57.976	0.0028	0.0913301	0.4372	0.998442	0.02425	0.349832
GRMZM5G823826			AT4G16410	2e-19	unknown protein; CONTAINS InterPro DOMAIN/s: Protein of unknown function DUF751 (InterPro:IPR008470); Has 30201 Blast hits to 17322 proteins in 780 species: Archae - 12; Bacteria - 1396; Metazoa - 17338; Fungi - 3422; Plants - 5037; Viruses - 0; Other Eukaryotes - 2996 (source: NCBI BLink).		LOC_Os07g41630.1	expressed protein	-	127.261	121.909	180.788	90.5487	95.4901	81.9883	160.597	154.673	86.5707	good	143.319	89.3424	133.947	0.0093	0.197152	0.71105	0.998442	0.02425	0.349832
GRMZM5G867317									-	90.473	81.6816	107.433	57.8475	44.3152	64.2568	103.536	94.2149	72.3844	good	93.1959	55.4732	90.0451	0.01475	0.262106	0.87465	0.998442	0.02425	0.349832
GRMZM2G009715	KOG1650	GO:0015299,GO:0006812,GO:0055085,GO:0016021,GO:0006813	AT4G04850	0	K+ efflux antiporter 3	ATKEA3,KEA3	LOC_Os12g42300.1	potasium efflux antiporter protein, putative, expressed	-	211.232	143.083	209.857	165.526	79.9457	103.212	229.868	148.724	197.66	good	188.057	116.228	192.084	0.0272	0.372509	0.9283	0.998442	0.02425	0.349832
GRMZM2G076972									-	9.55198	7.77318	4.31843	9.41043	2.33195	1.94391	10.1379	6.87846	8.37112	good	7.21453	4.5621	8.46249	0.09605	0.692384	0.5101	0.998442	0.0243	0.350309
GRMZM2G012860									-	22.9857	17.1205	29.4352	13.2642	13.4561	21.0851	25.1689	42.8189	29.1117	good	23.1805	15.9351	32.3665	0.237	0.937785	0.25455	0.951949	0.02435	0.350602
GRMZM2G078324			AT2G23670		homolog of Synechocystis YCF37	YCF37	LOC_Os02g57020.1	YCF37, putative, expressed	-	85.1971	86.3299	80.7266	79.8723	45.3042	59.4561	109.471	95.1671	69.8859	good	84.0845	61.5442	91.508	0.0808	0.644833	0.63675	0.998442	0.02435	0.350602
GRMZM2G105415			AT3G61960	2e-110	Protein kise superfamily protein		LOC_Os03g02980.2	CAMK_CAMK_like_ULKh_APGy.1 - CAMK includes calcium/calmodulin depedent protein kises, expressed	-	48.3228	29.5454	20.5685	26.4685	22.9761	24.7513	44.178	36.0129	35.1005	good	32.8122	24.732	38.4305	0.16045	0.83647	0.42415	0.998442	0.02435	0.350602
GRMZM2G551241									-	6.14877	3.89103	9.07907	6.995	18.1581	36.6333	6.08359	0	8.38068	good	6.37296	20.5955	4.82142	0.1104	0.730984	1	1	0.02435	0.350602
GRMZM2G404965	KOG0254	GO:0022857,GO:0055085,GO:0016021	AT5G61520	2e-134	Major facilitator superfamily protein		LOC_Os09g09520.1	transporter family protein, putative, expressed	-	12.8255	10.2595	5.1106	12.101	8.10637	5.82677	16.7858	10.9687	12.3782	good	9.39853	8.67805	13.3776	0.6926	0.998442	0.06735	0.592484	0.0244	0.351077
GRMZM2G100652			AT5G01220	0	sulfoquinovosyldiacylglycerol 2	SQD2	LOC_Os07g01030.1	glycosyl transferase, group 1 domain containing protein, expressed	-	195.721	83.8005	228.409	119.19	75.8402	75.9565	98.7301	143.459	195.046	good	169.31	90.3289	145.745	0.00375	0.110784	0.4986	0.998442	0.0244	0.351077
GRMZM2G020255	KOG4526		AT2G20940	1e-25	Protein of unknown function (DUF1279)		LOC_Os09g36982.1	protein of unknown function DUF1279 domain containing protein, expressed	-	7.71747	11.2972	10.7835	9.91354	14.3089	13.401	7.40218	9.01085	6.11148	good	9.93272	12.5411	7.50817	0.2854	0.976696	0.2255	0.926265	0.0246	0.352789
GRMZM2G139786			AT1G09310	5e-33	Protein of unknown function, DUF538		LOC_Os12g37650.1	DUF538 domain containing protein, putative, expressed	-	14.6741	12.3305	50.749	21.372	28.9309	18.9865	9.29283	22.6915	11.9879	good	25.9179	23.0965	14.6574	0.57045	0.998442	0.0099	0.204986	0.0247	0.353488
GRMZM2G135633		GO:0016811,GO:0008152	AT4G37550	1e-25	Acetamidase/Formamidase family protein		LOC_Os01g55950.1	acetamidase, putative, expressed	-	10.1718	4.57668	2.1899	4.15174	2.63568	2.61813	5.75315	5.47751	6.04383	good	5.64613	3.13518	5.75816	0.04725	0.499805	0.9452	0.998442	0.02475	0.353836
GRMZM2G083632									-	83.218	69.7769	14.982	41.5029	24.6408	65.4653	66.8628	71.5025	63.762	good	55.9923	43.8697	67.3758	0.22785	0.928404	0.34385	0.998442	0.02475	0.353836
GRMZM2G105644	KOG2614		AT1G74470	0	Pyridine nucleotide-disulphide oxidoreductase family protein		LOC_Os02g51080.1	FAD binding domain containing protein, expressed	-	379.458	353.014	455.188	290.538	176.048	248.925	438.012	411.984	327.906	good	395.887	238.504	392.634	0.02325	0.340935	0.97315	0.998442	0.0248	0.354122
GRMZM2G087896			AT3G15820	2e-68	phosphatidic acid phosphatase-related / PAP2-related	ROD1	LOC_Os06g40500.1	expressed protein	-	86.0758	57.4459	65.1285	77.4101	28.158	32.7214	87.6922	65.0101	55.5126	good	69.5501	46.0965	69.405	0.0254	0.358299	0.98985	0.998442	0.0248	0.354122
[truncated: 108,658 more rows]

## Sheet: 2008 data
gene_id	KOG	GO	AGI	AGI_evalue	AGI_function	Protein	Rice	Rice_annotation	gene	control 1	control 2	control 3	WR8- 1	WR8- 2	WR8- 3	WR4- 1	WR4- 2	FPKM >5 in all reps of at least one treatment	Ave control	Ave WR8	Ave WR4	p_value WR8 vs control	q_value WR8 vs control	p_value WR4 vs control	q_value WR4 vs control	p_value WR8 vs WR4	q_value WR8 vs WR4		Green indicates significant up-regulation relative to control or WR8 in the case of the W4 vs W8 comparison. Orange indicates significant down regulation.
[truncated: 109,986 more rows]
