# Supplementary material for: Weed presence altered biotic stress and light signaling in maize even when weeds were removed early in the critical weed‐free period
Source: Plant Direct. 2018 Apr 23;2(4):e00057. doi: 10.1002/pld3.57 (PMC6508562; doi:10.1002/pld3.57)
Supplement: Supplementary file 2 [file PLD3-2-e00057-s002.xlsx]

## Sheet: Sheet2
Gene_ID	Contig_ID	year	Contig_Length	ORF	Ensemble19_ID	Ensemble_gene_description	AGI	AGI_function	Ensemble19_E_value	ORF_to_Contig_evalue	Araba_orf_hit_evalue	AGI_class	control1.genes.results	control2.genes.results	control3.genes.results	weedy1.genes.results	weedy2.genes.results	weedy3.genes.results	WR1.genes.results	WR2.genes.results	WR3.genes.results	Ave_control	Ave_weedy	Ave_WR	>10TPM	Gene_pattern	Gene_PPDE			control	weedy	Weeds removed
comp100816_c0	comp100816_c0_seq1	2007	3004	m.8977	GRMZM2G702182				8e-28	0			1.20514	7.32422	15.7996	285.586	29.4269	11.3892	4.47115	0.855131	4.16803	8.10966	108.801	3.16477	yes	Pattern3	0.999932		Pattern1	1	1	1	no differences
comp100816_c0	comp100816_c0_seq1	2008	3004	m.8977	GRMZM2G702182				8e-28	0	NA		10.4009	15.9759	12.4337	382.271	249.069	368.144	42.1896	51.0552	NA	12.9368	333.161	46.6224	yes	Pattern5	1		Pattern2	1	1	2	significant differences only in weeds removed relative to either control or weedy
comp100816_c0	comp100816_c0_seq2	2007	451										1.20514	7.32422	15.7996	285.586	29.4269	11.3892	4.47115	0.855131	4.16803	8.10966	108.801	3.16477	yes	Pattern3	0.999932		Pattern3	1	2	1	significant differences only in weedy relative to either control or weeds removed
comp100816_c0	comp100816_c0_seq2	2008	451						NA	NA	NA		10.4009	15.9759	12.4337	382.271	249.069	368.144	42.1896	51.0552	NA	12.9368	333.161	46.6224	yes	Pattern5	1		Pattern4	1	2	2	significant differences only in control relative to either weeds removed or weedy
comp100816_c0	comp100816_c0_seq3	2007	396										1.20514	7.32422	15.7996	285.586	29.4269	11.3892	4.47115	0.855131	4.16803	8.10966	108.801	3.16477	yes	Pattern3	0.999932		Pattern5	1	2	3	significantly different between all three treatments
comp100816_c0	comp100816_c0_seq3	2008	396						NA	NA	NA		10.4009	15.9759	12.4337	382.271	249.069	368.144	42.1896	51.0552	NA	12.9368	333.161	46.6224	yes	Pattern5	1
comp106712_c0	comp106712_c0_seq1	2007	1487	m.49958	GRMZM2G412899	metabolite transport protein csbC (LOC100282563), mRNA [Source:RefSeq DNA;Acc:NM_001155471]	AT1G67300	Major facilitator superfamily protein	0	0	2e-170	protein_coding	266.336	240.885	203.815	328.14	353.918	271.462	281.683	241.053	236.744	237.012	317.84	253.16	yes	Pattern3	0.998728
comp106712_c0	comp106712_c0_seq1	2008	1487	m.49958	GRMZM2G412899	metabolite transport protein csbC (LOC100282563), mRNA [Source:RefSeq DNA;Acc:NM_001155471]	AT1G67300	Major facilitator superfamily protein	0	0	2e-170	protein_coding	212.475	182.724	197.164	57.7796	54.6581	72.9985	82.4934	70.8819	NA	197.454	61.8121	76.6876	yes	Pattern4	1
comp106712_c0	comp106712_c0_seq2	2007	2502	m.49958	GRMZM2G412899	metabolite transport protein csbC (LOC100282563), mRNA [Source:RefSeq DNA;Acc:NM_001155471]	AT1G67300	Major facilitator superfamily protein	0	0	2e-170	protein_coding	266.336	240.885	203.815	328.14	353.918	271.462	281.683	241.053	236.744	237.012	317.84	253.16	yes	Pattern3	0.998728
comp106712_c0	comp106712_c0_seq2	2008	2502	m.49958	GRMZM2G412899	metabolite transport protein csbC (LOC100282563), mRNA [Source:RefSeq DNA;Acc:NM_001155471]	AT1G67300	Major facilitator superfamily protein	0	0	2e-170	protein_coding	212.475	182.724	197.164	57.7796	54.6581	72.9985	82.4934	70.8819	NA	197.454	61.8121	76.6876	yes	Pattern4	1
comp111084_c0	comp111084_c0_seq1	2007	938	m.47400	GRMZM2G096171	response regulator 7 [Source:RefSeq peptide;Acc:NP_001104858]	AT1G59940	response regulator 3	0	0	4e-11	protein_coding	166.309	187.988	80.578	110.641	79.5321	75.9282	166.55	204.376	178.308	144.958	88.7004	183.078	yes	Pattern3	0.983019
comp111084_c0	comp111084_c0_seq1	2008	938	m.47400	GRMZM2G096171	response regulator 7 [Source:RefSeq peptide;Acc:NP_001104858]	AT1G59940	response regulator 3	0	0	4e-11	protein_coding	179.787	107.887	111.904	77.6202	49.7947	41.8828	58.7806	42.1167	NA	133.193	56.4326	50.4487	yes	Pattern4	0.999891
comp111167_c0	comp111167_c0_seq1	2007	902	m.47557	GRMZM2G017164		AT5G60900	receptor-like protein kise 1	0	0	5e-79	protein_coding	233.797	249.837	183.275	156.978	153.497	157.551	190.024	192.404	225.074	222.303	156.008	202.501	yes	Pattern3	0.999762
comp111167_c0	comp111167_c0_seq1	2008	902	m.47557	GRMZM2G017164		AT5G60900	receptor-like protein kise 1	0	0	5e-79	protein_coding	53.4903	70.893	92.365	214.304	240.955	281.325	114.362	113.139	NA	72.2494	245.528	113.751	yes	Pattern5	1
comp111167_c0	comp111167_c0_seq2	2007	844	m.47559	GRMZM2G017164		AT5G60900	receptor-like protein kise 1	0	0	7e-76	protein_coding	233.797	249.837	183.275	156.978	153.497	157.551	190.024	192.404	225.074	222.303	156.008	202.501	yes	Pattern3	0.999762
comp111167_c0	comp111167_c0_seq2	2008	844	m.47559	GRMZM2G017164		AT5G60900	receptor-like protein kise 1	0	0	7e-76	protein_coding	53.4903	70.893	92.365	214.304	240.955	281.325	114.362	113.139	NA	72.2494	245.528	113.751	yes	Pattern5	1
comp111187_c0	comp111187_c0_seq1	2007	2677	m.35799	GRMZM5G824534	hypothetical protein LOC100276448 [Source:RefSeq peptide;Acc:NP_001143709]			3e-76	0			683.314	626.628	728.362	628.553	553.591	616.916	816.108	797.837	742.743	679.434	599.687	785.563	yes	Pattern2	0.999948
comp111187_c0	comp111187_c0_seq1	2008	2677	m.35799	GRMZM5G824534	hypothetical protein LOC100276448 [Source:RefSeq peptide;Acc:NP_001143709]			3e-76	0	NA		1566.08	1070.41	1001.8	1998.3	2166.41	1698.16	1959.4	1928.26	NA	1212.77	1954.29	1943.83	yes	Pattern4	0.999983
comp111187_c0	comp111187_c0_seq2	2007	3426	m.35799	GRMZM5G824534	hypothetical protein LOC100276448 [Source:RefSeq peptide;Acc:NP_001143709]			4e-76	0			683.314	626.628	728.362	628.553	553.591	616.916	816.108	797.837	742.743	679.434	599.687	785.563	yes	Pattern2	0.999948
comp111187_c0	comp111187_c0_seq2	2008	3426	m.35799	GRMZM5G824534	hypothetical protein LOC100276448 [Source:RefSeq peptide;Acc:NP_001143709]			4e-76	0	NA		1566.08	1070.41	1001.8	1998.3	2166.41	1698.16	1959.4	1928.26	NA	1212.77	1954.29	1943.83	yes	Pattern4	0.999983
comp111187_c0	comp111187_c0_seq3	2007	2969	m.35799	GRMZM5G824534	hypothetical protein LOC100276448 [Source:RefSeq peptide;Acc:NP_001143709]			4e-76	0			683.314	626.628	728.362	628.553	553.591	616.916	816.108	797.837	742.743	679.434	599.687	785.563	yes	Pattern2	0.999948
comp111187_c0	comp111187_c0_seq3	2008	2969	m.35799	GRMZM5G824534	hypothetical protein LOC100276448 [Source:RefSeq peptide;Acc:NP_001143709]			4e-76	0	NA		1566.08	1070.41	1001.8	1998.3	2166.41	1698.16	1959.4	1928.26	NA	1212.77	1954.29	1943.83	yes	Pattern4	0.999983
comp111187_c0	comp111187_c0_seq4	2007	2843	m.35799	GRMZM5G824534	hypothetical protein LOC100276448 [Source:RefSeq peptide;Acc:NP_001143709]			3e-76	0			683.314	626.628	728.362	628.553	553.591	616.916	816.108	797.837	742.743	679.434	599.687	785.563	yes	Pattern2	0.999948
comp111187_c0	comp111187_c0_seq4	2008	2843	m.35799	GRMZM5G824534	hypothetical protein LOC100276448 [Source:RefSeq peptide;Acc:NP_001143709]			3e-76	0	NA		1566.08	1070.41	1001.8	1998.3	2166.41	1698.16	1959.4	1928.26	NA	1212.77	1954.29	1943.83	yes	Pattern4	0.999983
comp111187_c0	comp111187_c0_seq5	2007	2220	m.35799	GRMZM5G824534	hypothetical protein LOC100276448 [Source:RefSeq peptide;Acc:NP_001143709]			3e-76	0			683.314	626.628	728.362	628.553	553.591	616.916	816.108	797.837	742.743	679.434	599.687	785.563	yes	Pattern2	0.999948
comp111187_c0	comp111187_c0_seq5	2008	2220	m.35799	GRMZM5G824534	hypothetical protein LOC100276448 [Source:RefSeq peptide;Acc:NP_001143709]			3e-76	0	NA		1566.08	1070.41	1001.8	1998.3	2166.41	1698.16	1959.4	1928.26	NA	1212.77	1954.29	1943.83	yes	Pattern4	0.999983
comp111187_c0	comp111187_c0_seq6	2007	2094	m.35799	GRMZM5G824534	hypothetical protein LOC100276448 [Source:RefSeq peptide;Acc:NP_001143709]			2e-76	0			683.314	626.628	728.362	628.553	553.591	616.916	816.108	797.837	742.743	679.434	599.687	785.563	yes	Pattern2	0.999948
comp111187_c0	comp111187_c0_seq6	2008	2094	m.35799	GRMZM5G824534	hypothetical protein LOC100276448 [Source:RefSeq peptide;Acc:NP_001143709]			2e-76	0	NA		1566.08	1070.41	1001.8	1998.3	2166.41	1698.16	1959.4	1928.26	NA	1212.77	1954.29	1943.83	yes	Pattern4	0.999983
comp111298_c0	comp111298_c0_seq1	2007	443	m.47814	GRMZM2G092804	loricrin [Source:RefSeq peptide;Acc:NP_001147561]			0	0			42.1799	43.0827	11.0597	3.30977	0	17.0838	38.2172	28.2193	75.0245	32.1074	6.79787	47.1537	yes	Pattern3	0.999989
comp111298_c0	comp111298_c0_seq1	2008	443	m.47814	GRMZM2G092804	loricrin [Source:RefSeq peptide;Acc:NP_001147561]			0	0	NA		1.48584	6.98945	8.88125	106.978	65.6553	69.4668	14.3231	13.3726	NA	5.78551	80.7002	13.8479	yes	Pattern3	1
comp111333_c0	comp111333_c0_seq1	2007	1040	m.47911	GRMZM2G084783	LOC100286236 [Source:RefSeq peptide;Acc:NP_001152596]	AT4G01940	NFU domain protein 1	0	0	1e-62	protein_coding	1063.47	1090.45	842.119	775.247	531.99	567.525	917.995	989.369	893.059	998.68	624.921	933.474	yes	Pattern3	0.993422
comp111333_c0	comp111333_c0_seq1	2008	1040	m.47911	GRMZM2G084783	LOC100286236 [Source:RefSeq peptide;Acc:NP_001152596]	AT4G01940	NFU domain protein 1	0	0	1e-62	protein_coding	481.413	699.944	683.838	755.104	1036.11	938.116	1007.16	927.447	NA	621.732	909.777	967.302	yes	Pattern4	0.988375
comp111517_c0	comp111517_c0_seq1	2007	1896	m.27143	GRMZM2G371670	TPR repeat [Source:UniProtKB/TrEMBL;Acc:B6SRQ6]	AT3G05625	Tetratricopeptide repeat (TPR)-like superfamily protein	0	0	2e-82	protein_coding	279.58	292.839	391.83	220.336	156.662	239.174	280.52	320.683	293.454	321.416	205.391	298.219	yes	Pattern3	0.999088
comp111517_c0	comp111517_c0_seq1	2008	1896	m.27143	GRMZM2G371670	TPR repeat [Source:UniProtKB/TrEMBL;Acc:B6SRQ6]	AT3G05625	Tetratricopeptide repeat (TPR)-like superfamily protein	0	0	2e-82	protein_coding	1200.32	467.335	547.085	1062.95	1466.75	1164.14	1290.56	1473.68	NA	738.247	1231.28	1382.12	yes	Pattern4	0.950255
comp111517_c0	comp111517_c0_seq2	2007	403		GRMZM5G886772				2e-15				279.58	292.839	391.83	220.336	156.662	239.174	280.52	320.683	293.454	321.416	205.391	298.219	yes	Pattern3	0.999088
comp111517_c0	comp111517_c0_seq2	2008	403		GRMZM5G886772				2e-15	NA	NA		1200.32	467.335	547.085	1062.95	1466.75	1164.14	1290.56	1473.68	NA	738.247	1231.28	1382.12	yes	Pattern4	0.950255
comp111517_c0	comp111517_c0_seq3	2007	1192	m.27143	GRMZM2G072275		AT3G05625	Tetratricopeptide repeat (TPR)-like superfamily protein	5e-21	4e-63	2e-82	protein_coding	279.58	292.839	391.83	220.336	156.662	239.174	280.52	320.683	293.454	321.416	205.391	298.219	yes	Pattern3	0.999088
comp111517_c0	comp111517_c0_seq3	2008	1192	m.27143	GRMZM2G072275		AT3G05625	Tetratricopeptide repeat (TPR)-like superfamily protein	5e-21	4e-63	2e-82	protein_coding	1200.32	467.335	547.085	1062.95	1466.75	1164.14	1290.56	1473.68	NA	738.247	1231.28	1382.12	yes	Pattern4	0.950255
comp111541_c0	comp111541_c0_seq1	2007	1026	m.48219	GRMZM5G861800	thioredoxin-like 2 [Source:RefSeq peptide;Acc:NP_001151688]	AT1G07700	Thioredoxin superfamily protein	0	0	4e-48	protein_coding	641.134	739.526	611.84	483.391	413.567	514.413	679.146	792.706	623.337	664.167	470.457	698.396	yes	Pattern3	0.999997
comp111541_c0	comp111541_c0_seq1	2008	1026	m.48219	GRMZM5G861800	thioredoxin-like 2 [Source:RefSeq peptide;Acc:NP_001151688]	AT1G07700	Thioredoxin superfamily protein	0	0	4e-48	protein_coding	713.219	897.755	729.097	495.027	358.577	411.955	372.696	426.748	NA	780.024	421.853	399.722	yes	Pattern4	1
comp111862_c0	comp111862_c0_seq1	2007	1193	m.48721	GRMZM2G171444	ribosomal protein L19 [Source:RefSeq peptide;Acc:NP_001142106]	AT4G17560	Ribosomal protein L19 family protein	0	0	7e-44	protein_coding	3461.17	3752.39	4705.2	2621.93	2333.17	2968.47	3852.49	4107.72	3275.91	3972.92	2641.19	3745.38	yes	Pattern3	0.999667
comp111862_c0	comp111862_c0_seq1	2008	1193	m.48721	GRMZM2G171444	ribosomal protein L19 [Source:RefSeq peptide;Acc:NP_001142106]	AT4G17560	Ribosomal protein L19 family protein	0	0	7e-44	protein_coding	12521.4	14903.1	11865.3	13058.3	18054.5	13455.1	20178.1	20624.9	NA	13096.6	14856	20401.5	yes	Pattern2	0.99924
comp111915_c0	comp111915_c0_seq1	2007	1889	m.48804	GRMZM2G093286	hypothetical protein LOC100279840 [Source:RefSeq peptide;Acc:NP_001146265]	AT3G61880	cytochrome p450 78a9	0	0	4e-138	protein_coding	21.6925	11.3932	3.15992	1.8913	1.59064	1.8982	81.5985	42.4572	15.8385	12.0819	1.79338	46.6314	yes	Pattern3	0.995635
comp111915_c0	comp111915_c0_seq1	2008	1889	m.48804	GRMZM2G093286	hypothetical protein LOC100279840 [Source:RefSeq peptide;Acc:NP_001146265]	AT3G61880	cytochrome p450 78a9	0	0	4e-138	protein_coding	19.3159	24.9623	30.1962	8.87556	3.36063	12.1736	21.3574	11.1415	NA	24.8248	8.13659	16.2495	yes	Pattern4	0.976237
comp111995_c0	comp111995_c0_seq1	2007	443	m.11421	GRMZM2G463953	hypothetical protein LOC100276637 [Source:RefSeq peptide;Acc:NP_001143847]			7e-180	1e-129			21.6925	28.4831	17.3796	41.1357	65.2163	64.5389	25.7091	33.3501	19.1729	22.5184	56.9636	26.0774	yes	Pattern3	0.989643
comp111995_c0	comp111995_c0_seq1	2008	443	m.11421	GRMZM2G463953	hypothetical protein LOC100276637 [Source:RefSeq peptide;Acc:NP_001143847]			7e-180	1e-129	NA		75.7779	101.846	101.246	193.913	242.84	180.571	138.091	186.091	NA	92.9568	205.775	162.091	yes	Pattern4	0.999981
comp111995_c0	comp111995_c0_seq2	2007	440	m.11421	GRMZM2G463953	hypothetical protein LOC100276637 [Source:RefSeq peptide;Acc:NP_001143847]			0	8e-121			21.6925	28.4831	17.3796	41.1357	65.2163	64.5389	25.7091	33.3501	19.1729	22.5184	56.9636	26.0774	yes	Pattern3	0.989643
comp111995_c0	comp111995_c0_seq2	2008	440	m.11421	GRMZM2G463953	hypothetical protein LOC100276637 [Source:RefSeq peptide;Acc:NP_001143847]			0	8e-121	NA		75.7779	101.846	101.246	193.913	242.84	180.571	138.091	186.091	NA	92.9568	205.775	162.091	yes	Pattern4	0.999981
comp112012_c0	comp112012_c0_seq1	2007	682	m.48966	GRMZM2G088669	hypothetical protein LOC100276774 [Source:RefSeq peptide;Acc:NP_001143959]	AT5G14910	Heavy metal transport/detoxification superfamily protein	0	0	9e-25	protein_coding	985.803	1084.8	1575.22	693.032	701.473	818.126	1131.2	1168.96	940.308	1215.27	737.544	1080.16	yes	Pattern3	0.991387
comp112012_c0	comp112012_c0_seq1	2008	682	m.48966	GRMZM2G088669	hypothetical protein LOC100276774 [Source:RefSeq peptide;Acc:NP_001143959]	AT5G14910	Heavy metal transport/detoxification superfamily protein	0	0	9e-25	protein_coding	4934.54	6132.17	5858.07	2384.39	4411.39	2803.86	4756.84	5330.8	NA	5641.59	3199.88	5043.82	yes	Pattern3	1
comp112245_c0	comp112245_c0_seq1	2007	2676	m.49380	GRMZM2G171801		AT1G63250	DEA(D/H)-box R helicase family protein	0	0	2e-25	protein_coding	34.949	61.849	60.0385	67.6185	69.1929	81.6228	45.8293	40.1911	36.6787	52.2788	72.8114	40.8997	yes	Pattern3	0.991436
comp112245_c0	comp112245_c0_seq1	2008	2676	m.49380	GRMZM2G171801		AT1G63250	DEA(D/H)-box R helicase family protein	0	0	2e-25	protein_coding	25.2593	25.9608	26.6437	0	10.9972	12.9291	18.9782	8.94558	NA	25.9546	7.97542	13.9619	yes	Pattern4	0.996721
comp112245_c0	comp112245_c0_seq2	2007	2695	m.49380	GRMZM2G171801		AT1G63250	DEA(D/H)-box R helicase family protein	0	0	2e-25	protein_coding	34.949	61.849	60.0385	67.6185	69.1929	81.6228	45.8293	40.1911	36.6787	52.2788	72.8114	40.8997	yes	Pattern3	0.991436
comp112245_c0	comp112245_c0_seq2	2008	2695	m.49380	GRMZM2G171801		AT1G63250	DEA(D/H)-box R helicase family protein	0	0	2e-25	protein_coding	25.2593	25.9608	26.6437	0	10.9972	12.9291	18.9782	8.94558	NA	25.9546	7.97542	13.9619	yes	Pattern4	0.996721
comp112427_c0	comp112427_c0_seq1	2007	1790	m.163141	GRMZM2G112530	dopamine beta-monooxygenase [Source:RefSeq peptide;Acc:NP_001148527]	AT3G07570	Cytochrome b561/ferric reductase transmembrane with DOMON related domain	0	0	3e-75	protein_coding	8.43597	18.7174	18.9595	34.0433	32.6082	17.0838	13.4135	4.27565	5.83524	15.371	27.9118	7.84145	yes	Pattern3	0.999845
comp112427_c0	comp112427_c0_seq1	2008	1790	m.163141	GRMZM2G112530	dopamine beta-monooxygenase [Source:RefSeq peptide;Acc:NP_001148527]	AT3G07570	Cytochrome b561/ferric reductase transmembrane with DOMON related domain	0	0	3e-75	protein_coding	202.074	287.566	214.038	119.909	57.0624	106.405	73.6846	68.9182	NA	234.56	94.4587	71.3014	yes	Pattern4	1
comp112556_c0	comp112556_c0_seq1	2007	1420	m.49900	GRMZM2G110027	hypothetical protein LOC100217250 [Source:RefSeq peptide;Acc:NP_001137077]	AT1G75460	ATP-dependent protease La (LON) domain protein	0	0	5e-32	protein_coding	303.695	360.71	257.534	217.972	84.3041	237.219	284.567	375.821	335.46	307.313	179.831	331.949	yes	Pattern3	0.996195
comp112556_c0	comp112556_c0_seq1	2008	1420	m.49900	GRMZM2G110027	hypothetical protein LOC100217250 [Source:RefSeq peptide;Acc:NP_001137077]	AT1G75460	ATP-dependent protease La (LON) domain protein	0	0	5e-32	protein_coding	273.41	522.412	362.39	172.9	166.447	166.376	264.095	208.176	NA	386.071	168.574	236.136	yes	Pattern4	0.99878
comp112556_c0	comp112556_c0_seq2	2007	1410	m.49906	GRMZM2G110027	hypothetical protein LOC100217250 [Source:RefSeq peptide;Acc:NP_001137077]	AT1G75460	ATP-dependent protease La (LON) domain protein	0	0	5e-32	protein_coding	303.695	360.71	257.534	217.972	84.3041	237.219	284.567	375.821	335.46	307.313	179.831	331.949	yes	Pattern3	0.996195
comp112556_c0	comp112556_c0_seq2	2008	1410	m.49906	GRMZM2G110027	hypothetical protein LOC100217250 [Source:RefSeq peptide;Acc:NP_001137077]	AT1G75460	ATP-dependent protease La (LON) domain protein	0	0	5e-32	protein_coding	273.41	522.412	362.39	172.9	166.447	166.376	264.095	208.176	NA	386.071	168.574	236.136	yes	Pattern4	0.99878
comp112728_c0	comp112728_c0_seq1	2007	1924	m.50222	GRMZM2G020556	hypothetical protein LOC100276858 [Source:RefSeq peptide;Acc:NP_001144034]			7e-27	0			27.7182	39.0625	36.3391	11.3478	4.77193	18.982	15.649	41.0463	35.0115	34.3733	11.7006	30.5689	yes	Pattern3	0.999975
comp112728_c0	comp112728_c0_seq1	2008	1924	m.50222	GRMZM2G020556	hypothetical protein LOC100276858 [Source:RefSeq peptide;Acc:NP_001144034]			7e-27	0	NA		19.3159	17.9729	1.77625	11.0306	17.6911	33.6463	74.4644	50.5485	NA	13.0217	20.7893	62.5065	yes	Pattern2	0.995715
comp112728_c0	comp112728_c0_seq2	2007	1582	m.50222	GRMZM2G020556	hypothetical protein LOC100276858 [Source:RefSeq peptide;Acc:NP_001144034]			0	0			27.7182	39.0625	36.3391	11.3478	4.77193	18.982	15.649	41.0463	35.0115	34.3733	11.7006	30.5689	yes	Pattern3	0.999975
comp112728_c0	comp112728_c0_seq2	2008	1582	m.50222	GRMZM2G020556	hypothetical protein LOC100276858 [Source:RefSeq peptide;Acc:NP_001144034]			0	0	NA		19.3159	17.9729	1.77625	11.0306	17.6911	33.6463	74.4644	50.5485	NA	13.0217	20.7893	62.5065	yes	Pattern2	0.995715
comp112728_c0	comp112728_c0_seq3	2007	1441	m.50222	GRMZM2G020556	hypothetical protein LOC100276858 [Source:RefSeq peptide;Acc:NP_001144034]			0	0			27.7182	39.0625	36.3391	11.3478	4.77193	18.982	15.649	41.0463	35.0115	34.3733	11.7006	30.5689	yes	Pattern3	0.999975
comp112728_c0	comp112728_c0_seq3	2008	1441	m.50222	GRMZM2G020556	hypothetical protein LOC100276858 [Source:RefSeq peptide;Acc:NP_001144034]			0	0	NA		19.3159	17.9729	1.77625	11.0306	17.6911	33.6463	74.4644	50.5485	NA	13.0217	20.7893	62.5065	yes	Pattern2	0.995715
comp112863_c0	comp112863_c0_seq1	2007	218										48.2055	56.1523	72.6782	32.152	20.6784	43.6587	41.3582	46.1771	53.3508	59.012	32.163	46.962	yes	Pattern3	0.997433
comp112863_c0	comp112863_c0_seq1	2008	218						NA	NA	NA		23.7735	27.9578	15.9862	50.797	65.5733	66.2238	26.7445	10.3251	NA	22.5725	60.8647	18.5348	yes	Pattern3	1
comp112863_c0	comp112863_c0_seq2	2007	1454	m.12143	GRMZM2G118746	hypothetical protein LOC100383725 [Source:RefSeq peptide;Acc:NP_001169833]			0	0			48.2055	56.1523	72.6782	32.152	20.6784	43.6587	41.3582	46.1771	53.3508	59.012	32.163	46.962	yes	Pattern3	0.997433
comp112863_c0	comp112863_c0_seq2	2008	1454	m.12143	GRMZM2G118746	hypothetical protein LOC100383725 [Source:RefSeq peptide;Acc:NP_001169833]			0	0	NA		23.7735	27.9578	15.9862	50.797	65.5733	66.2238	26.7445	10.3251	NA	22.5725	60.8647	18.5348	yes	Pattern3	1
comp112863_c0	comp112863_c0_seq3	2007	1612	m.50540	GRMZM2G118746	hypothetical protein LOC100383725 [Source:RefSeq peptide;Acc:NP_001169833]			0	0			48.2055	56.1523	72.6782	32.152	20.6784	43.6587	41.3582	46.1771	53.3508	59.012	32.163	46.962	yes	Pattern3	0.997433
comp112863_c0	comp112863_c0_seq3	2008	1612	m.50540	GRMZM2G118746	hypothetical protein LOC100383725 [Source:RefSeq peptide;Acc:NP_001169833]			0	0	NA		23.7735	27.9578	15.9862	50.797	65.5733	66.2238	26.7445	10.3251	NA	22.5725	60.8647	18.5348	yes	Pattern3	1
comp112863_c0	comp112863_c0_seq4	2007	311										48.2055	56.1523	72.6782	32.152	20.6784	43.6587	41.3582	46.1771	53.3508	59.012	32.163	46.962	yes	Pattern3	0.997433
comp112863_c0	comp112863_c0_seq4	2008	311						NA	NA	NA		23.7735	27.9578	15.9862	50.797	65.5733	66.2238	26.7445	10.3251	NA	22.5725	60.8647	18.5348	yes	Pattern3	1
comp112863_c0	comp112863_c0_seq5	2007	204										48.2055	56.1523	72.6782	32.152	20.6784	43.6587	41.3582	46.1771	53.3508	59.012	32.163	46.962	yes	Pattern3	0.997433
comp112863_c0	comp112863_c0_seq5	2008	204						NA	NA	NA		23.7735	27.9578	15.9862	50.797	65.5733	66.2238	26.7445	10.3251	NA	22.5725	60.8647	18.5348	yes	Pattern3	1
comp112869_c0	comp112869_c0_seq1	2007	1027	m.50554	GRMZM2G113205	hypothetical protein LOC100191635 [Source:RefSeq peptide;Acc:NP_001130536]	AT2G03420	unknown protein; Has 38 Blast hits to 38 proteins in 17 species: Archae - 0; Bacteria - 0; Metazoa - 0; Fungi - 0; Plants - 38; Viruses - 0; Other Eukaryotes - 0 (source: NCBI BLink).	0	0	7e-31	protein_coding	1047.27	1146.65	1251.33	837.844	821.567	873.174	1080.9	1214.96	973.66	1148.41	844.195	1089.84	yes	Pattern3	0.999988
comp112869_c0	comp112869_c0_seq1	2008	1027	m.50554	GRMZM2G113205	hypothetical protein LOC100191635 [Source:RefSeq peptide;Acc:NP_001130536]	AT2G03420	unknown protein; Has 38 Blast hits to 38 proteins in 17 species: Archae - 0; Bacteria - 0; Metazoa - 0; Fungi - 0; Plants - 38; Viruses - 0; Other Eukaryotes - 0 (source: NCBI BLink).	0	0	7e-31	protein_coding	5270.44	5530.39	4371.3	2010.06	2931.81	2063.22	2609.96	3213.38	NA	5057.37	2335.03	2911.67	yes	Pattern4	1
comp112943_c0	comp112943_c0_seq1	2007	965	m.50675	GRMZM2G441541	LOC100136880 isoform 2 [Source:RefSeq peptide;Acc:NP_001108123]			0	0			16.8719	8.95182	7.8998	23.6412	35.7895	17.0838	15.649	10.2616	14.1713	11.2412	25.5048	13.3606	yes	Pattern3	0.982815
comp112943_c0	comp112943_c0_seq1	2008	965	m.50675	GRMZM2G441541	LOC100136880 isoform 2 [Source:RefSeq peptide;Acc:NP_001108123]			0	0	NA		17.8301	55.9156	33.7487	4.28385	8.22399	15.0604	8.29947	5.65873	NA	35.8315	9.1894	6.9791	yes	Pattern4	0.999316
comp112965_c0	comp112965_c0_seq1	2007	6144	m.50712	GRMZM2G335126	hypothetical protein LOC100216660 [Source:RefSeq peptide;Acc:NP_001136543]	AT1G77460	Armadillo/beta-catenin-like repeat ; C2 calcium/lipid-binding domain (CaLB) protein	0	0	3e-08	protein_coding	116.898	143.229	146.936	194.822	184.515	161.347	115.132	101.761	161.72	135.688	180.228	126.204	yes	Pattern3	0.977185
comp112965_c0	comp112965_c0_seq1	2008	6144	m.50712	GRMZM2G335126	hypothetical protein LOC100216660 [Source:RefSeq peptide;Acc:NP_001136543]	AT1G77460	Armadillo/beta-catenin-like repeat ; C2 calcium/lipid-binding domain (CaLB) protein	0	0	3e-08	protein_coding	75.7779	146.779	138.69	84.1835	46.9122	69.4546	78.0452	59.7404	NA	120.415	66.8501	68.8928	yes	Pattern4	0.955791
comp113238_c0	comp113238_c0_seq1	2007	1210	m.51248	GRMZM2G161295	hypothetical protein LOC100274305 [Source:RefSeq peptide;Acc:NP_001142140]	AT5G43750	D(P)H dehydrogese 18	0	0	8e-55	protein_coding	8226.46	9396.78	11435.2	6944.69	5926.03	7093.83	9361.21	9641.08	7841.81	9686.14	6654.85	8948.03	yes	Pattern3	0.957905
comp113238_c0	comp113238_c0_seq1	2008	1210	m.51248	GRMZM2G161295	hypothetical protein LOC100274305 [Source:RefSeq peptide;Acc:NP_001142140]	AT5G43750	D(P)H dehydrogese 18	0	0	8e-55	protein_coding	14458.5	18202	16327	3669.71	5327.39	4843.53	5880.34	4787.28	NA	16329.2	4613.55	5333.81	yes	Pattern4	1
comp113238_c0	comp113238_c0_seq2	2007	1313	m.51248	GRMZM2G161295	hypothetical protein LOC100274305 [Source:RefSeq peptide;Acc:NP_001142140]	AT5G43750	D(P)H dehydrogese 18	0	0	8e-55	protein_coding	8226.46	9396.78	11435.2	6944.69	5926.03	7093.83	9361.21	9641.08	7841.81	9686.14	6654.85	8948.03	yes	Pattern3	0.957905
comp113238_c0	comp113238_c0_seq2	2008	1313	m.51248	GRMZM2G161295	hypothetical protein LOC100274305 [Source:RefSeq peptide;Acc:NP_001142140]	AT5G43750	D(P)H dehydrogese 18	0	0	8e-55	protein_coding	14458.5	18202	16327	3669.71	5327.39	4843.53	5880.34	4787.28	NA	16329.2	4613.55	5333.81	yes	Pattern4	1
comp113293_c0	comp113293_c0_seq1	2007	619	m.60044	GRMZM2G059502	hypothetical protein LOC100192597 [Source:RefSeq peptide;Acc:NP_001131284]			0	9e-102			127.745	159.546	302.389	61.9399	64.2938	98.7066	144.195	204.376	157.868	196.56	74.9801	168.813	yes	Pattern3	0.999061
comp113293_c0	comp113293_c0_seq1	2008	619	m.60044	GRMZM2G059502	hypothetical protein LOC100192597 [Source:RefSeq peptide;Acc:NP_001131284]			0	9e-102	NA		40.1177	84.8719	95.9175	216.773	369.56	338.348	120.561	190.109	NA	73.6357	308.227	155.335	yes	Pattern4	0.999906
comp113293_c0	comp113293_c0_seq2	2007	699	m.51340	GRMZM2G059502	hypothetical protein LOC100192597 [Source:RefSeq peptide;Acc:NP_001131284]	AT3G14200	Chaperone DJ-domain superfamily protein	0	0	1e-08	protein_coding	127.745	159.546	302.389	61.9399	64.2938	98.7066	144.195	204.376	157.868	196.56	74.9801	168.813	yes	Pattern3	0.999061
comp113293_c0	comp113293_c0_seq2	2008	699	m.51340	GRMZM2G059502	hypothetical protein LOC100192597 [Source:RefSeq peptide;Acc:NP_001131284]	AT3G14200	Chaperone DJ-domain superfamily protein	0	0	1e-08	protein_coding	40.1177	84.8719	95.9175	216.773	369.56	338.348	120.561	190.109	NA	73.6357	308.227	155.335	yes	Pattern4	0.999906
comp113651_c0	comp113651_c0_seq1	2007	986	m.246042	GRMZM5G829291		AT2G48070	resistance to phytophthora 1	0	0	4e-67	protein_coding	995.348	719.084	898.998	594.812	369.029	554.275	784.687	934.136	978.07	871.143	506.039	898.964	yes	Pattern3	0.999952
comp113651_c0	comp113651_c0_seq1	2008	986	m.246042	GRMZM5G829291		AT2G48070	resistance to phytophthora 1	0	0	4e-67	protein_coding	1858.79	2006.97	1999.97	567.846	2.2131	13.6968	0	161.949	NA	1955.24	194.585	80.9747	yes	Pattern5	1
comp113728_c0	comp113728_c0_seq1	2007	818	m.56785	GRMZM2G175818	Acyl carrier protein [Source:UniProtKB/TrEMBL;Acc:B6SJF5]	AT1G54580	acyl carrier protein 2	0	0	3e-26	protein_coding	266.396	391.439	327.368	522.929	722.86	539.09	382.284	365.996	236.744	328.401	594.959	328.341	yes	Pattern3	0.996689
comp113728_c0	comp113728_c0_seq1	2008	818	m.56785	GRMZM2G175818	Acyl carrier protein [Source:UniProtKB/TrEMBL;Acc:B6SJF5]	AT1G54580	acyl carrier protein 2	0	0	3e-26	protein_coding	849.901	1075.95	767.446	23.2075	0	0	0	0	NA	897.765	7.73582	0	yes	Pattern4	1
comp114043_c0	comp114043_c0_seq1	2007	1044	m.52698	GRMZM2G109165	hypothetical protein LOC100193892 [Source:RefSeq peptide;Acc:NP_001132440]	AT2G43030	Ribosomal protein L3 family protein	0	0	1e-96	protein_coding	2882.91	3302.95	3455.5	1956.02	2014.8	2560.7	3104.29	3428.85	2427.43	3213.79	2177.17	2986.86	yes	Pattern3	0.998413
comp114043_c0	comp114043_c0_seq1	2008	1044	m.52698	GRMZM2G109165	hypothetical protein LOC100193892 [Source:RefSeq peptide;Acc:NP_001132440]	AT2G43030	Ribosomal protein L3 family protein	0	0	1e-96	protein_coding	6960.29	11820.4	9053.93	1789.36	4125.41	3029.72	5680.47	6052.51	NA	9278.21	2981.5	5866.49	yes	Pattern3	1
comp114075_c0	comp114075_c0_seq1	2007	1582	m.52745	GRMZM2G131286	Pyruvate, phosphate dikinase regulatory protein, chloroplastic Precursor (EC 2.7.11.n1)(EC 2.7.4.n1)(Pyruvate, Pi dikinase regulatory protein)(PPDK regulatory protein)(PPDK RP)(Bifunctional dikinase regulatory protein)(BFRP) [Source:UniProtKB/Swiss-Prot;Acc:Q195N6]	AT4G21210	PPDK regulatory protein	0	0	1e-109	protein_coding	13000.5	12024.8	12956.7	10033.2	7150.73	9563.15	14024.2	13478	12076.6	12660.7	8915.71	13192.9	yes	Pattern3	0.999938
comp114075_c0	comp114075_c0_seq1	2008	1582	m.52745	GRMZM2G131286	Pyruvate, phosphate dikinase regulatory protein, chloroplastic Precursor (EC 2.7.11.n1)(EC 2.7.4.n1)(Pyruvate, Pi dikinase regulatory protein)(PPDK regulatory protein)(PPDK RP)(Bifunctional dikinase regulatory protein)(BFRP) [Source:UniProtKB/Swiss-Prot;Acc:Q195N6]	AT4G21210	PPDK regulatory protein	0	0	1e-109	protein_coding	9650.44	12949.6	9554.45	7440.17	8038.96	6673.53	8096.34	7811.15	NA	10718.2	7384.22	7953.75	yes	Pattern4	0.997308
comp114075_c0	comp114075_c0_seq2	2007	246		GRMZM2G004880	hypothetical protein LOC100279565 [Source:RefSeq peptide;Acc:NP_001146034]			2e-127				13000.5	12024.8	12956.7	10033.2	7150.73	9563.15	14024.2	13478	12076.6	12660.7	8915.71	13192.9	yes	Pattern3	0.999938
comp114075_c0	comp114075_c0_seq2	2008	246		GRMZM2G004880	hypothetical protein LOC100279565 [Source:RefSeq peptide;Acc:NP_001146034]			2e-127	NA	NA		9650.44	12949.6	9554.45	7440.17	8038.96	6673.53	8096.34	7811.15	NA	10718.2	7384.22	7953.75	yes	Pattern4	0.997308
comp114276_c0	comp114276_c0_seq1	2007	1996	m.53165	GRMZM2G096602		AT3G23330	Tetratricopeptide repeat (TPR)-like superfamily protein	0	0	2e-119	protein_coding	114.488	144.043	102.697	93.1463	68.3976	102.503	133.017	146.227	150.883	120.41	88.0156	143.376	yes	Pattern3	0.99998
comp114276_c0	comp114276_c0_seq1	2008	1996	m.53165	GRMZM2G096602		AT3G23330	Tetratricopeptide repeat (TPR)-like superfamily protein	0	0	2e-119	protein_coding	156.013	273.587	154.534	9.56334	17.8277	1.62151	0	11.3808	NA	194.711	9.67086	5.6904	yes	Pattern4	1
comp114276_c0	comp114276_c0_seq2	2007	2205	m.320398	GRMZM2G426888		AT1G08070	Tetratricopeptide repeat (TPR)-like superfamily protein	0	0	2e-18	protein_coding	114.488	144.043	102.697	93.1463	68.3976	102.503	133.017	146.227	150.883	120.41	88.0156	143.376	yes	Pattern3	0.99998
comp114276_c0	comp114276_c0_seq2	2008	2205	m.320398	GRMZM2G426888		AT1G08070	Tetratricopeptide repeat (TPR)-like superfamily protein	0	0	2e-18	protein_coding	156.013	273.587	154.534	9.56334	17.8277	1.62151	0	11.3808	NA	194.711	9.67086	5.6904	yes	Pattern4	1
comp114276_c0	comp114276_c0_seq3	2007	1342	m.53176	GRMZM2G154743		AT2G46050	Pentatricopeptide repeat (PPR-like) superfamily protein	0	0	1e-06	protein_coding	114.488	144.043	102.697	93.1463	68.3976	102.503	133.017	146.227	150.883	120.41	88.0156	143.376	yes	Pattern3	0.99998
comp114276_c0	comp114276_c0_seq3	2008	1342	m.53176	GRMZM2G154743		AT2G46050	Pentatricopeptide repeat (PPR-like) superfamily protein	0	0	1e-06	protein_coding	156.013	273.587	154.534	9.56334	17.8277	1.62151	0	11.3808	NA	194.711	9.67086	5.6904	yes	Pattern4	1
comp114276_c0	comp114276_c0_seq4	2007	2398	m.53178	GRMZM2G096602		AT4G02750	Tetratricopeptide repeat (TPR)-like superfamily protein	0	0	8e-22	protein_coding	114.488	144.043	102.697	93.1463	68.3976	102.503	133.017	146.227	150.883	120.41	88.0156	143.376	yes	Pattern3	0.99998
comp114276_c0	comp114276_c0_seq4	2008	2398	m.53178	GRMZM2G096602		AT4G02750	Tetratricopeptide repeat (TPR)-like superfamily protein	0	0	8e-22	protein_coding	156.013	273.587	154.534	9.56334	17.8277	1.62151	0	11.3808	NA	194.711	9.67086	5.6904	yes	Pattern4	1
comp114343_c0	comp114343_c0_seq1	2007	514	m.53290	GRMZM2G087079	hypothetical protein LOC100382352 [Source:RefSeq peptide;Acc:NP_001168569]	AT3G56010	unknown protein; FUNCTIONS IN: molecular_function unknown; INVOLVED IN: biological_process unknown; LOCATED IN: chloroplast thylakoid membrane; EXPRESSED IN: 22 plant structures; EXPRESSED DURING: 13 growth stages; Has 25 Blast hits to 25 proteins in 12 species: Archae - 0; Bacteria - 0; Metazoa - 0; Fungi - 0; Plants - 25; Viruses - 0; Other Eukaryotes - 0 (source: NCBI BLink).	0	3e-175	2e-20	protein_coding	212.104	163.835	188.015	139.01	129.637	136.671	196.731	230.885	159.219	187.985	135.106	195.612	yes	Pattern3	0.955308
comp114343_c0	comp114343_c0_seq1	2008	514	m.53290	GRMZM2G087079	hypothetical protein LOC100382352 [Source:RefSeq peptide;Acc:NP_001168569]	AT3G56010	unknown protein; FUNCTIONS IN: molecular_function unknown; INVOLVED IN: biological_process unknown; LOCATED IN: chloroplast thylakoid membrane; EXPRESSED IN: 22 plant structures; EXPRESSED DURING: 13 growth stages; Has 25 Blast hits to 25 proteins in 12 species: Archae - 0; Bacteria - 0; Metazoa - 0; Fungi - 0; Plants - 25; Viruses - 0; Other Eukaryotes - 0 (source: NCBI BLink).	0	3e-175	2e-20	protein_coding	301.626	408.384	349.921	179.896	207.84	155.775	213.288	173.351	NA	353.31	181.17	193.319	yes	Pattern4	1
comp114343_c0	comp114343_c0_seq2	2007	502	m.53291	GRMZM2G087079	hypothetical protein LOC100382352 [Source:RefSeq peptide;Acc:NP_001168569]	AT3G56010	unknown protein; FUNCTIONS IN: molecular_function unknown; INVOLVED IN: biological_process unknown; LOCATED IN: chloroplast thylakoid membrane; EXPRESSED IN: 22 plant structures; EXPRESSED DURING: 13 growth stages; Has 25 Blast hits to 25 proteins in 12 species: Archae - 0; Bacteria - 0; Metazoa - 0; Fungi - 0; Plants - 25; Viruses - 0; Other Eukaryotes - 0 (source: NCBI BLink).	0	1e-168	2e-20	protein_coding	212.104	163.835	188.015	139.01	129.637	136.671	196.731	230.885	159.219	187.985	135.106	195.612	yes	Pattern3	0.955308
comp114343_c0	comp114343_c0_seq2	2008	502	m.53291	GRMZM2G087079	hypothetical protein LOC100382352 [Source:RefSeq peptide;Acc:NP_001168569]	AT3G56010	unknown protein; FUNCTIONS IN: molecular_function unknown; INVOLVED IN: biological_process unknown; LOCATED IN: chloroplast thylakoid membrane; EXPRESSED IN: 22 plant structures; EXPRESSED DURING: 13 growth stages; Has 25 Blast hits to 25 proteins in 12 species: Archae - 0; Bacteria - 0; Metazoa - 0; Fungi - 0; Plants - 25; Viruses - 0; Other Eukaryotes - 0 (source: NCBI BLink).	0	1e-168	2e-20	protein_coding	301.626	408.384	349.921	179.896	207.84	155.775	213.288	173.351	NA	353.31	181.17	193.319	yes	Pattern4	1
comp114678_c0	comp114678_c0_seq1	2007	1384	m.26698	GRMZM2G439589		AT2G39080	D(P)-binding Rossmann-fold superfamily protein	0	0	2e-108	protein_coding	144.617	119.629	140.617	100.711	67.6023	119.606	154.255	118.863	130.043	134.954	95.9732	134.387	yes	Pattern3	0.954409
comp114678_c0	comp114678_c0_seq1	2008	1384	m.26698	GRMZM2G439589		AT2G39080	D(P)-binding Rossmann-fold superfamily protein	0	0	2e-108	protein_coding	575.021	559.156	607.477	478.147	695.35	475.839	792.317	817.461	NA	580.551	549.779	804.889	yes	Pattern2	0.999977
comp114678_c0	comp114678_c0_seq2	2007	843	m.53974	GRMZM2G439589		AT2G39080	D(P)-binding Rossmann-fold superfamily protein	0	0	7e-75	protein_coding	144.617	119.629	140.617	100.711	67.6023	119.606	154.255	118.863	130.043	134.954	95.9732	134.387	yes	Pattern3	0.954409
comp114678_c0	comp114678_c0_seq2	2008	843	m.53974	GRMZM2G439589		AT2G39080	D(P)-binding Rossmann-fold superfamily protein	0	0	7e-75	protein_coding	575.021	559.156	607.477	478.147	695.35	475.839	792.317	817.461	NA	580.551	549.779	804.889	yes	Pattern2	0.999977
comp115029_c0	comp115029_c0_seq1	2007	489	m.54648	GRMZM2G062788	bundle sheath defective2 [Source:RefSeq peptide;Acc:NP_001105880]	AT3G47650	DJ/Hsp40 cysteine-rich domain superfamily protein	5e-38	0	7e-29	protein_coding	853.479	737.313	854.759	554.93	554.943	772.873	868.521	920.967	717.401	815.184	627.582	835.63	yes	Pattern3	0.987705
comp115029_c0	comp115029_c0_seq1	2008	489	m.54648	GRMZM2G062788	bundle sheath defective2 [Source:RefSeq peptide;Acc:NP_001105880]	AT3G47650	DJ/Hsp40 cysteine-rich domain superfamily protein	5e-38	0	7e-29	protein_coding	2130.64	2540.6	2712.76	453.479	714.681	478.541	774.118	749.957	NA	2461.33	548.9	762.038	yes	Pattern5	1
comp115326_c0	comp115326_c0_seq1	2007	1007	m.55236	GRMZM2G012126	hypothetical protein LOC100275676 [Source:RefSeq peptide;Acc:NP_001143177]	AT4G33780	FUNCTIONS IN: molecular_function unknown; INVOLVED IN: biological_process unknown; LOCATED IN: chloroplast; EXPRESSED IN: 24 plant structures; EXPRESSED DURING: 15 growth stages; BEST Arabidopsis thalia protein match is: short hypocotyl in white light1 (TAIR:AT1G69935.1); Has 40 Blast hits to 40 proteins in 10 species: Archae - 0; Bacteria - 0; Metazoa - 0; Fungi - 0; Plants - 40; Viruses - 0; Ot…	0	0	2e-26	protein_coding	377.269	403.328	461.238	317.487	287.079	353.446	442.823	418.262	380.633	413.945	319.337	413.906	yes	Pattern3	0.99998
comp115326_c0	comp115326_c0_seq1	2008	1007	m.55236	GRMZM2G012126	hypothetical protein LOC100275676 [Source:RefSeq peptide;Acc:NP_001143177]	AT4G33780	FUNCTIONS IN: molecular_function unknown; INVOLVED IN: biological_process unknown; LOCATED IN: chloroplast; EXPRESSED IN: 24 plant structures; EXPRESSED DURING: 15 growth stages; BEST Arabidopsis thalia protein match is: short hypocotyl in white light1 (TAIR:AT1G69935.1); Has 40 Blast hits to 40 proteins in 10 species: Archae - 0; Bacteria - 0; Metazoa - 0; Fungi - 0; Plants - 40; Viruses - 0; Ot…	0	0	2e-26	protein_coding	518.559	837.057	611.776	402.708	421.295	354.428	441.193	456.182	NA	655.797	392.81	448.687	yes	Pattern4	0.998699
comp116150_c0	comp116150_c0_seq1	2007	1036	m.56424	GRMZM2G142507	Putative uncharacterized protein [Source:UniProtKB/TrEMBL;Acc:C0HEE8]	AT3G63540	Mog1/PsbP/DUF1795-like photosystem II reaction center PsbP family protein	0	0	1e-48	protein_coding	665.237	638.021	1044.34	367.006	328.659	605.774	682.745	875.047	572.687	782.532	433.813	710.16	yes	Pattern3	0.963038
comp116150_c0	comp116150_c0_seq1	2008	1036	m.56424	GRMZM2G142507	Putative uncharacterized protein [Source:UniProtKB/TrEMBL;Acc:C0HEE8]	AT3G63540	Mog1/PsbP/DUF1795-like photosystem II reaction center PsbP family protein	0	0	1e-48	protein_coding	2498.75	5443.21	4161.89	817.783	1487.57	1182.23	2637.76	2507.93	NA	4034.62	1162.53	2572.84	yes	Pattern3	0.999998
comp117583_c0	comp117583_c0_seq1	2007	319	m.32092	GRMZM2G100976	NFU3 [Source:RefSeq peptide;Acc:NP_001150793]	AT4G25910	NFU domain protein 3	6e-45	1e-167	4e-60	protein_coding	579.672	650.228	654.104	493.628	396.07	472.653	574.543	699.497	608.532	628.001	454.117	627.524	yes	Pattern3	0.999988
comp117583_c0	comp117583_c0_seq1	2008	319	m.32092	GRMZM2G100976	NFU3 [Source:RefSeq peptide;Acc:NP_001150793]	AT4G25910	NFU domain protein 3	6e-45	1e-167	4e-60	protein_coding	661.199	679.974	552.414	168.21	155.095	162.74	155.637	145.001	NA	631.196	162.015	150.319	yes	Pattern4	1
comp117583_c0	comp117583_c0_seq2	2007	2730	m.58337	GRMZM2G177845		AT3G61360	Tetratricopeptide repeat (TPR)-like superfamily protein	0	0	8e-73	protein_coding	579.672	650.228	654.104	493.628	396.07	472.653	574.543	699.497	608.532	628.001	454.117	627.524	yes	Pattern3	0.999988
comp117583_c0	comp117583_c0_seq2	2008	2730	m.58337	GRMZM2G177845		AT3G61360	Tetratricopeptide repeat (TPR)-like superfamily protein	0	0	8e-73	protein_coding	661.199	679.974	552.414	168.21	155.095	162.74	155.637	145.001	NA	631.196	162.015	150.319	yes	Pattern4	1
comp118336_c0	comp118336_c0_seq1	2007	939		GRMZM5G896082	hypothetical protein LOC100273908 [Source:RefSeq peptide;Acc:NP_001141772]			0				602.569	610.368	688.926	521.998	349.146	499.512	562.505	684.096	656.098	633.954	456.885	634.233	yes	Pattern3	0.973803
comp118336_c0	comp118336_c0_seq1	2008	939		GRMZM5G896082	hypothetical protein LOC100273908 [Source:RefSeq peptide;Acc:NP_001141772]			0	NA	NA		1105.47	896.647	948.89	1527.68	1803.87	1722.05	1862.97	1573.88	NA	983.668	1684.53	1718.43	yes	Pattern4	1
comp118336_c0	comp118336_c0_seq2	2007	364		GRMZM5G896082	hypothetical protein LOC100273908 [Source:RefSeq peptide;Acc:NP_001141772]			0				602.569	610.368	688.926	521.998	349.146	499.512	562.505	684.096	656.098	633.954	456.885	634.233	yes	Pattern3	0.973803
comp118336_c0	comp118336_c0_seq2	2008	364		GRMZM5G896082	hypothetical protein LOC100273908 [Source:RefSeq peptide;Acc:NP_001141772]			0	NA	NA		1105.47	896.647	948.89	1527.68	1803.87	1722.05	1862.97	1573.88	NA	983.668	1684.53	1718.43	yes	Pattern4	1
comp118677_c2	comp118677_c2_seq1	2007	1018	m.59789	GRMZM2G041060	FK506 binding protein [Source:RefSeq peptide;Acc:NP_001148684]	AT4G19830	FKBP-like peptidyl-prolyl cis-trans isomerase family protein	0	0	2e-68	protein_coding	384.873	397.949	330.354	296.933	299.836	324.593	397.933	465.559	346.78	371.059	307.121	403.424	yes	Pattern3	0.956991
comp118677_c2	comp118677_c2_seq1	2008	1018	m.59789	GRMZM2G041060	FK506 binding protein [Source:RefSeq peptide;Acc:NP_001148684]	AT4G19830	FKBP-like peptidyl-prolyl cis-trans isomerase family protein	0	0	2e-68	protein_coding	224.362	290.651	277.095	125.109	190.327	148.288	154.571	134.17	NA	264.036	154.575	144.37	yes	Pattern4	1
comp120803_c0	comp120803_c0_seq1	2007	583	m.62831	GRMZM2G101004	hypothetical protein LOC100193737 [Source:RefSeq peptide;Acc:NP_001132297]			0	2e-158			206.079	165.218	156.416	111.586	108.959	117.689	164.315	141.079	129.242	175.904	112.745	144.879	yes	Pattern3	0.999733
comp120803_c0	comp120803_c0_seq1	2008	583	m.62831	GRMZM2G101004	hypothetical protein LOC100193737 [Source:RefSeq peptide;Acc:NP_001132297]			0	2e-158	NA		60.9195	97.8523	83.4837	14.3909	29.59	23.0819	29.8399	23.8877	NA	80.7519	22.3542	26.8638	yes	Pattern4	1
comp120969_c0	comp120969_c0_seq1	2007	1113	m.94147	GRMZM2G370332	Homeobox protein knotted-1-like 7 Fragment [Source:UniProtKB/Swiss-Prot;Acc:P56665]	AT5G25220	KNOTTED1-like homeobox gene 3	0	0	4e-97	protein_coding	695.847	750.944	723.733	646.62	594.137	615.018	790.276	747.384	685.224	723.508	618.592	740.962	yes	Pattern3	0.998603
comp120969_c0	comp120969_c0_seq1	2008	1113	m.94147	GRMZM2G370332	Homeobox protein knotted-1-like 7 Fragment [Source:UniProtKB/Swiss-Prot;Acc:P56665]	AT5G25220	KNOTTED1-like homeobox gene 3	0	0	4e-97	protein_coding	1225.48	1447.8	1113.89	561.499	450.926	388.799	391.499	401.122	NA	1262.39	467.075	396.311	yes	Pattern4	1
comp120969_c0	comp120969_c0_seq2	2007	799	m.63058	GRMZM2G433591	Homeobox protein knotted-1-like 7 Fragment [Source:UniProtKB/Swiss-Prot;Acc:P56665]	AT5G25220	KNOTTED1-like homeobox gene 3	0	0	4e-88	protein_coding	695.847	750.944	723.733	646.62	594.137	615.018	790.276	747.384	685.224	723.508	618.592	740.962	yes	Pattern3	0.998603
comp120969_c0	comp120969_c0_seq2	2008	799	m.63058	GRMZM2G433591	Homeobox protein knotted-1-like 7 Fragment [Source:UniProtKB/Swiss-Prot;Acc:P56665]	AT5G25220	KNOTTED1-like homeobox gene 3	0	0	4e-88	protein_coding	1225.48	1447.8	1113.89	561.499	450.926	388.799	391.499	401.122	NA	1262.39	467.075	396.311	yes	Pattern4	1
comp120969_c0	comp120969_c0_seq3	2007	506	m.63059	GRMZM2G370332	Homeobox protein knotted-1-like 7 Fragment [Source:UniProtKB/Swiss-Prot;Acc:P56665]	AT5G25220	KNOTTED1-like homeobox gene 3	0	0	2e-80	protein_coding	695.847	750.944	723.733	646.62	594.137	615.018	790.276	747.384	685.224	723.508	618.592	740.962	yes	Pattern3	0.998603
comp120969_c0	comp120969_c0_seq3	2008	506	m.63059	GRMZM2G370332	Homeobox protein knotted-1-like 7 Fragment [Source:UniProtKB/Swiss-Prot;Acc:P56665]	AT5G25220	KNOTTED1-like homeobox gene 3	0	0	2e-80	protein_coding	1225.48	1447.8	1113.89	561.499	450.926	388.799	391.499	401.122	NA	1262.39	467.075	396.311	yes	Pattern4	1
comp121365_c0	comp121365_c0_seq1	2007	1590	m.63691	GRMZM2G063048		AT5G18660	D(P)-binding Rossmann-fold superfamily protein	0	0	3e-129	protein_coding	188.014	209.147	255.954	162.179	134.409	151.856	201.191	245.422	187.611	217.705	149.481	211.408	yes	Pattern3	0.989082
comp121365_c0	comp121365_c0_seq1	2008	1590	m.63691	GRMZM2G063048		AT5G18660	D(P)-binding Rossmann-fold superfamily protein	0	0	3e-129	protein_coding	416.036	824.756	531.099	181.618	323.317	283.948	336.244	401.411	NA	590.63	262.961	368.827	yes	Pattern4	0.985218
comp121467_c0	comp121467_c0_seq1	2007	1017	m.63913	GRMZM2G133314	hypothetical protein LOC100279942 [Source:RefSeq peptide;Acc:NP_001146364]			0	0			300.513	257.967	224.339	168.358	161.426	212.523	384.117	374.265	348.756	260.94	180.769	369.046	yes	Pattern5	1
comp121467_c0	comp121467_c0_seq1	2008	1017	m.63913	GRMZM2G133314	hypothetical protein LOC100279942 [Source:RefSeq peptide;Acc:NP_001146364]			0	0	NA		1148.44	1504.62	1486.49	273.4	443.863	313.289	608.726	567.006	NA	1379.85	343.517	587.866	yes	Pattern5	1
comp121592_c0	comp121592_c0_seq1	2007	930	m.64170	GRMZM5G800344	proline synthetase-like protein [Source:RefSeq peptide;Acc:NP_001152502]	AT4G26860	Predicted pyridoxal phosphate-dependent enzyme, YBL036C type	3e-87	0	5e-94	protein_coding	100.027	102.539	115.337	55.7932	43.7427	53.1497	101.719	96.6298	78.359	105.968	50.8952	92.2358	yes	Pattern3	0.999132
comp121592_c0	comp121592_c0_seq1	2008	930	m.64170	GRMZM5G800344	proline synthetase-like protein [Source:RefSeq peptide;Acc:NP_001152502]	AT4G26860	Predicted pyridoxal phosphate-dependent enzyme, YBL036C type	3e-87	0	5e-94	protein_coding	260.022	215.675	222.031	411.754	544.955	356.854	387.091	391.508	NA	232.576	437.855	389.299	yes	Pattern4	0.999836
comp121592_c0	comp121592_c0_seq2	2007	873	m.64170	GRMZM5G800344	proline synthetase-like protein [Source:RefSeq peptide;Acc:NP_001152502]	AT4G26860	Predicted pyridoxal phosphate-dependent enzyme, YBL036C type	0	0	5e-94	protein_coding	100.027	102.539	115.337	55.7932	43.7427	53.1497	101.719	96.6298	78.359	105.968	50.8952	92.2358	yes	Pattern3	0.999132
comp121592_c0	comp121592_c0_seq2	2008	873	m.64170	GRMZM5G800344	proline synthetase-like protein [Source:RefSeq peptide;Acc:NP_001152502]	AT4G26860	Predicted pyridoxal phosphate-dependent enzyme, YBL036C type	0	0	5e-94	protein_coding	260.022	215.675	222.031	411.754	544.955	356.854	387.091	391.508	NA	232.576	437.855	389.299	yes	Pattern4	0.999836
comp121592_c0	comp121592_c0_seq3	2007	855	m.64170	GRMZM5G800344	proline synthetase-like protein [Source:RefSeq peptide;Acc:NP_001152502]	AT4G26860	Predicted pyridoxal phosphate-dependent enzyme, YBL036C type	3e-87	9e-163	5e-94	protein_coding	100.027	102.539	115.337	55.7932	43.7427	53.1497	101.719	96.6298	78.359	105.968	50.8952	92.2358	yes	Pattern3	0.999132
comp121592_c0	comp121592_c0_seq3	2008	855	m.64170	GRMZM5G800344	proline synthetase-like protein [Source:RefSeq peptide;Acc:NP_001152502]	AT4G26860	Predicted pyridoxal phosphate-dependent enzyme, YBL036C type	3e-87	9e-163	5e-94	protein_coding	260.022	215.675	222.031	411.754	544.955	356.854	387.091	391.508	NA	232.576	437.855	389.299	yes	Pattern4	0.999836
comp121592_c0	comp121592_c0_seq4	2007	798	m.64170	GRMZM5G800344	proline synthetase-like protein [Source:RefSeq peptide;Acc:NP_001152502]	AT4G26860	Predicted pyridoxal phosphate-dependent enzyme, YBL036C type	0	9e-163	5e-94	protein_coding	100.027	102.539	115.337	55.7932	43.7427	53.1497	101.719	96.6298	78.359	105.968	50.8952	92.2358	yes	Pattern3	0.999132
comp121592_c0	comp121592_c0_seq4	2008	798	m.64170	GRMZM5G800344	proline synthetase-like protein [Source:RefSeq peptide;Acc:NP_001152502]	AT4G26860	Predicted pyridoxal phosphate-dependent enzyme, YBL036C type	0	9e-163	5e-94	protein_coding	260.022	215.675	222.031	411.754	544.955	356.854	387.091	391.508	NA	232.576	437.855	389.299	yes	Pattern4	0.999836
comp121895_c0	comp121895_c0_seq1	2007	1508	m.64862	GRMZM2G159581		AT5G52030	TraB family protein	0	0	4e-95	protein_coding	320.567	359.058	308.566	230.383	248.936	248.665	352.651	405.759	267.312	329.397	242.661	341.908	yes	Pattern3	0.963571
comp121895_c0	comp121895_c0_seq1	2008	1508	m.64862	GRMZM2G159581		AT5G52030	TraB family protein	0	0	4e-95	protein_coding	836.9	735.051	620.106	254.476	383.249	269.821	418.904	475.77	NA	730.686	302.515	447.337	yes	Pattern5	1
comp122607_c0	comp122607_c0_seq1	2007	1008	m.66480	GRMZM2G092804	loricrin [Source:RefSeq peptide;Acc:NP_001147561]			0	0			177.155	301.107	80.578	21.7499	0	87.3174	249.267	257.155	456.758	186.28	36.3558	321.06	yes	Pattern3	1
comp122607_c0	comp122607_c0_seq1	2008	1008	m.66480	GRMZM2G092804	loricrin [Source:RefSeq peptide;Acc:NP_001147561]			0	0	NA		7.41435	28.9563	46.1825	209.142	150.259	139.603	47.7438	15.843	NA	27.5177	166.335	31.7934	yes	Pattern3	1
comp122634_c0	comp122634_c0_seq1	2007	2735	m.32556	GRMZM2G132903	glyoxysomal fatty acid beta-oxidation multifunctional protein MFP-a [Source:RefSeq peptide;Acc:NP_001152306]	AT3G06860	multifunctiol protein 2	0	0	0	protein_coding	637.518	576.986	511.907	774.377	858.907	707.954	700.853	574.648	611.033	575.47	780.413	628.845	yes	Pattern3	0.999812
comp122634_c0	comp122634_c0_seq1	2008	2735	m.32556	GRMZM2G132903	glyoxysomal fatty acid beta-oxidation multifunctional protein MFP-a [Source:RefSeq peptide;Acc:NP_001152306]	AT3G06860	multifunctiol protein 2	0	0	0	protein_coding	558.795	694.951	671.28	19.2773	24.0299	52.4226	0	63.5622	NA	641.676	31.9099	31.7811	yes	Pattern4	1
comp122634_c0	comp122634_c0_seq2	2007	2827	m.32556	GRMZM2G132903	glyoxysomal fatty acid beta-oxidation multifunctional protein MFP-a [Source:RefSeq peptide;Acc:NP_001152306]	AT3G06860	multifunctiol protein 2	0	0	0	protein_coding	637.518	576.986	511.907	774.377	858.907	707.954	700.853	574.648	611.033	575.47	780.413	628.845	yes	Pattern3	0.999812
comp122634_c0	comp122634_c0_seq2	2008	2827	m.32556	GRMZM2G132903	glyoxysomal fatty acid beta-oxidation multifunctional protein MFP-a [Source:RefSeq peptide;Acc:NP_001152306]	AT3G06860	multifunctiol protein 2	0	0	0	protein_coding	558.795	694.951	671.28	19.2773	24.0299	52.4226	0	63.5622	NA	641.676	31.9099	31.7811	yes	Pattern4	1
comp122674_c0	comp122674_c0_seq1	2007	663	m.82284	GRMZM2G045275	hypothetical protein LOC100383534 [Source:RefSeq peptide;Acc:NP_001169653]			0	3e-152			97.6162	114.038	102.697	62.4127	41.3567	77.8264	109.543	116.298	124.207	104.784	60.5319	116.683	yes	Pattern3	1
comp122674_c0	comp122674_c0_seq1	2008	663	m.82284	GRMZM2G045275	hypothetical protein LOC100383534 [Source:RefSeq peptide;Acc:NP_001169653]			0	3e-152	NA		158.985	114.827	74.6025	215.503	193.988	238.024	179.612	186.513	NA	116.138	215.838	183.063	yes	Pattern4	0.999999
comp122674_c0	comp122674_c0_seq2	2007	646	m.82284	GRMZM2G045275	hypothetical protein LOC100383534 [Source:RefSeq peptide;Acc:NP_001169653]			0	9e-157			97.6162	114.038	102.697	62.4127	41.3567	77.8264	109.543	116.298	124.207	104.784	60.5319	116.683	yes	Pattern3	1
comp122674_c0	comp122674_c0_seq2	2008	646	m.82284	GRMZM2G045275	hypothetical protein LOC100383534 [Source:RefSeq peptide;Acc:NP_001169653]			0	9e-157	NA		158.985	114.827	74.6025	215.503	193.988	238.024	179.612	186.513	NA	116.138	215.838	183.063	yes	Pattern4	0.999999
comp122732_c0	comp122732_c0_seq1	2007	910	m.173280	GRMZM2G078756	hypothetical protein LOC100280209 [Source:RefSeq peptide;Acc:NP_001146612]	AT3G58140	phenylalanyl-tR synthetase class IIc family protein	0	0	5e-108	protein_coding	849.623	695.272	922.634	502.914	413.567	613.082	841.695	904.412	710.241	822.51	509.854	818.782	yes	Pattern3	0.999998
comp122732_c0	comp122732_c0_seq1	2008	910	m.173280	GRMZM2G078756	hypothetical protein LOC100280209 [Source:RefSeq peptide;Acc:NP_001146612]	AT3G58140	phenylalanyl-tR synthetase class IIc family protein	0	0	5e-108	protein_coding	1613.62	1468.78	1399.6	757.973	865.691	764.516	1107.06	1033.49	NA	1494	796.06	1070.27	yes	Pattern5	1
comp123000_c0	comp123000_c0_seq1	2007	551	m.100480	GRMZM2G007195				0	1e-54			24.1028	30.9245	34.7591	38.2987	54.8772	49.3533	26.8269	28.2193	16.6721	29.9288	47.5097	23.9061	yes	Pattern3	0.989407
comp123000_c0	comp123000_c0_seq1	2008	551	m.100480	GRMZM2G007195				0	1e-54	NA		28.2607	23.9638	19.5387	61.9521	28.1282	60.2906	34.7098	45.4528	NA	23.9211	50.1236	40.0813	yes	Pattern4	0.950708
comp123000_c0	comp123000_c0_seq2	2007	1090	m.100480	GRMZM2G007195				2e-85	0			24.1028	30.9245	34.7591	38.2987	54.8772	49.3533	26.8269	28.2193	16.6721	29.9288	47.5097	23.9061	yes	Pattern3	0.989407
comp123000_c0	comp123000_c0_seq2	2008	1090	m.100480	GRMZM2G007195				2e-85	0	NA		28.2607	23.9638	19.5387	61.9521	28.1282	60.2906	34.7098	45.4528	NA	23.9211	50.1236	40.0813	yes	Pattern4	0.950708
comp123000_c0	comp123000_c0_seq3	2007	594		GRMZM2G007195				0				24.1028	30.9245	34.7591	38.2987	54.8772	49.3533	26.8269	28.2193	16.6721	29.9288	47.5097	23.9061	yes	Pattern3	0.989407
comp123000_c0	comp123000_c0_seq3	2008	594		GRMZM2G007195				0	NA	NA		28.2607	23.9638	19.5387	61.9521	28.1282	60.2906	34.7098	45.4528	NA	23.9211	50.1236	40.0813	yes	Pattern4	0.950708
comp123054_c0	comp123054_c0_seq1	2007	1236	m.67415	GRMZM2G090271	plastid-specific 30S ribosomal protein 2 [Source:RefSeq peptide;Acc:NP_001147738]	AT2G35410	R-binding (RRM/RBD/RNP motifs) family protein	0	0	2e-07	protein_coding	732.724	642.448	701.503	297.874	297.402	510.617	812.632	765.393	586.734	692.225	368.631	721.586	yes	Pattern3	1
comp123054_c0	comp123054_c0_seq1	2008	1236	m.67415	GRMZM2G090271	plastid-specific 30S ribosomal protein 2 [Source:RefSeq peptide;Acc:NP_001147738]	AT2G35410	R-binding (RRM/RBD/RNP motifs) family protein	0	0	2e-07	protein_coding	2102.27	2835.7	2259.16	889.986	1366.81	1034.82	1742.37	1742.96	NA	2399.04	1097.21	1742.66	yes	Pattern5	1
comp123269_c0	comp123269_c0_seq1	2007	2035	m.210958	GRMZM2G106523	hypothetical protein LOC100192834 [Source:RefSeq peptide;Acc:NP_001131497]	AT5G65600	Concavalin A-like lectin protein kise family protein	0	0	4e-85	protein_coding	31.3336	22.7865	28.4393	69.0323	51.7197	58.8443	27.9447	41.9014	45.8483	27.5198	59.8654	38.5648	yes	Pattern3	0.999981
comp123269_c0	comp123269_c0_seq1	2008	2035	m.210958	GRMZM2G106523	hypothetical protein LOC100192834 [Source:RefSeq peptide;Acc:NP_001131497]	AT5G65600	Concavalin A-like lectin protein kise family protein	0	0	4e-85	protein_coding	17.8301	14.9774	33.7487	63.5372	11.6393	49.7508	3.73198	3.30092	NA	22.1854	41.6424	3.51645	yes	Pattern2	0.999495
comp123269_c0	comp123269_c0_seq2	2007	906	m.67890	GRMZM2G106493		AT5G65600	Concavalin A-like lectin protein kise family protein	0	0	7e-25	protein_coding	31.3336	22.7865	28.4393	69.0323	51.7197	58.8443	27.9447	41.9014	45.8483	27.5198	59.8654	38.5648	yes	Pattern3	0.999981
comp123269_c0	comp123269_c0_seq2	2008	906	m.67890	GRMZM2G106493		AT5G65600	Concavalin A-like lectin protein kise family protein	0	0	7e-25	protein_coding	17.8301	14.9774	33.7487	63.5372	11.6393	49.7508	3.73198	3.30092	NA	22.1854	41.6424	3.51645	yes	Pattern2	0.999495
comp123321_c0	comp123321_c0_seq1	2007	1960	m.27006	GRMZM2G110201	hypothetical protein LOC100274263 [Source:RefSeq peptide;Acc:NP_001142099]	AT2G33150	peroxisomal 3-ketoacyl-CoA thiolase 3	0	0	1e-179	protein_coding	304.9	305.176	282.813	435.466	522.526	415.707	357.692	320.674	282.592	297.63	457.9	320.32	yes	Pattern3	1
comp123321_c0	comp123321_c0_seq1	2008	1960	m.27006	GRMZM2G110201	hypothetical protein LOC100274263 [Source:RefSeq peptide;Acc:NP_001142099]	AT2G33150	peroxisomal 3-ketoacyl-CoA thiolase 3	0	0	1e-179	protein_coding	564.531	778.156	849.012	0	86.4611	97.1922	75.5466	44.5449	NA	730.566	61.2178	60.0458	yes	Pattern4	1
comp123321_c0	comp123321_c0_seq2	2007	1980	m.27006	GRMZM2G110201	hypothetical protein LOC100274263 [Source:RefSeq peptide;Acc:NP_001142099]	AT2G33150	peroxisomal 3-ketoacyl-CoA thiolase 3	0	0	1e-179	protein_coding	304.9	305.176	282.813	435.466	522.526	415.707	357.692	320.674	282.592	297.63	457.9	320.32	yes	Pattern3	1
comp123321_c0	comp123321_c0_seq2	2008	1980	m.27006	GRMZM2G110201	hypothetical protein LOC100274263 [Source:RefSeq peptide;Acc:NP_001142099]	AT2G33150	peroxisomal 3-ketoacyl-CoA thiolase 3	0	0	1e-179	protein_coding	564.531	778.156	849.012	0	86.4611	97.1922	75.5466	44.5449	NA	730.566	61.2178	60.0458	yes	Pattern4	1
comp123351_c0	comp123351_c0_seq1	2007	2154	m.68110	GRMZM2G134067	hypothetical protein LOC100303805 [Source:RefSeq peptide;Acc:NP_001158911]	AT3G19900	unknown protein; FUNCTIONS IN: molecular_function unknown; INVOLVED IN: biological_process unknown; LOCATED IN: chloroplast; EXPRESSED IN: 23 plant structures; EXPRESSED DURING: 13 growth stages; CONTAINS InterPro DOMAIN/s: Protein of unknown function DUF3067 (InterPro:IPR021420); Has 276 Blast hits to 276 proteins in 83 species: Archae - 0; Bacteria - 112; Metazoa - 0; Fungi - 2; Plants - 59; Vi…	0	0	1e-56	protein_coding	2556.8	2500.91	2314.52	2053.32	1449.94	1390.95	2302.7	2490.17	2489.39	2457.41	1631.4	2427.42	yes	Pattern3	0.976203
comp123351_c0	comp123351_c0_seq1	2008	2154	m.68110	GRMZM2G134067	hypothetical protein LOC100303805 [Source:RefSeq peptide;Acc:NP_001158911]	AT3G19900	unknown protein; FUNCTIONS IN: molecular_function unknown; INVOLVED IN: biological_process unknown; LOCATED IN: chloroplast; EXPRESSED IN: 23 plant structures; EXPRESSED DURING: 13 growth stages; CONTAINS InterPro DOMAIN/s: Protein of unknown function DUF3067 (InterPro:IPR021420); Has 276 Blast hits to 276 proteins in 83 species: Archae - 0; Bacteria - 112; Metazoa - 0; Fungi - 2; Plants - 59; Vi…	0	0	1e-56	protein_coding	1347.05	1228.5	1468.05	1622	1804.8	1510.05	1243.58	958.035	NA	1347.87	1645.61	1100.81	yes	Pattern3	0.997083
comp123351_c0	comp123351_c0_seq2	2007	702	m.79910			AT2G22640	BRICK1, putative		1e-121	3e-14	protein_coding	2556.8	2500.91	2314.52	2053.32	1449.94	1390.95	2302.7	2490.17	2489.39	2457.41	1631.4	2427.42	yes	Pattern3	0.976203
comp123351_c0	comp123351_c0_seq2	2008	702	m.79910			AT2G22640	BRICK1, putative	NA	1e-121	3e-14	protein_coding	1347.05	1228.5	1468.05	1622	1804.8	1510.05	1243.58	958.035	NA	1347.87	1645.61	1100.81	yes	Pattern3	0.997083
comp123351_c0	comp123351_c0_seq3	2007	1674	m.68110	GRMZM2G134067	hypothetical protein LOC100303805 [Source:RefSeq peptide;Acc:NP_001158911]	AT3G19900	unknown protein; FUNCTIONS IN: molecular_function unknown; INVOLVED IN: biological_process unknown; LOCATED IN: chloroplast; EXPRESSED IN: 23 plant structures; EXPRESSED DURING: 13 growth stages; CONTAINS InterPro DOMAIN/s: Protein of unknown function DUF3067 (InterPro:IPR021420); Has 276 Blast hits to 276 proteins in 83 species: Archae - 0; Bacteria - 112; Metazoa - 0; Fungi - 2; Plants - 59; Vi…	0	0	1e-56	protein_coding	2556.8	2500.91	2314.52	2053.32	1449.94	1390.95	2302.7	2490.17	2489.39	2457.41	1631.4	2427.42	yes	Pattern3	0.976203
comp123351_c0	comp123351_c0_seq3	2008	1674	m.68110	GRMZM2G134067	hypothetical protein LOC100303805 [Source:RefSeq peptide;Acc:NP_001158911]	AT3G19900	unknown protein; FUNCTIONS IN: molecular_function unknown; INVOLVED IN: biological_process unknown; LOCATED IN: chloroplast; EXPRESSED IN: 23 plant structures; EXPRESSED DURING: 13 growth stages; CONTAINS InterPro DOMAIN/s: Protein of unknown function DUF3067 (InterPro:IPR021420); Has 276 Blast hits to 276 proteins in 83 species: Archae - 0; Bacteria - 112; Metazoa - 0; Fungi - 2; Plants - 59; Vi…	0	0	1e-56	protein_coding	1347.05	1228.5	1468.05	1622	1804.8	1510.05	1243.58	958.035	NA	1347.87	1645.61	1100.81	yes	Pattern3	0.997083
comp123533_c0	comp123533_c0_seq1	2007	1258	m.68582	GRMZM2G147726	hypothetical protein LOC100191298 [Source:RefSeq peptide;Acc:NP_001130204]	AT2G24765	ADP-ribosylation factor 3	2e-165	0	1e-91	protein_coding	157.873	200.195	180.116	285.59	373.069	227.784	188.314	174.421	167.546	179.395	295.481	176.76	yes	Pattern3	0.999637
comp123533_c0	comp123533_c0_seq1	2008	1258	m.68582	GRMZM2G147726	hypothetical protein LOC100191298 [Source:RefSeq peptide;Acc:NP_001130204]	AT2G24765	ADP-ribosylation factor 3	2e-165	0	1e-91	protein_coding	407.121	327.506	467.154	235.225	254.083	293.775	290.871	253.003	NA	400.593	261.028	271.937	yes	Pattern4	0.995734
comp123533_c0	comp123533_c0_seq2	2007	1002	m.68584	GRMZM2G147726	hypothetical protein LOC100191298 [Source:RefSeq peptide;Acc:NP_001130204]	AT2G24765	ADP-ribosylation factor 3	0	0	2e-96	protein_coding	157.873	200.195	180.116	285.59	373.069	227.784	188.314	174.421	167.546	179.395	295.481	176.76	yes	Pattern3	0.999637
comp123533_c0	comp123533_c0_seq2	2008	1002	m.68584	GRMZM2G147726	hypothetical protein LOC100191298 [Source:RefSeq peptide;Acc:NP_001130204]	AT2G24765	ADP-ribosylation factor 3	0	0	2e-96	protein_coding	407.121	327.506	467.154	235.225	254.083	293.775	290.871	253.003	NA	400.593	261.028	271.937	yes	Pattern4	0.995734
comp124034_c0	comp124034_c0_seq1	2007	986	m.69793	GRMZM2G099285	hypothetical protein LOC100278273 [Source:RefSeq peptide;Acc:NP_001145073]			0	0			296.199	354.818	383.693	208.515	223.485	254.359	330.183	390.932	250.09	344.903	228.787	323.735	yes	Pattern3	0.987001
comp124034_c0	comp124034_c0_seq1	2008	986	m.69793	GRMZM2G099285	hypothetical protein LOC100278273 [Source:RefSeq peptide;Acc:NP_001145073]			0	0	NA		712.52	1196.78	1026.67	92.6595	82.5267	70.1179	277.519	292.424	NA	978.659	81.7681	284.971	yes	Pattern5	1
comp124066_c0	comp124066_c0_seq1	2007	1061	m.69845	GRMZM2G097827	calcium ion binding protein [Source:RefSeq peptide;Acc:NP_001148758]	AT3G24110	Calcium-binding EF-hand family protein	5e-41	0	5e-38	protein_coding	72.3083	100.911	88.4778	54.4977	29.4269	47.4551	86.1927	75.2515	121.665	87.2325	43.7932	94.3696	yes	Pattern3	0.999357
comp124066_c0	comp124066_c0_seq1	2008	1061	m.69845	GRMZM2G097827	calcium ion binding protein [Source:RefSeq peptide;Acc:NP_001148758]	AT3G24110	Calcium-binding EF-hand family protein	5e-41	0	5e-38	protein_coding	153.042	95.8554	156.31	154.055	126.502	139.296	60.6585	72.7822	NA	135.069	139.951	66.7204	yes	Pattern2	1
comp124066_c0	comp124066_c0_seq2	2007	1103	m.69847	GRMZM2G097827	calcium ion binding protein [Source:RefSeq peptide;Acc:NP_001148758]	AT3G24110	Calcium-binding EF-hand family protein	0	0	4e-43	protein_coding	72.3083	100.911	88.4778	54.4977	29.4269	47.4551	86.1927	75.2515	121.665	87.2325	43.7932	94.3696	yes	Pattern3	0.999357
comp124066_c0	comp124066_c0_seq2	2008	1103	m.69847	GRMZM2G097827	calcium ion binding protein [Source:RefSeq peptide;Acc:NP_001148758]	AT3G24110	Calcium-binding EF-hand family protein	0	0	4e-43	protein_coding	153.042	95.8554	156.31	154.055	126.502	139.296	60.6585	72.7822	NA	135.069	139.951	66.7204	yes	Pattern2	1
comp124217_c0	comp124217_c0_seq1	2007	1035	m.70198	GRMZM2G142507	Putative uncharacterized protein [Source:UniProtKB/TrEMBL;Acc:C0HEE8]	AT3G63540	Mog1/PsbP/DUF1795-like photosystem II reaction center PsbP family protein	0	0	1e-48	protein_coding	560.522	586.751	922.318	308.106	334.854	544.576	654.644	786.335	531.816	689.864	395.845	657.598	yes	Pattern3	0.986577
comp124217_c0	comp124217_c0_seq1	2008	1035	m.70198	GRMZM2G142507	Putative uncharacterized protein [Source:UniProtKB/TrEMBL;Acc:C0HEE8]	AT3G63540	Mog1/PsbP/DUF1795-like photosystem II reaction center PsbP family protein	0	0	1e-48	protein_coding	2341	4936.32	3819.75	660.61	1639.46	941.082	2418.31	2359.62	NA	3699.03	1080.38	2388.97	yes	Pattern3	1
comp124352_c0	comp124352_c0_seq1	2007	1955		GRMZM5G868823				4e-74				144.617	106.608	278.073	42.5541	19.883	13.2874	118.486	117.196	125.891	176.433	25.2415	120.524	yes	Pattern3	0.999982
comp124352_c0	comp124352_c0_seq1	2008	1955		GRMZM5G868823				4e-74	NA	NA		131.363	134.447	94.1412	39.6813	14.2349	20.9199	30.5163	41.7226	NA	119.984	24.9454	36.1194	yes	Pattern4	1
comp124352_c0	comp124352_c0_seq2	2007	1175		GRMZM5G868823				2e-74				144.617	106.608	278.073	42.5541	19.883	13.2874	118.486	117.196	125.891	176.433	25.2415	120.524	yes	Pattern3	0.999982
comp124352_c0	comp124352_c0_seq2	2008	1175		GRMZM5G868823				2e-74	NA	NA		131.363	134.447	94.1412	39.6813	14.2349	20.9199	30.5163	41.7226	NA	119.984	24.9454	36.1194	yes	Pattern4	1
comp124428_c0	comp124428_c0_seq1	2007	1152	m.70663	GRMZM2G016677		AT1G06680	photosystem II subunit P-1	0	0	7e-77	protein_coding	8413.1	8181.27	10241	5600.4	3970.17	5439.64	8402.57	9383.78	6670.51	8945.11	5003.4	8152.28	yes	Pattern3	0.999775
comp124428_c0	comp124428_c0_seq1	2008	1152	m.70663	GRMZM2G016677		AT1G06680	photosystem II subunit P-1	0	0	7e-77	protein_coding	21572.6	30821.4	25977.2	7020.22	9996.9	7876.54	11036.7	11106	NA	26123.7	8297.89	11071.4	yes	Pattern4	1
comp124518_c0	comp124518_c0_seq1	2007	1370	m.96957	GRMZM2G085885	hypothetical protein LOC100193669 [Source:RefSeq peptide;Acc:NP_001132234]	AT5G35100	Cyclophilin-like peptidyl-prolyl cis-trans isomerase family protein	0	1e-108	9e-72	protein_coding	841.247	667.318	1058.59	557.885	393.7	559.97	771.274	805.533	796.927	855.718	503.852	791.245	yes	Pattern3	0.997333
comp124518_c0	comp124518_c0_seq1	2008	1370	m.96957	GRMZM2G085885	hypothetical protein LOC100193669 [Source:RefSeq peptide;Acc:NP_001132234]	AT5G35100	Cyclophilin-like peptidyl-prolyl cis-trans isomerase family protein	0	1e-108	9e-72	protein_coding	1722.92	1785.31	1392.58	2183.8	2365.32	1735.42	2550.33	2519.36	NA	1633.6	2094.85	2534.85	yes	Pattern4	0.965337
comp124518_c0	comp124518_c0_seq2	2007	2750	m.96957	GRMZM2G085885	hypothetical protein LOC100193669 [Source:RefSeq peptide;Acc:NP_001132234]	AT5G35100	Cyclophilin-like peptidyl-prolyl cis-trans isomerase family protein	4e-35	0	9e-72	protein_coding	841.247	667.318	1058.59	557.885	393.7	559.97	771.274	805.533	796.927	855.718	503.852	791.245	yes	Pattern3	0.997333
comp124518_c0	comp124518_c0_seq2	2008	2750	m.96957	GRMZM2G085885	hypothetical protein LOC100193669 [Source:RefSeq peptide;Acc:NP_001132234]	AT5G35100	Cyclophilin-like peptidyl-prolyl cis-trans isomerase family protein	4e-35	0	9e-72	protein_coding	1722.92	1785.31	1392.58	2183.8	2365.32	1735.42	2550.33	2519.36	NA	1633.6	2094.85	2534.85	yes	Pattern4	0.965337
comp124518_c0	comp124518_c0_seq3	2007	2595	m.96957	GRMZM2G085885	hypothetical protein LOC100193669 [Source:RefSeq peptide;Acc:NP_001132234]	AT5G35100	Cyclophilin-like peptidyl-prolyl cis-trans isomerase family protein	0	0	9e-72	protein_coding	841.247	667.318	1058.59	557.885	393.7	559.97	771.274	805.533	796.927	855.718	503.852	791.245	yes	Pattern3	0.997333
comp124518_c0	comp124518_c0_seq3	2008	2595	m.96957	GRMZM2G085885	hypothetical protein LOC100193669 [Source:RefSeq peptide;Acc:NP_001132234]	AT5G35100	Cyclophilin-like peptidyl-prolyl cis-trans isomerase family protein	0	0	9e-72	protein_coding	1722.92	1785.31	1392.58	2183.8	2365.32	1735.42	2550.33	2519.36	NA	1633.6	2094.85	2534.85	yes	Pattern4	0.965337
comp124518_c0	comp124518_c0_seq4	2007	605	m.70873	GRMZM2G110236	hypothetical protein LOC100216851 [Source:RefSeq peptide;Acc:NP_001136715]	AT4G31040	CemA-like proton extrusion protein-related	0	0	1e-31	protein_coding	841.247	667.318	1058.59	557.885	393.7	559.97	771.274	805.533	796.927	855.718	503.852	791.245	yes	Pattern3	0.997333
comp124518_c0	comp124518_c0_seq4	2008	605	m.70873	GRMZM2G110236	hypothetical protein LOC100216851 [Source:RefSeq peptide;Acc:NP_001136715]	AT4G31040	CemA-like proton extrusion protein-related	0	0	1e-31	protein_coding	1722.92	1785.31	1392.58	2183.8	2365.32	1735.42	2550.33	2519.36	NA	1633.6	2094.85	2534.85	yes	Pattern4	0.965337
comp124518_c0	comp124518_c0_seq5	2007	712	m.70875	GRMZM2G085872		AT4G31040	CemA-like proton extrusion protein-related	0	0	1e-46	protein_coding	841.247	667.318	1058.59	557.885	393.7	559.97	771.274	805.533	796.927	855.718	503.852	791.245	yes	Pattern3	0.997333
comp124518_c0	comp124518_c0_seq5	2008	712	m.70875	GRMZM2G085872		AT4G31040	CemA-like proton extrusion protein-related	0	0	1e-46	protein_coding	1722.92	1785.31	1392.58	2183.8	2365.32	1735.42	2550.33	2519.36	NA	1633.6	2094.85	2534.85	yes	Pattern4	0.965337
comp125000_c0	comp125000_c0_seq1	2007	423										162.694	144.141	124.817	178.255	205.193	239.174	119.603	154.779	132.543	143.884	207.54	135.642	yes	Pattern3	0.974351
comp125000_c0	comp125000_c0_seq1	2008	423						NA	NA	NA		98.0655	106.839	133.219	1.5	89.0158	2.66566	61.7487	32.8333	NA	112.708	31.0605	47.291	yes	Pattern3	0.999774
comp125000_c0	comp125000_c0_seq2	2007	1070	m.71880	GRMZM2G154169	putative GRF-interacting factor 2 [Source:RefSeq peptide;Acc:NP_001106031]	AT4G00850	GRF1-interacting factor 3	0	0	1e-17	protein_coding	162.694	144.141	124.817	178.255	205.193	239.174	119.603	154.779	132.543	143.884	207.54	135.642	yes	Pattern3	0.974351
comp125000_c0	comp125000_c0_seq2	2008	1070	m.71880	GRMZM2G154169	putative GRF-interacting factor 2 [Source:RefSeq peptide;Acc:NP_001106031]	AT4G00850	GRF1-interacting factor 3	0	0	1e-17	protein_coding	98.0655	106.839	133.219	1.5	89.0158	2.66566	61.7487	32.8333	NA	112.708	31.0605	47.291	yes	Pattern3	0.999774
comp125000_c0	comp125000_c0_seq3	2007	1749	m.71880	GRMZM2G154169	putative GRF-interacting factor 2 [Source:RefSeq peptide;Acc:NP_001106031]	AT4G00850	GRF1-interacting factor 3	0	0	1e-17	protein_coding	162.694	144.141	124.817	178.255	205.193	239.174	119.603	154.779	132.543	143.884	207.54	135.642	yes	Pattern3	0.974351
comp125000_c0	comp125000_c0_seq3	2008	1749	m.71880	GRMZM2G154169	putative GRF-interacting factor 2 [Source:RefSeq peptide;Acc:NP_001106031]	AT4G00850	GRF1-interacting factor 3	0	0	1e-17	protein_coding	98.0655	106.839	133.219	1.5	89.0158	2.66566	61.7487	32.8333	NA	112.708	31.0605	47.291	yes	Pattern3	0.999774
comp125044_c0	comp125044_c0_seq1	2007	626		GRMZM2G161668	hypothetical protein LOC100280386 [Source:RefSeq peptide;Acc:NP_001146783]			0				128.817	131.836	115.337	105.44	86.69	136.671	140.841	166.691	140.879	125.33	109.6	149.47	yes	Pattern3	0.967682
comp125044_c0	comp125044_c0_seq1	2008	626		GRMZM2G161668	hypothetical protein LOC100280386 [Source:RefSeq peptide;Acc:NP_001146783]			0	NA	NA		319.456	246.628	250.451	180.308	154.671	166.505	190.506	227.764	NA	272.178	167.162	209.135	yes	Pattern4	0.999885
comp125319_c0	comp125319_c0_seq1	2007	1529	m.72702	GRMZM2G116584	hypothetical protein LOC100193926 [Source:RefSeq peptide;Acc:NP_001132470]	AT4G33000	calcineurin B-like protein 10	8e-85	0	5e-77	protein_coding	24.1028	41.5039	22.1195	86.0539	63.6257	85.4192	22.3558	35.9155	13.3377	29.242	78.3663	23.8696	yes	Pattern3	1
comp125319_c0	comp125319_c0_seq1	2008	1529	m.72702	GRMZM2G116584	hypothetical protein LOC100193926 [Source:RefSeq peptide;Acc:NP_001132470]	AT4G33000	calcineurin B-like protein 10	8e-85	0	5e-77	protein_coding	102.939	110.833	163.415	5.08298	0	75.2711	13.7025	50.0558	NA	125.729	26.7847	31.8791	yes	Pattern4	0.992632
comp125319_c0	comp125319_c0_seq2	2007	1648	m.73333	GRMZM2G116584	hypothetical protein LOC100193926 [Source:RefSeq peptide;Acc:NP_001132470]	AT4G33000	calcineurin B-like protein 10	2e-66	6e-172	5e-77	protein_coding	24.1028	41.5039	22.1195	86.0539	63.6257	85.4192	22.3558	35.9155	13.3377	29.242	78.3663	23.8696	yes	Pattern3	1
comp125319_c0	comp125319_c0_seq2	2008	1648	m.73333	GRMZM2G116584	hypothetical protein LOC100193926 [Source:RefSeq peptide;Acc:NP_001132470]	AT4G33000	calcineurin B-like protein 10	2e-66	6e-172	5e-77	protein_coding	102.939	110.833	163.415	5.08298	0	75.2711	13.7025	50.0558	NA	125.729	26.7847	31.8791	yes	Pattern4	0.992632
comp125408_c0	comp125408_c0_seq1	2007	1472	m.72998	GRMZM5G864903		AT2G46950	cytochrome P450, family 709, subfamily B, polypeptide 2	0	0	9e-117	protein_coding	617.031	434.652	402.89	255.325	124.865	292.323	547.705	452.296	577.689	484.858	224.171	525.897	yes	Pattern3	1
comp125408_c0	comp125408_c0_seq1	2008	1472	m.72998	GRMZM5G864903		AT2G46950	cytochrome P450, family 709, subfamily B, polypeptide 2	0	0	9e-117	protein_coding	31.2027	105.84	67.4975	38.535	35.0271	47.0728	86.5914	126.716	NA	68.1801	40.2116	106.654	yes	Pattern3	0.953423
comp125523_c0	comp125523_c0_seq1	2007	1619	m.73329	GRMZM2G116584	hypothetical protein LOC100193926 [Source:RefSeq peptide;Acc:NP_001132470]	AT4G33000	calcineurin B-like protein 10	9e-85	0	4e-74	protein_coding	21.6925	46.3867	47.3988	86.0539	69.9883	87.3174	23.4736	24.7988	34.1778	38.4927	81.1199	27.4834	yes	Pattern3	1
comp125523_c0	comp125523_c0_seq1	2008	1619	m.73329	GRMZM2G116584	hypothetical protein LOC100193926 [Source:RefSeq peptide;Acc:NP_001132470]	AT4G33000	calcineurin B-like protein 10	9e-85	0	4e-74	protein_coding	112.924	118.821	165.191	59.1355	35.5872	44.3888	93.7609	56.7069	NA	132.312	46.3705	75.2339	yes	Pattern4	0.999981
comp125523_c0	comp125523_c0_seq2	2007	323	m.73332	GRMZM2G097116				7e-104	9e-169			21.6925	46.3867	47.3988	86.0539	69.9883	87.3174	23.4736	24.7988	34.1778	38.4927	81.1199	27.4834	yes	Pattern3	1
comp125523_c0	comp125523_c0_seq2	2008	323	m.73332	GRMZM2G097116				7e-104	9e-169	NA		112.924	118.821	165.191	59.1355	35.5872	44.3888	93.7609	56.7069	NA	132.312	46.3705	75.2339	yes	Pattern4	0.999981
comp125523_c0	comp125523_c0_seq3	2007	1598	m.72702	GRMZM2G116584	hypothetical protein LOC100193926 [Source:RefSeq peptide;Acc:NP_001132470]	AT4G33000	calcineurin B-like protein 10	9e-85	0	5e-77	protein_coding	21.6925	46.3867	47.3988	86.0539	69.9883	87.3174	23.4736	24.7988	34.1778	38.4927	81.1199	27.4834	yes	Pattern3	1
comp125523_c0	comp125523_c0_seq3	2008	1598	m.72702	GRMZM2G116584	hypothetical protein LOC100193926 [Source:RefSeq peptide;Acc:NP_001132470]	AT4G33000	calcineurin B-like protein 10	9e-85	0	5e-77	protein_coding	112.924	118.821	165.191	59.1355	35.5872	44.3888	93.7609	56.7069	NA	132.312	46.3705	75.2339	yes	Pattern4	0.999981
comp126025_c0	comp126025_c0_seq1	2007	2005	m.74383	GRMZM2G089355	ribosomal protein L11 methyltransferase containing protein (LOC100281596), mRNA [Source:RefSeq DNA;Acc:NM_001154515]	AT5G44280	RING 1A	0	0	1e-55	protein_coding	37.3593	21.9727	37.9191	44.4454	50.9006	55.0479	27.9447	32.495	17.5057	32.417	50.1313	25.9818	yes	Pattern3	0.996296
comp126025_c0	comp126025_c0_seq1	2008	2005	m.74383	GRMZM2G089355	ribosomal protein L11 methyltransferase containing protein (LOC100281596), mRNA [Source:RefSeq DNA;Acc:NM_001154515]	AT5G44280	RING 1A	0	0	1e-55	protein_coding	90.6363	69.8945	58.6162	100.146	74.1525	116.564	31.9327	65.4906	NA	73.049	96.9544	48.7116	yes	Pattern3	0.956418
comp126025_c0	comp126025_c0_seq2	2007	1886	m.74383	GRMZM2G089355	ribosomal protein L11 methyltransferase containing protein (LOC100281596), mRNA [Source:RefSeq DNA;Acc:NM_001154515]	AT5G44280	RING 1A	0	0	1e-55	protein_coding	37.3593	21.9727	37.9191	44.4454	50.9006	55.0479	27.9447	32.495	17.5057	32.417	50.1313	25.9818	yes	Pattern3	0.996296
comp126025_c0	comp126025_c0_seq2	2008	1886	m.74383	GRMZM2G089355	ribosomal protein L11 methyltransferase containing protein (LOC100281596), mRNA [Source:RefSeq DNA;Acc:NM_001154515]	AT5G44280	RING 1A	0	0	1e-55	protein_coding	90.6363	69.8945	58.6162	100.146	74.1525	116.564	31.9327	65.4906	NA	73.049	96.9544	48.7116	yes	Pattern3	0.956418
comp126025_c0	comp126025_c0_seq3	2007	1649	m.74383	GRMZM2G089355	ribosomal protein L11 methyltransferase containing protein (LOC100281596), mRNA [Source:RefSeq DNA;Acc:NM_001154515]	AT5G44280	RING 1A	0	0	1e-55	protein_coding	37.3593	21.9727	37.9191	44.4454	50.9006	55.0479	27.9447	32.495	17.5057	32.417	50.1313	25.9818	yes	Pattern3	0.996296
comp126025_c0	comp126025_c0_seq3	2008	1649	m.74383	GRMZM2G089355	ribosomal protein L11 methyltransferase containing protein (LOC100281596), mRNA [Source:RefSeq DNA;Acc:NM_001154515]	AT5G44280	RING 1A	0	0	1e-55	protein_coding	90.6363	69.8945	58.6162	100.146	74.1525	116.564	31.9327	65.4906	NA	73.049	96.9544	48.7116	yes	Pattern3	0.956418
comp126045_c0	comp126045_c0_seq1	2007	2086	m.74425	GRMZM2G136680	hypothetical protein LOC100277146 (LOC100277146), mRNA [Source:RefSeq DNA;Acc:NM_001150797]	AT4G37920	unknown protein; FUNCTIONS IN: molecular_function unknown; INVOLVED IN: biological_process unknown; LOCATED IN: chloroplast thylakoid membrane, chloroplast, chloroplast envelope; BEST Arabidopsis thalia protein match is: unknown protein (TAIR:AT1G36320.1); Has 123 Blast hits to 120 proteins in 40 species: Archae - 2; Bacteria - 11; Metazoa - 8; Fungi - 0; Plants - 85; Viruses - 0; Other Eukaryote…	0	0	4e-122	protein_coding	481.405	444.336	467.874	406.151	334.83	456.556	539.892	498.191	481.007	464.538	399.179	506.363	yes	Pattern3	0.993024
comp126045_c0	comp126045_c0_seq1	2008	2086	m.74425	GRMZM2G136680	hypothetical protein LOC100277146 (LOC100277146), mRNA [Source:RefSeq DNA;Acc:NM_001150797]	AT4G37920	unknown protein; FUNCTIONS IN: molecular_function unknown; INVOLVED IN: biological_process unknown; LOCATED IN: chloroplast thylakoid membrane, chloroplast, chloroplast envelope; BEST Arabidopsis thalia protein match is: unknown protein (TAIR:AT1G36320.1); Has 123 Blast hits to 120 proteins in 40 species: Archae - 2; Bacteria - 11; Metazoa - 8; Fungi - 0; Plants - 85; Viruses - 0; Other Eukaryote…	0	0	4e-122	protein_coding	802.161	1036.44	829.509	503.896	577.455	518.495	652.435	773.12	NA	889.369	533.282	712.778	yes	Pattern3	1
comp126173_c0	comp126173_c0_seq1	2007	832	m.74776	GRMZM2G149534	hypothetical protein LOC100275988 (LOC100275988), mRNA [Source:RefSeq DNA;Acc:NM_001149890]	AT4G03150	unknown protein; FUNCTIONS IN: molecular_function unknown; INVOLVED IN: biological_process unknown; LOCATED IN: chloroplast; EXPRESSED IN: 20 plant structures; EXPRESSED DURING: 13 growth stages; Has 30201 Blast hits to 17322 proteins in 780 species: Archae - 12; Bacteria - 1396; Metazoa - 17338; Fungi - 3422; Plants - 5037; Viruses - 0; Other Eukaryotes - 2996 (source: NCBI BLink).	0	0	2e-35	protein_coding	221.746	226.237	260.694	141.374	139.181	157.551	211.094	237.726	243.413	236.225	146.035	230.745	yes	Pattern3	1
comp126173_c0	comp126173_c0_seq1	2008	832	m.74776	GRMZM2G149534	hypothetical protein LOC100275988 (LOC100275988), mRNA [Source:RefSeq DNA;Acc:NM_001149890]	AT4G03150	unknown protein; FUNCTIONS IN: molecular_function unknown; INVOLVED IN: biological_process unknown; LOCATED IN: chloroplast; EXPRESSED IN: 20 plant structures; EXPRESSED DURING: 13 growth stages; Has 30201 Blast hits to 17322 proteins in 780 species: Archae - 12; Bacteria - 1396; Metazoa - 17338; Fungi - 3422; Plants - 5037; Viruses - 0; Other Eukaryotes - 2996 (source: NCBI BLink).	0	0	2e-35	protein_coding	471.012	672.985	564.847	322.704	268.864	239.314	271.081	374.877	NA	569.615	276.96	322.979	yes	Pattern4	0.999999
comp126212_c0	comp126212_c0_seq1	2007	1214	m.74865	GRMZM2G118104	hypothetical protein LOC100304199 [Source:RefSeq peptide;Acc:NP_001159123]	AT4G29820	homolog of CFIM-25	0	0	3e-44	protein_coding	626.648	724.862	674.643	529.563	494.777	493.742	670.673	637.927	596.103	675.384	506.027	634.901	yes	Pattern3	1
comp126212_c0	comp126212_c0_seq1	2008	1214	m.74865	GRMZM2G118104	hypothetical protein LOC100304199 [Source:RefSeq peptide;Acc:NP_001159123]	AT4G29820	homolog of CFIM-25	0	0	3e-44	protein_coding	1199.16	1039.43	740.696	698.084	525.912	450.539	585.578	494.259	NA	993.097	558.178	539.918	yes	Pattern4	0.999682
comp126246_c0	comp126246_c0_seq1	2007	1038	m.74926	GRMZM2G094867	hypothetical protein LOC100216939 [Source:RefSeq peptide;Acc:NP_001136794]	AT4G13270	Late embryogenesis abundant (LEA) hydroxyproline-rich glycoprotein family	0	0	8e-17	protein_coding	1123.19	1109.63	970.096	908.228	823.15	802.94	963.746	1180.94	1155.38	1067.64	844.773	1100.02	yes	Pattern3	0.997809
comp126246_c0	comp126246_c0_seq1	2008	1038	m.74926	GRMZM2G094867	hypothetical protein LOC100216939 [Source:RefSeq peptide;Acc:NP_001136794]	AT4G13270	Late embryogenesis abundant (LEA) hydroxyproline-rich glycoprotein family	0	0	8e-17	protein_coding	512.615	447.325	396.104	689.713	567.838	573.995	461.89	431.021	NA	452.015	610.515	446.455	yes	Pattern3	0.999931
comp126246_c0	comp126246_c0_seq2	2007	408	m.240452	GRMZM2G127139	zeaxanthin epoxidase [Source:RefSeq peptide;Acc:NP_001151443]	AT5G67030	zeaxanthin epoxidase (ZEP) (ABA1)	0	8e-36	8e-81	protein_coding	1123.19	1109.63	970.096	908.228	823.15	802.94	963.746	1180.94	1155.38	1067.64	844.773	1100.02	yes	Pattern3	0.997809
comp126246_c0	comp126246_c0_seq2	2008	408	m.240452	GRMZM2G127139	zeaxanthin epoxidase [Source:RefSeq peptide;Acc:NP_001151443]	AT5G67030	zeaxanthin epoxidase (ZEP) (ABA1)	0	8e-36	8e-81	protein_coding	512.615	447.325	396.104	689.713	567.838	573.995	461.89	431.021	NA	452.015	610.515	446.455	yes	Pattern3	0.999931
comp126442_c0	comp126442_c0_seq1	2007	1240	m.75343	GRMZM2G090271	plastid-specific 30S ribosomal protein 2 [Source:RefSeq peptide;Acc:NP_001147738]	AT2G35410	R-binding (RRM/RBD/RNP motifs) family protein	0	0	2e-07	protein_coding	694.967	631.079	656.568	316.626	345.981	485.238	760.99	754.208	590.443	660.872	382.615	701.88	yes	Pattern3	1
comp126442_c0	comp126442_c0_seq1	2008	1240	m.75343	GRMZM2G090271	plastid-specific 30S ribosomal protein 2 [Source:RefSeq peptide;Acc:NP_001147738]	AT2G35410	R-binding (RRM/RBD/RNP motifs) family protein	0	0	2e-07	protein_coding	2122.23	2733.25	2334.7	1232.29	2116.69	1366.51	2385.08	2225.3	NA	2396.73	1571.83	2305.19	yes	Pattern3	0.999852
comp126586_c1	comp126586_c1_seq1	2007	663	m.75674	AC210003.2_FG015	Putative uncharacterized protein [Source:UniProtKB/TrEMBL;Acc:B6T3L7]	AT3G22210	unknown protein; FUNCTIONS IN: molecular_function unknown; INVOLVED IN: biological_process unknown; LOCATED IN: endomembrane system; EXPRESSED IN: 21 plant structures; EXPRESSED DURING: 13 growth stages; Has 26 Blast hits to 26 proteins in 13 species: Archae - 0; Bacteria - 0; Metazoa - 0; Fungi - 0; Plants - 26; Viruses - 0; Other Eukaryotes - 0 (source: NCBI BLink).	3e-105	0	6e-06	protein_coding	203.668	239.266	248.054	133.053	100.99	187.922	183.396	245.918	198.39	230.329	140.655	209.235	yes	Pattern3	0.999976
comp126586_c1	comp126586_c1_seq1	2008	663	m.75674	AC210003.2_FG015	Putative uncharacterized protein [Source:UniProtKB/TrEMBL;Acc:B6T3L7]	AT3G22210	unknown protein; FUNCTIONS IN: molecular_function unknown; INVOLVED IN: biological_process unknown; LOCATED IN: endomembrane system; EXPRESSED IN: 21 plant structures; EXPRESSED DURING: 13 growth stages; Has 26 Blast hits to 26 proteins in 13 species: Archae - 0; Bacteria - 0; Metazoa - 0; Fungi - 0; Plants - 26; Viruses - 0; Other Eukaryotes - 0 (source: NCBI BLink).	3e-105	0	6e-06	protein_coding	534.888	811.116	772.828	384.191	467.333	374.826	497.3	502.824	NA	706.278	408.783	500.062	yes	Pattern4	0.999986
comp126921_c0	comp126921_c0_seq1	2007	206	m.135537	GRMZM2G059381	AMP-binding protein [Source:RefSeq peptide;Acc:NP_001147937]	AT3G05970	long-chain acyl-CoA synthetase 6	5e-99	6e-99	2e-115	protein_coding	24.1028	20.3451	37.9191	51.5378	56.4678	20.8802	13.4135	17.9577	24.1746	27.4556	42.9619	18.5153	yes	Pattern3	0.964877
comp126921_c0	comp126921_c0_seq1	2008	206	m.135537	GRMZM2G059381	AMP-binding protein [Source:RefSeq peptide;Acc:NP_001147937]	AT3G05970	long-chain acyl-CoA synthetase 6	5e-99	6e-99	2e-115	protein_coding	43.0894	40.9382	63.945	13.1398	0	22.0623	25.9726	15.5263	NA	49.3242	11.734	20.7495	yes	Pattern4	0.999893
comp126921_c0	comp126921_c0_seq2	2007	564	m.135537	GRMZM2G059381	AMP-binding protein [Source:RefSeq peptide;Acc:NP_001147937]	AT3G05970	long-chain acyl-CoA synthetase 6	0	0	2e-115	protein_coding	24.1028	20.3451	37.9191	51.5378	56.4678	20.8802	13.4135	17.9577	24.1746	27.4556	42.9619	18.5153	yes	Pattern3	0.964877
comp126921_c0	comp126921_c0_seq2	2008	564	m.135537	GRMZM2G059381	AMP-binding protein [Source:RefSeq peptide;Acc:NP_001147937]	AT3G05970	long-chain acyl-CoA synthetase 6	0	0	2e-115	protein_coding	43.0894	40.9382	63.945	13.1398	0	22.0623	25.9726	15.5263	NA	49.3242	11.734	20.7495	yes	Pattern4	0.999893
comp126959_c0	comp126959_c0_seq1	2007	546	m.76103	GRMZM2G149580	LOC100284652 [Source:RefSeq peptide;Acc:NP_001151019]	AT1G54580	acyl carrier protein 2	0	1e-110	4e-27	protein_coding	73.5135	60.2214	64.7626	45.3911	28.6316	55.0479	46.9471	74.3964	70.0229	66.1658	43.0235	63.7888	yes	Pattern3	0.958665
comp126959_c0	comp126959_c0_seq1	2008	546	m.76103	GRMZM2G149580	LOC100284652 [Source:RefSeq peptide;Acc:NP_001151019]	AT1G54580	acyl carrier protein 2	0	1e-110	4e-27	protein_coding	644.855	675.98	648.367	202.487	254.424	208.923	440.564	446.153	NA	656.401	221.945	443.358	yes	Pattern5	1
comp127256_c0	comp127256_c0_seq1	2007	448	m.77321	GRMZM2G025833	beta-amylase [Source:RefSeq peptide;Acc:NP_001147532]	AT3G23920	beta-amylase 1	0	0	4e-66	protein_coding	9.64111	11.3932	15.7996	26.951	16.7017	13.2874	4.47115	7.69618	3.33442	12.278	18.98	5.16725	yes	Pattern3	0.992667
comp127256_c0	comp127256_c0_seq1	2008	448	m.77321	GRMZM2G025833	beta-amylase [Source:RefSeq peptide;Acc:NP_001147532]	AT3G23920	beta-amylase 1	0	0	4e-66	protein_coding	1.48584	5.99096	3.5525	166.88	26.7484	43.4674	8.80078	8.23472	NA	3.67643	79.032	8.51775	yes	Pattern3	0.999047
comp127286_c0	comp127286_c0_seq1	2007	550	m.77366	GRMZM2G075676	hypothetical protein LOC100216996 [Source:RefSeq peptide;Acc:NP_001136845]			0	3e-175			79.5392	73.2422	72.8994	61.4671	31.8128	66.4371	73.7517	86.3682	90.0294	75.2269	53.239	83.3831	yes	Pattern3	0.981866
comp127286_c0	comp127286_c0_seq1	2008	550	m.77366	GRMZM2G075676	hypothetical protein LOC100216996 [Source:RefSeq peptide;Acc:NP_001136845]			0	3e-175	NA		75.7779	31.9718	53.2875	93.046	105.491	89.1215	88.533	71.3816	NA	53.679	95.8862	79.9573	yes	Pattern4	0.997747
comp127778_c0	comp127778_c0_seq1	2007	736	m.78670	GRMZM2G079613	hypothetical protein LOC100274072 [Source:RefSeq peptide;Acc:NP_001141923]	AT1G04770	Tetratricopeptide repeat (TPR)-like superfamily protein	4e-50	0	2e-32	protein_coding	100.027	699.015	206.975	63.3584	415.953	735.63	441.526	388.229	81.6934	335.339	404.98	303.816	yes	Pattern4	0.999999
comp127778_c0	comp127778_c0_seq1	2008	736	m.78670	GRMZM2G079613	hypothetical protein LOC100274072 [Source:RefSeq peptide;Acc:NP_001141923]	AT1G04770	Tetratricopeptide repeat (TPR)-like superfamily protein	4e-50	0	2e-32	protein_coding	80.2354	111.831	60.3925	181.782	309.725	375.133	64.1757	92.2007	NA	84.1531	288.88	78.1882	yes	Pattern3	0.999286
comp127778_c0	comp127778_c0_seq2	2007	970	m.78672	GRMZM2G079613	hypothetical protein LOC100274072 [Source:RefSeq peptide;Acc:NP_001141923]	AT5G48850	Tetratricopeptide repeat (TPR)-like superfamily protein	4e-116	7e-120	3e-98	protein_coding	100.027	699.015	206.975	63.3584	415.953	735.63	441.526	388.229	81.6934	335.339	404.98	303.816	yes	Pattern4	0.999999
comp127778_c0	comp127778_c0_seq2	2008	970	m.78672	GRMZM2G079613	hypothetical protein LOC100274072 [Source:RefSeq peptide;Acc:NP_001141923]	AT5G48850	Tetratricopeptide repeat (TPR)-like superfamily protein	4e-116	7e-120	3e-98	protein_coding	80.2354	111.831	60.3925	181.782	309.725	375.133	64.1757	92.2007	NA	84.1531	288.88	78.1882	yes	Pattern3	0.999286
comp127778_c0	comp127778_c0_seq3	2007	1240	m.78672	GRMZM2G079613	hypothetical protein LOC100274072 [Source:RefSeq peptide;Acc:NP_001141923]	AT5G48850	Tetratricopeptide repeat (TPR)-like superfamily protein	7e-50	0	3e-98	protein_coding	100.027	699.015	206.975	63.3584	415.953	735.63	441.526	388.229	81.6934	335.339	404.98	303.816	yes	Pattern4	0.999999
comp127778_c0	comp127778_c0_seq3	2008	1240	m.78672	GRMZM2G079613	hypothetical protein LOC100274072 [Source:RefSeq peptide;Acc:NP_001141923]	AT5G48850	Tetratricopeptide repeat (TPR)-like superfamily protein	7e-50	0	3e-98	protein_coding	80.2354	111.831	60.3925	181.782	309.725	375.133	64.1757	92.2007	NA	84.1531	288.88	78.1882	yes	Pattern3	0.999286
comp127899_c0	comp127899_c0_seq1	2007	1337	m.78998	GRMZM2G018786	hypothetical protein LOC100274052 [Source:RefSeq peptide;Acc:NP_001141904]	AT1G80380	P-loop containing nucleoside triphosphate hydrolases superfamily protein	0	0	6e-31	protein_coding	2293.21	2139.52	1451.98	1253.47	911.367	1355.13	2710.39	2103.79	1866.14	1961.57	1173.32	2226.78	yes	Pattern3	0.999545
comp127899_c0	comp127899_c0_seq1	2008	1337	m.78998	GRMZM2G018786	hypothetical protein LOC100274052 [Source:RefSeq peptide;Acc:NP_001141904]	AT1G80380	P-loop containing nucleoside triphosphate hydrolases superfamily protein	0	0	6e-31	protein_coding	2679.66	3191.05	2608.67	1710.63	2158.59	1693.6	2415.64	2051.98	NA	2826.46	1854.27	2233.81	yes	Pattern4	0.999928
comp127899_c0	comp127899_c0_seq2	2007	1604	m.79001	GRMZM2G018786	hypothetical protein LOC100274052 [Source:RefSeq peptide;Acc:NP_001141904]	AT1G80380	P-loop containing nucleoside triphosphate hydrolases superfamily protein	0	0	3e-148	protein_coding	2293.21	2139.52	1451.98	1253.47	911.367	1355.13	2710.39	2103.79	1866.14	1961.57	1173.32	2226.78	yes	Pattern3	0.999545
comp127899_c0	comp127899_c0_seq2	2008	1604	m.79001	GRMZM2G018786	hypothetical protein LOC100274052 [Source:RefSeq peptide;Acc:NP_001141904]	AT1G80380	P-loop containing nucleoside triphosphate hydrolases superfamily protein	0	0	3e-148	protein_coding	2679.66	3191.05	2608.67	1710.63	2158.59	1693.6	2415.64	2051.98	NA	2826.46	1854.27	2233.81	yes	Pattern4	0.999928
comp127962_c0	comp127962_c0_seq1	2007	911	m.79135	GRMZM2G300408	transposon protein [Source:RefSeq peptide;Acc:NP_001159062]	AT4G14870	secE/sec61-gamma protein transport protein	0	0	6e-15	protein_coding	302.49	353.996	400.646	240.667	260.937	305.611	349.834	348.432	306.642	352.377	269.072	334.969	yes	Pattern3	0.997555
comp127962_c0	comp127962_c0_seq1	2008	911	m.79135	GRMZM2G300408	transposon protein [Source:RefSeq peptide;Acc:NP_001159062]	AT4G14870	secE/sec61-gamma protein transport protein	0	0	6e-15	protein_coding	549.761	932.313	786.95	418.37	404.874	480.243	614.67	694.672	NA	756.341	434.495	654.671	yes	Pattern3	0.998434
comp127964_c0	comp127964_c0_seq1	2007	1658	m.79141	GRMZM2G018786	hypothetical protein LOC100274052 [Source:RefSeq peptide;Acc:NP_001141904]	AT1G80380	P-loop containing nucleoside triphosphate hydrolases superfamily protein	0	0	3e-148	protein_coding	2175.28	2072.07	1429.79	1286.44	902.658	1324.95	2558.46	2144.67	1861.48	1892.38	1171.35	2188.2	yes	Pattern3	0.999896
comp127964_c0	comp127964_c0_seq1	2008	1658	m.79141	GRMZM2G018786	hypothetical protein LOC100274052 [Source:RefSeq peptide;Acc:NP_001141904]	AT1G80380	P-loop containing nucleoside triphosphate hydrolases superfamily protein	0	0	3e-148	protein_coding	2747.57	3129.35	2595.1	2121.3	2234.93	1632.77	2238.36	2241.97	NA	2824.01	1996.34	2240.16	yes	Pattern4	0.999295
comp128086_c0	comp128086_c0_seq1	2007	623	m.59473	GRMZM2G157350	hypothetical protein LOC100275637 [Source:RefSeq peptide;Acc:NP_001143156]	AT2G24395	chaperone protein dJ-related	0	0	3e-16	protein_coding	241.004	300.293	176.956	154.141	106.573	195.515	312.981	266.801	211.711	239.417	152.076	263.831	yes	Pattern3	0.990483
comp128086_c0	comp128086_c0_seq1	2008	623	m.59473	GRMZM2G157350	hypothetical protein LOC100275637 [Source:RefSeq peptide;Acc:NP_001143156]	AT2G24395	chaperone protein dJ-related	0	0	3e-16	protein_coding	309.055	640.034	461.825	41.1747	0	0	42.3408	25.6895	NA	470.305	13.7249	34.0152	yes	Pattern4	1
comp128133_c0	comp128133_c0_seq1	2007	3040	m.79719	GRMZM2G442387		AT5G18980	ARM repeat superfamily protein	0	0	1e-161	protein_coding	62.6672	57.78	7.8998	130.027	112.14	98.7066	72.6562	52.163	50.0164	42.7823	113.624	58.2785	yes	Pattern3	0.999992
comp128133_c0	comp128133_c0_seq1	2008	3040	m.79719	GRMZM2G442387		AT5G18980	ARM repeat superfamily protein	0	0	1e-161	protein_coding	22.2876	50.9232	31.9547	17.6529	12.7322	19.2185	33.357	32.1084	NA	35.0552	16.5345	32.7327	yes	Pattern3	0.988716
comp128133_c0	comp128133_c0_seq2	2007	3157	m.79727	GRMZM2G442387		AT4G14280	ARM repeat superfamily protein	5e-100	0	5e-132	protein_coding	62.6672	57.78	7.8998	130.027	112.14	98.7066	72.6562	52.163	50.0164	42.7823	113.624	58.2785	yes	Pattern3	0.999992
comp128133_c0	comp128133_c0_seq2	2008	3157	m.79727	GRMZM2G442387		AT4G14280	ARM repeat superfamily protein	5e-100	0	5e-132	protein_coding	22.2876	50.9232	31.9547	17.6529	12.7322	19.2185	33.357	32.1084	NA	35.0552	16.5345	32.7327	yes	Pattern3	0.988716
comp128257_c0	comp128257_c0_seq1	2007	1656	m.80129	GRMZM2G131286	Pyruvate, phosphate dikinase regulatory protein, chloroplastic Precursor (EC 2.7.11.n1)(EC 2.7.4.n1)(Pyruvate, Pi dikinase regulatory protein)(PPDK regulatory protein)(PPDK RP)(Bifunctional dikinase regulatory protein)(BFRP) [Source:UniProtKB/Swiss-Prot;Acc:Q195N6]	AT4G21210	PPDK regulatory protein	0	0	1e-109	protein_coding	12618.2	11613.9	12749.5	9923.71	7130.47	9463.27	14071.4	13463	11676	12327.2	8839.15	13070.1	yes	Pattern3	0.998683
comp128257_c0	comp128257_c0_seq1	2008	1656	m.80129	GRMZM2G131286	Pyruvate, phosphate dikinase regulatory protein, chloroplastic Precursor (EC 2.7.11.n1)(EC 2.7.4.n1)(Pyruvate, Pi dikinase regulatory protein)(PPDK regulatory protein)(PPDK RP)(Bifunctional dikinase regulatory protein)(BFRP) [Source:UniProtKB/Swiss-Prot;Acc:Q195N6]	AT4G21210	PPDK regulatory protein	0	0	1e-109	protein_coding	9906.1	12982.4	9671.52	6551.45	7215.74	5816.57	7354.34	6633.87	NA	10853.3	6527.92	6994.11	yes	Pattern4	0.999999
comp128257_c0	comp128257_c0_seq2	2007	253		GRMZM2G004880	hypothetical protein LOC100279565 [Source:RefSeq peptide;Acc:NP_001146034]			3e-131				12618.2	11613.9	12749.5	9923.71	7130.47	9463.27	14071.4	13463	11676	12327.2	8839.15	13070.1	yes	Pattern3	0.998683
comp128257_c0	comp128257_c0_seq2	2008	253		GRMZM2G004880	hypothetical protein LOC100279565 [Source:RefSeq peptide;Acc:NP_001146034]			3e-131	NA	NA		9906.1	12982.4	9671.52	6551.45	7215.74	5816.57	7354.34	6633.87	NA	10853.3	6527.92	6994.11	yes	Pattern4	0.999999
comp128455_c0	comp128455_c0_seq1	2007	987	m.80679	GRMZM2G172834	annexin A4 [Source:RefSeq peptide;Acc:NP_001147343]	AT1G68090	annexin 5	0	0	5e-58	protein_coding	61.4621	86.263	64.7784	24.5868	5.56725	39.8623	46.9471	70.1207	107.535	70.8345	23.3388	74.8677	yes	Pattern3	0.999992
comp128455_c0	comp128455_c0_seq1	2008	987	m.80679	GRMZM2G172834	annexin A4 [Source:RefSeq peptide;Acc:NP_001147343]	AT1G68090	annexin 5	0	0	5e-58	protein_coding	156.013	252.619	184.73	37.8996	38.7156	84.9817	47.7677	46.6141	NA	197.787	53.8656	47.1909	yes	Pattern4	1
comp128455_c0	comp128455_c0_seq2	2007	214	m.80682	GRMZM2G172834	annexin A4 [Source:RefSeq peptide;Acc:NP_001147343]			2e-28	3e-52			61.4621	86.263	64.7784	24.5868	5.56725	39.8623	46.9471	70.1207	107.535	70.8345	23.3388	74.8677	yes	Pattern3	0.999992
comp128455_c0	comp128455_c0_seq2	2008	214	m.80682	GRMZM2G172834	annexin A4 [Source:RefSeq peptide;Acc:NP_001147343]			2e-28	3e-52	NA		156.013	252.619	184.73	37.8996	38.7156	84.9817	47.7677	46.6141	NA	197.787	53.8656	47.1909	yes	Pattern4	1
comp128714_c0	comp128714_c0_seq1	2007	1037	m.81478	GRMZM2G074252		AT3G45050	unknown protein; FUNCTIONS IN: molecular_function unknown; INVOLVED IN: biological_process unknown; LOCATED IN: chloroplast; EXPRESSED IN: 22 plant structures; EXPRESSED DURING: 13 growth stages; Has 26 Blast hits to 26 proteins in 11 species: Archae - 0; Bacteria - 0; Metazoa - 0; Fungi - 0; Plants - 26; Viruses - 0; Other Eukaryotes - 0 (source: NCBI BLink).	0	0	6e-17	protein_coding	139.796	173.324	183.275	99.7706	115.783	127.18	146.408	199.254	135.027	165.465	114.244	160.23	yes	Pattern3	0.978822
comp128714_c0	comp128714_c0_seq1	2008	1037	m.81478	GRMZM2G074252		AT3G45050	unknown protein; FUNCTIONS IN: molecular_function unknown; INVOLVED IN: biological_process unknown; LOCATED IN: chloroplast; EXPRESSED IN: 22 plant structures; EXPRESSED DURING: 13 growth stages; Has 28 Blast hits to 28 proteins in 12 species: Archae - 0; Bacteria - 2; Metazoa - 0; Fungi - 0; Plants - 26; Viruses - 0; Other Eukaryotes - 0 (source: NCBI BLink).	0	0	6e-17	protein_coding	338.772	587.114	383.617	196.979	369.178	250.154	414.52	460.651	NA	436.501	272.104	437.586	yes	Pattern3	0.986705
comp128714_c0	comp128714_c0_seq2	2007	1076	m.81478	GRMZM2G074252		AT3G45050	unknown protein; FUNCTIONS IN: molecular_function unknown; INVOLVED IN: biological_process unknown; LOCATED IN: chloroplast; EXPRESSED IN: 22 plant structures; EXPRESSED DURING: 13 growth stages; Has 35333 Blast hits to 34131 proteins in 2444 species: Archae - 798; Bacteria - 22429; Metazoa - 974; Fungi - 991; Plants - 531; Viruses - 0; Other Eukaryotes - 9610 (source: NCBI BLink).	0	0	6e-17	protein_coding	139.796	173.324	183.275	99.7706	115.783	127.18	146.408	199.254	135.027	165.465	114.244	160.23	yes	Pattern3	0.978822
comp128714_c0	comp128714_c0_seq2	2008	1076	m.81478	GRMZM2G074252		AT3G45050	unknown protein; FUNCTIONS IN: molecular_function unknown; INVOLVED IN: biological_process unknown; LOCATED IN: chloroplast; EXPRESSED IN: 22 plant structures; EXPRESSED DURING: 13 growth stages; Has 26 Blast hits to 26 proteins in 11 species: Archae - 0; Bacteria - 0; Metazoa - 0; Fungi - 0; Plants - 26; Viruses - 0; Other Eukaryotes - 0 (source: NCBI BLink).	0	0	6e-17	protein_coding	338.772	587.114	383.617	196.979	369.178	250.154	414.52	460.651	NA	436.501	272.104	437.586	yes	Pattern3	0.986705
comp128920_c0	comp128920_c0_seq1	2007	651	m.82031	GRMZM2G004060	hypothetical protein LOC100277272 (LOC100277272), mRNA [Source:RefSeq DNA;Acc:NM_001150889]	AT3G56400	WRKY D-binding protein 70	0	0	6e-12	protein_coding	6081.43	6807.78	8311.15	4982.93	5346.16	4851.69	7249.96	7383.3	5954.7	7066.79	5060.26	6862.65	yes	Pattern3	0.962547
comp128920_c0	comp128920_c0_seq1	2008	651	m.82031	GRMZM2G004060	hypothetical protein LOC100277272 (LOC100277272), mRNA [Source:RefSeq DNA;Acc:NM_001150889]	AT3G56400	WRKY D-binding protein 70	0	0	6e-12	protein_coding	8896.07	10576.2	9730.17	2762.26	3101.15	3113.42	3817.4	3143.97	NA	9734.15	2992.28	3480.68	yes	Pattern4	1
comp128920_c0	comp128920_c0_seq2	2007	891	m.82037	GRMZM2G162233	hypothetical protein LOC100276619 (LOC100276619), mRNA [Source:RefSeq DNA;Acc:NM_001150365]	AT1G18730	NDH dependent flow 6	0	0	2e-27	protein_coding	6081.43	6807.78	8311.15	4982.93	5346.16	4851.69	7249.96	7383.3	5954.7	7066.79	5060.26	6862.65	yes	Pattern3	0.962547
comp128920_c0	comp128920_c0_seq2	2008	891	m.82037	GRMZM2G162233	hypothetical protein LOC100276619 (LOC100276619), mRNA [Source:RefSeq DNA;Acc:NM_001150365]	AT1G18730	NDH dependent flow 6	0	0	2e-27	protein_coding	8896.07	10576.2	9730.17	2762.26	3101.15	3113.42	3817.4	3143.97	NA	9734.15	2992.28	3480.68	yes	Pattern4	1
comp128920_c0	comp128920_c0_seq3	2007	751	m.82035	GRMZM2G004060	hypothetical protein LOC100277272 (LOC100277272), mRNA [Source:RefSeq DNA;Acc:NM_001150889]	AT3G56400	WRKY D-binding protein 70	2e-38	0	4e-12	protein_coding	6081.43	6807.78	8311.15	4982.93	5346.16	4851.69	7249.96	7383.3	5954.7	7066.79	5060.26	6862.65	yes	Pattern3	0.962547
comp128920_c0	comp128920_c0_seq3	2008	751	m.82035	GRMZM2G004060	hypothetical protein LOC100277272 (LOC100277272), mRNA [Source:RefSeq DNA;Acc:NM_001150889]	AT3G56400	WRKY D-binding protein 70	2e-38	0	4e-12	protein_coding	8896.07	10576.2	9730.17	2762.26	3101.15	3113.42	3817.4	3143.97	NA	9734.15	2992.28	3480.68	yes	Pattern4	1
comp128920_c0	comp128920_c0_seq4	2007	873	m.82037	GRMZM2G162233	hypothetical protein LOC100276619 (LOC100276619), mRNA [Source:RefSeq DNA;Acc:NM_001150365]	AT1G18730	NDH dependent flow 6	0	0	2e-27	protein_coding	6081.43	6807.78	8311.15	4982.93	5346.16	4851.69	7249.96	7383.3	5954.7	7066.79	5060.26	6862.65	yes	Pattern3	0.962547
comp128920_c0	comp128920_c0_seq4	2008	873	m.82037	GRMZM2G162233	hypothetical protein LOC100276619 (LOC100276619), mRNA [Source:RefSeq DNA;Acc:NM_001150365]	AT1G18730	NDH dependent flow 6	0	0	2e-27	protein_coding	8896.07	10576.2	9730.17	2762.26	3101.15	3113.42	3817.4	3143.97	NA	9734.15	2992.28	3480.68	yes	Pattern4	1
comp128939_c0	comp128939_c0_seq1	2007	982	m.82099	GRMZM2G161306		AT1G54500	Rubredoxin-like superfamily protein	0	0	2e-50	protein_coding	842.392	1034.34	630.436	643.513	373.785	675.761	860.429	1042.4	941.049	835.723	564.353	947.961	yes	Pattern3	0.969777
comp128939_c0	comp128939_c0_seq1	2008	982	m.82099	GRMZM2G161306		AT1G54500	Rubredoxin-like superfamily protein	0	0	2e-50	protein_coding	2346.19	3062.38	2353.53	1295.92	1273.6	1107.69	1131.43	1033.34	NA	2587.37	1225.74	1082.38	yes	Pattern4	1
comp128978_c0	comp128978_c0_seq1	2007	789	m.82216	GRMZM2G014832	hypothetical protein LOC100273447 [Source:RefSeq peptide;Acc:NP_001141356]	AT4G28730	Glutaredoxin family protein	0	0	3e-38	protein_coding	586.915	546.834	583.006	474.195	417.56	495.431	523.125	596.838	531.841	572.251	462.395	550.601	yes	Pattern3	0.99974
comp128978_c0	comp128978_c0_seq1	2008	789	m.82216	GRMZM2G014832	hypothetical protein LOC100273447 [Source:RefSeq peptide;Acc:NP_001141356]	AT4G28730	Glutaredoxin family protein	0	0	3e-38	protein_coding	835.073	988.419	971.04	543.499	753.301	563.449	812.385	805.517	NA	931.51	620.083	808.951	yes	Pattern3	1
comp128978_c0	comp128978_c0_seq2	2007	753	m.82217	GRMZM2G148867	hypothetical protein LOC100279824 [Source:RefSeq peptide;Acc:NP_001146251]	AT4G28730	Glutaredoxin family protein	0	0	2e-38	protein_coding	586.915	546.834	583.006	474.195	417.56	495.431	523.125	596.838	531.841	572.251	462.395	550.601	yes	Pattern3	0.99974
comp128978_c0	comp128978_c0_seq2	2008	753	m.82217	GRMZM2G148867	hypothetical protein LOC100279824 [Source:RefSeq peptide;Acc:NP_001146251]	AT4G28730	Glutaredoxin family protein	0	0	2e-38	protein_coding	835.073	988.419	971.04	543.499	753.301	563.449	812.385	805.517	NA	931.51	620.083	808.951	yes	Pattern3	1
comp128999_c0	comp128999_c0_seq1	2007	686	m.82284	GRMZM2G045275	hypothetical protein LOC100383534 [Source:RefSeq peptide;Acc:NP_001169653]			0	1e-156			110.873	131.022	88.4778	85.5811	47.7193	83.521	114.014	110.312	116.705	110.124	72.2738	113.677	yes	Pattern3	0.9906
comp128999_c0	comp128999_c0_seq1	2008	686	m.82284	GRMZM2G045275	hypothetical protein LOC100383534 [Source:RefSeq peptide;Acc:NP_001169653]			0	1e-156	NA		117.381	119.819	88.8125	0	0	0	0	0	NA	108.671	0	0	yes	Pattern4	1
comp128999_c0	comp128999_c0_seq2	2007	703	m.82284	GRMZM2G045275	hypothetical protein LOC100383534 [Source:RefSeq peptide;Acc:NP_001169653]			0	3e-152			110.873	131.022	88.4778	85.5811	47.7193	83.521	114.014	110.312	116.705	110.124	72.2738	113.677	yes	Pattern3	0.9906
comp128999_c0	comp128999_c0_seq2	2008	703	m.82284	GRMZM2G045275	hypothetical protein LOC100383534 [Source:RefSeq peptide;Acc:NP_001169653]			0	3e-152	NA		117.381	119.819	88.8125	0	0	0	0	0	NA	108.671	0	0	yes	Pattern4	1
comp129227_c1	comp129227_c1_seq1	2007	1306	m.83072	GRMZM2G168510	hypothetical protein LOC100191165 [Source:RefSeq peptide;Acc:NP_001130072]	AT1G79500	Aldolase-type TIM barrel family protein	0	0	3e-139	protein_coding	34.949	38.2487	44.2389	53.9019	63.6257	37.9641	24.5913	33.3501	26.6754	39.1455	51.8306	28.2056	yes	Pattern3	0.996117
comp129227_c1	comp129227_c1_seq1	2008	1306	m.83072	GRMZM2G168510	hypothetical protein LOC100191165 [Source:RefSeq peptide;Acc:NP_001130072]	AT1G79500	Aldolase-type TIM barrel family protein	0	0	3e-139	protein_coding	115.896	137.792	119.009	59.5874	49.7128	38.0993	77.3689	72.8385	NA	124.232	49.1332	75.1037	yes	Pattern4	1
comp129227_c1	comp129227_c1_seq2	2007	1807	m.68416	GRMZM2G073023	LOC100282395 [Source:RefSeq peptide;Acc:NP_001148778]			3e-15	1e-60			34.949	38.2487	44.2389	53.9019	63.6257	37.9641	24.5913	33.3501	26.6754	39.1455	51.8306	28.2056	yes	Pattern3	0.996117
comp129227_c1	comp129227_c1_seq2	2008	1807	m.68416	GRMZM2G073023	LOC100282395 [Source:RefSeq peptide;Acc:NP_001148778]			3e-15	1e-60	NA		115.896	137.792	119.009	59.5874	49.7128	38.0993	77.3689	72.8385	NA	124.232	49.1332	75.1037	yes	Pattern4	1
comp129279_c0	comp129279_c0_seq1	2007	1854	m.83299	GRMZM5G826979	hypothetical protein LOC100274440 [Source:RefSeq peptide;Acc:NP_001142271]	AT5G03040	IQ-domain 2	0	0	7e-74	protein_coding	359.131	424.805	292.293	504.219	455.568	444.18	359.928	350.595	351.098	358.743	467.989	353.874	yes	Pattern3	0.998223
comp129279_c0	comp129279_c0_seq1	2008	1854	m.83299	GRMZM5G826979	hypothetical protein LOC100274440 [Source:RefSeq peptide;Acc:NP_001142271]	AT5G03040	IQ-domain 2	0	0	7e-74	protein_coding	619.893	837.297	767.358	548.28	463.494	539.034	493.106	560.327	NA	741.516	516.936	526.716	yes	Pattern4	0.99987
comp129279_c0	comp129279_c0_seq2	2007	2210	m.83299	GRMZM5G826979	hypothetical protein LOC100274440 [Source:RefSeq peptide;Acc:NP_001142271]	AT5G03040	IQ-domain 2	0	0	7e-74	protein_coding	359.131	424.805	292.293	504.219	455.568	444.18	359.928	350.595	351.098	358.743	467.989	353.874	yes	Pattern3	0.998223
comp129279_c0	comp129279_c0_seq2	2008	2210	m.83299	GRMZM5G826979	hypothetical protein LOC100274440 [Source:RefSeq peptide;Acc:NP_001142271]	AT5G03040	IQ-domain 2	0	0	7e-74	protein_coding	619.893	837.297	767.358	548.28	463.494	539.034	493.106	560.327	NA	741.516	516.936	526.716	yes	Pattern4	0.99987
comp129289_c0	comp129289_c0_seq1	2007	628	m.83325	GRMZM5G870219		AT1G14150	PsbQ-like 2	0	0	2e-43	protein_coding	353.202	296.232	260.694	148.467	156.678	210.701	300.696	355.717	258.418	303.376	171.949	304.944	yes	Pattern3	1
comp129289_c0	comp129289_c0_seq1	2008	628	m.83325	GRMZM5G870219		AT1G14150	PsbQ-like 2	0	0	2e-43	protein_coding	1178.29	1921.1	1435.01	292.632	721.443	624.679	781.853	808.121	NA	1511.47	546.251	794.987	yes	Pattern4	0.999998
comp129289_c0	comp129289_c0_seq2	2007	845	m.83325	GRMZM2G021256	Oxygen evolving enhancer protein 3 [Source:UniProtKB/TrEMBL;Acc:B6SUJ9]	AT1G14150	PsbQ-like 2	0	0	2e-43	protein_coding	353.202	296.232	260.694	148.467	156.678	210.701	300.696	355.717	258.418	303.376	171.949	304.944	yes	Pattern3	1
comp129289_c0	comp129289_c0_seq2	2008	845	m.83325	GRMZM2G021256	Oxygen evolving enhancer protein 3 [Source:UniProtKB/TrEMBL;Acc:B6SUJ9]	AT1G14150	PsbQ-like 2	0	0	2e-43	protein_coding	1178.29	1921.1	1435.01	292.632	721.443	624.679	781.853	808.121	NA	1511.47	546.251	794.987	yes	Pattern4	0.999998
comp129292_c0	comp129292_c0_seq1	2007	1386	m.83332	GRMZM6G865522		AT3G06200	P-loop containing nucleoside triphosphate hydrolases superfamily protein	0	0	4e-89	protein_coding	273.566	271.834	324.255	239.414	208.374	182.341	288.49	294.165	260.919	289.885	210.043	281.191	yes	Pattern3	0.982702
comp129292_c0	comp129292_c0_seq1	2008	1386	m.83332	GRMZM6G865522		AT3G06200	P-loop containing nucleoside triphosphate hydrolases superfamily protein	0	0	4e-89	protein_coding	572.049	689.05	498.931	302.11	432.989	314.474	458.858	494.217	NA	586.677	349.858	476.537	yes	Pattern3	0.999998
comp129297_c0	comp129297_c0_seq1	2007	1169	m.110376	GRMZM2G156575	hypothetical protein LOC100275088 [Source:RefSeq peptide;Acc:NP_001142745]	AT5G51170	unknown protein; FUNCTIONS IN: molecular_function unknown; INVOLVED IN: biological_process unknown; LOCATED IN: cellular_component unknown; EXPRESSED IN: 24 plant structures; EXPRESSED DURING: 15 growth stages; CONTAINS InterPro DOMAIN/s: Uncharacterised protein family UPF0406 (InterPro:IPR019146); Has 166 Blast hits to 166 proteins in 77 species: Archae - 0; Bacteria - 0; Metazoa - 100; Fungi - …	0	0	1e-69	protein_coding	124.129	100.098	31.5992	36.4074	34.1988	49.3533	84.9519	85.5131	92.5303	85.2754	39.9865	87.6651	yes	Pattern3	0.997277
comp129297_c0	comp129297_c0_seq1	2008	1169	m.110376	GRMZM2G156575	hypothetical protein LOC100275088 [Source:RefSeq peptide;Acc:NP_001142745]	AT5G51170	unknown protein; FUNCTIONS IN: molecular_function unknown; INVOLVED IN: biological_process unknown; LOCATED IN: cellular_component unknown; EXPRESSED IN: 24 plant structures; EXPRESSED DURING: 15 growth stages; CONTAINS InterPro DOMAIN/s: Uncharacterised protein family UPF0406 (InterPro:IPR019146); Has 166 Blast hits to 166 proteins in 77 species: Archae - 0; Bacteria - 0; Metazoa - 100; Fungi - …	0	0	1e-69	protein_coding	34.1743	34.9473	40.8537	0	0	0	0	0	NA	36.6585	0	0	yes	Pattern4	1
comp129297_c0	comp129297_c0_seq2	2007	1212	m.110376	GRMZM2G156575	hypothetical protein LOC100275088 [Source:RefSeq peptide;Acc:NP_001142745]	AT5G51170	unknown protein; CONTAINS InterPro DOMAIN/s: Uncharacterised protein family UPF0406 (InterPro:IPR019146); Has 30201 Blast hits to 17322 proteins in 780 species: Archae - 12; Bacteria - 1396; Metazoa - 17338; Fungi - 3422; Plants - 5037; Viruses - 0; Other Eukaryotes - 2996 (source: NCBI BLink).	0	0	1e-69	protein_coding	124.129	100.098	31.5992	36.4074	34.1988	49.3533	84.9519	85.5131	92.5303	85.2754	39.9865	87.6651	yes	Pattern3	0.997277
comp129297_c0	comp129297_c0_seq2	2008	1212	m.110376	GRMZM2G156575	hypothetical protein LOC100275088 [Source:RefSeq peptide;Acc:NP_001142745]	AT5G51170	unknown protein; CONTAINS InterPro DOMAIN/s: Uncharacterised protein family UPF0406 (InterPro:IPR019146); Has 30201 Blast hits to 17322 proteins in 780 species: Archae - 12; Bacteria - 1396; Metazoa - 17338; Fungi - 3422; Plants - 5037; Viruses - 0; Other Eukaryotes - 2996 (source: NCBI BLink).	0	0	1e-69	protein_coding	34.1743	34.9473	40.8537	0	0	0	0	0	NA	36.6585	0	0	yes	Pattern4	1
comp129325_c0	comp129325_c0_seq1	2007	1519	m.83450	GRMZM2G464891		AT1G64150	Uncharacterized protein family (UPF0016)	0	0	7e-96	protein_coding	465.184	472.005	568.786	365.02	334.035	489.737	552.187	566.943	467.745	501.992	396.264	528.958	yes	Pattern3	0.989345
comp129325_c0	comp129325_c0_seq1	2008	1519	m.83450	GRMZM2G464891		AT1G64150	Uncharacterized protein family (UPF0016)	0	0	7e-96	protein_coding	1744.56	1502.73	1616.39	0	0	103.42	107.519	179.468	NA	1621.23	34.4734	143.493	yes	Pattern5	1
comp129325_c0	comp129325_c0_seq2	2007	1502	m.83450	GRMZM2G464891		AT1G64150	Uncharacterized protein family (UPF0016)	0	0	7e-96	protein_coding	465.184	472.005	568.786	365.02	334.035	489.737	552.187	566.943	467.745	501.992	396.264	528.958	yes	Pattern3	0.989345
comp129325_c0	comp129325_c0_seq2	2008	1502	m.83450	GRMZM2G464891		AT1G64150	Uncharacterized protein family (UPF0016)	0	0	7e-96	protein_coding	1744.56	1502.73	1616.39	0	0	103.42	107.519	179.468	NA	1621.23	34.4734	143.493	yes	Pattern5	1
comp129325_c0	comp129325_c0_seq3	2007	449	m.83456	GRMZM2G464891				0	0			465.184	472.005	568.786	365.02	334.035	489.737	552.187	566.943	467.745	501.992	396.264	528.958	yes	Pattern3	0.989345
comp129325_c0	comp129325_c0_seq3	2008	449	m.83456	GRMZM2G464891				0	0	NA		1744.56	1502.73	1616.39	0	0	103.42	107.519	179.468	NA	1621.23	34.4734	143.493	yes	Pattern5	1
comp129334_c0	comp129334_c0_seq1	2007	696	m.83501	GRMZM2G078368				0	0			134.879	120.467	132.717	84.1626	47.7193	66.2663	122.957	100.905	95.8647	129.354	66.0494	106.576	yes	Pattern3	0.999948
comp129334_c0	comp129334_c0_seq1	2008	696	m.83501	GRMZM2G078368				0	0	NA		214.021	324.51	300.044	137.673	124.985	149.295	161.605	133.283	NA	279.525	137.318	147.444	yes	Pattern4	1
comp129334_c0	comp129334_c0_seq2	2007	240	m.83502	GRMZM2G171346				2e-09	2e-34			134.879	120.467	132.717	84.1626	47.7193	66.2663	122.957	100.905	95.8647	129.354	66.0494	106.576	yes	Pattern3	0.999948
comp129334_c0	comp129334_c0_seq2	2008	240	m.83502	GRMZM2G171346				2e-09	2e-34	NA		214.021	324.51	300.044	137.673	124.985	149.295	161.605	133.283	NA	279.525	137.318	147.444	yes	Pattern4	1
comp129334_c0	comp129334_c0_seq3	2007	643	m.83502	GRMZM2G170826				0	0			134.879	120.467	132.717	84.1626	47.7193	66.2663	122.957	100.905	95.8647	129.354	66.0494	106.576	yes	Pattern3	0.999948
comp129334_c0	comp129334_c0_seq3	2008	643	m.83502	GRMZM2G170826				0	0	NA		214.021	324.51	300.044	137.673	124.985	149.295	161.605	133.283	NA	279.525	137.318	147.444	yes	Pattern4	1
comp129482_c0	comp129482_c0_seq1	2007	1252	m.83898	GRMZM2G136680	hypothetical protein LOC100277146 (LOC100277146), mRNA [Source:RefSeq DNA;Acc:NM_001150797]	AT4G37920	unknown protein; FUNCTIONS IN: molecular_function unknown; INVOLVED IN: biological_process unknown; LOCATED IN: chloroplast thylakoid membrane, chloroplast, chloroplast envelope; BEST Arabidopsis thalia protein match is: unknown protein (TAIR:AT1G36320.1); Has 123 Blast hits to 120 proteins in 40 species: Archae - 2; Bacteria - 11; Metazoa - 8; Fungi - 0; Plants - 85; Viruses - 0; Other Eukaryote…	0	0	3e-122	protein_coding	470.004	493.164	470.828	382.042	326.877	480.246	505.24	470.322	500.122	477.999	396.388	491.895	yes	Pattern3	0.998541
comp129482_c0	comp129482_c0_seq1	2008	1252	m.83898	GRMZM2G136680	hypothetical protein LOC100277146 (LOC100277146), mRNA [Source:RefSeq DNA;Acc:NM_001150797]	AT4G37920	unknown protein; FUNCTIONS IN: molecular_function unknown; INVOLVED IN: biological_process unknown; LOCATED IN: chloroplast thylakoid membrane, chloroplast, chloroplast envelope; BEST Arabidopsis thalia protein match is: unknown protein (TAIR:AT1G36320.1); Has 123 Blast hits to 120 proteins in 40 species: Archae - 2; Bacteria - 11; Metazoa - 8; Fungi - 0; Plants - 85; Viruses - 0; Other Eukaryote…	0	0	3e-122	protein_coding	775.609	980.211	900.061	421.664	497.674	505.72	643.841	647.192	NA	885.294	475.019	645.517	yes	Pattern5	1
comp129482_c0	comp129482_c0_seq2	2007	2019	m.74425	GRMZM2G136680	hypothetical protein LOC100277146 (LOC100277146), mRNA [Source:RefSeq DNA;Acc:NM_001150797]	AT4G37920	unknown protein; FUNCTIONS IN: molecular_function unknown; INVOLVED IN: biological_process unknown; LOCATED IN: chloroplast thylakoid membrane, chloroplast, chloroplast envelope; BEST Arabidopsis thalia protein match is: unknown protein (TAIR:AT1G36320.1); Has 123 Blast hits to 120 proteins in 40 species: Archae - 2; Bacteria - 11; Metazoa - 8; Fungi - 0; Plants - 85; Viruses - 0; Other Eukaryote…	0	0	4e-122	protein_coding	470.004	493.164	470.828	382.042	326.877	480.246	505.24	470.322	500.122	477.999	396.388	491.895	yes	Pattern3	0.998541
comp129482_c0	comp129482_c0_seq2	2008	2019	m.74425	GRMZM2G136680	hypothetical protein LOC100277146 (LOC100277146), mRNA [Source:RefSeq DNA;Acc:NM_001150797]	AT4G37920	unknown protein; FUNCTIONS IN: molecular_function unknown; INVOLVED IN: biological_process unknown; LOCATED IN: chloroplast thylakoid membrane, chloroplast, chloroplast envelope; BEST Arabidopsis thalia protein match is: unknown protein (TAIR:AT1G36320.1); Has 123 Blast hits to 120 proteins in 40 species: Archae - 2; Bacteria - 11; Metazoa - 8; Fungi - 0; Plants - 85; Viruses - 0; Other Eukaryote…	0	0	4e-122	protein_coding	775.609	980.211	900.061	421.664	497.674	505.72	643.841	647.192	NA	885.294	475.019	645.517	yes	Pattern5	1
comp129557_c0	comp129557_c0_seq1	2007	587		GRMZM5G868823				1e-74				122.936	104.329	219.583	38.2987	27.0409	18.982	93.8719	111.201	85.8614	148.95	28.1072	96.9782	yes	Pattern3	0.999998
comp129557_c0	comp129557_c0_seq1	2008	587		GRMZM5G868823				1e-74	NA	NA		87.6795	78.881	97.9602	154.271	244.93	165.818	195.002	141.454	NA	88.1735	188.34	168.228	yes	Pattern4	0.994904
comp129557_c0	comp129557_c0_seq2	2007	825		GRMZM5G868823				2e-74				122.936	104.329	219.583	38.2987	27.0409	18.982	93.8719	111.201	85.8614	148.95	28.1072	96.9782	yes	Pattern3	0.999998
comp129557_c0	comp129557_c0_seq2	2008	825		GRMZM5G868823				2e-74	NA	NA		87.6795	78.881	97.9602	154.271	244.93	165.818	195.002	141.454	NA	88.1735	188.34	168.228	yes	Pattern4	0.994904
comp129754_c0	comp129754_c0_seq1	2007	1687	m.70026	GRMZM2G129266	10-deacetylbaccatin III 10-O-acetyltransferase [Source:RefSeq peptide;Acc:NP_001152518]	AT5G17540	HXXXD-type acyl-transferase family protein	0	0	2e-124	protein_coding	43.385	56.1523	63.1984	68.0866	77.1462	47.4551	33.5336	37.6257	44.1811	54.2453	64.2293	38.4468	yes	Pattern3	0.967664
comp129754_c0	comp129754_c0_seq1	2008	1687	m.70026	GRMZM2G129266	10-deacetylbaccatin III 10-O-acetyltransferase [Source:RefSeq peptide;Acc:NP_001152518]	AT5G17540	HXXXD-type acyl-transferase family protein	0	0	2e-124	protein_coding	47.5469	119.819	103.022	24.2948	16.1747	15.6316	14.6017	7.93911	NA	90.1295	18.7004	11.2704	yes	Pattern4	1
comp129792_c0	comp129792_c0_seq1	2007	1020	m.84816	GRMZM2G113205	hypothetical protein LOC100191635 [Source:RefSeq peptide;Acc:NP_001130536]	AT2G03420	unknown protein; Has 38 Blast hits to 38 proteins in 17 species: Archae - 0; Bacteria - 0; Metazoa - 0; Fungi - 0; Plants - 38; Viruses - 0; Other Eukaryotes - 0 (source: NCBI BLink).	0	0	7e-31	protein_coding	1062.93	1095.07	1248.17	822.241	796.117	856.09	1060.78	1210.01	923.635	1135.39	824.816	1064.81	yes	Pattern3	0.999383
comp129792_c0	comp129792_c0_seq1	2008	1020	m.84816	GRMZM2G113205	hypothetical protein LOC100191635 [Source:RefSeq peptide;Acc:NP_001130536]	AT2G03420	unknown protein; Has 38 Blast hits to 38 proteins in 17 species: Archae - 0; Bacteria - 0; Metazoa - 0; Fungi - 0; Plants - 38; Viruses - 0; Other Eukaryotes - 0 (source: NCBI BLink).	0	0	7e-31	protein_coding	5136.42	5493.74	4029.48	2767.49	3891.38	2875.66	3924.11	4858.05	NA	4886.55	3178.18	4391.08	yes	Pattern3	0.998067
comp129908_c0	comp129908_c0_seq1	2007	987	m.85154	GRMZM2G130358	hypothetical protein LOC100216899 [Source:RefSeq peptide;Acc:NP_001136758]	AT1G75350	Ribosomal protein L31	0	0	6e-25	protein_coding	2114.83	2405.41	2225.91	1371.05	1445	1457.88	2235.69	2682.19	2025.66	2248.72	1424.64	2314.51	yes	Pattern3	1
comp129908_c0	comp129908_c0_seq1	2008	987	m.85154	GRMZM2G130358	hypothetical protein LOC100216899 [Source:RefSeq peptide;Acc:NP_001136758]	AT1G75350	Ribosomal protein L31	0	0	6e-25	protein_coding	5207.49	7662.44	6605.2	2855.96	3999.02	3089.89	4181.84	4750.85	NA	6491.71	3314.96	4466.35	yes	Pattern4	0.999998
comp129968_c0	comp129968_c0_seq1	2007	4401	m.85451	GRMZM2G019901	hypothetical protein LOC100278924 [Source:RefSeq peptide;Acc:NP_001145515]	AT5G10690	pentatricopeptide (PPR) repeat-containing protein / CBS domain-containing protein	0	0	2e-77	protein_coding	607.39	664.054	745.741	555.27	446.74	641.46	663.966	765.197	699.395	672.395	547.823	709.519	yes	Pattern3	0.983229
comp129968_c0	comp129968_c0_seq1	2008	4401	m.85451	GRMZM2G019901	hypothetical protein LOC100278924 [Source:RefSeq peptide;Acc:NP_001145515]	AT5G10690	pentatricopeptide (PPR) repeat-containing protein / CBS domain-containing protein	0	0	2e-77	protein_coding	1502.19	930.186	859.705	1222.61	1366.29	1442.72	1871.24	1749.07	NA	1097.36	1343.87	1810.15	yes	Pattern2	0.98207
comp129968_c0	comp129968_c0_seq10	2007	2082	m.85457	GRMZM2G019901	hypothetical protein LOC100278924 [Source:RefSeq peptide;Acc:NP_001145515]	AT5G10690	pentatricopeptide (PPR) repeat-containing protein / CBS domain-containing protein	0	0	9e-77	protein_coding	607.39	664.054	745.741	555.27	446.74	641.46	663.966	765.197	699.395	672.395	547.823	709.519	yes	Pattern3	0.983229
comp129968_c0	comp129968_c0_seq10	2008	2082	m.85457	GRMZM2G019901	hypothetical protein LOC100278924 [Source:RefSeq peptide;Acc:NP_001145515]	AT5G10690	pentatricopeptide (PPR) repeat-containing protein / CBS domain-containing protein	0	0	9e-77	protein_coding	1502.19	930.186	859.705	1222.61	1366.29	1442.72	1871.24	1749.07	NA	1097.36	1343.87	1810.15	yes	Pattern2	0.98207
comp129968_c0	comp129968_c0_seq11	2007	2263	m.85451	GRMZM2G019901	hypothetical protein LOC100278924 [Source:RefSeq peptide;Acc:NP_001145515]	AT5G10690	pentatricopeptide (PPR) repeat-containing protein / CBS domain-containing protein	0	0	2e-77	protein_coding	607.39	664.054	745.741	555.27	446.74	641.46	663.966	765.197	699.395	672.395	547.823	709.519	yes	Pattern3	0.983229
comp129968_c0	comp129968_c0_seq11	2008	2263	m.85451	GRMZM2G019901	hypothetical protein LOC100278924 [Source:RefSeq peptide;Acc:NP_001145515]	AT5G10690	pentatricopeptide (PPR) repeat-containing protein / CBS domain-containing protein	0	0	2e-77	protein_coding	1502.19	930.186	859.705	1222.61	1366.29	1442.72	1871.24	1749.07	NA	1097.36	1343.87	1810.15	yes	Pattern2	0.98207
comp129968_c0	comp129968_c0_seq2	2007	4220	m.85457	GRMZM2G019901	hypothetical protein LOC100278924 [Source:RefSeq peptide;Acc:NP_001145515]	AT5G10690	pentatricopeptide (PPR) repeat-containing protein / CBS domain-containing protein	0	0	9e-77	protein_coding	607.39	664.054	745.741	555.27	446.74	641.46	663.966	765.197	699.395	672.395	547.823	709.519	yes	Pattern3	0.983229
comp129968_c0	comp129968_c0_seq2	2008	4220	m.85457	GRMZM2G019901	hypothetical protein LOC100278924 [Source:RefSeq peptide;Acc:NP_001145515]	AT5G10690	pentatricopeptide (PPR) repeat-containing protein / CBS domain-containing protein	0	0	9e-77	protein_coding	1502.19	930.186	859.705	1222.61	1366.29	1442.72	1871.24	1749.07	NA	1097.36	1343.87	1810.15	yes	Pattern2	0.98207
comp129968_c0	comp129968_c0_seq3	2007	3117	m.85446	GRMZM2G019901	hypothetical protein LOC100278924 [Source:RefSeq peptide;Acc:NP_001145515]	AT5G10690	pentatricopeptide (PPR) repeat-containing protein / CBS domain-containing protein	0	0	4e-154	protein_coding	607.39	664.054	745.741	555.27	446.74	641.46	663.966	765.197	699.395	672.395	547.823	709.519	yes	Pattern3	0.983229
comp129968_c0	comp129968_c0_seq3	2008	3117	m.85446	GRMZM2G019901	hypothetical protein LOC100278924 [Source:RefSeq peptide;Acc:NP_001145515]	AT5G10690	pentatricopeptide (PPR) repeat-containing protein / CBS domain-containing protein	0	0	4e-154	protein_coding	1502.19	930.186	859.705	1222.61	1366.29	1442.72	1871.24	1749.07	NA	1097.36	1343.87	1810.15	yes	Pattern2	0.98207
comp129968_c0	comp129968_c0_seq4	2007	4198	m.85457	GRMZM2G019901	hypothetical protein LOC100278924 [Source:RefSeq peptide;Acc:NP_001145515]	AT5G10690	pentatricopeptide (PPR) repeat-containing protein / CBS domain-containing protein	0	0	9e-77	protein_coding	607.39	664.054	745.741	555.27	446.74	641.46	663.966	765.197	699.395	672.395	547.823	709.519	yes	Pattern3	0.983229
comp129968_c0	comp129968_c0_seq4	2008	4198	m.85457	GRMZM2G019901	hypothetical protein LOC100278924 [Source:RefSeq peptide;Acc:NP_001145515]	AT5G10690	pentatricopeptide (PPR) repeat-containing protein / CBS domain-containing protein	0	0	9e-77	protein_coding	1502.19	930.186	859.705	1222.61	1366.29	1442.72	1871.24	1749.07	NA	1097.36	1343.87	1810.15	yes	Pattern2	0.98207
comp129968_c0	comp129968_c0_seq5	2007	4379	m.85451	GRMZM2G019901	hypothetical protein LOC100278924 [Source:RefSeq peptide;Acc:NP_001145515]	AT5G10690	pentatricopeptide (PPR) repeat-containing protein / CBS domain-containing protein	0	0	2e-77	protein_coding	607.39	664.054	745.741	555.27	446.74	641.46	663.966	765.197	699.395	672.395	547.823	709.519	yes	Pattern3	0.983229
comp129968_c0	comp129968_c0_seq5	2008	4379	m.85451	GRMZM2G019901	hypothetical protein LOC100278924 [Source:RefSeq peptide;Acc:NP_001145515]	AT5G10690	pentatricopeptide (PPR) repeat-containing protein / CBS domain-containing protein	0	0	2e-77	protein_coding	1502.19	930.186	859.705	1222.61	1366.29	1442.72	1871.24	1749.07	NA	1097.36	1343.87	1810.15	yes	Pattern2	0.98207
comp129968_c0	comp129968_c0_seq6	2007	3095	m.85446	GRMZM2G019901	hypothetical protein LOC100278924 [Source:RefSeq peptide;Acc:NP_001145515]	AT5G10690	pentatricopeptide (PPR) repeat-containing protein / CBS domain-containing protein	0	0	4e-154	protein_coding	607.39	664.054	745.741	555.27	446.74	641.46	663.966	765.197	699.395	672.395	547.823	709.519	yes	Pattern3	0.983229
comp129968_c0	comp129968_c0_seq6	2008	3095	m.85446	GRMZM2G019901	hypothetical protein LOC100278924 [Source:RefSeq peptide;Acc:NP_001145515]	AT5G10690	pentatricopeptide (PPR) repeat-containing protein / CBS domain-containing protein	0	0	4e-154	protein_coding	1502.19	930.186	859.705	1222.61	1366.29	1442.72	1871.24	1749.07	NA	1097.36	1343.87	1810.15	yes	Pattern2	0.98207
comp129968_c0	comp129968_c0_seq7	2007	2241	m.85451	GRMZM2G019901	hypothetical protein LOC100278924 [Source:RefSeq peptide;Acc:NP_001145515]	AT5G10690	pentatricopeptide (PPR) repeat-containing protein / CBS domain-containing protein	0	0	2e-77	protein_coding	607.39	664.054	745.741	555.27	446.74	641.46	663.966	765.197	699.395	672.395	547.823	709.519	yes	Pattern3	0.983229
comp129968_c0	comp129968_c0_seq7	2008	2241	m.85451	GRMZM2G019901	hypothetical protein LOC100278924 [Source:RefSeq peptide;Acc:NP_001145515]	AT5G10690	pentatricopeptide (PPR) repeat-containing protein / CBS domain-containing protein	0	0	2e-77	protein_coding	1502.19	930.186	859.705	1222.61	1366.29	1442.72	1871.24	1749.07	NA	1097.36	1343.87	1810.15	yes	Pattern2	0.98207
comp129968_c0	comp129968_c0_seq8	2007	938	m.85454	GRMZM2G019901	hypothetical protein LOC100278924 [Source:RefSeq peptide;Acc:NP_001145515]	AT5G10690	pentatricopeptide (PPR) repeat-containing protein / CBS domain-containing protein	0	0	1e-58	protein_coding	607.39	664.054	745.741	555.27	446.74	641.46	663.966	765.197	699.395	672.395	547.823	709.519	yes	Pattern3	0.983229
comp129968_c0	comp129968_c0_seq8	2008	938	m.85454	GRMZM2G019901	hypothetical protein LOC100278924 [Source:RefSeq peptide;Acc:NP_001145515]	AT5G10690	pentatricopeptide (PPR) repeat-containing protein / CBS domain-containing protein	0	0	1e-58	protein_coding	1502.19	930.186	859.705	1222.61	1366.29	1442.72	1871.24	1749.07	NA	1097.36	1343.87	1810.15	yes	Pattern2	0.98207
comp129968_c0	comp129968_c0_seq9	2007	2060	m.85457	GRMZM2G019901	hypothetical protein LOC100278924 [Source:RefSeq peptide;Acc:NP_001145515]	AT5G10690	pentatricopeptide (PPR) repeat-containing protein / CBS domain-containing protein	0	0	9e-77	protein_coding	607.39	664.054	745.741	555.27	446.74	641.46	663.966	765.197	699.395	672.395	547.823	709.519	yes	Pattern3	0.983229
comp129968_c0	comp129968_c0_seq9	2008	2060	m.85457	GRMZM2G019901	hypothetical protein LOC100278924 [Source:RefSeq peptide;Acc:NP_001145515]	AT5G10690	pentatricopeptide (PPR) repeat-containing protein / CBS domain-containing protein	0	0	9e-77	protein_coding	1502.19	930.186	859.705	1222.61	1366.29	1442.72	1871.24	1749.07	NA	1097.36	1343.87	1810.15	yes	Pattern2	0.98207
comp130051_c0	comp130051_c0_seq1	2007	841	m.85740	GRMZM2G313009	Putative uncharacterized protein [Source:UniProtKB/TrEMBL;Acc:B7ZZ41]	AT5G55640	unknown protein; Has 30201 Blast hits to 17322 proteins in 780 species: Archae - 12; Bacteria - 1396; Metazoa - 17338; Fungi - 3422; Plants - 5037; Viruses - 0; Other Eukaryotes - 2996 (source: NCBI BLink).	0	0	1e-11	protein_coding	550.748	685.221	617.765	460.058	447.01	451.735	573.425	594.495	519.345	617.911	452.934	562.422	yes	Pattern3	0.999974
comp130051_c0	comp130051_c0_seq1	2008	841	m.85740	GRMZM2G313009	Putative uncharacterized protein [Source:UniProtKB/TrEMBL;Acc:B7ZZ41]	AT5G55640	unknown protein; Has 30201 Blast hits to 17322 proteins in 780 species: Archae - 12; Bacteria - 1396; Metazoa - 17338; Fungi - 3422; Plants - 5037; Viruses - 0; Other Eukaryotes - 2996 (source: NCBI BLink).	0	0	1e-11	protein_coding	832.056	1013.44	943.189	621.898	676.799	539.323	479.746	581.561	NA	929.562	612.673	530.653	yes	Pattern4	1
comp130318_c0	comp130318_c0_seq1	2007	884	m.86517	GRMZM2G067862	Putative uncharacterized protein [Source:UniProtKB/TrEMBL;Acc:B6TH87]	AT3G42170	BED zinc finger ;hAT family dimerisation domain	0	0	2e-09	protein_coding	131.36	156.25	195.915	98.3474	112.936	142.365	174.319	196.406	140.046	161.175	117.883	170.257	yes	Pattern3	0.967356
comp130318_c0	comp130318_c0_seq1	2008	884	m.86517	GRMZM2G067862	Putative uncharacterized protein [Source:UniProtKB/TrEMBL;Acc:B6TH87]	AT3G42170	BED zinc finger ;hAT family dimerisation domain	0	0	2e-09	protein_coding	365.547	373.437	362.355	344.876	484.928	362.542	580.891	715.639	NA	367.113	397.449	648.265	yes	Pattern2	0.999997
comp130318_c0	comp130318_c0_seq2	2007	694	m.86517	GRMZM2G067862	Putative uncharacterized protein [Source:UniProtKB/TrEMBL;Acc:B6TH87]	AT3G42170	BED zinc finger ;hAT family dimerisation domain	0	3e-12	2e-09	protein_coding	131.36	156.25	195.915	98.3474	112.936	142.365	174.319	196.406	140.046	161.175	117.883	170.257	yes	Pattern3	0.967356
comp130318_c0	comp130318_c0_seq2	2008	694	m.86517	GRMZM2G067862	Putative uncharacterized protein [Source:UniProtKB/TrEMBL;Acc:B6TH87]	AT3G42170	BED zinc finger ;hAT family dimerisation domain	0	3e-12	2e-09	protein_coding	365.547	373.437	362.355	344.876	484.928	362.542	580.891	715.639	NA	367.113	397.449	648.265	yes	Pattern2	0.999997
comp130318_c0	comp130318_c0_seq3	2007	749	m.86517	GRMZM2G180821		AT3G42170	BED zinc finger ;hAT family dimerisation domain	0	1e-27	2e-09	protein_coding	131.36	156.25	195.915	98.3474	112.936	142.365	174.319	196.406	140.046	161.175	117.883	170.257	yes	Pattern3	0.967356
comp130318_c0	comp130318_c0_seq3	2008	749	m.86517	GRMZM2G180821		AT3G42170	BED zinc finger ;hAT family dimerisation domain	0	1e-27	2e-09	protein_coding	365.547	373.437	362.355	344.876	484.928	362.542	580.891	715.639	NA	367.113	397.449	648.265	yes	Pattern2	0.999997
comp130318_c0	comp130318_c0_seq4	2007	657	m.86517	GRMZM2G067862	Putative uncharacterized protein [Source:UniProtKB/TrEMBL;Acc:B6TH87]	AT3G42170	BED zinc finger ;hAT family dimerisation domain	0	0	2e-09	protein_coding	131.36	156.25	195.915	98.3474	112.936	142.365	174.319	196.406	140.046	161.175	117.883	170.257	yes	Pattern3	0.967356
comp130318_c0	comp130318_c0_seq4	2008	657	m.86517	GRMZM2G067862	Putative uncharacterized protein [Source:UniProtKB/TrEMBL;Acc:B6TH87]	AT3G42170	BED zinc finger ;hAT family dimerisation domain	0	0	2e-09	protein_coding	365.547	373.437	362.355	344.876	484.928	362.542	580.891	715.639	NA	367.113	397.449	648.265	yes	Pattern2	0.999997
comp130445_c0	comp130445_c0_seq1	2007	1548	m.86961	GRMZM2G312910		AT1G55480	protein containing PDZ domain, a K-box domain, and a TPR region	0	0	1e-99	protein_coding	8766.03	9186.53	8657.28	6987.13	5831.97	6402.76	9109.42	9958.42	8029.98	8869.95	6407.29	9032.61	yes	Pattern3	0.999993
comp130445_c0	comp130445_c0_seq1	2008	1548	m.86961	GRMZM2G312910		AT1G55480	protein containing PDZ domain, a K-box domain, and a TPR region	0	0	1e-99	protein_coding	5440.63	5529.73	5274.38	6755.75	8585.24	7309.3	7745.78	6977.18	NA	5414.91	7550.1	7361.48	yes	Pattern4	0.997932
comp130761_c0	comp130761_c0_seq1	2007	548		AC233938.1_FG003	hypothetical protein LOC100275655 [Source:RefSeq peptide;Acc:NP_001143163]			2e-32				101.232	116.357	133.475	87.9452	61.9953	56.9461	115.68	92.2771	120.064	117.021	68.9622	109.34	yes	Pattern3	0.976096
comp130761_c0	comp130761_c0_seq1	2008	548		AC233938.1_FG003	hypothetical protein LOC100275655 [Source:RefSeq peptide;Acc:NP_001143163]			2e-32	NA	NA		405.635	365.449	374.789	230.843	135.573	160.351	111.593	141.278	NA	381.957	175.589	126.436	yes	Pattern5	1
comp131071_c0	comp131071_c0_seq1	2007	1361	m.88751	GRMZM2G086971	GTP-binding protein YPTM1 [Source:UniProtKB/Swiss-Prot;Acc:P16976]	AT4G10000	Thioredoxin family protein	0	0	5e-104	protein_coding	635.108	544.434	635.144	421.253	345.965	392.928	605.841	590.895	532.658	604.895	386.715	576.465	yes	Pattern3	1
comp131071_c0	comp131071_c0_seq1	2008	1361	m.88751	GRMZM2G086971	GTP-binding protein YPTM1 [Source:UniProtKB/Swiss-Prot;Acc:P16976]	AT4G10000	Thioredoxin family protein	0	0	5e-104	protein_coding	643.369	697.947	703.395	561.027	587.223	487.779	645.306	554.218	NA	681.57	545.343	599.762	yes	Pattern4	0.952721
comp131071_c0	comp131071_c0_seq2	2007	914	m.88751	GRMZM2G086971	GTP-binding protein YPTM1 [Source:UniProtKB/Swiss-Prot;Acc:P16976]	AT4G10000	Thioredoxin family protein	0	0	5e-104	protein_coding	635.108	544.434	635.144	421.253	345.965	392.928	605.841	590.895	532.658	604.895	386.715	576.465	yes	Pattern3	1
comp131071_c0	comp131071_c0_seq2	2008	914	m.88751	GRMZM2G086971	GTP-binding protein YPTM1 [Source:UniProtKB/Swiss-Prot;Acc:P16976]	AT4G10000	Thioredoxin family protein	0	0	5e-104	protein_coding	643.369	697.947	703.395	561.027	587.223	487.779	645.306	554.218	NA	681.57	545.343	599.762	yes	Pattern4	0.952721
comp131128_c0	comp131128_c0_seq1	2007	3565	m.96789	GRMZM2G127374		AT3G01510	like SEX4 1	2e-80	0	1e-180	protein_coding	738.75	744.312	835.799	636.18	534.456	705.714	816.824	893.671	713.925	772.954	625.45	808.14	yes	Pattern3	0.972995
comp131128_c0	comp131128_c0_seq1	2008	3565	m.96789	GRMZM2G127374		AT3G01510	like SEX4 1	2e-80	0	1e-180	protein_coding	1585.39	1917.15	1554.18	447.885	899.447	712.837	1108.33	997.52	NA	1685.57	686.723	1052.92	yes	Pattern5	1
comp131128_c0	comp131128_c0_seq2	2007	3495	m.88894	GRMZM2G127374		AT3G01510	like SEX4 1	1e-80	0	4e-173	protein_coding	738.75	744.312	835.799	636.18	534.456	705.714	816.824	893.671	713.925	772.954	625.45	808.14	yes	Pattern3	0.972995
comp131128_c0	comp131128_c0_seq2	2008	3495	m.88894	GRMZM2G127374		AT3G01510	like SEX4 1	1e-80	0	4e-173	protein_coding	1585.39	1917.15	1554.18	447.885	899.447	712.837	1108.33	997.52	NA	1685.57	686.723	1052.92	yes	Pattern5	1
comp131128_c0	comp131128_c0_seq3	2007	611	m.88900	GRMZM2G127374		AT3G01510	like SEX4 1	0	0	5e-21	protein_coding	738.75	744.312	835.799	636.18	534.456	705.714	816.824	893.671	713.925	772.954	625.45	808.14	yes	Pattern3	0.972995
comp131128_c0	comp131128_c0_seq3	2008	611	m.88900	GRMZM2G127374		AT3G01510	like SEX4 1	0	0	5e-21	protein_coding	1585.39	1917.15	1554.18	447.885	899.447	712.837	1108.33	997.52	NA	1685.57	686.723	1052.92	yes	Pattern5	1
comp131480_c1	comp131480_c1_seq1	2007	1118	m.89836	GRMZM2G178775	hypothetical protein LOC100273330 [Source:RefSeq peptide;Acc:NP_001141243]	AT1G14345	D(P)-linked oxidoreductase superfamily protein	0	0	4e-33	protein_coding	247.053	327.148	458.189	175.333	134.409	168.94	242.56	308.702	230.909	344.13	159.561	260.724	yes	Pattern3	0.995398
comp131480_c1	comp131480_c1_seq1	2008	1118	m.89836	GRMZM2G178775	hypothetical protein LOC100273330 [Source:RefSeq peptide;Acc:NP_001141243]	AT1G14345	D(P)-linked oxidoreductase superfamily protein	0	0	4e-33	protein_coding	775.609	1358.95	618.135	44.3189	62.1307	57.238	35.6169	58.7128	NA	917.564	54.5625	47.1649	yes	Pattern4	1
comp131516_c0	comp131516_c0_seq1	2007	2666	m.89933	GRMZM2G308083	hypothetical protein LOC100191389 [Source:RefSeq peptide;Acc:NP_001130295]	AT1G48120	hydrolases;protein serine/threonine phosphatases	0	0	8e-77	protein_coding	150.642	129.395	145.356	163.597	181.333	199.311	153.137	134.256	124.207	141.798	181.414	137.2	yes	Pattern3	0.951377
comp131516_c0	comp131516_c0_seq1	2008	2666	m.89933	GRMZM2G308083	hypothetical protein LOC100191389 [Source:RefSeq peptide;Acc:NP_001130295]	AT1G48120	hydrolases;protein serine/threonine phosphatases	0	0	8e-77	protein_coding	243.678	333.497	243.346	221.424	161.816	164.012	196.498	219.965	NA	273.507	182.417	208.232	yes	Pattern4	0.957739
comp131790_c0	comp131790_c0_seq1	2007	1564	m.90861	GRMZM2G094532	zein protein-body ER membrane protein [Source:RefSeq peptide;Acc:NP_001106064]	AT1G18265	Protein of unknown function, DUF593	0	0	5e-07	protein_coding	426.619	430.444	396.649	266.209	139.992	185.967	448.155	455.485	431.516	417.904	197.39	445.052	yes	Pattern3	1
comp131790_c0	comp131790_c0_seq1	2008	1564	m.90861	GRMZM2G094532	zein protein-body ER membrane protein [Source:RefSeq peptide;Acc:NP_001106064]	AT1G18265	Protein of unknown function, DUF593	0	0	5e-07	protein_coding	384.833	359.468	378.625	27.3407	38.0189	34.1868	33.2217	19.5874	NA	374.309	33.1821	26.4046	yes	Pattern4	1
comp131801_c0	comp131801_c0_seq1	2007	1671	m.90899	GRMZM2G080355	hypothetical protein LOC100278372 [Source:RefSeq peptide;Acc:NP_001145142]	AT4G34190	stress enhanced protein 1	0	0	2e-12	protein_coding	827.737	1171.98	960.616	732.404	677.033	852.293	1003.74	1146.25	936.89	986.778	753.91	1028.96	yes	Pattern3	0.970235
comp131801_c0	comp131801_c0_seq1	2008	1671	m.90899	GRMZM2G080355	hypothetical protein LOC100278372 [Source:RefSeq peptide;Acc:NP_001145142]	AT4G34190	stress enhanced protein 1	0	0	2e-12	protein_coding	2130.68	3991.72	3126.2	1165.14	1487.37	1016.73	1292.87	1301.2	NA	3082.87	1223.08	1297.04	yes	Pattern4	0.999999
comp131801_c0	comp131801_c0_seq2	2007	920	m.90899	GRMZM2G080355	hypothetical protein LOC100278372 [Source:RefSeq peptide;Acc:NP_001145142]	AT4G34190	stress enhanced protein 1	0	0	2e-12	protein_coding	827.737	1171.98	960.616	732.404	677.033	852.293	1003.74	1146.25	936.89	986.778	753.91	1028.96	yes	Pattern3	0.970235
comp131801_c0	comp131801_c0_seq2	2008	920	m.90899	GRMZM2G080355	hypothetical protein LOC100278372 [Source:RefSeq peptide;Acc:NP_001145142]	AT4G34190	stress enhanced protein 1	0	0	2e-12	protein_coding	2130.68	3991.72	3126.2	1165.14	1487.37	1016.73	1292.87	1301.2	NA	3082.87	1223.08	1297.04	yes	Pattern4	0.999999
comp131801_c0	comp131801_c0_seq3	2007	601										827.737	1171.98	960.616	732.404	677.033	852.293	1003.74	1146.25	936.89	986.778	753.91	1028.96	yes	Pattern3	0.970235
comp131801_c0	comp131801_c0_seq3	2008	601						NA	NA	NA		2130.68	3991.72	3126.2	1165.14	1487.37	1016.73	1292.87	1301.2	NA	3082.87	1223.08	1297.04	yes	Pattern4	0.999999
comp131814_c0	comp131814_c0_seq1	2007	740	m.90951	GRMZM2G011523	Bowman-Birk type wound-induced proteinase inhibitor WIP1 [Source:RefSeq peptide;Acc:NP_001148335]			0	0			30.1285	10.5794	14.2196	34.989	530.113	11.3892	14.5312	18.8214	15.8385	18.3092	192.164	16.3971	yes	Pattern3	0.951095
comp131814_c0	comp131814_c0_seq1	2008	740	m.90951	GRMZM2G011523	Bowman-Birk type wound-induced proteinase inhibitor WIP1 [Source:RefSeq peptide;Acc:NP_001148335]			0	0	NA		274.881	743.318	1021.31	20.0044	101.707	138.651	95.9412	97.6834	NA	679.836	86.7875	96.8123	yes	Pattern4	0.999999
comp132039_c0	comp132039_c0_seq1	2007	824	m.281648	AC234520.1_FG003		AT1G25550	myb-like transcription factor family protein	2e-167	0	4e-42	protein_coding	279.411	373.454	184.919	162.008	166.238	171.123	294.168	264.671	236.002	279.261	166.456	264.947	yes	Pattern3	0.96783
comp132039_c0	comp132039_c0_seq1	2008	824	m.281648	AC234520.1_FG003		AT1G25550	myb-like transcription factor family protein	2e-167	0	4e-42	protein_coding	279.828	394.744	354.468	239.024	303.031	286.847	236.595	236.456	NA	343.014	276.301	236.525	yes	Pattern4	0.985311
comp132047_c0	comp132047_c0_seq1	2007	1654	m.91813	GRMZM2G082185	hypothetical protein LOC100280321 [Source:RefSeq peptide;Acc:NP_001146719]	AT2G43750	O-acetylserine (thiol) lyase B	0	0	2e-134	protein_coding	2556.1	2350.77	2782.23	2122.13	2117.84	1955.15	2665.03	2551.66	2471.29	2563.03	2065.04	2562.66	yes	Pattern3	0.999986
comp132047_c0	comp132047_c0_seq1	2008	1654	m.91813	GRMZM2G082185	hypothetical protein LOC100280321 [Source:RefSeq peptide;Acc:NP_001146719]	AT2G43750	O-acetylserine (thiol) lyase B	0	0	2e-134	protein_coding	2918.19	4039.02	3796.98	1217.81	1687.38	1211	2550.86	2041.17	NA	3584.73	1372.06	2296.01	yes	Pattern5	1
comp132163_c0	comp132163_c0_seq1	2007	1413	m.126071	GRMZM2G016088		AT4G31115	Protein of unknown function (DUF1997)	2e-40	0	6e-46	protein_coding	656.801	607.056	693.84	543.705	499.446	419.503	730.933	770.644	712.741	652.565	487.551	738.106	yes	Pattern3	1
comp132163_c0	comp132163_c0_seq1	2008	1413	m.126071	GRMZM2G016088		AT4G31115	Protein of unknown function (DUF1997)	2e-40	0	6e-46	protein_coding	952.365	1070.33	897.024	1463.33	1539.52	1305.61	1506.56	1352.39	NA	973.241	1436.16	1429.48	yes	Pattern4	1
comp132163_c0	comp132163_c0_seq2	2007	1481	m.92187	GRMZM2G016088		AT4G31115	Protein of unknown function (DUF1997)	0	0	6e-46	protein_coding	656.801	607.056	693.84	543.705	499.446	419.503	730.933	770.644	712.741	652.565	487.551	738.106	yes	Pattern3	1
comp132163_c0	comp132163_c0_seq2	2008	1481	m.92187	GRMZM2G016088		AT4G31115	Protein of unknown function (DUF1997)	0	0	6e-46	protein_coding	952.365	1070.33	897.024	1463.33	1539.52	1305.61	1506.56	1352.39	NA	973.241	1436.16	1429.48	yes	Pattern4	1
comp132163_c0	comp132163_c0_seq3	2007	1466	m.92190	GRMZM2G016088		AT4G31115	Protein of unknown function (DUF1997)	0	0	6e-46	protein_coding	656.801	607.056	693.84	543.705	499.446	419.503	730.933	770.644	712.741	652.565	487.551	738.106	yes	Pattern3	1
comp132163_c0	comp132163_c0_seq3	2008	1466	m.92190	GRMZM2G016088		AT4G31115	Protein of unknown function (DUF1997)	0	0	6e-46	protein_coding	952.365	1070.33	897.024	1463.33	1539.52	1305.61	1506.56	1352.39	NA	973.241	1436.16	1429.48	yes	Pattern4	1
comp132163_c0	comp132163_c0_seq4	2007	1398	m.92193	GRMZM2G016088		AT4G31115	Protein of unknown function (DUF1997)	2e-40	0	6e-46	protein_coding	656.801	607.056	693.84	543.705	499.446	419.503	730.933	770.644	712.741	652.565	487.551	738.106	yes	Pattern3	1
comp132163_c0	comp132163_c0_seq4	2008	1398	m.92193	GRMZM2G016088		AT4G31115	Protein of unknown function (DUF1997)	2e-40	0	6e-46	protein_coding	952.365	1070.33	897.024	1463.33	1539.52	1305.61	1506.56	1352.39	NA	973.241	1436.16	1429.48	yes	Pattern4	1
comp132179_c0	comp132179_c0_seq1	2007	203	m.161731						1e-36			43.385	46.3867	52.1387	24.114	14.3158	45.5569	39.1226	50.4527	37.5123	47.3035	27.9956	42.3625	yes	Pattern3	0.993225
comp132179_c0	comp132179_c0_seq1	2008	203	m.161731					NA	1e-36	NA		7.42921	0.998493	5.32875	46.9717	44.4123	51.5258	23.1319	38.7243	NA	4.58548	47.6366	30.9281	yes	Pattern4	1
comp132179_c0	comp132179_c0_seq2	2007	257	m.92239	GRMZM2G169013				9e-13	2e-14			43.385	46.3867	52.1387	24.114	14.3158	45.5569	39.1226	50.4527	37.5123	47.3035	27.9956	42.3625	yes	Pattern3	0.993225
comp132179_c0	comp132179_c0_seq2	2008	257	m.92239	GRMZM2G169013				9e-13	2e-14	NA		7.42921	0.998493	5.32875	46.9717	44.4123	51.5258	23.1319	38.7243	NA	4.58548	47.6366	30.9281	yes	Pattern4	1
comp132179_c0	comp132179_c0_seq3	2007	755	m.92239	GRMZM2G369834				4e-90	0			43.385	46.3867	52.1387	24.114	14.3158	45.5569	39.1226	50.4527	37.5123	47.3035	27.9956	42.3625	yes	Pattern3	0.993225
comp132179_c0	comp132179_c0_seq3	2008	755	m.92239	GRMZM2G369834				4e-90	0	NA		7.42921	0.998493	5.32875	46.9717	44.4123	51.5258	23.1319	38.7243	NA	4.58548	47.6366	30.9281	yes	Pattern4	1
comp132179_c0	comp132179_c0_seq4	2007	304										43.385	46.3867	52.1387	24.114	14.3158	45.5569	39.1226	50.4527	37.5123	47.3035	27.9956	42.3625	yes	Pattern3	0.993225
comp132179_c0	comp132179_c0_seq4	2008	304						NA	NA	NA		7.42921	0.998493	5.32875	46.9717	44.4123	51.5258	23.1319	38.7243	NA	4.58548	47.6366	30.9281	yes	Pattern4	1
comp132264_c0	comp132264_c0_seq1	2007	3079	m.92472	GRMZM2G036916	hypothetical protein LOC100383367 [Source:RefSeq peptide;Acc:NP_001169494]	AT1G60160	Potassium transporter family protein	0	0	0	protein_coding	189.207	150.553	184.855	360.765	350.522	231.581	186.671	164.185	174.224	174.872	314.289	175.026	yes	Pattern3	1
comp132264_c0	comp132264_c0_seq1	2008	3079	m.92472	GRMZM2G036916	hypothetical protein LOC100383367 [Source:RefSeq peptide;Acc:NP_001169494]	AT1G60160	Potassium transporter family protein	0	0	0	protein_coding	386.319	456.311	376.565	221.345	167.171	209.021	215.42	232.437	NA	406.398	199.179	223.929	yes	Pattern4	1
comp132319_c0	comp132319_c0_seq1	2007	1539	m.91287	GRMZM6G761998		AT1G55910	zinc transporter 11 precursor	0	0	1e-87	protein_coding	227.554	388.184	104.277	476.564	521.731	499.228	296.214	322.41	280.483	240.005	499.174	299.702	yes	Pattern3	0.970662
comp132319_c0	comp132319_c0_seq1	2008	1539	m.91287	GRMZM6G761998		AT1G55910	zinc transporter 11 precursor	0	0	1e-87	protein_coding	37.146	75.8855	129.666	116.07	77.1852	118.861	28.9168	36.5002	NA	80.8992	104.039	32.7085	yes	Pattern2	0.99979
comp132380_c0	comp132380_c0_seq1	2007	1877	m.92837	GRMZM2G105644	geranylgeranyl hydrogenase [Source:RefSeq peptide;Acc:NP_001149382]	AT1G74470	Pyridine nucleotide-disulphide oxidoreductase family protein	0	0	0	protein_coding	4497.17	4634.58	4817.3	3328.92	2353.5	3118.75	4743.89	5157.41	4014.78	4649.68	2933.72	4638.7	yes	Pattern3	0.999998
comp132380_c0	comp132380_c0_seq1	2008	1877	m.92837	GRMZM2G105644	geranylgeranyl hydrogenase [Source:RefSeq peptide;Acc:NP_001149382]	AT1G74470	Pyridine nucleotide-disulphide oxidoreductase family protein	0	0	0	protein_coding	10185.4	18280.7	12400.8	5874.93	7196.94	6346.38	8765.11	8801.34	NA	13622.3	6472.75	8783.22	yes	Pattern4	0.991236
comp132380_c0	comp132380_c0_seq2	2007	779	m.92840	GRMZM5G805101	Putative uncharacterized protein [Source:UniProtKB/TrEMBL;Acc:C4J604]	AT1G74470	Pyridine nucleotide-disulphide oxidoreductase family protein	0	0	1e-55	protein_coding	4497.17	4634.58	4817.3	3328.92	2353.5	3118.75	4743.89	5157.41	4014.78	4649.68	2933.72	4638.7	yes	Pattern3	0.999998
comp132380_c0	comp132380_c0_seq2	2008	779	m.92840	GRMZM5G805101	Putative uncharacterized protein [Source:UniProtKB/TrEMBL;Acc:C4J604]	AT1G74470	Pyridine nucleotide-disulphide oxidoreductase family protein	0	0	1e-55	protein_coding	10185.4	18280.7	12400.8	5874.93	7196.94	6346.38	8765.11	8801.34	NA	13622.3	6472.75	8783.22	yes	Pattern4	0.991236
comp132420_c0	comp132420_c0_seq1	2007	915	m.93002	GRMZM2G147726	hypothetical protein LOC100191298 [Source:RefSeq peptide;Acc:NP_001130204]	AT2G24765	ADP-ribosylation factor 3	0	0	2e-96	protein_coding	178.361	191.244	181.695	267.145	353.123	288.527	223.558	197.535	210.902	183.767	302.932	210.665	yes	Pattern3	0.999953
comp132420_c0	comp132420_c0_seq1	2008	915	m.93002	GRMZM2G147726	hypothetical protein LOC100191298 [Source:RefSeq peptide;Acc:NP_001130204]	AT2G24765	ADP-ribosylation factor 3	0	0	2e-96	protein_coding	369.974	395.393	456.496	330.06	251.105	263.083	309.117	255.03	NA	407.288	281.416	282.074	yes	Pattern4	0.998585
comp132420_c0	comp132420_c0_seq2	2007	323	m.92997	GRMZM2G121888				2e-94	9e-169			178.361	191.244	181.695	267.145	353.123	288.527	223.558	197.535	210.902	183.767	302.932	210.665	yes	Pattern3	0.999953
comp132420_c0	comp132420_c0_seq2	2008	323	m.92997	GRMZM2G121888				2e-94	9e-169	NA		369.974	395.393	456.496	330.06	251.105	263.083	309.117	255.03	NA	407.288	281.416	282.074	yes	Pattern4	0.998585
comp132420_c0	comp132420_c0_seq3	2007	1256	m.93000	GRMZM2G147726	hypothetical protein LOC100191298 [Source:RefSeq peptide;Acc:NP_001130204]	AT2G24765	ADP-ribosylation factor 3	2e-165	0	1e-91	protein_coding	178.361	191.244	181.695	267.145	353.123	288.527	223.558	197.535	210.902	183.767	302.932	210.665	yes	Pattern3	0.999953
comp132420_c0	comp132420_c0_seq3	2008	1256	m.93000	GRMZM2G147726	hypothetical protein LOC100191298 [Source:RefSeq peptide;Acc:NP_001130204]	AT2G24765	ADP-ribosylation factor 3	2e-165	0	1e-91	protein_coding	369.974	395.393	456.496	330.06	251.105	263.083	309.117	255.03	NA	407.288	281.416	282.074	yes	Pattern4	0.998585
comp132420_c0	comp132420_c0_seq4	2007	1171	m.93000	GRMZM2G147726	hypothetical protein LOC100191298 [Source:RefSeq peptide;Acc:NP_001130204]	AT2G24765	ADP-ribosylation factor 3	2e-75	0	1e-91	protein_coding	178.361	191.244	181.695	267.145	353.123	288.527	223.558	197.535	210.902	183.767	302.932	210.665	yes	Pattern3	0.999953
comp132420_c0	comp132420_c0_seq4	2008	1171	m.93000	GRMZM2G147726	hypothetical protein LOC100191298 [Source:RefSeq peptide;Acc:NP_001130204]	AT2G24765	ADP-ribosylation factor 3	2e-75	0	1e-91	protein_coding	369.974	395.393	456.496	330.06	251.105	263.083	309.117	255.03	NA	407.288	281.416	282.074	yes	Pattern4	0.998585
comp132420_c0	comp132420_c0_seq5	2007	1000	m.93002	GRMZM2G147726	hypothetical protein LOC100191298 [Source:RefSeq peptide;Acc:NP_001130204]	AT2G24765	ADP-ribosylation factor 3	0	0	2e-96	protein_coding	178.361	191.244	181.695	267.145	353.123	288.527	223.558	197.535	210.902	183.767	302.932	210.665	yes	Pattern3	0.999953
comp132420_c0	comp132420_c0_seq5	2008	1000	m.93002	GRMZM2G147726	hypothetical protein LOC100191298 [Source:RefSeq peptide;Acc:NP_001130204]	AT2G24765	ADP-ribosylation factor 3	0	0	2e-96	protein_coding	369.974	395.393	456.496	330.06	251.105	263.083	309.117	255.03	NA	407.288	281.416	282.074	yes	Pattern4	0.998585
comp132559_c0	comp132559_c0_seq1	2007	1039	m.93566	GRMZM5G846343	hypothetical protein LOC100194317 [Source:RefSeq peptide;Acc:NP_001132827]	AT1G64355	unknown protein; FUNCTIONS IN: molecular_function unknown; INVOLVED IN: biological_process unknown; LOCATED IN: chloroplast; EXPRESSED IN: 23 plant structures; EXPRESSED DURING: 13 growth stages; CONTAINS InterPro DOMAIN/s: Protein of unknown function DUF3593 (InterPro:IPR021995); Has 35333 Blast hits to 34131 proteins in 2444 species: Archae - 798; Bacteria - 22429; Metazoa - 974; Fungi - 991; P…	0	0	7e-37	protein_coding	320.037	418.441	487.434	300.489	226.754	337.975	392.523	488.827	392.812	408.637	288.406	424.72	yes	Pattern3	0.975573
comp132559_c0	comp132559_c0_seq1	2008	1039	m.93566	GRMZM5G846343	hypothetical protein LOC100194317 [Source:RefSeq peptide;Acc:NP_001132827]	AT1G64355	unknown protein; FUNCTIONS IN: molecular_function unknown; INVOLVED IN: biological_process unknown; LOCATED IN: chloroplast; EXPRESSED IN: 23 plant structures; EXPRESSED DURING: 13 growth stages; CONTAINS InterPro DOMAIN/s: Protein of unknown function DUF3593 (InterPro:IPR021995); Has 301 Blast hits to 301 proteins in 96 species: Archae - 0; Bacteria - 143; Metazoa - 0; Fungi - 0; Plants - 44; Vi…	0	0	7e-37	protein_coding	1023.52	1560.76	1128.24	720.054	897.726	613.507	826.175	826.505	NA	1237.51	743.762	826.34	yes	Pattern4	0.998536
comp132559_c0	comp132559_c0_seq2	2007	965	m.93566	GRMZM5G846343	hypothetical protein LOC100194317 [Source:RefSeq peptide;Acc:NP_001132827]	AT1G64355	unknown protein; FUNCTIONS IN: molecular_function unknown; INVOLVED IN: biological_process unknown; LOCATED IN: chloroplast; EXPRESSED IN: 23 plant structures; EXPRESSED DURING: 13 growth stages; CONTAINS InterPro DOMAIN/s: Protein of unknown function DUF3593 (InterPro:IPR021995); Has 35333 Blast hits to 34131 proteins in 2444 species: Archae - 798; Bacteria - 22429; Metazoa - 974; Fungi - 991; P…	0	0	7e-37	protein_coding	320.037	418.441	487.434	300.489	226.754	337.975	392.523	488.827	392.812	408.637	288.406	424.72	yes	Pattern3	0.975573
comp132559_c0	comp132559_c0_seq2	2008	965	m.93566	GRMZM5G846343	hypothetical protein LOC100194317 [Source:RefSeq peptide;Acc:NP_001132827]	AT1G64355	unknown protein; FUNCTIONS IN: molecular_function unknown; INVOLVED IN: biological_process unknown; LOCATED IN: chloroplast; EXPRESSED IN: 23 plant structures; EXPRESSED DURING: 13 growth stages; CONTAINS InterPro DOMAIN/s: Protein of unknown function DUF3593 (InterPro:IPR021995); Has 301 Blast hits to 301 proteins in 96 species: Archae - 0; Bacteria - 143; Metazoa - 0; Fungi - 0; Plants - 44; Vi…	0	0	7e-37	protein_coding	1023.52	1560.76	1128.24	720.054	897.726	613.507	826.175	826.505	NA	1237.51	743.762	826.34	yes	Pattern4	0.998536
comp132580_c0	comp132580_c0_seq1	2007	1216	m.93645	GRMZM2G015983	hypothetical protein LOC100304305 [Source:RefSeq peptide;Acc:NP_001159219]	AT2G03220	fucosyltransferase 1	0	0	6e-95	protein_coding	55.4364	65.1042	6.31984	92.2007	133.614	102.503	50.3005	61.5694	57.5188	42.2868	109.439	56.4629	yes	Pattern3	0.980699
comp132580_c0	comp132580_c0_seq1	2008	1216	m.93645	GRMZM2G015983	hypothetical protein LOC100304305 [Source:RefSeq peptide;Acc:NP_001159219]	AT2G03220	fucosyltransferase 1	0	0	6e-95	protein_coding	44.5752	90.8629	108.351	119.26	114.384	136.305	79.4855	82.1783	NA	81.2631	123.316	80.8319	yes	Pattern3	0.997471
comp132662_c0	comp132662_c0_seq1	2007	1135	m.93910	GRMZM2G110657	PAP fibrillin family protein [Source:RefSeq peptide;Acc:NP_001147396]	AT4G00030	Plastid-lipid associated protein PAP / fibrillin family protein	0	0	3e-58	protein_coding	500.145	528.158	404.47	386.77	301.427	349.269	524.243	576.358	475.989	477.591	345.822	525.53	yes	Pattern3	0.999866
comp132662_c0	comp132662_c0_seq1	2008	1135	m.93910	GRMZM2G110657	PAP fibrillin family protein [Source:RefSeq peptide;Acc:NP_001147396]	AT4G00030	Plastid-lipid associated protein PAP / fibrillin family protein	0	0	3e-58	protein_coding	640.398	951.764	717.605	417.505	506.267	433.944	490.425	515.275	NA	769.922	452.572	502.85	yes	Pattern4	0.999991
comp132853_c0	comp132853_c0_seq1	2007	1320	m.94487	GRMZM2G025855	30S ribosomal protein S5 [Source:RefSeq peptide;Acc:NP_001150762]	AT2G33800	Ribosomal protein S5 family protein	0	0	9e-60	protein_coding	2419.91	2500.81	2766.53	1649.77	1548.49	2302.52	2553.43	2908.3	2146.51	2562.42	1833.59	2536.08	yes	Pattern3	0.996586
comp132853_c0	comp132853_c0_seq1	2008	1320	m.94487	GRMZM2G025855	30S ribosomal protein S5 [Source:RefSeq peptide;Acc:NP_001150762]	AT2G33800	Ribosomal protein S5 family protein	0	0	9e-60	protein_coding	6866.03	10831.3	6980.71	3043.93	4509.22	3838.7	6062.24	6682.52	NA	8226.01	3797.28	6372.38	yes	Pattern3	0.999941
comp132981_c0	comp132981_c0_seq1	2007	1250	m.94976	GRMZM2G155021	Outer plastidial membrane protein porin (Voltage-dependent anion-selective channel protein)(VDAC) [Source:UniProtKB/Swiss-Prot;Acc:P42057]	AT3G01280	voltage dependent anion channel 1	0	0	1e-90	protein_coding	120.514	141.602	178.536	215.608	308.585	182.228	134.135	143.662	119.206	146.884	235.473	132.334	yes	Pattern3	0.9876
comp132981_c0	comp132981_c0_seq1	2008	1250	m.94976	GRMZM2G155021	Outer plastidial membrane protein porin (Voltage-dependent anion-selective channel protein)(VDAC) [Source:UniProtKB/Swiss-Prot;Acc:P42057]	AT3G01280	voltage dependent anion channel 1	0	0	1e-90	protein_coding	86.1788	130.803	111.904	86.4499	101.01	73.5943	62.067	71.0508	NA	109.628	87.0182	66.5589	yes	Pattern4	0.978048
comp133131_c0	comp133131_c0_seq1	2007	1295	m.95499	GRMZM2G015983	hypothetical protein LOC100304305 [Source:RefSeq peptide;Acc:NP_001159219]	AT2G03220	fucosyltransferase 1	0	0	6e-95	protein_coding	51.821	71.6146	25.2794	86.9996	106.573	108.198	65.9495	69.2656	47.5155	49.5716	100.59	60.9102	yes	Pattern3	0.971038
comp133131_c0	comp133131_c0_seq1	2008	1295	m.95499	GRMZM2G015983	hypothetical protein LOC100304305 [Source:RefSeq peptide;Acc:NP_001159219]	AT2G03220	fucosyltransferase 1	0	0	6e-95	protein_coding	43.0894	116.824	120.785	25.5	11.2977	19.7038	25.5668	31.8409	NA	93.566	18.8338	28.7039	yes	Pattern4	0.999991
comp133244_c0	comp133244_c0_seq1	2007	1263	m.95877	GRMZM2G067915		AT5G23530	carboxyesterase 18	0	0	1e-60	protein_coding	304.9	316.569	306.512	181.564	114.526	168.94	290.625	291.6	268.421	309.327	155.01	283.549	yes	Pattern3	1
comp133244_c0	comp133244_c0_seq1	2008	1263	m.95877	GRMZM2G067915		AT5G23530	carboxyesterase 18	0	0	1e-60	protein_coding	86.1788	112.83	78.155	37.8996	73.3055	37.8843	72.507	61.507	NA	92.3878	49.6965	67.007	yes	Pattern3	0.998932
comp133244_c0	comp133244_c0_seq2	2007	1288	m.95877	GRMZM2G067915		AT5G23530	carboxyesterase 18	0	0	1e-60	protein_coding	304.9	316.569	306.512	181.564	114.526	168.94	290.625	291.6	268.421	309.327	155.01	283.549	yes	Pattern3	1
comp133244_c0	comp133244_c0_seq2	2008	1288	m.95877	GRMZM2G067915		AT5G23530	carboxyesterase 18	0	0	1e-60	protein_coding	86.1788	112.83	78.155	37.8996	73.3055	37.8843	72.507	61.507	NA	92.3878	49.6965	67.007	yes	Pattern3	0.998932
comp133379_c0	comp133379_c0_seq1	2007	884	m.96416	GRMZM2G075502				0	0			2942.35	3089.01	2860.69	2351.81	1891.87	1886.59	3097.55	2751.76	2638.45	2964.01	2043.42	2829.25	yes	Pattern3	0.999941
comp133379_c0	comp133379_c0_seq1	2008	884	m.96416	GRMZM2G075502				0	0	NA		1355.3	2096.48	1401.19	885.381	1200.03	1055.94	829.605	749.028	NA	1617.66	1047.12	789.317	yes	Pattern4	0.999204
comp133501_c0	comp133501_c0_seq1	2007	3396	m.96790	GRMZM2G127361	quinone oxidoreductase-like protein At1g23740 [Source:RefSeq peptide;Acc:NP_001151204]	AT1G23740	Oxidoreductase, zinc-binding dehydrogese family protein	0	0	4e-115	protein_coding	731.543	781.307	848.439	660.062	543.379	689.048	784.71	874.85	776.079	787.096	630.83	811.879	yes	Pattern3	0.999595
comp133501_c0	comp133501_c0_seq1	2008	3396	m.96790	GRMZM2G127361	quinone oxidoreductase-like protein At1g23740 [Source:RefSeq peptide;Acc:NP_001151204]	AT1G23740	Oxidoreductase, zinc-binding dehydrogese family protein	0	0	4e-115	protein_coding	1509.61	1995.37	1645.23	871.986	1022.66	1075.26	1545.41	1629.14	NA	1716.74	989.968	1587.28	yes	Pattern3	1
comp133501_c0	comp133501_c0_seq2	2007	3837	m.96780	GRMZM2G127361	quinone oxidoreductase-like protein At1g23740 [Source:RefSeq peptide;Acc:NP_001151204]	AT3G01510	like SEX4 1	0	0	1e-137	protein_coding	731.543	781.307	848.439	660.062	543.379	689.048	784.71	874.85	776.079	787.096	630.83	811.879	yes	Pattern3	0.999595
comp133501_c0	comp133501_c0_seq2	2008	3837	m.96780	GRMZM2G127361	quinone oxidoreductase-like protein At1g23740 [Source:RefSeq peptide;Acc:NP_001151204]	AT3G01510	like SEX4 1	0	0	1e-137	protein_coding	1509.61	1995.37	1645.23	871.986	1022.66	1075.26	1545.41	1629.14	NA	1716.74	989.968	1587.28	yes	Pattern3	1
comp133501_c0	comp133501_c0_seq3	2007	3250	m.96786	GRMZM2G127374		AT3G01510	like SEX4 1	1e-80	0	1e-165	protein_coding	731.543	781.307	848.439	660.062	543.379	689.048	784.71	874.85	776.079	787.096	630.83	811.879	yes	Pattern3	0.999595
comp133501_c0	comp133501_c0_seq3	2008	3250	m.96786	GRMZM2G127374		AT3G01510	like SEX4 1	1e-80	0	1e-165	protein_coding	1509.61	1995.37	1645.23	871.986	1022.66	1075.26	1545.41	1629.14	NA	1716.74	989.968	1587.28	yes	Pattern3	1
comp133501_c0	comp133501_c0_seq4	2007	3691	m.96789	GRMZM2G127374		AT3G01510	like SEX4 1	2e-80	0	1e-180	protein_coding	731.543	781.307	848.439	660.062	543.379	689.048	784.71	874.85	776.079	787.096	630.83	811.879	yes	Pattern3	0.999595
comp133501_c0	comp133501_c0_seq4	2008	3691	m.96789	GRMZM2G127374		AT3G01510	like SEX4 1	2e-80	0	1e-180	protein_coding	1509.61	1995.37	1645.23	871.986	1022.66	1075.26	1545.41	1629.14	NA	1716.74	989.968	1587.28	yes	Pattern3	1
comp133943_c0	comp133943_c0_seq1	2007	1321	m.98343	GRMZM2G082564	TMV response-related protein [Source:RefSeq peptide;Acc:NP_001152287]	AT3G01360	Family of unknown function (DUF716)	0	0	1e-30	protein_coding	55.4364	57.78	48.9788	70.4508	106.573	79.7246	49.1827	42.7565	45.0147	54.065	85.5828	45.6513	yes	Pattern3	0.995962
comp133943_c0	comp133943_c0_seq1	2008	1321	m.98343	GRMZM2G082564	TMV response-related protein [Source:RefSeq peptide;Acc:NP_001152287]	AT3G01360	Family of unknown function (DUF716)	0	0	1e-30	protein_coding	23.7735	49.9247	74.6025	15.1703	29.5763	6.19121	18.4689	19.7563	NA	49.4335	16.9793	19.1126	yes	Pattern4	0.99573
comp134044_c0	comp134044_c0_seq1	2007	702	m.98631	GRMZM2G022130	hypothetical protein LOC100193172 [Source:RefSeq peptide;Acc:NP_001131799]	AT5G53580	D(P)-linked oxidoreductase superfamily protein	0	0	3e-54	protein_coding	464.918	540.804	552.939	409.839	315.488	380.077	469.829	531.849	506.924	519.554	368.468	502.867	yes	Pattern3	0.999982
comp134044_c0	comp134044_c0_seq1	2008	702	m.98631	GRMZM2G022130	hypothetical protein LOC100193172 [Source:RefSeq peptide;Acc:NP_001131799]	AT5G53580	D(P)-linked oxidoreductase superfamily protein	0	0	3e-54	protein_coding	721.97	820.552	673.536	559.409	705.842	567.718	697.02	735.543	NA	738.686	610.99	716.282	yes	Pattern3	0.979132
comp134044_c0	comp134044_c0_seq2	2007	1467	m.98642	GRMZM2G022130	hypothetical protein LOC100193172 [Source:RefSeq peptide;Acc:NP_001131799]	AT5G53580	D(P)-linked oxidoreductase superfamily protein	0	0	5e-130	protein_coding	464.918	540.804	552.939	409.839	315.488	380.077	469.829	531.849	506.924	519.554	368.468	502.867	yes	Pattern3	0.999982
comp134044_c0	comp134044_c0_seq2	2008	1467	m.98642	GRMZM2G022130	hypothetical protein LOC100193172 [Source:RefSeq peptide;Acc:NP_001131799]	AT5G53580	D(P)-linked oxidoreductase superfamily protein	0	0	5e-130	protein_coding	721.97	820.552	673.536	559.409	705.842	567.718	697.02	735.543	NA	738.686	610.99	716.282	yes	Pattern3	0.979132
comp134044_c0	comp134044_c0_seq3	2007	1464	m.98642	GRMZM2G022130	hypothetical protein LOC100193172 [Source:RefSeq peptide;Acc:NP_001131799]	AT5G53580	D(P)-linked oxidoreductase superfamily protein	0	0	5e-130	protein_coding	464.918	540.804	552.939	409.839	315.488	380.077	469.829	531.849	506.924	519.554	368.468	502.867	yes	Pattern3	0.999982
comp134044_c0	comp134044_c0_seq3	2008	1464	m.98642	GRMZM2G022130	hypothetical protein LOC100193172 [Source:RefSeq peptide;Acc:NP_001131799]	AT5G53580	D(P)-linked oxidoreductase superfamily protein	0	0	5e-130	protein_coding	721.97	820.552	673.536	559.409	705.842	567.718	697.02	735.543	NA	738.686	610.99	716.282	yes	Pattern3	0.979132
comp134044_c0	comp134044_c0_seq4	2007	1490	m.98642	GRMZM2G022130	hypothetical protein LOC100193172 [Source:RefSeq peptide;Acc:NP_001131799]	AT5G53580	D(P)-linked oxidoreductase superfamily protein	0	0	5e-130	protein_coding	464.918	540.804	552.939	409.839	315.488	380.077	469.829	531.849	506.924	519.554	368.468	502.867	yes	Pattern3	0.999982
comp134044_c0	comp134044_c0_seq4	2008	1490	m.98642	GRMZM2G022130	hypothetical protein LOC100193172 [Source:RefSeq peptide;Acc:NP_001131799]	AT5G53580	D(P)-linked oxidoreductase superfamily protein	0	0	5e-130	protein_coding	721.97	820.552	673.536	559.409	705.842	567.718	697.02	735.543	NA	738.686	610.99	716.282	yes	Pattern3	0.979132
comp134044_c0	comp134044_c0_seq5	2007	1441	m.98642	GRMZM2G022130	hypothetical protein LOC100193172 [Source:RefSeq peptide;Acc:NP_001131799]	AT5G53580	D(P)-linked oxidoreductase superfamily protein	0	0	5e-130	protein_coding	464.918	540.804	552.939	409.839	315.488	380.077	469.829	531.849	506.924	519.554	368.468	502.867	yes	Pattern3	0.999982
comp134044_c0	comp134044_c0_seq5	2008	1441	m.98642	GRMZM2G022130	hypothetical protein LOC100193172 [Source:RefSeq peptide;Acc:NP_001131799]	AT5G53580	D(P)-linked oxidoreductase superfamily protein	0	0	5e-130	protein_coding	721.97	820.552	673.536	559.409	705.842	567.718	697.02	735.543	NA	738.686	610.99	716.282	yes	Pattern3	0.979132
comp134461_c0	comp134461_c0_seq1	2007	1542	m.100247	GRMZM5G887716	tic22 [Source:RefSeq peptide;Acc:NP_001151773]	AT4G33350	Tic22-like family protein	0	0	3e-69	protein_coding	282.002	313.314	219.615	215.617	209.965	227.765	288.389	287.324	254.25	271.644	217.782	276.654	yes	Pattern3	0.974148
comp134461_c0	comp134461_c0_seq1	2008	1542	m.100247	GRMZM5G887716	tic22 [Source:RefSeq peptide;Acc:NP_001151773]	AT4G33350	Tic22-like family protein	0	0	3e-69	protein_coding	221.375	243.632	181.177	115.336	108.018	114.752	161.637	189.518	NA	215.395	112.702	175.577	yes	Pattern3	1
comp134723_c0	comp134723_c0_seq1	2007	709	m.101109	GRMZM2G096695	hypothetical protein LOC100191739 [Source:RefSeq peptide;Acc:NP_001130639]	AT4G10300	RmlC-like cupins superfamily protein	0	0	2e-43	protein_coding	5486.27	4922.84	5403.13	3147.48	3624.01	2949.81	4270.14	5536.27	5000.33	5270.75	3240.43	4935.58	yes	Pattern3	1
comp134723_c0	comp134723_c0_seq1	2008	709	m.101109	GRMZM2G096695	hypothetical protein LOC100191739 [Source:RefSeq peptide;Acc:NP_001130639]	AT4G10300	RmlC-like cupins superfamily protein	0	0	2e-43	protein_coding	3542.48	5433.07	5794.91	3287.29	3290.26	3181.53	3441.44	3189.47	NA	4923.49	3253.03	3315.45	yes	Pattern4	0.99126
comp134769_c0	comp134769_c0_seq1	2007	1584	m.101259	GRMZM2G139803	Ferredoxin-thioredoxin reductase, variable chain (FTR-V)(Ferredoxin-thioredoxin reductase subunit A)(FTR-A) [Source:UniProtKB/Swiss-Prot;Acc:P80680]	AT5G08410	ferredoxin/thioredoxin reductase subunit A (variable subunit) 2	0	0	2e-23	protein_coding	1723.19	1752.83	1647.82	1138.47	947.442	1148.24	1458.08	1749.39	1511.65	1707.95	1078.05	1573.04	yes	Pattern3	1
comp134769_c0	comp134769_c0_seq1	2008	1584	m.101259	GRMZM2G139803	Ferredoxin-thioredoxin reductase, variable chain (FTR-V)(Ferredoxin-thioredoxin reductase subunit A)(FTR-A) [Source:UniProtKB/Swiss-Prot;Acc:P80680]	AT5G08410	ferredoxin/thioredoxin reductase subunit A (variable subunit) 2	0	0	2e-23	protein_coding	1459.11	2450.02	1614.79	986.707	1115.24	1138.72	1217.9	1218.65	NA	1841.31	1080.22	1218.28	yes	Pattern4	0.981235
comp134951_c2	comp134951_c2_seq1	2007	251	m.102054	GRMZM2G407495	Putative uncharacterized protein [Source:UniProtKB/TrEMBL;Acc:B6TZV5]			3e-77	7e-129			21.6925	21.9727	26.8593	52.0106	31.0175	41.7605	11.1779	17.1026	25.8418	23.5082	41.5962	18.0408	yes	Pattern3	0.99647
comp134951_c2	comp134951_c2_seq1	2008	251	m.102054	GRMZM2G407495	Putative uncharacterized protein [Source:UniProtKB/TrEMBL;Acc:B6TZV5]			3e-77	7e-129	NA		14.8584	26.9593	23.0912	2.35808	0	4.52671	0	0	NA	21.6363	2.29493	0	yes	Pattern4	0.999999
comp134954_c0	comp134954_c0_seq1	2007	2041	m.102065	GRMZM2G164084		AT1G08540	Rpolymerase sigma subunit 2	0	0	1e-90	protein_coding	846.007	754.395	1048.73	636.161	464.523	700.304	840.789	833.735	908.706	883.044	600.329	861.077	yes	Pattern3	0.997427
comp134954_c0	comp134954_c0_seq1	2008	2041	m.102065	GRMZM2G164084		AT1G08540	Rpolymerase sigma subunit 2	0	0	1e-90	protein_coding	2393.68	2864.73	1925.24	1463.32	1676.29	1378.35	1639.26	1765.24	NA	2394.55	1505.99	1702.25	yes	Pattern4	0.999955
comp135165_c0	comp135165_c0_seq1	2007	3008	m.102932	GRMZM2G036916	hypothetical protein LOC100383367 [Source:RefSeq peptide;Acc:NP_001169494]	AT1G60160	Potassium transporter family protein	0	0	0	protein_coding	181.976	156.25	194.335	389.134	340.397	265.749	185.553	164.185	180.892	177.52	331.76	176.877	yes	Pattern3	1
comp135165_c0	comp135165_c0_seq1	2008	3008	m.102932	GRMZM2G036916	hypothetical protein LOC100383367 [Source:RefSeq peptide;Acc:NP_001169494]	AT1G60160	Potassium transporter family protein	0	0	0	protein_coding	340.258	443.331	333.935	231.276	265.886	211.097	274.75	239.124	NA	372.508	236.086	256.937	yes	Pattern4	0.999996
comp135167_c0	comp135167_c0_seq1	2007	738	m.102936	GRMZM2G065040				0	0			362.867	349.146	353.437	293.453	313.73	311.305	357.603	404.622	337.494	355.15	306.163	366.573	yes	Pattern3	0.986525
comp135167_c0	comp135167_c0_seq1	2008	738	m.102936	GRMZM2G065040				0	0	NA		1334.55	1335.04	1187.51	1066.8	1378.47	1177.56	1470.35	1616.63	NA	1285.7	1207.61	1543.49	yes	Pattern2	0.988846
comp135167_c0	comp135167_c0_seq2	2007	872	m.102938	GRMZM2G065040				0	0			362.867	349.146	353.437	293.453	313.73	311.305	357.603	404.622	337.494	355.15	306.163	366.573	yes	Pattern3	0.986525
comp135167_c0	comp135167_c0_seq2	2008	872	m.102938	GRMZM2G065040				0	0	NA		1334.55	1335.04	1187.51	1066.8	1378.47	1177.56	1470.35	1616.63	NA	1285.7	1207.61	1543.49	yes	Pattern2	0.988846
comp135284_c0	comp135284_c0_seq1	2007	1586	m.103380	GRMZM2G004182		AT1G17665	unknown protein; FUNCTIONS IN: molecular_function unknown; INVOLVED IN: biological_process unknown; LOCATED IN: endomembrane system; EXPRESSED IN: 15 plant structures; EXPRESSED DURING: 11 growth stages; Has 149 Blast hits to 146 proteins in 39 species: Archae - 0; Bacteria - 4; Metazoa - 21; Fungi - 5; Plants - 30; Viruses - 0; Other Eukaryotes - 89 (source: NCBI BLink).	0	0	3e-30	protein_coding	247.053	284.831	352.331	196.222	176.561	157.551	266.034	300.151	250.915	294.738	176.778	272.367	yes	Pattern3	0.999985
comp135284_c0	comp135284_c0_seq1	2008	1586	m.103380	GRMZM2G004182		AT1G17665	unknown protein; FUNCTIONS IN: molecular_function unknown; INVOLVED IN: biological_process unknown; LOCATED IN: endomembrane system; EXPRESSED IN: 15 plant structures; EXPRESSED DURING: 11 growth stages; Has 149 Blast hits to 146 proteins in 39 species: Archae - 0; Bacteria - 4; Metazoa - 21; Fungi - 5; Plants - 30; Viruses - 0; Other Eukaryotes - 89 (source: NCBI BLink).	0	0	3e-30	protein_coding	576.506	589.101	417.419	261.21	449.109	215.384	379.356	299.786	NA	527.675	308.568	339.571	yes	Pattern4	0.992496
comp135306_c0	comp135306_c0_seq1	2007	948	m.103456	GRMZM2G179797	hypothetical protein LOC100272752 [Source:RefSeq peptide;Acc:NP_001140677]	AT4G29840	Pyridoxal-5'-phosphate-dependent enzyme family protein	0	0	8e-94	protein_coding	31.3336	44.7591	44.2389	58.6302	75.5555	75.9282	46.9471	40.1911	47.5155	40.1105	70.0379	44.8846	yes	Pattern3	0.986352
comp135306_c0	comp135306_c0_seq1	2008	948	m.103456	GRMZM2G179797	hypothetical protein LOC100272752 [Source:RefSeq peptide;Acc:NP_001140677]	AT4G29840	Pyridoxal-5'-phosphate-dependent enzyme family protein	0	0	8e-94	protein_coding	44.5752	84.8719	103.022	11.345	3.83877	19.4642	8.25172	8.07284	NA	77.4899	11.5493	8.16228	yes	Pattern4	1
comp135365_c0	comp135365_c0_seq1	2007	876	m.84013	GRMZM2G162369	50S ribosomal protein L40 [Source:RefSeq peptide;Acc:NP_001148929]			0	0			1138.96	1244.31	1546.35	798.505	763.508	994.659	1251.91	1519.53	1073.68	1309.88	852.224	1281.71	yes	Pattern3	0.998906
comp135365_c0	comp135365_c0_seq1	2008	876	m.84013	GRMZM2G162369	50S ribosomal protein L40 [Source:RefSeq peptide;Acc:NP_001148929]			0	0	NA		4191.74	5677.72	5000.96	1195.67	1604.37	1084.08	1637.35	1572.32	NA	4956.81	1294.71	1604.83	yes	Pattern4	1
comp135365_c0	comp135365_c0_seq2	2007	402	m.84013	GRMZM2G157007	50S ribosomal protein L40 [Source:RefSeq peptide;Acc:NP_001147184]			1e-137	1e-69			1138.96	1244.31	1546.35	798.505	763.508	994.659	1251.91	1519.53	1073.68	1309.88	852.224	1281.71	yes	Pattern3	0.998906
comp135365_c0	comp135365_c0_seq2	2008	402	m.84013	GRMZM2G157007	50S ribosomal protein L40 [Source:RefSeq peptide;Acc:NP_001147184]			1e-137	1e-69	NA		4191.74	5677.72	5000.96	1195.67	1604.37	1084.08	1637.35	1572.32	NA	4956.81	1294.71	1604.83	yes	Pattern4	1
comp135391_c0	comp135391_c0_seq1	2007	1110	m.103801	GRMZM2G148333	ethylene response factor [Source:RefSeq peptide;Acc:NP_001149434]			0	0			28.9233	47.2005	47.6516	57.694	57.462	72.1317	17.8846	32.495	29.1762	41.2585	62.4292	26.5186	yes	Pattern3	0.99995
comp135391_c0	comp135391_c0_seq1	2008	1110	m.103801	GRMZM2G148333	ethylene response factor [Source:RefSeq peptide;Acc:NP_001149434]			0	0	NA		63.8912	99.7595	107.73	19.0153	9.1666	13.1932	14.2595	20.7205	NA	90.4601	13.7917	17.49	yes	Pattern4	1
comp135391_c0	comp135391_c0_seq2	2007	1168	m.103801	GRMZM2G148333	ethylene response factor [Source:RefSeq peptide;Acc:NP_001149434]			7e-20	0			28.9233	47.2005	47.6516	57.694	57.462	72.1317	17.8846	32.495	29.1762	41.2585	62.4292	26.5186	yes	Pattern3	0.99995
comp135391_c0	comp135391_c0_seq2	2008	1168	m.103801	GRMZM2G148333	ethylene response factor [Source:RefSeq peptide;Acc:NP_001149434]			7e-20	0	NA		63.8912	99.7595	107.73	19.0153	9.1666	13.1932	14.2595	20.7205	NA	90.4601	13.7917	17.49	yes	Pattern4	1
comp135391_c0	comp135391_c0_seq3	2007	1086	m.214735	GRMZM2G148333	ethylene response factor [Source:RefSeq peptide;Acc:NP_001149434]	AT1G53910	related to AP2 12	0	0	9e-20	protein_coding	28.9233	47.2005	47.6516	57.694	57.462	72.1317	17.8846	32.495	29.1762	41.2585	62.4292	26.5186	yes	Pattern3	0.99995
comp135391_c0	comp135391_c0_seq3	2008	1086	m.214735	GRMZM2G148333	ethylene response factor [Source:RefSeq peptide;Acc:NP_001149434]	AT1G53910	related to AP2 12	0	0	9e-20	protein_coding	63.8912	99.7595	107.73	19.0153	9.1666	13.1932	14.2595	20.7205	NA	90.4601	13.7917	17.49	yes	Pattern4	1
comp135391_c0	comp135391_c0_seq4	2007	1144	m.214735	GRMZM2G148333	ethylene response factor [Source:RefSeq peptide;Acc:NP_001149434]	AT1G53910	related to AP2 12	7e-20	0	9e-20	protein_coding	28.9233	47.2005	47.6516	57.694	57.462	72.1317	17.8846	32.495	29.1762	41.2585	62.4292	26.5186	yes	Pattern3	0.99995
comp135391_c0	comp135391_c0_seq4	2008	1144	m.214735	GRMZM2G148333	ethylene response factor [Source:RefSeq peptide;Acc:NP_001149434]	AT1G53910	related to AP2 12	7e-20	0	9e-20	protein_coding	63.8912	99.7595	107.73	19.0153	9.1666	13.1932	14.2595	20.7205	NA	90.4601	13.7917	17.49	yes	Pattern4	1
comp135446_c0	comp135446_c0_seq1	2007	1487	m.136205	GRMZM2G371316	hypothetical protein LOC100276816 [Source:RefSeq peptide;Acc:NP_001143997]	AT5G57910	unknown protein; BEST Arabidopsis thalia protein match is: unknown protein (TAIR:AT4G30630.1); Has 30201 Blast hits to 17322 proteins in 780 species: Archae - 12; Bacteria - 1396; Metazoa - 17338; Fungi - 3422; Plants - 5037; Viruses - 0; Other Eukaryotes - 2996 (source: NCBI BLink).	0	0	3e-06	protein_coding	269.951	231.934	246.474	195.276	156.678	172.737	228.029	204.376	275.924	249.453	174.897	236.11	yes	Pattern3	0.9644
comp135446_c0	comp135446_c0_seq1	2008	1487	m.136205	GRMZM2G371316	hypothetical protein LOC100276816 [Source:RefSeq peptide;Acc:NP_001143997]	AT5G57910	unknown protein; BEST Arabidopsis thalia protein match is: unknown protein (TAIR:AT4G30630.1); Has 30201 Blast hits to 17322 proteins in 780 species: Archae - 12; Bacteria - 1396; Metazoa - 17338; Fungi - 3422; Plants - 5037; Viruses - 0; Other Eukaryotes - 2996 (source: NCBI BLink).	0	0	3e-06	protein_coding	353.63	325.519	223.807	517.756	458.125	436.812	447.376	411.307	NA	300.985	470.898	429.341	yes	Pattern4	0.999934
comp135446_c0	comp135446_c0_seq2	2007	905	m.136207	GRMZM2G371316	hypothetical protein LOC100276816 [Source:RefSeq peptide;Acc:NP_001143997]			0	0			269.951	231.934	246.474	195.276	156.678	172.737	228.029	204.376	275.924	249.453	174.897	236.11	yes	Pattern3	0.9644
comp135446_c0	comp135446_c0_seq2	2008	905	m.136207	GRMZM2G371316	hypothetical protein LOC100276816 [Source:RefSeq peptide;Acc:NP_001143997]			0	0	NA		353.63	325.519	223.807	517.756	458.125	436.812	447.376	411.307	NA	300.985	470.898	429.341	yes	Pattern4	0.999934
comp135446_c0	comp135446_c0_seq3	2007	1313	m.136205	GRMZM2G371316	hypothetical protein LOC100276816 [Source:RefSeq peptide;Acc:NP_001143997]	AT5G57910	unknown protein; BEST Arabidopsis thalia protein match is: unknown protein (TAIR:AT4G30630.1); Has 30201 Blast hits to 17322 proteins in 780 species: Archae - 12; Bacteria - 1396; Metazoa - 17338; Fungi - 3422; Plants - 5037; Viruses - 0; Other Eukaryotes - 2996 (source: NCBI BLink).	7e-65	0	3e-06	protein_coding	269.951	231.934	246.474	195.276	156.678	172.737	228.029	204.376	275.924	249.453	174.897	236.11	yes	Pattern3	0.9644
comp135446_c0	comp135446_c0_seq3	2008	1313	m.136205	GRMZM2G371316	hypothetical protein LOC100276816 [Source:RefSeq peptide;Acc:NP_001143997]	AT5G57910	unknown protein; BEST Arabidopsis thalia protein match is: unknown protein (TAIR:AT4G30630.1); Has 30201 Blast hits to 17322 proteins in 780 species: Archae - 12; Bacteria - 1396; Metazoa - 17338; Fungi - 3422; Plants - 5037; Viruses - 0; Other Eukaryotes - 2996 (source: NCBI BLink).	7e-65	0	3e-06	protein_coding	353.63	325.519	223.807	517.756	458.125	436.812	447.376	411.307	NA	300.985	470.898	429.341	yes	Pattern4	0.999934
comp135446_c0	comp135446_c0_seq4	2007	1640	m.136198	GRMZM2G075851	hypothetical protein LOC100382889 [Source:RefSeq peptide;Acc:NP_001169049]			0	0			269.951	231.934	246.474	195.276	156.678	172.737	228.029	204.376	275.924	249.453	174.897	236.11	yes	Pattern3	0.9644
comp135446_c0	comp135446_c0_seq4	2008	1640	m.136198	GRMZM2G075851	hypothetical protein LOC100382889 [Source:RefSeq peptide;Acc:NP_001169049]			0	0	NA		353.63	325.519	223.807	517.756	458.125	436.812	447.376	411.307	NA	300.985	470.898	429.341	yes	Pattern4	0.999934
comp135446_c0	comp135446_c0_seq5	2007	1745	m.104015	GRMZM2G075851	hypothetical protein LOC100382889 [Source:RefSeq peptide;Acc:NP_001169049]	AT5G57910	unknown protein; BEST Arabidopsis thalia protein match is: unknown protein (TAIR:AT4G30630.1); Has 30201 Blast hits to 17322 proteins in 780 species: Archae - 12; Bacteria - 1396; Metazoa - 17338; Fungi - 3422; Plants - 5037; Viruses - 0; Other Eukaryotes - 2996 (source: NCBI BLink).	0	0	4e-09	protein_coding	269.951	231.934	246.474	195.276	156.678	172.737	228.029	204.376	275.924	249.453	174.897	236.11	yes	Pattern3	0.9644
comp135446_c0	comp135446_c0_seq5	2008	1745	m.104015	GRMZM2G075851	hypothetical protein LOC100382889 [Source:RefSeq peptide;Acc:NP_001169049]	AT5G57910	unknown protein; BEST Arabidopsis thalia protein match is: unknown protein (TAIR:AT4G30630.1); Has 30201 Blast hits to 17322 proteins in 780 species: Archae - 12; Bacteria - 1396; Metazoa - 17338; Fungi - 3422; Plants - 5037; Viruses - 0; Other Eukaryotes - 2996 (source: NCBI BLink).	0	0	4e-09	protein_coding	353.63	325.519	223.807	517.756	458.125	436.812	447.376	411.307	NA	300.985	470.898	429.341	yes	Pattern4	0.999934
comp135487_c0	comp135487_c0_seq1	2007	1527	m.104168	GRMZM2G464891		AT1G64150	Uncharacterized protein family (UPF0016)	0	0	7e-96	protein_coding	512.341	513.477	635.144	356.509	292.456	468.856	583.43	546.411	470.746	553.654	372.607	533.529	yes	Pattern3	0.999923
comp135487_c0	comp135487_c0_seq1	2008	1527	m.104168	GRMZM2G464891		AT1G64150	Uncharacterized protein family (UPF0016)	0	0	7e-96	protein_coding	1696.8	1620.55	1630.56	1930.59	2647.58	1992.53	2832.13	2899.38	NA	1649.31	2190.23	2865.76	yes	Pattern5	1
comp135487_c0	comp135487_c0_seq2	2007	1507	m.104173	GRMZM2G464891		AT1G64150	Uncharacterized protein family (UPF0016)	0	0	7e-96	protein_coding	512.341	513.477	635.144	356.509	292.456	468.856	583.43	546.411	470.746	553.654	372.607	533.529	yes	Pattern3	0.999923
comp135487_c0	comp135487_c0_seq2	2008	1507	m.104173	GRMZM2G464891		AT1G64150	Uncharacterized protein family (UPF0016)	0	0	7e-96	protein_coding	1696.8	1620.55	1630.56	1930.59	2647.58	1992.53	2832.13	2899.38	NA	1649.31	2190.23	2865.76	yes	Pattern5	1
comp135487_c0	comp135487_c0_seq3	2007	1544	m.104168	GRMZM2G464891		AT1G64150	Uncharacterized protein family (UPF0016)	0	0	7e-96	protein_coding	512.341	513.477	635.144	356.509	292.456	468.856	583.43	546.411	470.746	553.654	372.607	533.529	yes	Pattern3	0.999923
comp135487_c0	comp135487_c0_seq3	2008	1544	m.104168	GRMZM2G464891		AT1G64150	Uncharacterized protein family (UPF0016)	0	0	7e-96	protein_coding	1696.8	1620.55	1630.56	1930.59	2647.58	1992.53	2832.13	2899.38	NA	1649.31	2190.23	2865.76	yes	Pattern5	1
comp135487_c0	comp135487_c0_seq4	2007	1524	m.104173	GRMZM2G464891		AT1G64150	Uncharacterized protein family (UPF0016)	0	0	7e-96	protein_coding	512.341	513.477	635.144	356.509	292.456	468.856	583.43	546.411	470.746	553.654	372.607	533.529	yes	Pattern3	0.999923
comp135487_c0	comp135487_c0_seq4	2008	1524	m.104173	GRMZM2G464891		AT1G64150	Uncharacterized protein family (UPF0016)	0	0	7e-96	protein_coding	1696.8	1620.55	1630.56	1930.59	2647.58	1992.53	2832.13	2899.38	NA	1649.31	2190.23	2865.76	yes	Pattern5	1
comp135625_c0	comp135625_c0_seq1	2007	2021	m.105215	GRMZM2G347743	serine carboxypeptidase 1 [Source:RefSeq peptide;Acc:NP_001151152]	AT1G73300	serine carboxypeptidase-like 2	4e-49	0	2e-62	protein_coding	96.4111	92.7734	113.757	166.443	179.743	115.79	124.074	107.746	111.703	100.981	153.992	114.508	yes	Pattern3	0.999816
comp135625_c0	comp135625_c0_seq1	2008	2021	m.105215	GRMZM2G347743	serine carboxypeptidase 1 [Source:RefSeq peptide;Acc:NP_001151152]	AT1G73300	serine carboxypeptidase-like 2	4e-49	0	2e-62	protein_coding	306.098	198.7	257.556	98.4827	77.8	64.6146	96.5937	81.024	NA	254.118	80.2991	88.8088	yes	Pattern4	1
comp135625_c0	comp135625_c0_seq10	2007	1271	m.288273	GRMZM2G347743	serine carboxypeptidase 1 [Source:RefSeq peptide;Acc:NP_001151152]	AT1G73300	serine carboxypeptidase-like 2	2e-71	1e-13	2e-62	protein_coding	96.4111	92.7734	113.757	166.443	179.743	115.79	124.074	107.746	111.703	100.981	153.992	114.508	yes	Pattern3	0.999816
comp135625_c0	comp135625_c0_seq10	2008	1271	m.288273	GRMZM2G347743	serine carboxypeptidase 1 [Source:RefSeq peptide;Acc:NP_001151152]	AT1G73300	serine carboxypeptidase-like 2	2e-71	1e-13	2e-62	protein_coding	306.098	198.7	257.556	98.4827	77.8	64.6146	96.5937	81.024	NA	254.118	80.2991	88.8088	yes	Pattern4	1
comp135625_c0	comp135625_c0_seq11	2007	2021	m.288273	GRMZM2G347743	serine carboxypeptidase 1 [Source:RefSeq peptide;Acc:NP_001151152]	AT1G73300	serine carboxypeptidase-like 2	0	4e-25	2e-62	protein_coding	96.4111	92.7734	113.757	166.443	179.743	115.79	124.074	107.746	111.703	100.981	153.992	114.508	yes	Pattern3	0.999816
comp135625_c0	comp135625_c0_seq11	2008	2021	m.288273	GRMZM2G347743	serine carboxypeptidase 1 [Source:RefSeq peptide;Acc:NP_001151152]	AT1G73300	serine carboxypeptidase-like 2	0	4e-25	2e-62	protein_coding	306.098	198.7	257.556	98.4827	77.8	64.6146	96.5937	81.024	NA	254.118	80.2991	88.8088	yes	Pattern4	1
comp135625_c0	comp135625_c0_seq12	2007	1986	m.105214	GRMZM2G347743	serine carboxypeptidase 1 [Source:RefSeq peptide;Acc:NP_001151152]	AT3G12230	serine carboxypeptidase-like 14	0	0	9e-40	protein_coding	96.4111	92.7734	113.757	166.443	179.743	115.79	124.074	107.746	111.703	100.981	153.992	114.508	yes	Pattern3	0.999816
comp135625_c0	comp135625_c0_seq12	2008	1986	m.105214	GRMZM2G347743	serine carboxypeptidase 1 [Source:RefSeq peptide;Acc:NP_001151152]	AT3G12230	serine carboxypeptidase-like 14	0	0	9e-40	protein_coding	306.098	198.7	257.556	98.4827	77.8	64.6146	96.5937	81.024	NA	254.118	80.2991	88.8088	yes	Pattern4	1
comp135625_c0	comp135625_c0_seq2	2007	1154	m.288311	GRMZM2G347743	serine carboxypeptidase 1 [Source:RefSeq peptide;Acc:NP_001151152]	AT1G73300	serine carboxypeptidase-like 2	0	0	4e-74	protein_coding	96.4111	92.7734	113.757	166.443	179.743	115.79	124.074	107.746	111.703	100.981	153.992	114.508	yes	Pattern3	0.999816
comp135625_c0	comp135625_c0_seq2	2008	1154	m.288311	GRMZM2G347743	serine carboxypeptidase 1 [Source:RefSeq peptide;Acc:NP_001151152]	AT1G73300	serine carboxypeptidase-like 2	0	0	4e-74	protein_coding	306.098	198.7	257.556	98.4827	77.8	64.6146	96.5937	81.024	NA	254.118	80.2991	88.8088	yes	Pattern4	1
comp135625_c0	comp135625_c0_seq3	2007	1353	m.288273	GRMZM2G347743	serine carboxypeptidase 1 [Source:RefSeq peptide;Acc:NP_001151152]	AT1G73300	serine carboxypeptidase-like 2	3e-49	1e-13	2e-62	protein_coding	96.4111	92.7734	113.757	166.443	179.743	115.79	124.074	107.746	111.703	100.981	153.992	114.508	yes	Pattern3	0.999816
comp135625_c0	comp135625_c0_seq3	2008	1353	m.288273	GRMZM2G347743	serine carboxypeptidase 1 [Source:RefSeq peptide;Acc:NP_001151152]	AT1G73300	serine carboxypeptidase-like 2	3e-49	1e-13	2e-62	protein_coding	306.098	198.7	257.556	98.4827	77.8	64.6146	96.5937	81.024	NA	254.118	80.2991	88.8088	yes	Pattern4	1
comp135625_c0	comp135625_c0_seq4	2007	2220	m.105214	GRMZM2G347743	serine carboxypeptidase 1 [Source:RefSeq peptide;Acc:NP_001151152]	AT3G12230	serine carboxypeptidase-like 14	0	0	9e-40	protein_coding	96.4111	92.7734	113.757	166.443	179.743	115.79	124.074	107.746	111.703	100.981	153.992	114.508	yes	Pattern3	0.999816
comp135625_c0	comp135625_c0_seq4	2008	2220	m.105214	GRMZM2G347743	serine carboxypeptidase 1 [Source:RefSeq peptide;Acc:NP_001151152]	AT3G12230	serine carboxypeptidase-like 14	0	0	9e-40	protein_coding	306.098	198.7	257.556	98.4827	77.8	64.6146	96.5937	81.024	NA	254.118	80.2991	88.8088	yes	Pattern4	1
comp135625_c0	comp135625_c0_seq5	2007	2103	m.105214	GRMZM2G347743	serine carboxypeptidase 1 [Source:RefSeq peptide;Acc:NP_001151152]	AT3G12230	serine carboxypeptidase-like 14	0	0	9e-40	protein_coding	96.4111	92.7734	113.757	166.443	179.743	115.79	124.074	107.746	111.703	100.981	153.992	114.508	yes	Pattern3	0.999816
comp135625_c0	comp135625_c0_seq5	2008	2103	m.105214	GRMZM2G347743	serine carboxypeptidase 1 [Source:RefSeq peptide;Acc:NP_001151152]	AT3G12230	serine carboxypeptidase-like 14	0	0	9e-40	protein_coding	306.098	198.7	257.556	98.4827	77.8	64.6146	96.5937	81.024	NA	254.118	80.2991	88.8088	yes	Pattern4	1
comp135625_c0	comp135625_c0_seq6	2007	2103	m.105214	GRMZM2G347743	serine carboxypeptidase 1 [Source:RefSeq peptide;Acc:NP_001151152]	AT3G12230	serine carboxypeptidase-like 14	0	0	9e-40	protein_coding	96.4111	92.7734	113.757	166.443	179.743	115.79	124.074	107.746	111.703	100.981	153.992	114.508	yes	Pattern3	0.999816
comp135625_c0	comp135625_c0_seq6	2008	2103	m.105214	GRMZM2G347743	serine carboxypeptidase 1 [Source:RefSeq peptide;Acc:NP_001151152]	AT3G12230	serine carboxypeptidase-like 14	0	0	9e-40	protein_coding	306.098	198.7	257.556	98.4827	77.8	64.6146	96.5937	81.024	NA	254.118	80.2991	88.8088	yes	Pattern4	1
comp135625_c0	comp135625_c0_seq7	2007	2138	m.288273	GRMZM2G347743	serine carboxypeptidase 1 [Source:RefSeq peptide;Acc:NP_001151152]	AT1G73300	serine carboxypeptidase-like 2	0	5e-25	2e-62	protein_coding	96.4111	92.7734	113.757	166.443	179.743	115.79	124.074	107.746	111.703	100.981	153.992	114.508	yes	Pattern3	0.999816
comp135625_c0	comp135625_c0_seq7	2008	2138	m.288273	GRMZM2G347743	serine carboxypeptidase 1 [Source:RefSeq peptide;Acc:NP_001151152]	AT1G73300	serine carboxypeptidase-like 2	0	5e-25	2e-62	protein_coding	306.098	198.7	257.556	98.4827	77.8	64.6146	96.5937	81.024	NA	254.118	80.2991	88.8088	yes	Pattern4	1
comp135625_c0	comp135625_c0_seq8	2007	1904	m.105215	GRMZM2G347743	serine carboxypeptidase 1 [Source:RefSeq peptide;Acc:NP_001151152]	AT1G73300	serine carboxypeptidase-like 2	4e-49	0	2e-62	protein_coding	96.4111	92.7734	113.757	166.443	179.743	115.79	124.074	107.746	111.703	100.981	153.992	114.508	yes	Pattern3	0.999816
comp135625_c0	comp135625_c0_seq8	2008	1904	m.105215	GRMZM2G347743	serine carboxypeptidase 1 [Source:RefSeq peptide;Acc:NP_001151152]	AT1G73300	serine carboxypeptidase-like 2	4e-49	0	2e-62	protein_coding	306.098	198.7	257.556	98.4827	77.8	64.6146	96.5937	81.024	NA	254.118	80.2991	88.8088	yes	Pattern4	1
comp135625_c0	comp135625_c0_seq9	2007	1236	m.288290	GRMZM2G347743	serine carboxypeptidase 1 [Source:RefSeq peptide;Acc:NP_001151152]	AT3G12203	serine carboxypeptidase-like 17	1e-13	0	5e-29	protein_coding	96.4111	92.7734	113.757	166.443	179.743	115.79	124.074	107.746	111.703	100.981	153.992	114.508	yes	Pattern3	0.999816
comp135625_c0	comp135625_c0_seq9	2008	1236	m.288290	GRMZM2G347743	serine carboxypeptidase 1 [Source:RefSeq peptide;Acc:NP_001151152]	AT3G12203	serine carboxypeptidase-like 17	1e-13	0	5e-29	protein_coding	306.098	198.7	257.556	98.4827	77.8	64.6146	96.5937	81.024	NA	254.118	80.2991	88.8088	yes	Pattern4	1
comp135768_c0	comp135768_c0_seq1	2007	1160	m.105708	GRMZM5G846343	hypothetical protein LOC100194317 [Source:RefSeq peptide;Acc:NP_001132827]	AT1G64355	unknown protein; FUNCTIONS IN: molecular_function unknown; INVOLVED IN: biological_process unknown; LOCATED IN: chloroplast; EXPRESSED IN: 23 plant structures; EXPRESSED DURING: 13 growth stages; CONTAINS InterPro DOMAIN/s: Protein of unknown function DUF3593 (InterPro:IPR021995); Has 35333 Blast hits to 34131 proteins in 2444 species: Archae - 798; Bacteria - 22429; Metazoa - 974; Fungi - 991; P…	0	0	7e-43	protein_coding	418.002	476.945	512.365	346.187	271.968	342.55	467.202	546.676	463.693	469.104	320.235	492.524	yes	Pattern3	1
comp135768_c0	comp135768_c0_seq1	2008	1160	m.105708	GRMZM5G846343	hypothetical protein LOC100194317 [Source:RefSeq peptide;Acc:NP_001132827]	AT1G64355	unknown protein; FUNCTIONS IN: molecular_function unknown; INVOLVED IN: biological_process unknown; LOCATED IN: chloroplast; EXPRESSED IN: 23 plant structures; EXPRESSED DURING: 13 growth stages; CONTAINS InterPro DOMAIN/s: Protein of unknown function DUF3593 (InterPro:IPR021995); Has 301 Blast hits to 301 proteins in 96 species: Archae - 0; Bacteria - 143; Metazoa - 0; Fungi - 0; Plants - 44; Vi…	0	0	7e-43	protein_coding	1173.41	1756.77	1273.45	926.556	927.384	602.157	941.771	965.327	NA	1401.21	818.699	953.549	yes	Pattern4	0.992805
comp135768_c0	comp135768_c0_seq2	2007	1142	m.105712	GRMZM5G846343	hypothetical protein LOC100194317 [Source:RefSeq peptide;Acc:NP_001132827]	AT1G64355	unknown protein; FUNCTIONS IN: molecular_function unknown; INVOLVED IN: biological_process unknown; LOCATED IN: chloroplast; EXPRESSED IN: 23 plant structures; EXPRESSED DURING: 13 growth stages; CONTAINS InterPro DOMAIN/s: Protein of unknown function DUF3593 (InterPro:IPR021995); Has 301 Blast hits to 301 proteins in 96 species: Archae - 0; Bacteria - 143; Metazoa - 0; Fungi - 0; Plants - 44; Vi…	0	0	9e-37	protein_coding	418.002	476.945	512.365	346.187	271.968	342.55	467.202	546.676	463.693	469.104	320.235	492.524	yes	Pattern3	1
comp135768_c0	comp135768_c0_seq2	2008	1142	m.105712	GRMZM5G846343	hypothetical protein LOC100194317 [Source:RefSeq peptide;Acc:NP_001132827]	AT1G64355	unknown protein; FUNCTIONS IN: molecular_function unknown; INVOLVED IN: biological_process unknown; LOCATED IN: chloroplast; EXPRESSED IN: 23 plant structures; EXPRESSED DURING: 13 growth stages; CONTAINS InterPro DOMAIN/s: Protein of unknown function DUF3593 (InterPro:IPR021995); Has 35333 Blast hits to 34131 proteins in 2444 species: Archae - 798; Bacteria - 22429; Metazoa - 974; Fungi - 991; P…	0	0	9e-37	protein_coding	1173.41	1756.77	1273.45	926.556	927.384	602.157	941.771	965.327	NA	1401.21	818.699	953.549	yes	Pattern4	0.992805
comp135768_c0	comp135768_c0_seq3	2007	669	m.105716	GRMZM5G846343	hypothetical protein LOC100194317 [Source:RefSeq peptide;Acc:NP_001132827]	AT1G64355	unknown protein; FUNCTIONS IN: molecular_function unknown; INVOLVED IN: biological_process unknown; LOCATED IN: chloroplast; EXPRESSED IN: 23 plant structures; EXPRESSED DURING: 13 growth stages; CONTAINS InterPro DOMAIN/s: Protein of unknown function DUF3593 (InterPro:IPR021995); Has 35333 Blast hits to 34131 proteins in 2444 species: Archae - 798; Bacteria - 22429; Metazoa - 974; Fungi - 991; P…	0	2e-158	8e-23	protein_coding	418.002	476.945	512.365	346.187	271.968	342.55	467.202	546.676	463.693	469.104	320.235	492.524	yes	Pattern3	1
comp135768_c0	comp135768_c0_seq3	2008	669	m.105716	GRMZM5G846343	hypothetical protein LOC100194317 [Source:RefSeq peptide;Acc:NP_001132827]	AT1G64355	unknown protein; FUNCTIONS IN: molecular_function unknown; INVOLVED IN: biological_process unknown; LOCATED IN: chloroplast; EXPRESSED IN: 23 plant structures; EXPRESSED DURING: 13 growth stages; CONTAINS InterPro DOMAIN/s: Protein of unknown function DUF3593 (InterPro:IPR021995); Has 301 Blast hits to 301 proteins in 96 species: Archae - 0; Bacteria - 143; Metazoa - 0; Fungi - 0; Plants - 44; Vi…	0	2e-158	8e-23	protein_coding	1173.41	1756.77	1273.45	926.556	927.384	602.157	941.771	965.327	NA	1401.21	818.699	953.549	yes	Pattern4	0.992805
comp135768_c0	comp135768_c0_seq4	2007	651	m.105712	GRMZM2G107417		AT1G64355	unknown protein; FUNCTIONS IN: molecular_function unknown; INVOLVED IN: biological_process unknown; LOCATED IN: chloroplast; EXPRESSED IN: 23 plant structures; EXPRESSED DURING: 13 growth stages; CONTAINS InterPro DOMAIN/s: Protein of unknown function DUF3593 (InterPro:IPR021995); Has 35333 Blast hits to 34131 proteins in 2444 species: Archae - 798; Bacteria - 22429; Metazoa - 974; Fungi - 991; P…	0	4e-130	9e-37	protein_coding	418.002	476.945	512.365	346.187	271.968	342.55	467.202	546.676	463.693	469.104	320.235	492.524	yes	Pattern3	1
comp135768_c0	comp135768_c0_seq4	2008	651	m.105712	GRMZM2G107417		AT1G64355	unknown protein; FUNCTIONS IN: molecular_function unknown; INVOLVED IN: biological_process unknown; LOCATED IN: chloroplast; EXPRESSED IN: 23 plant structures; EXPRESSED DURING: 13 growth stages; CONTAINS InterPro DOMAIN/s: Protein of unknown function DUF3593 (InterPro:IPR021995); Has 301 Blast hits to 301 proteins in 96 species: Archae - 0; Bacteria - 143; Metazoa - 0; Fungi - 0; Plants - 44; Vi…	0	4e-130	9e-37	protein_coding	1173.41	1756.77	1273.45	926.556	927.384	602.157	941.771	965.327	NA	1401.21	818.699	953.549	yes	Pattern4	0.992805
comp135768_c0	comp135768_c0_seq5	2007	413	m.105717	GRMZM2G145058				3e-24	0			418.002	476.945	512.365	346.187	271.968	342.55	467.202	546.676	463.693	469.104	320.235	492.524	yes	Pattern3	1
comp135768_c0	comp135768_c0_seq5	2008	413	m.105717	GRMZM2G145058				3e-24	0	NA		1173.41	1756.77	1273.45	926.556	927.384	602.157	941.771	965.327	NA	1401.21	818.699	953.549	yes	Pattern4	0.992805
comp135813_c0	comp135813_c0_seq1	2007	1538	m.105878	GRMZM2G130558	plastidic phosphate translocator-like protein1 [Source:RefSeq peptide;Acc:NP_001147468]	AT2G25520	Drug/metabolite transporter superfamily protein	0	0	2e-123	protein_coding	281.87	386.475	248.038	412.619	501.951	516.349	276.094	300.852	290.578	305.461	476.973	289.175	yes	Pattern3	0.993919
comp135813_c0	comp135813_c0_seq1	2008	1538	m.105878	GRMZM2G130558	plastidic phosphate translocator-like protein1 [Source:RefSeq peptide;Acc:NP_001147468]	AT2G25520	Drug/metabolite transporter superfamily protein	0	0	2e-123	protein_coding	240.706	439.577	385.251	202.363	129.767	245.124	159.25	204.707	NA	355.178	192.418	181.978	yes	Pattern4	0.98047
comp136043_c0	comp136043_c0_seq1	2007	280	m.141993	GRMZM2G102138				5e-55	8e-144			50.6158	31.7383	3.15992	9.9293	11.9298	1.8982	27.9447	52.163	39.1795	28.5047	7.91911	39.7624	yes	Pattern3	0.991126
comp136043_c0	comp136043_c0_seq1	2008	280	m.141993	GRMZM2G102138				5e-55	8e-144	NA		13.3726	36.9443	15.9862	5.6856	3.78413	8.39621	10.249	4.95491	NA	22.101	5.95531	7.60196	yes	Pattern4	0.987636
comp136043_c0	comp136043_c0_seq2	2007	524	m.106987	GRMZM2G102138				1e-63	0			50.6158	31.7383	3.15992	9.9293	11.9298	1.8982	27.9447	52.163	39.1795	28.5047	7.91911	39.7624	yes	Pattern3	0.991126
comp136043_c0	comp136043_c0_seq2	2008	524	m.106987	GRMZM2G102138				1e-63	0	NA		13.3726	36.9443	15.9862	5.6856	3.78413	8.39621	10.249	4.95491	NA	22.101	5.95531	7.60196	yes	Pattern4	0.987636
comp136276_c1	comp136276_c1_seq1	2007	2403	m.107902	GRMZM2G127717		AT2G22480	phosphofructokise 5	0	0	0	protein_coding	43.385	59.4076	36.3391	63.3584	79.5321	72.1317	33.5336	52.163	40.0131	46.3772	71.6741	41.9032	yes	Pattern3	0.972157
comp136276_c1	comp136276_c1_seq1	2008	2403	m.107902	GRMZM2G127717		AT2G22480	phosphofructokise 5	0	0	0	protein_coding	89.1505	65.9006	94.1412	43.3429	45.7237	56.4702	58.8283	47.698	NA	83.0641	48.5123	53.2632	yes	Pattern4	0.99596
comp136276_c1	comp136276_c1_seq2	2007	1755	m.107897	GRMZM2G139360	hypothetical protein LOC100279231 [Source:RefSeq peptide;Acc:NP_001145725]	AT2G22480	phosphofructokise 5	0	0	0	protein_coding	43.385	59.4076	36.3391	63.3584	79.5321	72.1317	33.5336	52.163	40.0131	46.3772	71.6741	41.9032	yes	Pattern3	0.972157
comp136276_c1	comp136276_c1_seq2	2008	1755	m.107897	GRMZM2G139360	hypothetical protein LOC100279231 [Source:RefSeq peptide;Acc:NP_001145725]	AT2G22480	phosphofructokise 5	0	0	0	protein_coding	89.1505	65.9006	94.1412	43.3429	45.7237	56.4702	58.8283	47.698	NA	83.0641	48.5123	53.2632	yes	Pattern4	0.99596
comp136559_c0	comp136559_c0_seq1	2007	1918	m.109045	AC196475.3_FG005	hypothetical protein LOC100279888 [Source:RefSeq peptide;Acc:NP_001146312]			7e-47	0			325.387	383.301	353.911	414.667	435.836	465.06	383.211	354.879	370.063	354.2	438.521	369.384	yes	Pattern3	0.989532
comp136559_c0	comp136559_c0_seq1	2008	1918	m.109045	AC196475.3_FG005	hypothetical protein LOC100279888 [Source:RefSeq peptide;Acc:NP_001146312]			7e-47	0	NA		545.304	622.061	566.624	293.044	280.927	271.504	190.76	236.738	NA	577.996	281.825	213.749	yes	Pattern5	1
comp136559_c0	comp136559_c0_seq2	2007	917	m.109048	GRMZM2G003715	hypothetical protein LOC100383037 [Source:RefSeq peptide;Acc:NP_001169185]			0	0			325.387	383.301	353.911	414.667	435.836	465.06	383.211	354.879	370.063	354.2	438.521	369.384	yes	Pattern3	0.989532
comp136559_c0	comp136559_c0_seq2	2008	917	m.109048	GRMZM2G003715	hypothetical protein LOC100383037 [Source:RefSeq peptide;Acc:NP_001169185]			0	0	NA		545.304	622.061	566.624	293.044	280.927	271.504	190.76	236.738	NA	577.996	281.825	213.749	yes	Pattern5	1
comp136789_c0	comp136789_c0_seq1	2007	1656	m.110140	GRMZM2G012479	hypothetical protein LOC100272844 [Source:RefSeq peptide;Acc:NP_001140769]	AT2G25080	glutathione peroxidase 1	0	0	8e-83	protein_coding	1794.03	1498.37	1867.09	1361.7	1050	1211.85	1728.37	1747.3	1485.98	1719.83	1207.85	1653.88	yes	Pattern3	0.967456
comp136789_c0	comp136789_c0_seq1	2008	1656	m.110140	GRMZM2G012479	hypothetical protein LOC100272844 [Source:RefSeq peptide;Acc:NP_001140769]	AT2G25080	glutathione peroxidase 1	0	0	8e-83	protein_coding	1466.47	1293.2	1610.65	521.876	858.054	558.333	734.348	788.851	NA	1456.77	646.088	761.599	yes	Pattern4	1
comp136789_c0	comp136789_c0_seq2	2007	1664	m.110140	GRMZM2G012479	hypothetical protein LOC100272844 [Source:RefSeq peptide;Acc:NP_001140769]	AT2G25080	glutathione peroxidase 1	0	0	8e-83	protein_coding	1794.03	1498.37	1867.09	1361.7	1050	1211.85	1728.37	1747.3	1485.98	1719.83	1207.85	1653.88	yes	Pattern3	0.967456
comp136789_c0	comp136789_c0_seq2	2008	1664	m.110140	GRMZM2G012479	hypothetical protein LOC100272844 [Source:RefSeq peptide;Acc:NP_001140769]	AT2G25080	glutathione peroxidase 1	0	0	8e-83	protein_coding	1466.47	1293.2	1610.65	521.876	858.054	558.333	734.348	788.851	NA	1456.77	646.088	761.599	yes	Pattern4	1
comp136858_c0	comp136858_c0_seq1	2007	1188	m.110394	GRMZM2G084783	LOC100286236 [Source:RefSeq peptide;Acc:NP_001152596]	AT4G01940	NFU domain protein 1	3e-58	0	1e-62	protein_coding	973.752	1149.09	890.166	783.942	510.596	556.174	947.884	953.377	881.955	1004.34	616.904	927.739	yes	Pattern3	0.967364
comp136858_c0	comp136858_c0_seq1	2008	1188	m.110394	GRMZM2G084783	LOC100286236 [Source:RefSeq peptide;Acc:NP_001152596]	AT4G01940	NFU domain protein 1	3e-58	0	1e-62	protein_coding	541.351	762.849	777.997	61.7097	78.6333	120.17	112.437	113.505	NA	694.066	86.8376	112.971	yes	Pattern4	1
comp136858_c0	comp136858_c0_seq2	2007	1144	m.110394	GRMZM2G084783	LOC100286236 [Source:RefSeq peptide;Acc:NP_001152596]	AT4G01940	NFU domain protein 1	0	0	1e-62	protein_coding	973.752	1149.09	890.166	783.942	510.596	556.174	947.884	953.377	881.955	1004.34	616.904	927.739	yes	Pattern3	0.967364
comp136858_c0	comp136858_c0_seq2	2008	1144	m.110394	GRMZM2G084783	LOC100286236 [Source:RefSeq peptide;Acc:NP_001152596]	AT4G01940	NFU domain protein 1	0	0	1e-62	protein_coding	541.351	762.849	777.997	61.7097	78.6333	120.17	112.437	113.505	NA	694.066	86.8376	112.971	yes	Pattern4	1
comp137000_c0	comp137000_c0_seq1	2007	1452	m.136302	GRMZM2G102365	hypothetical protein LOC100191145 [Source:RefSeq peptide;Acc:NP_001130053]	AT1G08570	atypical CYS HIS rich thioredoxin 4	0	2e-136	2e-68	protein_coding	208.525	165.959	61.6185	83.1082	77.1462	74.0299	169.87	155.634	165.804	145.367	78.0948	163.769	yes	Pattern3	0.986946
comp137000_c0	comp137000_c0_seq1	2008	1452	m.136302	GRMZM2G102365	hypothetical protein LOC100191145 [Source:RefSeq peptide;Acc:NP_001130053]	AT1G08570	atypical CYS HIS rich thioredoxin 4	0	2e-136	2e-68	protein_coding	200.574	260.587	154.232	144.924	74.1252	72.0895	90.2836	44.6645	NA	205.131	97.0462	67.4741	yes	Pattern4	0.999105
comp137000_c0	comp137000_c0_seq2	2007	1442	m.136302	GRMZM2G102365	hypothetical protein LOC100191145 [Source:RefSeq peptide;Acc:NP_001130053]	AT1G08570	atypical CYS HIS rich thioredoxin 4	0	2e-136	2e-68	protein_coding	208.525	165.959	61.6185	83.1082	77.1462	74.0299	169.87	155.634	165.804	145.367	78.0948	163.769	yes	Pattern3	0.986946
comp137000_c0	comp137000_c0_seq2	2008	1442	m.136302	GRMZM2G102365	hypothetical protein LOC100191145 [Source:RefSeq peptide;Acc:NP_001130053]	AT1G08570	atypical CYS HIS rich thioredoxin 4	0	2e-136	2e-68	protein_coding	200.574	260.587	154.232	144.924	74.1252	72.0895	90.2836	44.6645	NA	205.131	97.0462	67.4741	yes	Pattern4	0.999105
comp137082_c0	comp137082_c0_seq1	2007	1322	m.48721	GRMZM2G171444	ribosomal protein L19 [Source:RefSeq peptide;Acc:NP_001142106]	AT4G17560	Ribosomal protein L19 family protein	0	0	7e-44	protein_coding	3681.53	4149.49	5054.5	2756.37	2594.65	3341.41	4130.13	4400.49	3424.04	4295.17	2897.48	3984.89	yes	Pattern3	0.997819
comp137082_c0	comp137082_c0_seq1	2008	1322	m.48721	GRMZM2G171444	ribosomal protein L19 [Source:RefSeq peptide;Acc:NP_001142106]	AT4G17560	Ribosomal protein L19 family protein	0	0	7e-44	protein_coding	12571.6	16061	11928.8	670.744	655.214	718.549	1081.01	1310.16	NA	13520.5	681.502	1195.58	yes	Pattern5	1
comp137124_c0	comp137124_c0_seq1	2007	1641	m.111554	GRMZM2G080355	hypothetical protein LOC100278372 [Source:RefSeq peptide;Acc:NP_001145142]	AT4G34190	stress enhanced protein 1	0	0	1e-11	protein_coding	939.96	1238.61	1113.81	769.833	718.175	897.85	1071.96	1239.79	1013.02	1097.46	795.286	1108.26	yes	Pattern3	0.999889
comp137124_c0	comp137124_c0_seq1	2008	1641	m.111554	GRMZM2G080355	hypothetical protein LOC100278372 [Source:RefSeq peptide;Acc:NP_001145142]	AT4G34190	stress enhanced protein 1	0	0	1e-11	protein_coding	2367.05	4239.8	3341.57	1676.24	1866.83	1695	1986.18	2353.62	NA	3316.14	1746.02	2169.9	yes	Pattern4	0.994571
comp137124_c0	comp137124_c0_seq2	2007	743	m.111554	GRMZM2G080355	hypothetical protein LOC100278372 [Source:RefSeq peptide;Acc:NP_001145142]	AT4G34190	stress enhanced protein 1	0	0	1e-11	protein_coding	939.96	1238.61	1113.81	769.833	718.175	897.85	1071.96	1239.79	1013.02	1097.46	795.286	1108.26	yes	Pattern3	0.999889
comp137124_c0	comp137124_c0_seq2	2008	743	m.111554	GRMZM2G080355	hypothetical protein LOC100278372 [Source:RefSeq peptide;Acc:NP_001145142]	AT4G34190	stress enhanced protein 1	0	0	1e-11	protein_coding	2367.05	4239.8	3341.57	1676.24	1866.83	1695	1986.18	2353.62	NA	3316.14	1746.02	2169.9	yes	Pattern4	0.994571
comp137124_c0	comp137124_c0_seq3	2007	1765	m.111554	GRMZM2G080355	hypothetical protein LOC100278372 [Source:RefSeq peptide;Acc:NP_001145142]	AT4G34190	stress enhanced protein 1	0	0	1e-11	protein_coding	939.96	1238.61	1113.81	769.833	718.175	897.85	1071.96	1239.79	1013.02	1097.46	795.286	1108.26	yes	Pattern3	0.999889
comp137124_c0	comp137124_c0_seq3	2008	1765	m.111554	GRMZM2G080355	hypothetical protein LOC100278372 [Source:RefSeq peptide;Acc:NP_001145142]	AT4G34190	stress enhanced protein 1	0	0	1e-11	protein_coding	2367.05	4239.8	3341.57	1676.24	1866.83	1695	1986.18	2353.62	NA	3316.14	1746.02	2169.9	yes	Pattern4	0.994571
comp137212_c0	comp137212_c0_seq1	2007	872	m.112060	GRMZM2G081826	hypothetical protein LOC100278609 [Source:RefSeq peptide;Acc:NP_001145303]	AT4G28025	unknown protein; FUNCTIONS IN: molecular_function unknown; INVOLVED IN: biological_process unknown; LOCATED IN: chloroplast thylakoid membrane; EXPRESSED IN: 23 plant structures; EXPRESSED DURING: 13 growth stages; Has 30201 Blast hits to 17322 proteins in 780 species: Archae - 12; Bacteria - 1396; Metazoa - 17338; Fungi - 3422; Plants - 5037; Viruses - 0; Other Eukaryotes - 2996 (source: NCBI BL…	0	0	6e-24	protein_coding	430.283	331.991	525.669	305.449	154.292	214.459	402.884	389.401	434.6	429.314	224.733	408.962	yes	Pattern3	0.954887
comp137212_c0	comp137212_c0_seq1	2008	872	m.112060	GRMZM2G081826	hypothetical protein LOC100278609 [Source:RefSeq peptide;Acc:NP_001145303]	AT4G28025	unknown protein; FUNCTIONS IN: molecular_function unknown; INVOLVED IN: biological_process unknown; LOCATED IN: chloroplast thylakoid membrane; EXPRESSED IN: 23 plant structures; EXPRESSED DURING: 13 growth stages; Has 30201 Blast hits to 17322 proteins in 780 species: Archae - 12; Bacteria - 1396; Metazoa - 17338; Fungi - 3422; Plants - 5037; Viruses - 0; Other Eukaryotes - 2996 (source: NCBI BL…	0	0	6e-24	protein_coding	581.989	550.969	744.497	958.023	1336.99	1001.96	1069.77	965.278	NA	625.818	1098.99	1017.52	yes	Pattern4	0.999933
comp137212_c0	comp137212_c0_seq2	2007	222	m.112060	GRMZM2G081826	hypothetical protein LOC100278609 [Source:RefSeq peptide;Acc:NP_001145303]	AT4G28025	unknown protein.	8e-82	9e-103	6e-24	protein_coding	430.283	331.991	525.669	305.449	154.292	214.459	402.884	389.401	434.6	429.314	224.733	408.962	yes	Pattern3	0.954887
comp137212_c0	comp137212_c0_seq2	2008	222	m.112060	GRMZM2G081826	hypothetical protein LOC100278609 [Source:RefSeq peptide;Acc:NP_001145303]	AT4G28025	unknown protein.	8e-82	9e-103	6e-24	protein_coding	581.989	550.969	744.497	958.023	1336.99	1001.96	1069.77	965.278	NA	625.818	1098.99	1017.52	yes	Pattern4	0.999933
comp137212_c0	comp137212_c0_seq3	2007	901	m.112061	GRMZM2G144742	hypothetical protein LOC100193062 [Source:RefSeq peptide;Acc:NP_001131700]	AT4G28025	unknown protein.	0	0	6e-24	protein_coding	430.283	331.991	525.669	305.449	154.292	214.459	402.884	389.401	434.6	429.314	224.733	408.962	yes	Pattern3	0.954887
comp137212_c0	comp137212_c0_seq3	2008	901	m.112061	GRMZM2G144742	hypothetical protein LOC100193062 [Source:RefSeq peptide;Acc:NP_001131700]	AT4G28025	unknown protein.	0	0	6e-24	protein_coding	581.989	550.969	744.497	958.023	1336.99	1001.96	1069.77	965.278	NA	625.818	1098.99	1017.52	yes	Pattern4	0.999933
comp137307_c0	comp137307_c0_seq1	2007	1523	m.112462	GRMZM2G168590	hypothetical protein LOC100278105 [Source:RefSeq peptide;Acc:NP_001144962]	AT1G22630	unknown protein; LOCATED IN: chloroplast; EXPRESSED IN: 21 plant structures; EXPRESSED DURING: 13 growth stages; Has 87 Blast hits to 86 proteins in 34 species: Archae - 0; Bacteria - 13; Metazoa - 27; Fungi - 0; Plants - 40; Viruses - 0; Other Eukaryotes - 7 (source: NCBI BLink).	5e-117	0	3e-16	protein_coding	648.69	747.225	652.524	611.39	520.578	556.174	686.255	753.49	665.984	682.813	562.714	701.91	yes	Pattern3	0.965231
comp137307_c0	comp137307_c0_seq1	2008	1523	m.112462	GRMZM2G168590	hypothetical protein LOC100278105 [Source:RefSeq peptide;Acc:NP_001144962]	AT1G22630	unknown protein; LOCATED IN: chloroplast; EXPRESSED IN: 21 plant structures; EXPRESSED DURING: 13 growth stages; Has 87 Blast hits to 86 proteins in 34 species: Archae - 0; Bacteria - 13; Metazoa - 27; Fungi - 0; Plants - 40; Viruses - 0; Other Eukaryotes - 7 (source: NCBI BLink).	5e-117	0	3e-16	protein_coding	1122.46	1517.72	1529.17	1053.03	1031.82	868.133	1003.85	1009.08	NA	1389.79	984.328	1006.47	yes	Pattern4	0.999514
comp137307_c0	comp137307_c0_seq2	2007	611	m.112467	GRMZM2G470513	LOC100286346 [Source:RefSeq peptide;Acc:NP_001152705]	AT4G24440	transcription initiation factor IIA gamma chain / TFIIA-gamma (TFIIA-S)	1e-15	2e-168	6e-47	protein_coding	648.69	747.225	652.524	611.39	520.578	556.174	686.255	753.49	665.984	682.813	562.714	701.91	yes	Pattern3	0.965231
comp137307_c0	comp137307_c0_seq2	2008	611	m.112467	GRMZM2G470513	LOC100286346 [Source:RefSeq peptide;Acc:NP_001152705]	AT4G24440	transcription initiation factor IIA gamma chain / TFIIA-gamma (TFIIA-S)	1e-15	2e-168	6e-47	protein_coding	1122.46	1517.72	1529.17	1053.03	1031.82	868.133	1003.85	1009.08	NA	1389.79	984.328	1006.47	yes	Pattern4	0.999514
comp137411_c0	comp137411_c0_seq1	2007	320	m.113010	GRMZM2G152041	Putative uncharacterized protein [Source:UniProtKB/TrEMBL;Acc:B6T7A3]			7e-134	1e-17			421.811	381.274	256.933	276.857	199.657	237.484	430.818	457.196	396.921	353.339	238	428.312	yes	Pattern3	0.999942
comp137411_c0	comp137411_c0_seq1	2008	320	m.113010	GRMZM2G152041	Putative uncharacterized protein [Source:UniProtKB/TrEMBL;Acc:B6T7A3]			7e-134	1e-17	NA		369.766	492.357	655.223	1.42795	0	4.12747	0	2.28742	NA	505.782	1.85181	1.14371	yes	Pattern4	1
comp137411_c0	comp137411_c0_seq2	2007	714	m.113010	GRMZM2G152041	Putative uncharacterized protein [Source:UniProtKB/TrEMBL;Acc:B6T7A3]			0	0			421.811	381.274	256.933	276.857	199.657	237.484	430.818	457.196	396.921	353.339	238	428.312	yes	Pattern3	0.999942
comp137411_c0	comp137411_c0_seq2	2008	714	m.113010	GRMZM2G152041	Putative uncharacterized protein [Source:UniProtKB/TrEMBL;Acc:B6T7A3]			0	0	NA		369.766	492.357	655.223	1.42795	0	4.12747	0	2.28742	NA	505.782	1.85181	1.14371	yes	Pattern4	1
comp137458_c0	comp137458_c0_seq1	2007	1697	m.113204	GRMZM2G144030	Eukaryotic translation initiation factor 5A (eIF-5A)(eIF-4D) [Source:UniProtKB/Swiss-Prot;Acc:P80639]	AT1G13950	eukaryotic elongation factor 5A-1	0	0	3e-75	protein_coding	5136.8	5557.81	5518.04	4435.52	3688.28	4177.34	5288.41	6432.56	5153.94	5404.22	4100.38	5624.97	yes	Pattern3	0.996065
comp137458_c0	comp137458_c0_seq1	2008	1697	m.113204	GRMZM2G144030	Eukaryotic translation initiation factor 5A (eIF-5A)(eIF-4D) [Source:UniProtKB/Swiss-Prot;Acc:P80639]	AT1G13950	eukaryotic elongation factor 5A-1	0	0	3e-75	protein_coding	6507.82	8668.76	8848.55	4221.51	3496.18	3329.46	4580.82	4639.34	NA	8008.38	3682.38	4610.08	yes	Pattern4	1
comp137458_c0	comp137458_c0_seq2	2007	1716	m.113204	GRMZM2G144030	Eukaryotic translation initiation factor 5A (eIF-5A)(eIF-4D) [Source:UniProtKB/Swiss-Prot;Acc:P80639]	AT1G13950	eukaryotic elongation factor 5A-1	0	0	3e-75	protein_coding	5136.8	5557.81	5518.04	4435.52	3688.28	4177.34	5288.41	6432.56	5153.94	5404.22	4100.38	5624.97	yes	Pattern3	0.996065
comp137458_c0	comp137458_c0_seq2	2008	1716	m.113204	GRMZM2G144030	Eukaryotic translation initiation factor 5A (eIF-5A)(eIF-4D) [Source:UniProtKB/Swiss-Prot;Acc:P80639]	AT1G13950	eukaryotic elongation factor 5A-1	0	0	3e-75	protein_coding	6507.82	8668.76	8848.55	4221.51	3496.18	3329.46	4580.82	4639.34	NA	8008.38	3682.38	4610.08	yes	Pattern4	1
comp137461_c0	comp137461_c0_seq1	2007	2695	m.113218	GRMZM2G164454	hypothetical protein LOC100194343 [Source:RefSeq peptide;Acc:NP_001132851]	AT5G06570	alpha/beta-Hydrolases superfamily protein	0	0	6e-66	protein_coding	169.925	161.133	99.5375	62.8856	76.3508	56.9461	103.954	177.012	138.379	143.532	65.3942	139.782	yes	Pattern3	0.999979
comp137461_c0	comp137461_c0_seq1	2008	2695	m.113218	GRMZM2G164454	hypothetical protein LOC100194343 [Source:RefSeq peptide;Acc:NP_001132851]	AT5G06570	alpha/beta-Hydrolases superfamily protein	0	0	6e-66	protein_coding	112.924	131.801	79.9312	70.0613	74.6306	79.4293	62.2341	67.9751	NA	108.219	74.7071	65.1046	yes	Pattern4	0.999611
comp137461_c0	comp137461_c0_seq2	2007	623	m.113221	GRMZM2G423310				0	0			169.925	161.133	99.5375	62.8856	76.3508	56.9461	103.954	177.012	138.379	143.532	65.3942	139.782	yes	Pattern3	0.999979
comp137461_c0	comp137461_c0_seq2	2008	623	m.113221	GRMZM2G423310				0	0	NA		112.924	131.801	79.9312	70.0613	74.6306	79.4293	62.2341	67.9751	NA	108.219	74.7071	65.1046	yes	Pattern4	0.999611
comp137461_c0	comp137461_c0_seq3	2007	2197	m.113218	GRMZM2G164454	hypothetical protein LOC100194343 [Source:RefSeq peptide;Acc:NP_001132851]	AT5G06570	alpha/beta-Hydrolases superfamily protein	0	0	6e-66	protein_coding	169.925	161.133	99.5375	62.8856	76.3508	56.9461	103.954	177.012	138.379	143.532	65.3942	139.782	yes	Pattern3	0.999979
comp137461_c0	comp137461_c0_seq3	2008	2197	m.113218	GRMZM2G164454	hypothetical protein LOC100194343 [Source:RefSeq peptide;Acc:NP_001132851]	AT5G06570	alpha/beta-Hydrolases superfamily protein	0	0	6e-66	protein_coding	112.924	131.801	79.9312	70.0613	74.6306	79.4293	62.2341	67.9751	NA	108.219	74.7071	65.1046	yes	Pattern4	0.999611
comp137461_c0	comp137461_c0_seq4	2007	570	m.113223	GRMZM2G301939		AT5G23530	carboxyesterase 18	0	0	2e-22	protein_coding	169.925	161.133	99.5375	62.8856	76.3508	56.9461	103.954	177.012	138.379	143.532	65.3942	139.782	yes	Pattern3	0.999979
comp137461_c0	comp137461_c0_seq4	2008	570	m.113223	GRMZM2G301939		AT5G23530	carboxyesterase 18	0	0	2e-22	protein_coding	112.924	131.801	79.9312	70.0613	74.6306	79.4293	62.2341	67.9751	NA	108.219	74.7071	65.1046	yes	Pattern4	0.999611
comp137709_c0	comp137709_c0_seq1	2007	1761	m.114566	GRMZM2G018103	hypothetical protein LOC100191588 [Source:RefSeq peptide;Acc:NP_001130490]	AT1G16180	Serinc-domain containing serine and sphingolipid biosynthesis protein	0	0	9e-161	protein_coding	1835.43	1752.93	1692.14	1540.35	1560.41	1425.55	1731.44	1695.72	1645.54	1760.16	1508.77	1690.9	yes	Pattern3	0.999995
comp137709_c0	comp137709_c0_seq1	2008	1761	m.114566	GRMZM2G018103	hypothetical protein LOC100191588 [Source:RefSeq peptide;Acc:NP_001130490]	AT1G16180	Serinc-domain containing serine and sphingolipid biosynthesis protein	0	0	9e-161	protein_coding	1808.27	2796.76	2273.05	1438.06	1267.74	1265.4	1424.33	1273.66	NA	2292.69	1323.73	1349	yes	Pattern4	0.99999
comp137775_c0	comp137775_c0_seq1	2007	1014	m.114907	GRMZM2G130358	hypothetical protein LOC100216899 [Source:RefSeq peptide;Acc:NP_001136758]	AT1G75350	Ribosomal protein L31	0	0	6e-25	protein_coding	1793.14	2029.61	2148.75	1275.11	1282.5	1269.97	1886.61	2265.55	1703.73	1990.5	1275.86	1951.97	yes	Pattern3	1
comp137775_c0	comp137775_c0_seq1	2008	1014	m.114907	GRMZM2G130358	hypothetical protein LOC100216899 [Source:RefSeq peptide;Acc:NP_001136758]	AT1G75350	Ribosomal protein L31	0	0	6e-25	protein_coding	4738.45	6680.28	5717.96	2249.01	3127.16	2551.93	3701.18	4181.29	NA	5712.23	2642.7	3941.24	yes	Pattern5	1
comp137825_c0	comp137825_c0_seq1	2007	1592	m.115619	GRMZM2G002578	hypothetical protein LOC100276122 [Source:RefSeq peptide;Acc:NP_001143460]			0	0			262.72	296.224	255.954	184.406	190.257	233.479	261.752	342.907	245.08	271.633	202.714	283.247	yes	Pattern3	0.995468
comp137825_c0	comp137825_c0_seq1	2008	1592	m.115619	GRMZM2G002578	hypothetical protein LOC100276122 [Source:RefSeq peptide;Acc:NP_001143460]			0	0	NA		386.304	443.331	444.027	162.623	197.635	117.455	176.214	187.21	NA	424.554	159.238	181.712	yes	Pattern4	1
comp137825_c0	comp137825_c0_seq2	2007	1586	m.115619	GRMZM2G002578	hypothetical protein LOC100276122 [Source:RefSeq peptide;Acc:NP_001143460]			0	0			262.72	296.224	255.954	184.406	190.257	233.479	261.752	342.907	245.08	271.633	202.714	283.247	yes	Pattern3	0.995468
comp137825_c0	comp137825_c0_seq2	2008	1586	m.115619	GRMZM2G002578	hypothetical protein LOC100276122 [Source:RefSeq peptide;Acc:NP_001143460]			0	0	NA		386.304	443.331	444.027	162.623	197.635	117.455	176.214	187.21	NA	424.554	159.238	181.712	yes	Pattern4	1
comp137873_c0	comp137873_c0_seq1	2007	1311	m.115383	GRMZM2G055141	N-acetyltransferase (LOC100285490), mRNA [Source:RefSeq DNA;Acc:NM_001158382]	AT2G39000	Acyl-CoA N-acyltransferases (T) superfamily protein	0	0	2e-79	protein_coding	1247.78	1269.01	1196.8	1014.9	775.263	1074.38	1371.58	1240.57	1221.26	1237.86	954.85	1277.8	yes	Pattern3	0.999941
comp137873_c0	comp137873_c0_seq1	2008	1311	m.115383	GRMZM2G055141	N-acetyltransferase (LOC100285490), mRNA [Source:RefSeq DNA;Acc:NM_001158382]	AT2G39000	Acyl-CoA N-acyltransferases (T) superfamily protein	0	0	2e-79	protein_coding	2675.48	2888.74	2715.89	2174.37	2423.13	2091.14	2300.7	2485.59	NA	2760.04	2229.55	2393.15	yes	Pattern4	0.99999
comp138055_c0	comp138055_c0_seq1	2007	1406	m.116165	GRMZM2G025855	30S ribosomal protein S5 [Source:RefSeq peptide;Acc:NP_001150762]	AT2G33800	Ribosomal protein S5 family protein	4e-13	0	9e-60	protein_coding	2323.54	2616.43	2882.99	1601.24	1475.1	2190.26	2529.03	2954.54	2132.35	2607.65	1755.53	2538.64	yes	Pattern3	0.999196
comp138055_c0	comp138055_c0_seq1	2008	1406	m.116165	GRMZM2G025855	30S ribosomal protein S5 [Source:RefSeq peptide;Acc:NP_001150762]	AT2G33800	Ribosomal protein S5 family protein	4e-13	0	9e-60	protein_coding	6773.06	10754.9	6896.66	2622.61	3924.33	3179.04	5196.29	5674.18	NA	8141.54	3241.99	5435.24	yes	Pattern3	0.999992
comp138119_c0	comp138119_c0_seq1	2007	2595	m.116477	GRMZM2G076938		AT2G47800	multidrug resistance-associated protein 4	0	0	0	protein_coding	150.642	123.698	41.079	204.544	201.216	190.124	168.786	149.922	142.547	105.14	198.628	153.751	yes	Pattern3	0.959054
comp138119_c0	comp138119_c0_seq1	2008	2595	m.116477	GRMZM2G076938		AT2G47800	multidrug resistance-associated protein 4	0	0	0	protein_coding	65.377	61.9066	142.1	166.834	155.491	176.228	82.5809	88.1044	NA	89.7945	166.184	85.3427	yes	Pattern3	1
comp138119_c0	comp138119_c0_seq2	2007	2560	m.116474	GRMZM2G076938		AT2G47800	multidrug resistance-associated protein 4	0	0	1e-12	protein_coding	150.642	123.698	41.079	204.544	201.216	190.124	168.786	149.922	142.547	105.14	198.628	153.751	yes	Pattern3	0.959054
comp138119_c0	comp138119_c0_seq2	2008	2560	m.116474	GRMZM2G076938		AT2G47800	multidrug resistance-associated protein 4	0	0	1e-12	protein_coding	65.377	61.9066	142.1	166.834	155.491	176.228	82.5809	88.1044	NA	89.7945	166.184	85.3427	yes	Pattern3	1
comp138119_c0	comp138119_c0_seq3	2007	2686	m.116477	GRMZM2G076938		AT2G47800	multidrug resistance-associated protein 4	0	0	0	protein_coding	150.642	123.698	41.079	204.544	201.216	190.124	168.786	149.922	142.547	105.14	198.628	153.751	yes	Pattern3	0.959054
comp138119_c0	comp138119_c0_seq3	2008	2686	m.116477	GRMZM2G076938		AT2G47800	multidrug resistance-associated protein 4	0	0	0	protein_coding	65.377	61.9066	142.1	166.834	155.491	176.228	82.5809	88.1044	NA	89.7945	166.184	85.3427	yes	Pattern3	1
comp138654_c0	comp138654_c0_seq1	2007	3064	m.119094	GRMZM2G069976	hypothetical protein LOC100192558 [Source:RefSeq peptide;Acc:NP_001131246]	AT2G28320	Pleckstrin homology (PH) and lipid-binding START domains-containing protein	0	0	0	protein_coding	250.669	289.714	317.572	363.129	353.918	339.778	323.108	268.101	222.573	285.985	352.275	271.26	yes	Pattern3	0.985
comp138654_c0	comp138654_c0_seq1	2008	3064	m.119094	GRMZM2G069976	hypothetical protein LOC100192558 [Source:RefSeq peptide;Acc:NP_001131246]	AT2G28320	Pleckstrin homology (PH) and lipid-binding START domains-containing protein	0	0	0	protein_coding	342.635	217.222	408.218	697.102	441.008	574.861	361.373	411.257	NA	322.692	570.99	386.315	yes	Pattern3	0.992957
comp138654_c0	comp138654_c0_seq2	2007	2985	m.119094	GRMZM2G069976	hypothetical protein LOC100192558 [Source:RefSeq peptide;Acc:NP_001131246]	AT2G28320	Pleckstrin homology (PH) and lipid-binding START domains-containing protein	0	0	0	protein_coding	250.669	289.714	317.572	363.129	353.918	339.778	323.108	268.101	222.573	285.985	352.275	271.26	yes	Pattern3	0.985
comp138654_c0	comp138654_c0_seq2	2008	2985	m.119094	GRMZM2G069976	hypothetical protein LOC100192558 [Source:RefSeq peptide;Acc:NP_001131246]	AT2G28320	Pleckstrin homology (PH) and lipid-binding START domains-containing protein	0	0	0	protein_coding	342.635	217.222	408.218	697.102	441.008	574.861	361.373	411.257	NA	322.692	570.99	386.315	yes	Pattern3	0.992957
comp138905_c0	comp138905_c0_seq1	2007	1369	m.120349	GRMZM2G112805	hypothetical protein LOC100277113 [Source:RefSeq peptide;Acc:NP_001144245]	AT2G20760	Clathrin light chain protein	4e-28	0	1e-50	protein_coding	380.86	402.018	309.672	434.993	504.234	493.533	376.695	376.257	354.283	364.184	477.587	369.078	yes	Pattern3	0.989787
comp138905_c0	comp138905_c0_seq1	2008	1369	m.120349	GRMZM2G112805	hypothetical protein LOC100277113 [Source:RefSeq peptide;Acc:NP_001144245]	AT2G20760	Clathrin light chain protein	4e-28	0	1e-50	protein_coding	353.586	551.168	429.852	334.114	340.804	340.719	251.499	210.035	NA	444.869	338.546	230.767	yes	Pattern5	0.999918
comp139003_c0	comp139003_c0_seq1	2007	765	m.120855	GRMZM2G431039		AT4G34480	O-Glycosyl hydrolases family 17 protein	2e-83	0	6e-25	protein_coding	656.716	776.204	7.8998	62.4884	283.103	173.382	578.824	851.967	609.091	480.274	172.991	679.961	yes	Pattern3	0.983927
comp139003_c0	comp139003_c0_seq1	2008	765	m.120855	GRMZM2G431039		AT4G34480	O-Glycosyl hydrolases family 17 protein	2e-83	0	6e-25	protein_coding	80.2354	194.706	78.155	9.66814	29.5626	26.46	221.293	114.85	NA	117.699	21.8969	168.071	yes	Pattern3	0.999972
comp139003_c0	comp139003_c0_seq2	2007	261		GRMZM2G431039				4e-61				656.716	776.204	7.8998	62.4884	283.103	173.382	578.824	851.967	609.091	480.274	172.991	679.961	yes	Pattern3	0.983927
comp139003_c0	comp139003_c0_seq2	2008	261		GRMZM2G431039				4e-61	NA	NA		80.2354	194.706	78.155	9.66814	29.5626	26.46	221.293	114.85	NA	117.699	21.8969	168.071	yes	Pattern3	0.999972
comp139081_c0	comp139081_c0_seq1	2007	5331	m.121321	GRMZM2G150772	hypothetical protein LOC100384052 [Source:RefSeq peptide;Acc:NP_001170127]	AT3G50590	Transducin/WD40 repeat-like superfamily protein	0	0	0	protein_coding	497.819	462.24	459.769	579.682	603.649	497.329	526.478	485.714	451.814	473.276	560.22	488.002	yes	Pattern3	0.993785
comp139081_c0	comp139081_c0_seq1	2008	5331	m.121321	GRMZM2G150772	hypothetical protein LOC100384052 [Source:RefSeq peptide;Acc:NP_001170127]	AT3G50590	Transducin/WD40 repeat-like superfamily protein	0	0	0	protein_coding	566.106	659.006	520.441	383.215	286.583	422.636	324.674	340.312	NA	581.851	364.144	332.493	yes	Pattern4	1
comp139081_c0	comp139081_c0_seq2	2007	2483	m.121334	GRMZM2G150772	hypothetical protein LOC100384052 [Source:RefSeq peptide;Acc:NP_001170127]	AT3G50590	Transducin/WD40 repeat-like superfamily protein	0	0	0	protein_coding	497.819	462.24	459.769	579.682	603.649	497.329	526.478	485.714	451.814	473.276	560.22	488.002	yes	Pattern3	0.993785
comp139081_c0	comp139081_c0_seq2	2008	2483	m.121334	GRMZM2G150772	hypothetical protein LOC100384052 [Source:RefSeq peptide;Acc:NP_001170127]	AT3G50590	Transducin/WD40 repeat-like superfamily protein	0	0	0	protein_coding	566.106	659.006	520.441	383.215	286.583	422.636	324.674	340.312	NA	581.851	364.144	332.493	yes	Pattern4	1
comp139081_c0	comp139081_c0_seq3	2007	2462	m.121321	GRMZM2G150772	hypothetical protein LOC100384052 [Source:RefSeq peptide;Acc:NP_001170127]	AT3G50590	Transducin/WD40 repeat-like superfamily protein	0	0	0	protein_coding	497.819	462.24	459.769	579.682	603.649	497.329	526.478	485.714	451.814	473.276	560.22	488.002	yes	Pattern3	0.993785
comp139081_c0	comp139081_c0_seq3	2008	2462	m.121321	GRMZM2G150772	hypothetical protein LOC100384052 [Source:RefSeq peptide;Acc:NP_001170127]	AT3G50590	Transducin/WD40 repeat-like superfamily protein	0	0	0	protein_coding	566.106	659.006	520.441	383.215	286.583	422.636	324.674	340.312	NA	581.851	364.144	332.493	yes	Pattern4	1
comp139081_c0	comp139081_c0_seq4	2007	2362	m.121332	GRMZM2G150772	hypothetical protein LOC100384052 [Source:RefSeq peptide;Acc:NP_001170127]	AT3G50590	Transducin/WD40 repeat-like superfamily protein	0	0	0	protein_coding	497.819	462.24	459.769	579.682	603.649	497.329	526.478	485.714	451.814	473.276	560.22	488.002	yes	Pattern3	0.993785
comp139081_c0	comp139081_c0_seq4	2008	2362	m.121332	GRMZM2G150772	hypothetical protein LOC100384052 [Source:RefSeq peptide;Acc:NP_001170127]	AT3G50590	Transducin/WD40 repeat-like superfamily protein	0	0	0	protein_coding	566.106	659.006	520.441	383.215	286.583	422.636	324.674	340.312	NA	581.851	364.144	332.493	yes	Pattern4	1
comp139081_c0	comp139081_c0_seq5	2007	5352	m.121334	GRMZM2G150772	hypothetical protein LOC100384052 [Source:RefSeq peptide;Acc:NP_001170127]	AT3G50590	Transducin/WD40 repeat-like superfamily protein	0	0	0	protein_coding	497.819	462.24	459.769	579.682	603.649	497.329	526.478	485.714	451.814	473.276	560.22	488.002	yes	Pattern3	0.993785
comp139081_c0	comp139081_c0_seq5	2008	5352	m.121334	GRMZM2G150772	hypothetical protein LOC100384052 [Source:RefSeq peptide;Acc:NP_001170127]	AT3G50590	Transducin/WD40 repeat-like superfamily protein	0	0	0	protein_coding	566.106	659.006	520.441	383.215	286.583	422.636	324.674	340.312	NA	581.851	364.144	332.493	yes	Pattern4	1
comp139150_c0	comp139150_c0_seq1	2007	1404	m.121730	GRMZM5G838226		AT1G19400	Erythrote-4-phosphate dehydrogese family protein	0	0	6e-63	protein_coding	335.004	363.753	340.308	309.496	250.526	263.831	374.671	333.612	406.108	346.355	274.618	371.464	yes	Pattern3	0.981717
comp139150_c0	comp139150_c0_seq1	2008	1404	m.121730	GRMZM5G838226		AT1G19400	Erythrote-4-phosphate dehydrogese family protein	0	0	6e-63	protein_coding	215.447	276.583	293.081	106.926	79.8628	87.6105	88.708	77.6668	NA	261.704	91.4664	83.1874	yes	Pattern4	1
comp139150_c0	comp139150_c0_seq2	2007	965	m.121731	GRMZM5G838226		AT1G19400	Erythrote-4-phosphate dehydrogese family protein	0	0	6e-63	protein_coding	335.004	363.753	340.308	309.496	250.526	263.831	374.671	333.612	406.108	346.355	274.618	371.464	yes	Pattern3	0.981717
comp139150_c0	comp139150_c0_seq2	2008	965	m.121731	GRMZM5G838226		AT1G19400	Erythrote-4-phosphate dehydrogese family protein	0	0	6e-63	protein_coding	215.447	276.583	293.081	106.926	79.8628	87.6105	88.708	77.6668	NA	261.704	91.4664	83.1874	yes	Pattern4	1
comp139162_c0	comp139162_c0_seq1	2007	524		GRMZM2G004006	hypothetical protein LOC100191743 [Source:RefSeq peptide;Acc:NP_001130643]			1e-104				803.815	830.062	837.284	595.158	612.731	588.5	752.249	897.631	712.333	823.721	598.796	787.404	yes	Pattern3	1
comp139162_c0	comp139162_c0_seq1	2008	524		GRMZM2G004006	hypothetical protein LOC100191743 [Source:RefSeq peptide;Acc:NP_001130643]			1e-104	NA	NA		632.211	696.02	635.897	842.078	1054.49	907.473	942.877	822.163	NA	654.709	934.679	882.52	yes	Pattern4	0.998511
comp139162_c0	comp139162_c0_seq2	2007	1323	m.121770	GRMZM2G004006	hypothetical protein LOC100191743 [Source:RefSeq peptide;Acc:NP_001130643]	AT4G24930	thylakoid lumel 17.9 kDa protein, chloroplast	2e-11	0	1e-07	protein_coding	803.815	830.062	837.284	595.158	612.731	588.5	752.249	897.631	712.333	823.721	598.796	787.404	yes	Pattern3	1
comp139162_c0	comp139162_c0_seq2	2008	1323	m.121770	GRMZM2G004006	hypothetical protein LOC100191743 [Source:RefSeq peptide;Acc:NP_001130643]	AT4G24930	thylakoid lumel 17.9 kDa protein, chloroplast	2e-11	0	1e-07	protein_coding	632.211	696.02	635.897	842.078	1054.49	907.473	942.877	822.163	NA	654.709	934.679	882.52	yes	Pattern4	0.998511
comp139162_c0	comp139162_c0_seq3	2007	1115	m.121772	GRMZM2G004006	hypothetical protein LOC100191743 [Source:RefSeq peptide;Acc:NP_001130643]	AT4G24930	thylakoid lumel 17.9 kDa protein, chloroplast	1e-11	0	7e-44	protein_coding	803.815	830.062	837.284	595.158	612.731	588.5	752.249	897.631	712.333	823.721	598.796	787.404	yes	Pattern3	1
comp139162_c0	comp139162_c0_seq3	2008	1115	m.121772	GRMZM2G004006	hypothetical protein LOC100191743 [Source:RefSeq peptide;Acc:NP_001130643]	AT4G24930	thylakoid lumel 17.9 kDa protein, chloroplast	1e-11	0	7e-44	protein_coding	632.211	696.02	635.897	842.078	1054.49	907.473	942.877	822.163	NA	654.709	934.679	882.52	yes	Pattern4	0.998511
comp139162_c0	comp139162_c0_seq4	2007	411		GRMZM2G004006	hypothetical protein LOC100191743 [Source:RefSeq peptide;Acc:NP_001130643]			0				803.815	830.062	837.284	595.158	612.731	588.5	752.249	897.631	712.333	823.721	598.796	787.404	yes	Pattern3	1
comp139162_c0	comp139162_c0_seq4	2008	411		GRMZM2G004006	hypothetical protein LOC100191743 [Source:RefSeq peptide;Acc:NP_001130643]			0	NA	NA		632.211	696.02	635.897	842.078	1054.49	907.473	942.877	822.163	NA	654.709	934.679	882.52	yes	Pattern4	0.998511
comp139264_c0	comp139264_c0_seq1	2007	1762	m.122289	GRMZM2G022130	hypothetical protein LOC100193172 [Source:RefSeq peptide;Acc:NP_001131799]	AT5G53580	D(P)-linked oxidoreductase superfamily protein	4e-59	0	3e-54	protein_coding	442.286	536.759	522.967	423.149	345.663	501.126	560.526	589.185	535.008	500.671	423.312	561.573	yes	Pattern3	0.994453
comp139264_c0	comp139264_c0_seq1	2008	1762	m.122289	GRMZM2G022130	hypothetical protein LOC100193172 [Source:RefSeq peptide;Acc:NP_001131799]	AT5G53580	D(P)-linked oxidoreductase superfamily protein	4e-59	0	3e-54	protein_coding	802.354	826.752	630.569	567.879	669.872	531.873	730.52	748.958	NA	753.225	589.875	739.739	yes	Pattern3	0.999669
comp139264_c0	comp139264_c0_seq2	2007	1495	m.122289	GRMZM2G022130	hypothetical protein LOC100193172 [Source:RefSeq peptide;Acc:NP_001131799]	AT5G53580	D(P)-linked oxidoreductase superfamily protein	0	0	3e-54	protein_coding	442.286	536.759	522.967	423.149	345.663	501.126	560.526	589.185	535.008	500.671	423.312	561.573	yes	Pattern3	0.994453
comp139264_c0	comp139264_c0_seq2	2008	1495	m.122289	GRMZM2G022130	hypothetical protein LOC100193172 [Source:RefSeq peptide;Acc:NP_001131799]	AT5G53580	D(P)-linked oxidoreductase superfamily protein	0	0	3e-54	protein_coding	802.354	826.752	630.569	567.879	669.872	531.873	730.52	748.958	NA	753.225	589.875	739.739	yes	Pattern3	0.999669
comp139264_c0	comp139264_c0_seq3	2007	664	m.122282	GRMZM2G022130	hypothetical protein LOC100193172 [Source:RefSeq peptide;Acc:NP_001131799]	AT5G53580	D(P)-linked oxidoreductase superfamily protein	0	0	4e-75	protein_coding	442.286	536.759	522.967	423.149	345.663	501.126	560.526	589.185	535.008	500.671	423.312	561.573	yes	Pattern3	0.994453
comp139264_c0	comp139264_c0_seq3	2008	664	m.122282	GRMZM2G022130	hypothetical protein LOC100193172 [Source:RefSeq peptide;Acc:NP_001131799]	AT5G53580	D(P)-linked oxidoreductase superfamily protein	0	0	4e-75	protein_coding	802.354	826.752	630.569	567.879	669.872	531.873	730.52	748.958	NA	753.225	589.875	739.739	yes	Pattern3	0.999669
comp139264_c0	comp139264_c0_seq4	2007	1635	m.122289	GRMZM2G022130	hypothetical protein LOC100193172 [Source:RefSeq peptide;Acc:NP_001131799]	AT5G53580	D(P)-linked oxidoreductase superfamily protein	0	0	3e-54	protein_coding	442.286	536.759	522.967	423.149	345.663	501.126	560.526	589.185	535.008	500.671	423.312	561.573	yes	Pattern3	0.994453
comp139264_c0	comp139264_c0_seq4	2008	1635	m.122289	GRMZM2G022130	hypothetical protein LOC100193172 [Source:RefSeq peptide;Acc:NP_001131799]	AT5G53580	D(P)-linked oxidoreductase superfamily protein	0	0	3e-54	protein_coding	802.354	826.752	630.569	567.879	669.872	531.873	730.52	748.958	NA	753.225	589.875	739.739	yes	Pattern3	0.999669
comp139264_c0	comp139264_c0_seq5	2007	1622	m.122289	GRMZM2G022130	hypothetical protein LOC100193172 [Source:RefSeq peptide;Acc:NP_001131799]	AT5G53580	D(P)-linked oxidoreductase superfamily protein	3e-59	0	3e-54	protein_coding	442.286	536.759	522.967	423.149	345.663	501.126	560.526	589.185	535.008	500.671	423.312	561.573	yes	Pattern3	0.994453
comp139264_c0	comp139264_c0_seq5	2008	1622	m.122289	GRMZM2G022130	hypothetical protein LOC100193172 [Source:RefSeq peptide;Acc:NP_001131799]	AT5G53580	D(P)-linked oxidoreductase superfamily protein	3e-59	0	3e-54	protein_coding	802.354	826.752	630.569	567.879	669.872	531.873	730.52	748.958	NA	753.225	589.875	739.739	yes	Pattern3	0.999669
comp139264_c0	comp139264_c0_seq6	2007	593	m.122293	GRMZM2G022130	hypothetical protein LOC100193172 [Source:RefSeq peptide;Acc:NP_001131799]	AT5G53580	D(P)-linked oxidoreductase superfamily protein	0	0	2e-54	protein_coding	442.286	536.759	522.967	423.149	345.663	501.126	560.526	589.185	535.008	500.671	423.312	561.573	yes	Pattern3	0.994453
comp139264_c0	comp139264_c0_seq6	2008	593	m.122293	GRMZM2G022130	hypothetical protein LOC100193172 [Source:RefSeq peptide;Acc:NP_001131799]	AT5G53580	D(P)-linked oxidoreductase superfamily protein	0	0	2e-54	protein_coding	802.354	826.752	630.569	567.879	669.872	531.873	730.52	748.958	NA	753.225	589.875	739.739	yes	Pattern3	0.999669
comp139297_c0	comp139297_c0_seq1	2007	1755	m.122474	GRMZM2G025459	SNF1-related protein kinase regulatory subunit beta-1 [Source:RefSeq peptide;Acc:NP_001152166]	AT5G21170	5'-AMP-activated protein kise beta-2 subunit protein	0	0	1e-75	protein_coding	42.1799	29.2969	11.0597	9.9293	7.15789	11.3892	29.0625	41.9014	60.8532	27.5122	9.49214	43.939	yes	Pattern3	0.999915
comp139297_c0	comp139297_c0_seq1	2008	1755	m.122474	GRMZM2G025459	SNF1-related protein kinase regulatory subunit beta-1 [Source:RefSeq peptide;Acc:NP_001152166]	AT5G21170	5'-AMP-activated protein kise beta-2 subunit protein	0	0	1e-75	protein_coding	13.3726	42.9352	56.84	0	12.7458	8.58662	6.89898	24.5352	NA	37.7159	7.11081	15.7171	yes	Pattern3	0.990879
comp139297_c0	comp139297_c0_seq2	2007	1488	m.122473	GRMZM2G025459	SNF1-related protein kinase regulatory subunit beta-1 [Source:RefSeq peptide;Acc:NP_001152166]	AT5G21170	5'-AMP-activated protein kise beta-2 subunit protein	0	0	6e-72	protein_coding	42.1799	29.2969	11.0597	9.9293	7.15789	11.3892	29.0625	41.9014	60.8532	27.5122	9.49214	43.939	yes	Pattern3	0.999915
comp139297_c0	comp139297_c0_seq2	2008	1488	m.122473	GRMZM2G025459	SNF1-related protein kinase regulatory subunit beta-1 [Source:RefSeq peptide;Acc:NP_001152166]	AT5G21170	5'-AMP-activated protein kise beta-2 subunit protein	0	0	6e-72	protein_coding	13.3726	42.9352	56.84	0	12.7458	8.58662	6.89898	24.5352	NA	37.7159	7.11081	15.7171	yes	Pattern3	0.990879
comp139297_c1	comp139297_c1_seq1	2007	1221	m.122473	GRMZM2G025459	SNF1-related protein kinase regulatory subunit beta-1 [Source:RefSeq peptide;Acc:NP_001152166]	AT5G21170	5'-AMP-activated protein kise beta-2 subunit protein	0	0	6e-72	protein_coding	43.385	30.9245	6.31984	8.98365	5.56725	9.49102	26.8269	42.7565	57.5188	26.8764	8.01397	42.3674	yes	Pattern3	0.999849
comp139297_c1	comp139297_c1_seq1	2008	1221	m.122473	GRMZM2G025459	SNF1-related protein kinase regulatory subunit beta-1 [Source:RefSeq peptide;Acc:NP_001152166]	AT5G21170	5'-AMP-activated protein kise beta-2 subunit protein	0	0	6e-72	protein_coding	10.4009	40.9382	63.945	3.93014	3.64752	7.99698	28.1132	21.917	NA	38.428	5.19154	25.0151	yes	Pattern3	0.999777
comp139297_c1	comp139297_c1_seq2	2007	1029	m.122474	GRMZM2G025459	SNF1-related protein kinase regulatory subunit beta-1 [Source:RefSeq peptide;Acc:NP_001152166]	AT5G21170	5'-AMP-activated protein kise beta-2 subunit protein	5e-11	0	1e-75	protein_coding	43.385	30.9245	6.31984	8.98365	5.56725	9.49102	26.8269	42.7565	57.5188	26.8764	8.01397	42.3674	yes	Pattern3	0.999849
comp139297_c1	comp139297_c1_seq2	2008	1029	m.122474	GRMZM2G025459	SNF1-related protein kinase regulatory subunit beta-1 [Source:RefSeq peptide;Acc:NP_001152166]	AT5G21170	5'-AMP-activated protein kise beta-2 subunit protein	5e-11	0	1e-75	protein_coding	10.4009	40.9382	63.945	3.93014	3.64752	7.99698	28.1132	21.917	NA	38.428	5.19154	25.0151	yes	Pattern3	0.999777
comp139297_c1	comp139297_c1_seq3	2007	1124	m.122473	GRMZM2G025459	SNF1-related protein kinase regulatory subunit beta-1 [Source:RefSeq peptide;Acc:NP_001152166]	AT5G21170	5'-AMP-activated protein kise beta-2 subunit protein	5e-11	0	6e-72	protein_coding	43.385	30.9245	6.31984	8.98365	5.56725	9.49102	26.8269	42.7565	57.5188	26.8764	8.01397	42.3674	yes	Pattern3	0.999849
comp139297_c1	comp139297_c1_seq3	2008	1124	m.122473	GRMZM2G025459	SNF1-related protein kinase regulatory subunit beta-1 [Source:RefSeq peptide;Acc:NP_001152166]	AT5G21170	5'-AMP-activated protein kise beta-2 subunit protein	5e-11	0	6e-72	protein_coding	10.4009	40.9382	63.945	3.93014	3.64752	7.99698	28.1132	21.917	NA	38.428	5.19154	25.0151	yes	Pattern3	0.999777
comp139297_c1	comp139297_c1_seq4	2007	1126	m.122474	GRMZM2G025459	SNF1-related protein kinase regulatory subunit beta-1 [Source:RefSeq peptide;Acc:NP_001152166]	AT5G21170	5'-AMP-activated protein kise beta-2 subunit protein	0	0	1e-75	protein_coding	43.385	30.9245	6.31984	8.98365	5.56725	9.49102	26.8269	42.7565	57.5188	26.8764	8.01397	42.3674	yes	Pattern3	0.999849
comp139297_c1	comp139297_c1_seq4	2008	1126	m.122474	GRMZM2G025459	SNF1-related protein kinase regulatory subunit beta-1 [Source:RefSeq peptide;Acc:NP_001152166]	AT5G21170	5'-AMP-activated protein kise beta-2 subunit protein	0	0	1e-75	protein_coding	10.4009	40.9382	63.945	3.93014	3.64752	7.99698	28.1132	21.917	NA	38.428	5.19154	25.0151	yes	Pattern3	0.999777
comp139315_c1	comp139315_c1_seq1	2007	1000	m.122557	GRMZM2G180044		AT5G66650	Protein of unknown function (DUF607)	5e-110	0	1e-07	protein_coding	4.82055	5.69661	7.8998	0.945648	2.38596	5.69461	24.5913	11.9718	13.3377	6.13899	3.00874	16.6336	yes	Pattern3	0.999807
comp139315_c1	comp139315_c1_seq1	2008	1000	m.122557	GRMZM2G180044		AT5G66650	Protein of unknown function (DUF607)	5e-110	0	1e-07	protein_coding	41.6036	81.8765	40.8537	194.155	174.288	125.329	96.1879	77.899	NA	54.7779	164.591	87.0434	yes	Pattern3	0.999827
comp139315_c1	comp139315_c1_seq2	2007	853	m.122560	GRMZM2G091742		AT5G66650	Protein of unknown function (DUF607)	0	0	5e-16	protein_coding	4.82055	5.69661	7.8998	0.945648	2.38596	5.69461	24.5913	11.9718	13.3377	6.13899	3.00874	16.6336	yes	Pattern3	0.999807
comp139315_c1	comp139315_c1_seq2	2008	853	m.122560	GRMZM2G091742		AT5G66650	Protein of unknown function (DUF607)	0	0	5e-16	protein_coding	41.6036	81.8765	40.8537	194.155	174.288	125.329	96.1879	77.899	NA	54.7779	164.591	87.0434	yes	Pattern3	0.999827
comp139315_c1	comp139315_c1_seq3	2007	907	m.122563	GRMZM2G180044		AT5G66650	Protein of unknown function (DUF607)	5e-110	0	2e-13	protein_coding	4.82055	5.69661	7.8998	0.945648	2.38596	5.69461	24.5913	11.9718	13.3377	6.13899	3.00874	16.6336	yes	Pattern3	0.999807
comp139315_c1	comp139315_c1_seq3	2008	907	m.122563	GRMZM2G180044		AT5G66650	Protein of unknown function (DUF607)	5e-110	0	2e-13	protein_coding	41.6036	81.8765	40.8537	194.155	174.288	125.329	96.1879	77.899	NA	54.7779	164.591	87.0434	yes	Pattern3	0.999827
comp139496_c0	comp139496_c0_seq1	2007	2747	m.123610	GRMZM2G068158		AT1G19430	S-adenosyl-L-methionine-dependent methyltransferases superfamily protein	0	0	0	protein_coding	60.2569	61.849	83.7379	88.4181	101.006	75.9282	68.1851	47.0322	67.5221	68.6146	88.4507	60.9131	yes	Pattern3	0.977558
comp139496_c0	comp139496_c0_seq1	2008	2747	m.123610	GRMZM2G068158		AT1G19430	S-adenosyl-L-methionine-dependent methyltransferases superfamily protein	0	0	0	protein_coding	500.729	473.286	358.802	238.297	272.498	290.121	292.662	356.071	NA	444.272	266.972	324.366	yes	Pattern4	0.99998
comp139759_c0	comp139759_c0_seq1	2007	1652	m.125252	GRMZM2G024303	LOC100282392 [Source:RefSeq peptide;Acc:NP_001148775]	AT5G63620	GroES-like zinc-binding alcohol dehydrogese family protein	0	0	1e-161	protein_coding	137.277	149.74	47.3988	233.102	259.649	182.228	121.839	110.312	110.895	111.472	224.993	114.348	yes	Pattern3	0.999975
comp139759_c0	comp139759_c0_seq1	2008	1652	m.125252	GRMZM2G024303	LOC100282392 [Source:RefSeq peptide;Acc:NP_001148775]	AT5G63620	GroES-like zinc-binding alcohol dehydrogese family protein	0	0	1e-161	protein_coding	60.9195	100.578	88.8125	34.7686	17.2403	23.5119	38.768	41.1173	NA	83.4367	25.1736	39.9426	yes	Pattern4	1
comp139886_c0	comp139886_c0_seq1	2007	1444	m.126071	GRMZM2G016088		AT4G31115	Protein of unknown function (DUF1997)	2e-40	0	6e-46	protein_coding	645.689	510.726	568.422	474.989	427.445	396.421	581.418	659.306	559.25	574.946	432.952	599.991	yes	Pattern3	0.992
comp139886_c0	comp139886_c0_seq1	2008	1444	m.126071	GRMZM2G016088		AT4G31115	Protein of unknown function (DUF1997)	2e-40	0	6e-46	protein_coding	813.156	913.721	803.931	19.0415	53.4286	32.2336	14.1481	101.449	NA	843.603	34.9012	57.7985	yes	Pattern5	1
comp139886_c0	comp139886_c0_seq2	2007	774	m.126074	GRMZM2G016088		AT4G31115	Protein of unknown function (DUF1997)	0	0	5e-13	protein_coding	645.689	510.726	568.422	474.989	427.445	396.421	581.418	659.306	559.25	574.946	432.952	599.991	yes	Pattern3	0.992
comp139886_c0	comp139886_c0_seq2	2008	774	m.126074	GRMZM2G016088		AT4G31115	Protein of unknown function (DUF1997)	0	0	5e-13	protein_coding	813.156	913.721	803.931	19.0415	53.4286	32.2336	14.1481	101.449	NA	843.603	34.9012	57.7985	yes	Pattern5	1
comp140101_c0	comp140101_c0_seq1	2007	323		GRMZM2G004006	hypothetical protein LOC100191743 [Source:RefSeq peptide;Acc:NP_001130643]			5e-165				724.276	770.687	806.633	594.94	616.628	647.155	794.524	893.492	714.292	767.199	619.574	800.769	yes	Pattern3	0.999916
comp140101_c0	comp140101_c0_seq1	2008	323		GRMZM2G004006	hypothetical protein LOC100191743 [Source:RefSeq peptide;Acc:NP_001130643]			5e-165	NA	NA		616.639	651.028	609.254	465.97	404.123	367.155	404.446	317.311	NA	625.64	412.416	360.878	yes	Pattern4	1
comp140101_c0	comp140101_c0_seq2	2007	1389	m.127352	GRMZM2G004006	hypothetical protein LOC100191743 [Source:RefSeq peptide;Acc:NP_001130643]	AT4G24930	thylakoid lumel 17.9 kDa protein, chloroplast	1e-67	0	1e-07	protein_coding	724.276	770.687	806.633	594.94	616.628	647.155	794.524	893.492	714.292	767.199	619.574	800.769	yes	Pattern3	0.999916
comp140101_c0	comp140101_c0_seq2	2008	1389	m.127352	GRMZM2G004006	hypothetical protein LOC100191743 [Source:RefSeq peptide;Acc:NP_001130643]	AT4G24930	thylakoid lumel 17.9 kDa protein, chloroplast	1e-67	0	1e-07	protein_coding	616.639	651.028	609.254	465.97	404.123	367.155	404.446	317.311	NA	625.64	412.416	360.878	yes	Pattern4	1
comp140101_c0	comp140101_c0_seq3	2007	1181	m.127354	GRMZM2G004006	hypothetical protein LOC100191743 [Source:RefSeq peptide;Acc:NP_001130643]	AT4G24930	thylakoid lumel 17.9 kDa protein, chloroplast	1e-67	0	7e-44	protein_coding	724.276	770.687	806.633	594.94	616.628	647.155	794.524	893.492	714.292	767.199	619.574	800.769	yes	Pattern3	0.999916
comp140101_c0	comp140101_c0_seq3	2008	1181	m.127354	GRMZM2G004006	hypothetical protein LOC100191743 [Source:RefSeq peptide;Acc:NP_001130643]	AT4G24930	thylakoid lumel 17.9 kDa protein, chloroplast	1e-67	0	7e-44	protein_coding	616.639	651.028	609.254	465.97	404.123	367.155	404.446	317.311	NA	625.64	412.416	360.878	yes	Pattern4	1
comp140215_c0	comp140215_c0_seq1	2007	1987	m.125458	GRMZM2G177231	tac7077 (LOC100284769), mRNA [Source:RefSeq DNA;Acc:NM_001157664]	AT4G33140	Haloacid dehalogese-like hydrolase (HAD) superfamily protein	0	0	5e-86	protein_coding	274.772	288.9	263.853	233.575	175.766	220.192	297.332	275.352	252.641	275.842	209.844	275.108	yes	Pattern3	0.99519
comp140215_c0	comp140215_c0_seq1	2008	1987	m.125458	GRMZM2G177231	tac7077 (LOC100284769), mRNA [Source:RefSeq DNA;Acc:NM_001157664]	AT4G33140	Haloacid dehalogese-like hydrolase (HAD) superfamily protein	0	0	5e-86	protein_coding	167.9	153.768	220.255	274.049	228.181	334.35	111.649	115.462	NA	180.641	278.86	113.555	yes	Pattern5	1
comp140215_c0	comp140215_c0_seq2	2007	1631	m.127977	GRMZM2G177231	tac7077 (LOC100284769), mRNA [Source:RefSeq DNA;Acc:NM_001157664]	AT4G33140	Haloacid dehalogese-like hydrolase (HAD) superfamily protein	0	0	6e-86	protein_coding	274.772	288.9	263.853	233.575	175.766	220.192	297.332	275.352	252.641	275.842	209.844	275.108	yes	Pattern3	0.99519
comp140215_c0	comp140215_c0_seq2	2008	1631	m.127977	GRMZM2G177231	tac7077 (LOC100284769), mRNA [Source:RefSeq DNA;Acc:NM_001157664]	AT4G33140	Haloacid dehalogese-like hydrolase (HAD) superfamily protein	0	0	6e-86	protein_coding	167.9	153.768	220.255	274.049	228.181	334.35	111.649	115.462	NA	180.641	278.86	113.555	yes	Pattern5	1
comp140375_c0	comp140375_c0_seq1	2007	1118	m.129062	GRMZM5G804893	Nuclear transcription factor Y subunit B (NF-YB)(CAAT box DNA-binding protein subunit B) [Source:UniProtKB/Swiss-Prot;Acc:P25209]	AT2G37060	nuclear factor Y, subunit B8	0	0	2e-51	protein_coding	501.651	526.538	439.229	409.489	394.201	426.318	485.321	548.951	500.022	489.139	410.003	511.431	yes	Pattern3	0.99999
comp140375_c0	comp140375_c0_seq1	2008	1118	m.129062	GRMZM5G804893	Nuclear transcription factor Y subunit B (NF-YB)(CAAT box DNA-binding protein subunit B) [Source:UniProtKB/Swiss-Prot;Acc:P25209]	AT2G37060	nuclear factor Y, subunit B8	0	0	2e-51	protein_coding	867.731	1274.48	950.294	564.132	742.522	644.125	640.356	663.929	NA	1030.83	650.26	652.143	yes	Pattern4	0.999906
comp140375_c0	comp140375_c0_seq2	2007	1191	m.129065	GRMZM2G064426	hypothetical protein LOC100273424 [Source:RefSeq peptide;Acc:NP_001141333]	AT3G53340	nuclear factor Y, subunit B10	0	0	3e-51	protein_coding	501.651	526.538	439.229	409.489	394.201	426.318	485.321	548.951	500.022	489.139	410.003	511.431	yes	Pattern3	0.99999
comp140375_c0	comp140375_c0_seq2	2008	1191	m.129065	GRMZM2G064426	hypothetical protein LOC100273424 [Source:RefSeq peptide;Acc:NP_001141333]	AT3G53340	nuclear factor Y, subunit B10	0	0	3e-51	protein_coding	867.731	1274.48	950.294	564.132	742.522	644.125	640.356	663.929	NA	1030.83	650.26	652.143	yes	Pattern4	0.999906
comp140375_c0	comp140375_c0_seq3	2007	205	m.129072	GRMZM2G180947		AT4G14540	nuclear factor Y, subunit B3	4e-90	3e-27	6e-54	protein_coding	501.651	526.538	439.229	409.489	394.201	426.318	485.321	548.951	500.022	489.139	410.003	511.431	yes	Pattern3	0.99999
comp140375_c0	comp140375_c0_seq3	2008	205	m.129072	GRMZM2G180947		AT4G14540	nuclear factor Y, subunit B3	4e-90	3e-27	6e-54	protein_coding	867.731	1274.48	950.294	564.132	742.522	644.125	640.356	663.929	NA	1030.83	650.26	652.143	yes	Pattern4	0.999906
comp140375_c0	comp140375_c0_seq4	2007	1195	m.129072	GRMZM2G384528	nuclear transcription factor Y subunit B-3 [Source:RefSeq peptide;Acc:NP_001147727]	AT4G14540	nuclear factor Y, subunit B3	0	0	6e-54	protein_coding	501.651	526.538	439.229	409.489	394.201	426.318	485.321	548.951	500.022	489.139	410.003	511.431	yes	Pattern3	0.99999
comp140375_c0	comp140375_c0_seq4	2008	1195	m.129072	GRMZM2G384528	nuclear transcription factor Y subunit B-3 [Source:RefSeq peptide;Acc:NP_001147727]	AT4G14540	nuclear factor Y, subunit B3	0	0	6e-54	protein_coding	867.731	1274.48	950.294	564.132	742.522	644.125	640.356	663.929	NA	1030.83	650.26	652.143	yes	Pattern4	0.999906
comp140375_c0	comp140375_c0_seq5	2007	559	m.129069	GRMZM5G804893	Nuclear transcription factor Y subunit B (NF-YB)(CAAT box DNA-binding protein subunit B) [Source:UniProtKB/Swiss-Prot;Acc:P25209]	AT4G14540	nuclear factor Y, subunit B3	0	0	6e-46	protein_coding	501.651	526.538	439.229	409.489	394.201	426.318	485.321	548.951	500.022	489.139	410.003	511.431	yes	Pattern3	0.99999
comp140375_c0	comp140375_c0_seq5	2008	559	m.129069	GRMZM5G804893	Nuclear transcription factor Y subunit B (NF-YB)(CAAT box DNA-binding protein subunit B) [Source:UniProtKB/Swiss-Prot;Acc:P25209]	AT4G14540	nuclear factor Y, subunit B3	0	0	6e-46	protein_coding	867.731	1274.48	950.294	564.132	742.522	644.125	640.356	663.929	NA	1030.83	650.26	652.143	yes	Pattern4	0.999906
comp140375_c0	comp140375_c0_seq6	2007	1181	m.129072	GRMZM2G384528	nuclear transcription factor Y subunit B-3 [Source:RefSeq peptide;Acc:NP_001147727]	AT4G14540	nuclear factor Y, subunit B3	0	0	6e-54	protein_coding	501.651	526.538	439.229	409.489	394.201	426.318	485.321	548.951	500.022	489.139	410.003	511.431	yes	Pattern3	0.99999
comp140375_c0	comp140375_c0_seq6	2008	1181	m.129072	GRMZM2G384528	nuclear transcription factor Y subunit B-3 [Source:RefSeq peptide;Acc:NP_001147727]	AT4G14540	nuclear factor Y, subunit B3	0	0	6e-54	protein_coding	867.731	1274.48	950.294	564.132	742.522	644.125	640.356	663.929	NA	1030.83	650.26	652.143	yes	Pattern4	0.999906
comp140408_c0	comp140408_c0_seq1	2007	1502	m.129215	GRMZM2G086845	Fructokinase-1 (EC 2.7.1.4)(ZmFRK1) [Source:UniProtKB/Swiss-Prot;Acc:Q6XZ79]	AT2G31390	pfkB-like carbohydrate kise family protein	0	0	1e-132	protein_coding	53.0261	69.987	151.676	136.646	151.739	127.18	69.7276	59.8591	48.3491	91.5631	138.522	59.312	yes	Pattern3	0.997044
comp140408_c0	comp140408_c0_seq1	2008	1502	m.129215	GRMZM2G086845	Fructokinase-1 (EC 2.7.1.4)(ZmFRK1) [Source:UniProtKB/Swiss-Prot;Acc:Q6XZ79]	AT2G31390	pfkB-like carbohydrate kise family protein	0	0	1e-132	protein_coding	395.234	588.372	476.195	370.311	240.19	271.32	300.404	231.656	NA	486.6	293.94	266.03	yes	Pattern4	0.997785
comp140408_c0	comp140408_c0_seq2	2007	1502	m.129217	GRMZM2G086845	Fructokinase-1 (EC 2.7.1.4)(ZmFRK1) [Source:UniProtKB/Swiss-Prot;Acc:Q6XZ79]	AT2G31390	pfkB-like carbohydrate kise family protein	0	0	3e-130	protein_coding	53.0261	69.987	151.676	136.646	151.739	127.18	69.7276	59.8591	48.3491	91.5631	138.522	59.312	yes	Pattern3	0.997044
comp140408_c0	comp140408_c0_seq2	2008	1502	m.129217	GRMZM2G086845	Fructokinase-1 (EC 2.7.1.4)(ZmFRK1) [Source:UniProtKB/Swiss-Prot;Acc:Q6XZ79]	AT2G31390	pfkB-like carbohydrate kise family protein	0	0	3e-130	protein_coding	395.234	588.372	476.195	370.311	240.19	271.32	300.404	231.656	NA	486.6	293.94	266.03	yes	Pattern4	0.997785
comp140420_c0	comp140420_c0_seq1	2007	4603	m.129331	GRMZM2G071450	plastocyanin [Source:RefSeq peptide;Acc:NP_001147504]	AT2G30600	BTB/POZ domain-containing protein	0	0	7e-176	protein_coding	19921.6	21895.9	17657	12181.9	9283.89	13612	19980.6	23989.6	17793.7	19824.8	11692.6	20588	yes	Pattern3	1
comp140420_c0	comp140420_c0_seq1	2008	4603	m.129331	GRMZM2G071450	plastocyanin [Source:RefSeq peptide;Acc:NP_001147504]	AT2G30600	BTB/POZ domain-containing protein	0	0	7e-176	protein_coding	35821.7	55678.6	51307	22998.5	35279.5	28936.3	30516	29944.4	NA	47602.4	29071.5	30230.2	yes	Pattern4	0.983207
comp140420_c0	comp140420_c0_seq10	2007	4660	m.129324	GRMZM2G071450	plastocyanin [Source:RefSeq peptide;Acc:NP_001147504]	AT2G30600	BTB/POZ domain-containing protein	0	0	1e-123	protein_coding	19921.6	21895.9	17657	12181.9	9283.89	13612	19980.6	23989.6	17793.7	19824.8	11692.6	20588	yes	Pattern3	1
comp140420_c0	comp140420_c0_seq10	2008	4660	m.129324	GRMZM2G071450	plastocyanin [Source:RefSeq peptide;Acc:NP_001147504]	AT2G30600	BTB/POZ domain-containing protein	0	0	1e-123	protein_coding	35821.7	55678.6	51307	22998.5	35279.5	28936.3	30516	29944.4	NA	47602.4	29071.5	30230.2	yes	Pattern4	0.983207
comp140420_c0	comp140420_c0_seq11	2007	4455	m.129349	GRMZM2G071450	plastocyanin [Source:RefSeq peptide;Acc:NP_001147504]	AT2G30600	BTB/POZ domain-containing protein	0	0	0	protein_coding	19921.6	21895.9	17657	12181.9	9283.89	13612	19980.6	23989.6	17793.7	19824.8	11692.6	20588	yes	Pattern3	1
comp140420_c0	comp140420_c0_seq11	2008	4455	m.129349	GRMZM2G071450	plastocyanin [Source:RefSeq peptide;Acc:NP_001147504]	AT2G30600	BTB/POZ domain-containing protein	0	0	0	protein_coding	35821.7	55678.6	51307	22998.5	35279.5	28936.3	30516	29944.4	NA	47602.4	29071.5	30230.2	yes	Pattern4	0.983207
comp140420_c0	comp140420_c0_seq12	2007	4519	m.129349	GRMZM2G071450	plastocyanin [Source:RefSeq peptide;Acc:NP_001147504]	AT2G30600	BTB/POZ domain-containing protein	0	0	0	protein_coding	19921.6	21895.9	17657	12181.9	9283.89	13612	19980.6	23989.6	17793.7	19824.8	11692.6	20588	yes	Pattern3	1
comp140420_c0	comp140420_c0_seq12	2008	4519	m.129349	GRMZM2G071450	plastocyanin [Source:RefSeq peptide;Acc:NP_001147504]	AT2G30600	BTB/POZ domain-containing protein	0	0	0	protein_coding	35821.7	55678.6	51307	22998.5	35279.5	28936.3	30516	29944.4	NA	47602.4	29071.5	30230.2	yes	Pattern4	0.983207
comp140420_c0	comp140420_c0_seq2	2007	4462	m.129331	GRMZM2G071450	plastocyanin [Source:RefSeq peptide;Acc:NP_001147504]	AT2G30600	BTB/POZ domain-containing protein	0	0	7e-176	protein_coding	19921.6	21895.9	17657	12181.9	9283.89	13612	19980.6	23989.6	17793.7	19824.8	11692.6	20588	yes	Pattern3	1
comp140420_c0	comp140420_c0_seq2	2008	4462	m.129331	GRMZM2G071450	plastocyanin [Source:RefSeq peptide;Acc:NP_001147504]	AT2G30600	BTB/POZ domain-containing protein	0	0	7e-176	protein_coding	35821.7	55678.6	51307	22998.5	35279.5	28936.3	30516	29944.4	NA	47602.4	29071.5	30230.2	yes	Pattern4	0.983207
comp140420_c0	comp140420_c0_seq3	2007	4680	m.129324	GRMZM2G071450	plastocyanin [Source:RefSeq peptide;Acc:NP_001147504]	AT2G30600	BTB/POZ domain-containing protein	0	0	1e-123	protein_coding	19921.6	21895.9	17657	12181.9	9283.89	13612	19980.6	23989.6	17793.7	19824.8	11692.6	20588	yes	Pattern3	1
comp140420_c0	comp140420_c0_seq3	2008	4680	m.129324	GRMZM2G071450	plastocyanin [Source:RefSeq peptide;Acc:NP_001147504]	AT2G30600	BTB/POZ domain-containing protein	0	0	1e-123	protein_coding	35821.7	55678.6	51307	22998.5	35279.5	28936.3	30516	29944.4	NA	47602.4	29071.5	30230.2	yes	Pattern4	0.983207
comp140420_c0	comp140420_c0_seq4	2007	4596	m.129324	GRMZM2G071450	plastocyanin [Source:RefSeq peptide;Acc:NP_001147504]	AT2G30600	BTB/POZ domain-containing protein	0	0	1e-123	protein_coding	19921.6	21895.9	17657	12181.9	9283.89	13612	19980.6	23989.6	17793.7	19824.8	11692.6	20588	yes	Pattern3	1
comp140420_c0	comp140420_c0_seq4	2008	4596	m.129324	GRMZM2G071450	plastocyanin [Source:RefSeq peptide;Acc:NP_001147504]	AT2G30600	BTB/POZ domain-containing protein	0	0	1e-123	protein_coding	35821.7	55678.6	51307	22998.5	35279.5	28936.3	30516	29944.4	NA	47602.4	29071.5	30230.2	yes	Pattern4	0.983207
comp140420_c0	comp140420_c0_seq5	2007	4744	m.129324	GRMZM2G071450	plastocyanin [Source:RefSeq peptide;Acc:NP_001147504]	AT2G30600	BTB/POZ domain-containing protein	0	0	1e-123	protein_coding	19921.6	21895.9	17657	12181.9	9283.89	13612	19980.6	23989.6	17793.7	19824.8	11692.6	20588	yes	Pattern3	1
comp140420_c0	comp140420_c0_seq5	2008	4744	m.129324	GRMZM2G071450	plastocyanin [Source:RefSeq peptide;Acc:NP_001147504]	AT2G30600	BTB/POZ domain-containing protein	0	0	1e-123	protein_coding	35821.7	55678.6	51307	22998.5	35279.5	28936.3	30516	29944.4	NA	47602.4	29071.5	30230.2	yes	Pattern4	0.983207
comp140420_c0	comp140420_c0_seq6	2007	4378	m.129313	GRMZM2G071450	plastocyanin [Source:RefSeq peptide;Acc:NP_001147504]	AT2G30600	BTB/POZ domain-containing protein	0	0	0	protein_coding	19921.6	21895.9	17657	12181.9	9283.89	13612	19980.6	23989.6	17793.7	19824.8	11692.6	20588	yes	Pattern3	1
comp140420_c0	comp140420_c0_seq6	2008	4378	m.129313	GRMZM2G071450	plastocyanin [Source:RefSeq peptide;Acc:NP_001147504]	AT2G30600	BTB/POZ domain-containing protein	0	0	0	protein_coding	35821.7	55678.6	51307	22998.5	35279.5	28936.3	30516	29944.4	NA	47602.4	29071.5	30230.2	yes	Pattern4	0.983207
comp140420_c0	comp140420_c0_seq7	2007	4519	m.129324	GRMZM2G071450	plastocyanin [Source:RefSeq peptide;Acc:NP_001147504]	AT2G30600	BTB/POZ domain-containing protein	0	0	1e-123	protein_coding	19921.6	21895.9	17657	12181.9	9283.89	13612	19980.6	23989.6	17793.7	19824.8	11692.6	20588	yes	Pattern3	1
comp140420_c0	comp140420_c0_seq7	2008	4519	m.129324	GRMZM2G071450	plastocyanin [Source:RefSeq peptide;Acc:NP_001147504]	AT2G30600	BTB/POZ domain-containing protein	0	0	1e-123	protein_coding	35821.7	55678.6	51307	22998.5	35279.5	28936.3	30516	29944.4	NA	47602.4	29071.5	30230.2	yes	Pattern4	0.983207
comp140420_c0	comp140420_c0_seq8	2007	4603	m.129324	GRMZM2G071450	plastocyanin [Source:RefSeq peptide;Acc:NP_001147504]	AT2G30600	BTB/POZ domain-containing protein	0	0	1e-123	protein_coding	19921.6	21895.9	17657	12181.9	9283.89	13612	19980.6	23989.6	17793.7	19824.8	11692.6	20588	yes	Pattern3	1
comp140420_c0	comp140420_c0_seq8	2008	4603	m.129324	GRMZM2G071450	plastocyanin [Source:RefSeq peptide;Acc:NP_001147504]	AT2G30600	BTB/POZ domain-containing protein	0	0	1e-123	protein_coding	35821.7	55678.6	51307	22998.5	35279.5	28936.3	30516	29944.4	NA	47602.4	29071.5	30230.2	yes	Pattern4	0.983207
comp140420_c0	comp140420_c0_seq9	2007	4539	m.129331	GRMZM2G071450	plastocyanin [Source:RefSeq peptide;Acc:NP_001147504]	AT2G30600	BTB/POZ domain-containing protein	0	0	7e-176	protein_coding	19921.6	21895.9	17657	12181.9	9283.89	13612	19980.6	23989.6	17793.7	19824.8	11692.6	20588	yes	Pattern3	1
comp140420_c0	comp140420_c0_seq9	2008	4539	m.129331	GRMZM2G071450	plastocyanin [Source:RefSeq peptide;Acc:NP_001147504]	AT2G30600	BTB/POZ domain-containing protein	0	0	7e-176	protein_coding	35821.7	55678.6	51307	22998.5	35279.5	28936.3	30516	29944.4	NA	47602.4	29071.5	30230.2	yes	Pattern4	0.983207
comp140632_c0	comp140632_c0_seq1	2007	1889	m.130784	GRMZM2G406101	hypothetical protein LOC100279593 [Source:RefSeq peptide;Acc:NP_001146062]	AT1G48380	root hair initiation protein root hairless 1 (RHL1)	0	0	9e-54	protein_coding	104.847	122.07	102.697	184.401	141.567	168.921	138.606	129.997	120.798	109.872	164.963	129.8	yes	Pattern3	0.99822
comp140632_c0	comp140632_c0_seq1	2008	1889	m.130784	GRMZM2G406101	hypothetical protein LOC100279593 [Source:RefSeq peptide;Acc:NP_001146062]	AT1G48380	root hair initiation protein root hairless 1 (RHL1)	0	0	9e-54	protein_coding	170.872	170.672	243.382	308.653	253.291	279.495	242.634	264.454	NA	194.975	280.48	253.544	yes	Pattern4	0.9998
comp140778_c0	comp140778_c0_seq1	2007	1701	m.131607	GRMZM2G053554	hypothetical protein LOC100191764 [Source:RefSeq peptide;Acc:NP_001130661]	AT3G56310	Melibiase family protein	0	0	2e-177	protein_coding	739.943	537.109	461.349	427.906	342.744	275.24	701.971	559.255	674.079	579.467	348.63	645.102	yes	Pattern3	0.991789
comp140778_c0	comp140778_c0_seq1	2008	1701	m.131607	GRMZM2G053554	hypothetical protein LOC100191764 [Source:RefSeq peptide;Acc:NP_001130661]	AT3G56310	Melibiase family protein	0	0	2e-177	protein_coding	364.031	520.215	483.14	277.455	178.769	151.623	222.741	214.511	NA	455.795	202.616	218.626	yes	Pattern4	1
comp140798_c0	comp140798_c0_seq1	2007	2227	m.131718	GRMZM2G114704	hypothetical protein LOC100280401 [Source:RefSeq peptide;Acc:NP_001146796]	AT1G54320	LEM3 (ligand-effect modulator 3) family protein / CDC50 family protein	7e-132	1e-41	6e-91	protein_coding	188.002	209.009	116.917	256.928	269.471	242.951	216.896	218.058	185.894	171.309	256.45	206.949	yes	Pattern3	0.954413
comp140798_c0	comp140798_c0_seq1	2008	2227	m.131718	GRMZM2G114704	hypothetical protein LOC100280401 [Source:RefSeq peptide;Acc:NP_001146796]	AT1G54320	LEM3 (ligand-effect modulator 3) family protein / CDC50 family protein	7e-132	1e-41	6e-91	protein_coding	468.04	294.566	269.99	249.97	224.944	203.831	166.355	182.93	NA	344.198	226.248	174.643	yes	Pattern4	0.984551
comp140798_c0	comp140798_c0_seq2	2007	817	m.141249	GRMZM2G114704	hypothetical protein LOC100280401 [Source:RefSeq peptide;Acc:NP_001146796]	AT1G54320	LEM3 (ligand-effect modulator 3) family protein / CDC50 family protein	2e-23	4e-22	6e-91	protein_coding	188.002	209.009	116.917	256.928	269.471	242.951	216.896	218.058	185.894	171.309	256.45	206.949	yes	Pattern3	0.954413
comp140798_c0	comp140798_c0_seq2	2008	817	m.141249	GRMZM2G114704	hypothetical protein LOC100280401 [Source:RefSeq peptide;Acc:NP_001146796]	AT1G54320	LEM3 (ligand-effect modulator 3) family protein / CDC50 family protein	2e-23	4e-22	6e-91	protein_coding	468.04	294.566	269.99	249.97	224.944	203.831	166.355	182.93	NA	344.198	226.248	174.643	yes	Pattern4	0.984551
comp140798_c0	comp140798_c0_seq3	2007	1894	m.131718	GRMZM2G114704	hypothetical protein LOC100280401 [Source:RefSeq peptide;Acc:NP_001146796]	AT1G54320	LEM3 (ligand-effect modulator 3) family protein / CDC50 family protein	0	0	6e-91	protein_coding	188.002	209.009	116.917	256.928	269.471	242.951	216.896	218.058	185.894	171.309	256.45	206.949	yes	Pattern3	0.954413
comp140798_c0	comp140798_c0_seq3	2008	1894	m.131718	GRMZM2G114704	hypothetical protein LOC100280401 [Source:RefSeq peptide;Acc:NP_001146796]	AT1G54320	LEM3 (ligand-effect modulator 3) family protein / CDC50 family protein	0	0	6e-91	protein_coding	468.04	294.566	269.99	249.97	224.944	203.831	166.355	182.93	NA	344.198	226.248	174.643	yes	Pattern4	0.984551
comp140905_c0	comp140905_c0_seq1	2007	1432	m.132600	GRMZM2G131084		AT4G20520	R binding;R-directed D polymerases	0	0	7e-07	protein_coding	729.904	634.766	765.412	551.804	369.029	364.455	712.031	755.645	705.306	710.027	428.43	724.327	yes	Pattern3	0.999724
comp140905_c0	comp140905_c0_seq1	2008	1432	m.132600	GRMZM2G131084		AT4G20520	R binding;R-directed D polymerases	0	0	7e-07	protein_coding	1218.39	1141.75	1198.68	229.73	115.846	215.188	170.143	194.03	NA	1186.27	186.921	182.086	yes	Pattern4	1
comp140905_c0	comp140905_c0_seq2	2007	821	m.132607	GRMZM2G115047	hypothetical protein LOC100272874 [Source:RefSeq peptide;Acc:NP_001140799]	AT5G61230	Ankyrin repeat family protein	4e-145	0	1e-18	protein_coding	729.904	634.766	765.412	551.804	369.029	364.455	712.031	755.645	705.306	710.027	428.43	724.327	yes	Pattern3	0.999724
comp140905_c0	comp140905_c0_seq2	2008	821	m.132607	GRMZM2G115047	hypothetical protein LOC100272874 [Source:RefSeq peptide;Acc:NP_001140799]	AT5G61230	Ankyrin repeat family protein	4e-145	0	1e-18	protein_coding	1218.39	1141.75	1198.68	229.73	115.846	215.188	170.143	194.03	NA	1186.27	186.921	182.086	yes	Pattern4	1
comp140905_c0	comp140905_c0_seq3	2007	2201	m.132600	GRMZM2G131087	senescence-associated protein DIN1 [Source:RefSeq peptide;Acc:NP_001148289]	AT4G20520	R binding;R-directed D polymerases	4e-59	0	7e-07	protein_coding	729.904	634.766	765.412	551.804	369.029	364.455	712.031	755.645	705.306	710.027	428.43	724.327	yes	Pattern3	0.999724
comp140905_c0	comp140905_c0_seq3	2008	2201	m.132600	GRMZM2G131087	senescence-associated protein DIN1 [Source:RefSeq peptide;Acc:NP_001148289]	AT4G20520	R binding;R-directed D polymerases	4e-59	0	7e-07	protein_coding	1218.39	1141.75	1198.68	229.73	115.846	215.188	170.143	194.03	NA	1186.27	186.921	182.086	yes	Pattern4	1
comp140905_c0	comp140905_c0_seq4	2007	2181	m.132600	GRMZM2G131087	senescence-associated protein DIN1 [Source:RefSeq peptide;Acc:NP_001148289]	AT4G20520	R binding;R-directed D polymerases	0	0	7e-07	protein_coding	729.904	634.766	765.412	551.804	369.029	364.455	712.031	755.645	705.306	710.027	428.43	724.327	yes	Pattern3	0.999724
comp140905_c0	comp140905_c0_seq4	2008	2181	m.132600	GRMZM2G131087	senescence-associated protein DIN1 [Source:RefSeq peptide;Acc:NP_001148289]	AT4G20520	R binding;R-directed D polymerases	0	0	7e-07	protein_coding	1218.39	1141.75	1198.68	229.73	115.846	215.188	170.143	194.03	NA	1186.27	186.921	182.086	yes	Pattern4	1
comp140905_c0	comp140905_c0_seq5	2007	1495	m.132599	GRMZM2G115047	hypothetical protein LOC100272874 [Source:RefSeq peptide;Acc:NP_001140799]	AT5G61230	Ankyrin repeat family protein	0	0	4e-58	protein_coding	729.904	634.766	765.412	551.804	369.029	364.455	712.031	755.645	705.306	710.027	428.43	724.327	yes	Pattern3	0.999724
comp140905_c0	comp140905_c0_seq5	2008	1495	m.132599	GRMZM2G115047	hypothetical protein LOC100272874 [Source:RefSeq peptide;Acc:NP_001140799]	AT5G61230	Ankyrin repeat family protein	0	0	4e-58	protein_coding	1218.39	1141.75	1198.68	229.73	115.846	215.188	170.143	194.03	NA	1186.27	186.921	182.086	yes	Pattern4	1
comp140905_c0	comp140905_c0_seq6	2007	1452	m.132600	GRMZM2G131084		AT4G20520	R binding;R-directed D polymerases	0	0	7e-07	protein_coding	729.904	634.766	765.412	551.804	369.029	364.455	712.031	755.645	705.306	710.027	428.43	724.327	yes	Pattern3	0.999724
comp140905_c0	comp140905_c0_seq6	2008	1452	m.132600	GRMZM2G131084		AT4G20520	R binding;R-directed D polymerases	0	0	7e-07	protein_coding	1218.39	1141.75	1198.68	229.73	115.846	215.188	170.143	194.03	NA	1186.27	186.921	182.086	yes	Pattern4	1
comp140939_c1	comp140939_c1_seq1	2007	1120	m.132951	GRMZM2G011858	hypothetical protein LOC100194249 [Source:RefSeq peptide;Acc:NP_001132762]	AT1G30510	root FNR 2	0	0	2e-120	protein_coding	48.2055	52.8971	25.2794	68.0866	81.9181	70.2335	50.3005	52.163	44.1811	42.1274	73.4128	48.8815	yes	Pattern3	0.998105
comp140939_c1	comp140939_c1_seq1	2008	1120	m.132951	GRMZM2G011858	hypothetical protein LOC100194249 [Source:RefSeq peptide;Acc:NP_001132762]	AT1G30510	root FNR 2	0	0	2e-120	protein_coding	29.7168	72.9	65.5258	0	16.4616	5.99466	34.0334	9.28341	NA	56.0476	7.48543	21.6584	yes	Pattern5	0.999993
comp141013_c0	comp141013_c0_seq1	2007	659	m.133422	GRMZM2G462957		AT2G46910	Plastid-lipid associated protein PAP / fibrillin family protein	0	0	4e-32	protein_coding	645.255	594.954	887.938	416.629	436.639	515.362	667.599	732.462	596.028	709.383	456.21	665.363	yes	Pattern3	0.998699
comp141013_c0	comp141013_c0_seq1	2008	659	m.133422	GRMZM2G462957		AT2G46910	Plastid-lipid associated protein PAP / fibrillin family protein	0	0	4e-32	protein_coding	729.548	844.775	793.984	514.475	669.394	532.641	769.296	693.377	NA	789.436	572.17	731.337	yes	Pattern3	0.999998
comp141013_c0	comp141013_c0_seq2	2007	960	m.133424	GRMZM2G462957		AT2G46910	Plastid-lipid associated protein PAP / fibrillin family protein	0	0	2e-62	protein_coding	645.255	594.954	887.938	416.629	436.639	515.362	667.599	732.462	596.028	709.383	456.21	665.363	yes	Pattern3	0.998699
comp141013_c0	comp141013_c0_seq2	2008	960	m.133424	GRMZM2G462957		AT2G46910	Plastid-lipid associated protein PAP / fibrillin family protein	0	0	2e-62	protein_coding	729.548	844.775	793.984	514.475	669.394	532.641	769.296	693.377	NA	789.436	572.17	731.337	yes	Pattern3	0.999998
comp141013_c0	comp141013_c0_seq3	2007	1300	m.133428	GRMZM2G462957		AT2G46910	Plastid-lipid associated protein PAP / fibrillin family protein	0	0	3e-81	protein_coding	645.255	594.954	887.938	416.629	436.639	515.362	667.599	732.462	596.028	709.383	456.21	665.363	yes	Pattern3	0.998699
comp141013_c0	comp141013_c0_seq3	2008	1300	m.133428	GRMZM2G462957		AT2G46910	Plastid-lipid associated protein PAP / fibrillin family protein	0	0	3e-81	protein_coding	729.548	844.775	793.984	514.475	669.394	532.641	769.296	693.377	NA	789.436	572.17	731.337	yes	Pattern3	0.999998
comp141013_c0	comp141013_c0_seq4	2007	1329	m.133428	GRMZM2G462957		AT2G46910	Plastid-lipid associated protein PAP / fibrillin family protein	0	0	3e-81	protein_coding	645.255	594.954	887.938	416.629	436.639	515.362	667.599	732.462	596.028	709.383	456.21	665.363	yes	Pattern3	0.998699
comp141013_c0	comp141013_c0_seq4	2008	1329	m.133428	GRMZM2G462957		AT2G46910	Plastid-lipid associated protein PAP / fibrillin family protein	0	0	3e-81	protein_coding	729.548	844.775	793.984	514.475	669.394	532.641	769.296	693.377	NA	789.436	572.17	731.337	yes	Pattern3	0.999998
comp141057_c0	comp141057_c0_seq1	2007	2129	m.133798	GRMZM2G121724		AT2G36250	Tubulin/FtsZ family protein	0	0	3e-150	protein_coding	542.312	525.122	467.653	694.588	840.655	744.096	652.811	591.22	532.641	511.696	759.779	592.224	yes	Pattern3	0.999702
comp141057_c0	comp141057_c0_seq1	2008	2129	m.133798	GRMZM2G121724		AT2G36250	Tubulin/FtsZ family protein	0	0	3e-150	protein_coding	304.597	397.4	353.474	184.867	145.436	184.655	249.294	258.387	NA	351.824	171.653	253.841	yes	Pattern5	1
comp141057_c0	comp141057_c0_seq2	2007	1685	m.133800	GRMZM2G121724		AT2G36250	Tubulin/FtsZ family protein	0	0	1e-146	protein_coding	542.312	525.122	467.653	694.588	840.655	744.096	652.811	591.22	532.641	511.696	759.779	592.224	yes	Pattern3	0.999702
comp141057_c0	comp141057_c0_seq2	2008	1685	m.133800	GRMZM2G121724		AT2G36250	Tubulin/FtsZ family protein	0	0	1e-146	protein_coding	304.597	397.4	353.474	184.867	145.436	184.655	249.294	258.387	NA	351.824	171.653	253.841	yes	Pattern5	1
comp141057_c0	comp141057_c0_seq3	2007	2077	m.133802	GRMZM2G177224		AT2G36250	Tubulin/FtsZ family protein	0	0	5e-154	protein_coding	542.312	525.122	467.653	694.588	840.655	744.096	652.811	591.22	532.641	511.696	759.779	592.224	yes	Pattern3	0.999702
comp141057_c0	comp141057_c0_seq3	2008	2077	m.133802	GRMZM2G177224		AT2G36250	Tubulin/FtsZ family protein	0	0	5e-154	protein_coding	304.597	397.4	353.474	184.867	145.436	184.655	249.294	258.387	NA	351.824	171.653	253.841	yes	Pattern5	1
comp141155_c0	comp141155_c0_seq1	2007	1581	m.134542	GRMZM5G818186	hypothetical protein LOC100277507 [Source:RefSeq peptide;Acc:NP_001144514]	AT4G29120	6-phosphoglucote dehydrogese family protein	0	0	2e-108	protein_coding	482.055	517.7	522.967	417.206	439.964	468.875	506.503	540.246	472.921	507.574	442.015	506.557	yes	Pattern3	0.99607
comp141155_c0	comp141155_c0_seq1	2008	1581	m.134542	GRMZM5G818186	hypothetical protein LOC100277507 [Source:RefSeq peptide;Acc:NP_001144514]	AT4G29120	6-phosphoglucote dehydrogese family protein	0	0	2e-108	protein_coding	372.946	809.978	488.238	166.441	294.479	259.822	293.831	301.37	NA	557.054	240.247	297.6	yes	Pattern4	0.984066
comp141219_c0	comp141219_c0_seq1	2007	2542	m.134988	GRMZM2G028307	hypothetical protein LOC100384721 (LOC100384721), mRNA [Source:RefSeq DNA;Acc:NM_001177192]	AT3G26380	Melibiase family protein	0	0	3e-58	protein_coding	73.5135	59.4076	44.2389	127.667	105.778	119.663	70.4207	55.5835	63.3541	59.0533	117.703	63.1194	yes	Pattern3	1
comp141219_c0	comp141219_c0_seq1	2008	2542	m.134988	GRMZM2G028307	hypothetical protein LOC100384721 (LOC100384721), mRNA [Source:RefSeq DNA;Acc:NM_001177192]	AT3G26380	Melibiase family protein	0	0	3e-58	protein_coding	98.0655	74.887	111.904	45.3865	14.9726	31.7177	42.0225	32.9037	NA	94.9521	30.6923	37.4631	yes	Pattern4	1
comp141219_c0	comp141219_c0_seq2	2007	2588	m.134986	GRMZM2G028307	hypothetical protein LOC100384721 (LOC100384721), mRNA [Source:RefSeq DNA;Acc:NM_001177192]	AT3G26380	Melibiase family protein	0	0	6e-129	protein_coding	73.5135	59.4076	44.2389	127.667	105.778	119.663	70.4207	55.5835	63.3541	59.0533	117.703	63.1194	yes	Pattern3	1
comp141219_c0	comp141219_c0_seq2	2008	2588	m.134986	GRMZM2G028307	hypothetical protein LOC100384721 (LOC100384721), mRNA [Source:RefSeq DNA;Acc:NM_001177192]	AT3G26380	Melibiase family protein	0	0	6e-129	protein_coding	98.0655	74.887	111.904	45.3865	14.9726	31.7177	42.0225	32.9037	NA	94.9521	30.6923	37.4631	yes	Pattern4	1
comp141219_c0	comp141219_c0_seq3	2007	1539	m.134988	GRMZM2G028307	hypothetical protein LOC100384721 (LOC100384721), mRNA [Source:RefSeq DNA;Acc:NM_001177192]	AT3G26380	Melibiase family protein	2e-22	0	3e-58	protein_coding	73.5135	59.4076	44.2389	127.667	105.778	119.663	70.4207	55.5835	63.3541	59.0533	117.703	63.1194	yes	Pattern3	1
comp141219_c0	comp141219_c0_seq3	2008	1539	m.134988	GRMZM2G028307	hypothetical protein LOC100384721 (LOC100384721), mRNA [Source:RefSeq DNA;Acc:NM_001177192]	AT3G26380	Melibiase family protein	2e-22	0	3e-58	protein_coding	98.0655	74.887	111.904	45.3865	14.9726	31.7177	42.0225	32.9037	NA	94.9521	30.6923	37.4631	yes	Pattern4	1
comp141219_c0	comp141219_c0_seq4	2007	2503	m.134989	GRMZM2G028307	hypothetical protein LOC100384721 (LOC100384721), mRNA [Source:RefSeq DNA;Acc:NM_001177192]	AT3G26380	Melibiase family protein	0	0	0	protein_coding	73.5135	59.4076	44.2389	127.667	105.778	119.663	70.4207	55.5835	63.3541	59.0533	117.703	63.1194	yes	Pattern3	1
comp141219_c0	comp141219_c0_seq4	2008	2503	m.134989	GRMZM2G028307	hypothetical protein LOC100384721 (LOC100384721), mRNA [Source:RefSeq DNA;Acc:NM_001177192]	AT3G26380	Melibiase family protein	0	0	0	protein_coding	98.0655	74.887	111.904	45.3865	14.9726	31.7177	42.0225	32.9037	NA	94.9521	30.6923	37.4631	yes	Pattern4	1
comp141219_c0	comp141219_c0_seq5	2007	2457	m.134989	GRMZM2G028307	hypothetical protein LOC100384721 (LOC100384721), mRNA [Source:RefSeq DNA;Acc:NM_001177192]	AT3G26380	Melibiase family protein	0	0	0	protein_coding	73.5135	59.4076	44.2389	127.667	105.778	119.663	70.4207	55.5835	63.3541	59.0533	117.703	63.1194	yes	Pattern3	1
comp141219_c0	comp141219_c0_seq5	2008	2457	m.134989	GRMZM2G028307	hypothetical protein LOC100384721 (LOC100384721), mRNA [Source:RefSeq DNA;Acc:NM_001177192]	AT3G26380	Melibiase family protein	0	0	0	protein_coding	98.0655	74.887	111.904	45.3865	14.9726	31.7177	42.0225	32.9037	NA	94.9521	30.6923	37.4631	yes	Pattern4	1
comp141228_c0	comp141228_c0_seq1	2007	2452	m.135022	GRMZM2G038301	hypothetical protein LOC100275725 [Source:RefSeq peptide;Acc:NP_001143217]	AT1G49380	cytochrome c biogenesis protein family	0	0	0	protein_coding	1155.74	956.047	927.437	803.441	703.859	939.554	1012.72	1036.44	1079.52	1013.07	815.618	1042.89	yes	Pattern3	0.999036
comp141228_c0	comp141228_c0_seq1	2008	2452	m.135022	GRMZM2G038301	hypothetical protein LOC100275725 [Source:RefSeq peptide;Acc:NP_001143217]	AT1G49380	cytochrome c biogenesis protein family	0	0	0	protein_coding	1488.5	1444.82	1264.81	602.254	1349.23	882.708	1650.43	1648.17	NA	1399.38	944.729	1649.3	yes	Pattern3	0.999984
comp141228_c0	comp141228_c0_seq2	2007	384		GRMZM2G038301	hypothetical protein LOC100275725 [Source:RefSeq peptide;Acc:NP_001143217]			4e-57				1155.74	956.047	927.437	803.441	703.859	939.554	1012.72	1036.44	1079.52	1013.07	815.618	1042.89	yes	Pattern3	0.999036
comp141228_c0	comp141228_c0_seq2	2008	384		GRMZM2G038301	hypothetical protein LOC100275725 [Source:RefSeq peptide;Acc:NP_001143217]			4e-57	NA	NA		1488.5	1444.82	1264.81	602.254	1349.23	882.708	1650.43	1648.17	NA	1399.38	944.729	1649.3	yes	Pattern3	0.999984
comp141228_c0	comp141228_c0_seq3	2007	2366	m.135022	GRMZM2G038301	hypothetical protein LOC100275725 [Source:RefSeq peptide;Acc:NP_001143217]	AT1G49380	cytochrome c biogenesis protein family	0	0	0	protein_coding	1155.74	956.047	927.437	803.441	703.859	939.554	1012.72	1036.44	1079.52	1013.07	815.618	1042.89	yes	Pattern3	0.999036
comp141228_c0	comp141228_c0_seq3	2008	2366	m.135022	GRMZM2G038301	hypothetical protein LOC100275725 [Source:RefSeq peptide;Acc:NP_001143217]	AT1G49380	cytochrome c biogenesis protein family	0	0	0	protein_coding	1488.5	1444.82	1264.81	602.254	1349.23	882.708	1650.43	1648.17	NA	1399.38	944.729	1649.3	yes	Pattern3	0.999984
comp141228_c0	comp141228_c0_seq4	2007	1477	m.135022	GRMZM2G038301	hypothetical protein LOC100275725 [Source:RefSeq peptide;Acc:NP_001143217]	AT1G49380	cytochrome c biogenesis protein family	0	0	0	protein_coding	1155.74	956.047	927.437	803.441	703.859	939.554	1012.72	1036.44	1079.52	1013.07	815.618	1042.89	yes	Pattern3	0.999036
comp141228_c0	comp141228_c0_seq4	2008	1477	m.135022	GRMZM2G038301	hypothetical protein LOC100275725 [Source:RefSeq peptide;Acc:NP_001143217]	AT1G49380	cytochrome c biogenesis protein family	0	0	0	protein_coding	1488.5	1444.82	1264.81	602.254	1349.23	882.708	1650.43	1648.17	NA	1399.38	944.729	1649.3	yes	Pattern3	0.999984
comp141503_c0	comp141503_c0_seq1	2007	1956	m.140446	GRMZM2G173868	hypothetical protein LOC100193961 [Source:RefSeq peptide;Acc:NP_001132501]	AT5G43710	Glycosyl hydrolase family 47 protein	0	5e-54	1e-175	protein_coding	8445.82	9271.76	9548.76	5215.97	3164.41	4728.63	9871.77	9999.95	7585.36	9088.78	4369.67	9152.36	yes	Pattern3	1
comp141503_c0	comp141503_c0_seq1	2008	1956	m.140446	GRMZM2G173868	hypothetical protein LOC100193961 [Source:RefSeq peptide;Acc:NP_001132501]	AT5G43710	Glycosyl hydrolase family 47 protein	0	5e-54	1e-175	protein_coding	12730	19218.2	20468.5	10348.6	11748.6	8988.88	9974.02	10041	NA	17472.2	10362	10007.5	yes	Pattern4	0.999863
comp141503_c0	comp141503_c0_seq2	2007	2139	m.136745	GRMZM2G173868	hypothetical protein LOC100193961 [Source:RefSeq peptide;Acc:NP_001132501]	AT5G43710	Glycosyl hydrolase family 47 protein	0	0	0	protein_coding	8445.82	9271.76	9548.76	5215.97	3164.41	4728.63	9871.77	9999.95	7585.36	9088.78	4369.67	9152.36	yes	Pattern3	1
comp141503_c0	comp141503_c0_seq2	2008	2139	m.136745	GRMZM2G173868	hypothetical protein LOC100193961 [Source:RefSeq peptide;Acc:NP_001132501]	AT5G43710	Glycosyl hydrolase family 47 protein	0	0	0	protein_coding	12730	19218.2	20468.5	10348.6	11748.6	8988.88	9974.02	10041	NA	17472.2	10362	10007.5	yes	Pattern4	0.999863
comp141503_c0	comp141503_c0_seq3	2007	2568	m.140446	GRMZM2G173868	hypothetical protein LOC100193961 [Source:RefSeq peptide;Acc:NP_001132501]	AT5G43710	Glycosyl hydrolase family 47 protein	1e-44	3e-22	1e-175	protein_coding	8445.82	9271.76	9548.76	5215.97	3164.41	4728.63	9871.77	9999.95	7585.36	9088.78	4369.67	9152.36	yes	Pattern3	1
comp141503_c0	comp141503_c0_seq3	2008	2568	m.140446	GRMZM2G173868	hypothetical protein LOC100193961 [Source:RefSeq peptide;Acc:NP_001132501]	AT5G43710	Glycosyl hydrolase family 47 protein	1e-44	3e-22	1e-175	protein_coding	12730	19218.2	20468.5	10348.6	11748.6	8988.88	9974.02	10041	NA	17472.2	10362	10007.5	yes	Pattern4	0.999863
comp141532_c0	comp141532_c0_seq1	2007	3093	m.136912	GRMZM2G032852	hypothetical protein LOC100383301 [Source:RefSeq peptide;Acc:NP_001169430]	AT2G17290	Calcium-dependent protein kise family protein	4e-115	0	4e-166	protein_coding	1019.68	1061.04	1327.17	887.003	810.337	888.359	1096.55	1032.14	1039.31	1135.96	861.9	1056	yes	Pattern3	0.994274
comp141532_c0	comp141532_c0_seq1	2008	3093	m.136912	GRMZM2G032852	hypothetical protein LOC100383301 [Source:RefSeq peptide;Acc:NP_001169430]	AT2G17290	Calcium-dependent protein kise family protein	4e-115	0	4e-166	protein_coding	1803.9	2527.13	1884.57	1047.87	1086.71	1155.83	1078.88	1067.08	NA	2071.86	1096.8	1072.98	yes	Pattern4	1
comp141532_c0	comp141532_c0_seq2	2007	4813	m.136912	GRMZM2G032852	hypothetical protein LOC100383301 [Source:RefSeq peptide;Acc:NP_001169430]	AT2G17290	Calcium-dependent protein kise family protein	7e-115	0	4e-166	protein_coding	1019.68	1061.04	1327.17	887.003	810.337	888.359	1096.55	1032.14	1039.31	1135.96	861.9	1056	yes	Pattern3	0.994274
comp141532_c0	comp141532_c0_seq2	2008	4813	m.136912	GRMZM2G032852	hypothetical protein LOC100383301 [Source:RefSeq peptide;Acc:NP_001169430]	AT2G17290	Calcium-dependent protein kise family protein	7e-115	0	4e-166	protein_coding	1803.9	2527.13	1884.57	1047.87	1086.71	1155.83	1078.88	1067.08	NA	2071.86	1096.8	1072.98	yes	Pattern4	1
comp141532_c0	comp141532_c0_seq3	2007	1523	m.136917	GRMZM2G047486	calcium-dependent protein kinase ZmCPK11 [Source:RefSeq peptide;Acc:NP_001105752]	AT4G09570	calcium-dependent protein kise 4	0	0	0	protein_coding	1019.68	1061.04	1327.17	887.003	810.337	888.359	1096.55	1032.14	1039.31	1135.96	861.9	1056	yes	Pattern3	0.994274
comp141532_c0	comp141532_c0_seq3	2008	1523	m.136917	GRMZM2G047486	calcium-dependent protein kinase ZmCPK11 [Source:RefSeq peptide;Acc:NP_001105752]	AT4G09570	calcium-dependent protein kise 4	0	0	0	protein_coding	1803.9	2527.13	1884.57	1047.87	1086.71	1155.83	1078.88	1067.08	NA	2071.86	1096.8	1072.98	yes	Pattern4	1
comp141532_c0	comp141532_c0_seq4	2007	4550	m.136921	GRMZM2G032852	hypothetical protein LOC100383301 [Source:RefSeq peptide;Acc:NP_001169430]	AT2G17290	Calcium-dependent protein kise family protein	0	0	0	protein_coding	1019.68	1061.04	1327.17	887.003	810.337	888.359	1096.55	1032.14	1039.31	1135.96	861.9	1056	yes	Pattern3	0.994274
comp141532_c0	comp141532_c0_seq4	2008	4550	m.136921	GRMZM2G032852	hypothetical protein LOC100383301 [Source:RefSeq peptide;Acc:NP_001169430]	AT2G17290	Calcium-dependent protein kise family protein	0	0	0	protein_coding	1803.9	2527.13	1884.57	1047.87	1086.71	1155.83	1078.88	1067.08	NA	2071.86	1096.8	1072.98	yes	Pattern4	1
comp141532_c0	comp141532_c0_seq5	2007	2712	m.139869	GRMZM2G321053		AT4G38225	unknown protein; FUNCTIONS IN: molecular_function unknown; INVOLVED IN: biological_process unknown; LOCATED IN: chloroplast; EXPRESSED IN: 21 plant structures; EXPRESSED DURING: 13 growth stages; Has 35333 Blast hits to 34131 proteins in 2444 species: Archae - 798; Bacteria - 22429; Metazoa - 974; Fungi - 991; Plants - 531; Viruses - 0; Other Eukaryotes - 9610 (source: NCBI BLink).	0	0	1e-62	protein_coding	1019.68	1061.04	1327.17	887.003	810.337	888.359	1096.55	1032.14	1039.31	1135.96	861.9	1056	yes	Pattern3	0.994274
comp141532_c0	comp141532_c0_seq5	2008	2712	m.139869	GRMZM2G321053		AT4G38225	unknown protein; FUNCTIONS IN: molecular_function unknown; INVOLVED IN: biological_process unknown; LOCATED IN: chloroplast; EXPRESSED IN: 21 plant structures; EXPRESSED DURING: 13 growth stages; Has 35333 Blast hits to 34131 proteins in 2444 species: Archae - 798; Bacteria - 22429; Metazoa - 974; Fungi - 991; Plants - 531; Viruses - 0; Other Eukaryotes - 9610 (source: NCBI BLink).	0	0	1e-62	protein_coding	1803.9	2527.13	1884.57	1047.87	1086.71	1155.83	1078.88	1067.08	NA	2071.86	1096.8	1072.98	yes	Pattern4	1
comp141532_c0	comp141532_c0_seq6	2007	2450	m.139869	GRMZM2G321053		AT4G38225	unknown protein; FUNCTIONS IN: molecular_function unknown; INVOLVED IN: biological_process unknown; LOCATED IN: chloroplast; EXPRESSED IN: 21 plant structures; EXPRESSED DURING: 13 growth stages; Has 30201 Blast hits to 17322 proteins in 780 species: Archae - 12; Bacteria - 1396; Metazoa - 17338; Fungi - 3422; Plants - 5037; Viruses - 0; Other Eukaryotes - 2996 (source: NCBI BLink).	0	0	1e-62	protein_coding	1019.68	1061.04	1327.17	887.003	810.337	888.359	1096.55	1032.14	1039.31	1135.96	861.9	1056	yes	Pattern3	0.994274
comp141532_c0	comp141532_c0_seq6	2008	2450	m.139869	GRMZM2G321053		AT4G38225	unknown protein; FUNCTIONS IN: molecular_function unknown; INVOLVED IN: biological_process unknown; LOCATED IN: chloroplast; EXPRESSED IN: 21 plant structures; EXPRESSED DURING: 13 growth stages; Has 30201 Blast hits to 17322 proteins in 780 species: Archae - 12; Bacteria - 1396; Metazoa - 17338; Fungi - 3422; Plants - 5037; Viruses - 0; Other Eukaryotes - 2996 (source: NCBI BLink).	0	0	1e-62	protein_coding	1803.9	2527.13	1884.57	1047.87	1086.71	1155.83	1078.88	1067.08	NA	2071.86	1096.8	1072.98	yes	Pattern4	1
comp141532_c0	comp141532_c0_seq7	2007	2830	m.136931	GRMZM2G032852	hypothetical protein LOC100383301 [Source:RefSeq peptide;Acc:NP_001169430]	AT2G17290	Calcium-dependent protein kise family protein	0	0	0	protein_coding	1019.68	1061.04	1327.17	887.003	810.337	888.359	1096.55	1032.14	1039.31	1135.96	861.9	1056	yes	Pattern3	0.994274
comp141532_c0	comp141532_c0_seq7	2008	2830	m.136931	GRMZM2G032852	hypothetical protein LOC100383301 [Source:RefSeq peptide;Acc:NP_001169430]	AT2G17290	Calcium-dependent protein kise family protein	0	0	0	protein_coding	1803.9	2527.13	1884.57	1047.87	1086.71	1155.83	1078.88	1067.08	NA	2071.86	1096.8	1072.98	yes	Pattern4	1
comp141532_c0	comp141532_c0_seq8	2007	1102	m.136933	GRMZM2G463464	hypothetical protein LOC100381559 [Source:RefSeq peptide;Acc:NP_001167855]	AT4G09570	calcium-dependent protein kise 4	0	0	4e-94	protein_coding	1019.68	1061.04	1327.17	887.003	810.337	888.359	1096.55	1032.14	1039.31	1135.96	861.9	1056	yes	Pattern3	0.994274
comp141532_c0	comp141532_c0_seq8	2008	1102	m.136933	GRMZM2G463464	hypothetical protein LOC100381559 [Source:RefSeq peptide;Acc:NP_001167855]	AT4G09570	calcium-dependent protein kise 4	0	0	4e-94	protein_coding	1803.9	2527.13	1884.57	1047.87	1086.71	1155.83	1078.88	1067.08	NA	2071.86	1096.8	1072.98	yes	Pattern4	1
comp141532_c0	comp141532_c0_seq9	2007	2822	m.139869	GRMZM2G321053		AT4G38225	unknown protein; FUNCTIONS IN: molecular_function unknown; INVOLVED IN: biological_process unknown; LOCATED IN: chloroplast; EXPRESSED IN: 21 plant structures; EXPRESSED DURING: 13 growth stages; Has 30201 Blast hits to 17322 proteins in 780 species: Archae - 12; Bacteria - 1396; Metazoa - 17338; Fungi - 3422; Plants - 5037; Viruses - 0; Other Eukaryotes - 2996 (source: NCBI BLink).	0	0	1e-62	protein_coding	1019.68	1061.04	1327.17	887.003	810.337	888.359	1096.55	1032.14	1039.31	1135.96	861.9	1056	yes	Pattern3	0.994274
comp141532_c0	comp141532_c0_seq9	2008	2822	m.139869	GRMZM2G321053		AT4G38225	unknown protein; FUNCTIONS IN: molecular_function unknown; INVOLVED IN: biological_process unknown; LOCATED IN: chloroplast; EXPRESSED IN: 21 plant structures; EXPRESSED DURING: 13 growth stages; Has 35333 Blast hits to 34131 proteins in 2444 species: Archae - 798; Bacteria - 22429; Metazoa - 974; Fungi - 991; Plants - 531; Viruses - 0; Other Eukaryotes - 9610 (source: NCBI BLink).	0	0	1e-62	protein_coding	1803.9	2527.13	1884.57	1047.87	1086.71	1155.83	1078.88	1067.08	NA	2071.86	1096.8	1072.98	yes	Pattern4	1
comp141568_c0	comp141568_c0_seq1	2007	2079	m.189764	GRMZM2G166658		AT5G58380	SOS3-interacting protein 1	0	0	1e-165	protein_coding	831.678	839.03	1210.72	1518.45	1600.96	1226.92	1106.61	732.017	852.746	960.477	1448.78	897.124	yes	Pattern3	0.999964
comp141568_c0	comp141568_c0_seq1	2008	2079	m.189764	GRMZM2G166658		AT5G58380	SOS3-interacting protein 1	0	0	1e-165	protein_coding	2778.51	2850.02	2922.46	4242.83	3967.28	3980.46	2779.28	3143.33	NA	2850.33	4063.52	2961.31	yes	Pattern3	1
comp141609_c0	comp141609_c0_seq1	2007	1178	m.137429	GRMZM2G300408	transposon protein [Source:RefSeq peptide;Acc:NP_001159062]	AT4G14870	secE/sec61-gamma protein transport protein	0	0	6e-15	protein_coding	265.131	329.598	399.73	214.676	235.399	258.156	295.096	300.005	273.423	331.486	236.077	289.508	yes	Pattern3	0.974355
comp141609_c0	comp141609_c0_seq1	2008	1178	m.137429	GRMZM2G300408	transposon protein [Source:RefSeq peptide;Acc:NP_001159062]	AT4G14870	secE/sec61-gamma protein transport protein	0	0	6e-15	protein_coding	444.267	844.825	637.816	226.867	227.58	272.315	319.494	381.535	NA	642.302	242.254	350.514	yes	Pattern4	0.999967
comp141609_c0	comp141609_c0_seq2	2007	213		GRMZM2G300408	transposon protein [Source:RefSeq peptide;Acc:NP_001159062]			2e-102				265.131	329.598	399.73	214.676	235.399	258.156	295.096	300.005	273.423	331.486	236.077	289.508	yes	Pattern3	0.974355
comp141609_c0	comp141609_c0_seq2	2008	213		GRMZM2G300408	transposon protein [Source:RefSeq peptide;Acc:NP_001159062]			2e-102	NA	NA		444.267	844.825	637.816	226.867	227.58	272.315	319.494	381.535	NA	642.302	242.254	350.514	yes	Pattern4	0.999967
comp141614_c0	comp141614_c0_seq1	2007	2456	m.137469	GRMZM2G092780	hypothetical protein LOC100382112 [Source:RefSeq peptide;Acc:NP_001168344]	AT3G26570	phosphate transporter 2;1	0	0	0	protein_coding	316.951	235.579	344.431	256.271	147.93	178.431	361.046	338.084	364.286	298.987	194.21	354.472	yes	Pattern3	0.954135
comp141614_c0	comp141614_c0_seq1	2008	2456	m.137469	GRMZM2G092780	hypothetical protein LOC100382112 [Source:RefSeq peptide;Acc:NP_001168344]	AT3G26570	phosphate transporter 2;1	0	0	0	protein_coding	942.023	981.649	712.276	580.717	551.157	543.752	619.261	510.391	NA	878.649	558.542	564.826	yes	Pattern4	1
comp141614_c0	comp141614_c0_seq2	2007	2378	m.137469	GRMZM2G092780	hypothetical protein LOC100382112 [Source:RefSeq peptide;Acc:NP_001168344]	AT3G26570	phosphate transporter 2;1	0	0	0	protein_coding	316.951	235.579	344.431	256.271	147.93	178.431	361.046	338.084	364.286	298.987	194.21	354.472	yes	Pattern3	0.954135
comp141614_c0	comp141614_c0_seq2	2008	2378	m.137469	GRMZM2G092780	hypothetical protein LOC100382112 [Source:RefSeq peptide;Acc:NP_001168344]	AT3G26570	phosphate transporter 2;1	0	0	0	protein_coding	942.023	981.649	712.276	580.717	551.157	543.752	619.261	510.391	NA	878.649	558.542	564.826	yes	Pattern4	1
comp141807_c0	comp141807_c0_seq1	2007	1494	m.138780	GRMZM2G076263	LOC100284221 [Source:RefSeq peptide;Acc:NP_001150588]	AT3G27160	Ribosomal protein S21 family protein	0	0	2e-13	protein_coding	1701.66	1888.88	2016.03	1044.94	1208.09	1433.54	1669.98	2051.46	1544.67	1868.85	1228.86	1755.37	yes	Pattern3	0.999994
comp141807_c0	comp141807_c0_seq1	2008	1494	m.138780	GRMZM2G076263	LOC100284221 [Source:RefSeq peptide;Acc:NP_001150588]	AT3G27160	Ribosomal protein S21 family protein	0	0	2e-13	protein_coding	7152.85	11567.5	8613.03	2818.71	5215.51	3722.81	6375.54	7545.25	NA	9111.13	3919.01	6960.4	yes	Pattern3	0.999997
comp141807_c0	comp141807_c0_seq2	2007	866	m.138787	GRMZM2G145962	ribosome-like protein [Source:RefSeq peptide;Acc:NP_001151834]	AT3G27160	Ribosomal protein S21 family protein	6e-129	0	5e-13	protein_coding	1701.66	1888.88	2016.03	1044.94	1208.09	1433.54	1669.98	2051.46	1544.67	1868.85	1228.86	1755.37	yes	Pattern3	0.999994
comp141807_c0	comp141807_c0_seq2	2008	866	m.138787	GRMZM2G145962	ribosome-like protein [Source:RefSeq peptide;Acc:NP_001151834]	AT3G27160	Ribosomal protein S21 family protein	6e-129	0	5e-13	protein_coding	7152.85	11567.5	8613.03	2818.71	5215.51	3722.81	6375.54	7545.25	NA	9111.13	3919.01	6960.4	yes	Pattern3	0.999997
comp141807_c0	comp141807_c0_seq3	2007	917	m.138787	GRMZM2G145962	ribosome-like protein [Source:RefSeq peptide;Acc:NP_001151834]	AT3G27160	Ribosomal protein S21 family protein	0	0	5e-13	protein_coding	1701.66	1888.88	2016.03	1044.94	1208.09	1433.54	1669.98	2051.46	1544.67	1868.85	1228.86	1755.37	yes	Pattern3	0.999994
comp141807_c0	comp141807_c0_seq3	2008	917	m.138787	GRMZM2G145962	ribosome-like protein [Source:RefSeq peptide;Acc:NP_001151834]	AT3G27160	Ribosomal protein S21 family protein	0	0	5e-13	protein_coding	7152.85	11567.5	8613.03	2818.71	5215.51	3722.81	6375.54	7545.25	NA	9111.13	3919.01	6960.4	yes	Pattern3	0.999997
comp141819_c0	comp141819_c0_seq1	2007	1023	m.138841	GRMZM2G395354	LOC100283272 [Source:RefSeq peptide;Acc:NP_001149646]	AT3G07560	peroxin 13	0	9e-154	1e-14	protein_coding	141.001	140.788	180.116	116.315	120.094	83.521	158.726	165.04	187.561	153.968	106.643	170.442	yes	Pattern3	0.999688
comp141819_c0	comp141819_c0_seq1	2008	1023	m.138841	GRMZM2G395354	LOC100283272 [Source:RefSeq peptide;Acc:NP_001149646]	AT3G07560	peroxin 13	0	9e-154	1e-14	protein_coding	173.843	167.747	236.241	30.5044	23.4015	32.0739	17.0366	18.9258	NA	192.611	28.6599	17.9812	yes	Pattern4	1
comp141848_c0	comp141848_c0_seq1	2007	818	m.138971	GRMZM2G136901	hypothetical protein LOC100276927 [Source:RefSeq peptide;Acc:NP_001144092]	AT2G28370	Uncharacterised protein family (UPF0497)	0	0	4e-19	protein_coding	251.874	302.051	283.808	239.244	196.436	191.719	291.743	277.062	267.588	279.244	209.133	278.798	yes	Pattern3	0.993475
comp141848_c0	comp141848_c0_seq1	2008	818	m.138971	GRMZM2G136901	hypothetical protein LOC100276927 [Source:RefSeq peptide;Acc:NP_001144092]	AT2G28370	Uncharacterised protein family (UPF0497)	0	0	4e-19	protein_coding	333.096	462.302	399.656	263.195	259.711	270.902	221.547	182.515	NA	398.351	264.603	202.031	yes	Pattern5	1
comp141848_c0	comp141848_c0_seq2	2007	1136	m.138970	GRMZM2G136901	hypothetical protein LOC100276927 [Source:RefSeq peptide;Acc:NP_001144092]	AT2G28370	Uncharacterised protein family (UPF0497)	0	0	3e-39	protein_coding	251.874	302.051	283.808	239.244	196.436	191.719	291.743	277.062	267.588	279.244	209.133	278.798	yes	Pattern3	0.993475
comp141848_c0	comp141848_c0_seq2	2008	1136	m.138970	GRMZM2G136901	hypothetical protein LOC100276927 [Source:RefSeq peptide;Acc:NP_001144092]	AT2G28370	Uncharacterised protein family (UPF0497)	0	0	3e-39	protein_coding	333.096	462.302	399.656	263.195	259.711	270.902	221.547	182.515	NA	398.351	264.603	202.031	yes	Pattern5	1
comp141848_c0	comp141848_c0_seq3	2007	1549	m.138971	GRMZM2G136901	hypothetical protein LOC100276927 [Source:RefSeq peptide;Acc:NP_001144092]	AT2G28370	Uncharacterised protein family (UPF0497)	0	0	4e-19	protein_coding	251.874	302.051	283.808	239.244	196.436	191.719	291.743	277.062	267.588	279.244	209.133	278.798	yes	Pattern3	0.993475
comp141848_c0	comp141848_c0_seq3	2008	1549	m.138971	GRMZM2G136901	hypothetical protein LOC100276927 [Source:RefSeq peptide;Acc:NP_001144092]	AT2G28370	Uncharacterised protein family (UPF0497)	0	0	4e-19	protein_coding	333.096	462.302	399.656	263.195	259.711	270.902	221.547	182.515	NA	398.351	264.603	202.031	yes	Pattern5	1
comp141873_c0	comp141873_c0_seq1	2007	1750	m.139259	GRMZM2G075227	senescence-associated protein [Source:RefSeq peptide;Acc:NP_001150485]	AT1G23150	unknown protein; BEST Arabidopsis thalia protein match is: unknown protein (TAIR:AT1G70780.1); Has 124 Blast hits to 124 proteins in 17 species: Archae - 0; Bacteria - 0; Metazoa - 0; Fungi - 0; Plants - 124; Viruses - 0; Other Eukaryotes - 0 (source: NCBI BLink).	0	0	2e-18	protein_coding	358.023	413.411	259.114	618.926	496.28	442.281	345.452	360.882	318.437	343.516	519.163	341.591	yes	Pattern3	0.990096
comp141873_c0	comp141873_c0_seq1	2008	1750	m.139259	GRMZM2G075227	senescence-associated protein [Source:RefSeq peptide;Acc:NP_001150485]	AT1G23150	unknown protein; BEST Arabidopsis thalia protein match is: unknown protein (TAIR:AT1G70780.1); Has 124 Blast hits to 124 proteins in 17 species: Archae - 0; Bacteria - 0; Metazoa - 0; Fungi - 0; Plants - 124; Viruses - 0; Other Eukaryotes - 0 (source: NCBI BLink).	0	0	2e-18	protein_coding	887.047	964.545	692.95	1044.96	832.358	980.434	421.419	472.736	NA	848.181	952.583	447.077	yes	Pattern2	1
comp141873_c0	comp141873_c0_seq2	2007	1765	m.139264	GRMZM2G075227	senescence-associated protein [Source:RefSeq peptide;Acc:NP_001150485]	AT1G23150	unknown protein; BEST Arabidopsis thalia protein match is: unknown protein (TAIR:AT1G70780.1); Has 124 Blast hits to 124 proteins in 17 species: Archae - 0; Bacteria - 0; Metazoa - 0; Fungi - 0; Plants - 124; Viruses - 0; Other Eukaryotes - 0 (source: NCBI BLink).	0	0	2e-18	protein_coding	358.023	413.411	259.114	618.926	496.28	442.281	345.452	360.882	318.437	343.516	519.163	341.591	yes	Pattern3	0.990096
comp141873_c0	comp141873_c0_seq2	2008	1765	m.139264	GRMZM2G075227	senescence-associated protein [Source:RefSeq peptide;Acc:NP_001150485]	AT1G23150	unknown protein; BEST Arabidopsis thalia protein match is: unknown protein (TAIR:AT1G70780.1); Has 124 Blast hits to 124 proteins in 17 species: Archae - 0; Bacteria - 0; Metazoa - 0; Fungi - 0; Plants - 124; Viruses - 0; Other Eukaryotes - 0 (source: NCBI BLink).	0	0	2e-18	protein_coding	887.047	964.545	692.95	1044.96	832.358	980.434	421.419	472.736	NA	848.181	952.583	447.077	yes	Pattern2	1
comp141946_c0	comp141946_c0_seq1	2007	802	m.139707	GRMZM2G105317	repressor protein [Source:RefSeq peptide;Acc:NP_001159016]	AT3G12480	nuclear factor Y, subunit C11	0	0	3e-10	protein_coding	233.797	215.658	254.374	270.455	312.577	303.883	248.149	240.292	205.067	234.609	295.639	231.169	yes	Pattern3	0.989389
comp141946_c0	comp141946_c0_seq1	2008	802	m.139707	GRMZM2G105317	repressor protein [Source:RefSeq peptide;Acc:NP_001159016]	AT3G12480	nuclear factor Y, subunit C11	0	0	3e-10	protein_coding	231.791	126.809	245.122	429.97	352.156	374.089	304.574	287.265	NA	201.241	385.405	295.919	yes	Pattern4	1
comp141946_c0	comp141946_c0_seq2	2007	587	m.139708	GRMZM2G091433	LOC541965 [Source:RefSeq peptide;Acc:NP_001105089]	AT3G12480	nuclear factor Y, subunit C11	0	0	1e-13	protein_coding	233.797	215.658	254.374	270.455	312.577	303.883	248.149	240.292	205.067	234.609	295.639	231.169	yes	Pattern3	0.989389
comp141946_c0	comp141946_c0_seq2	2008	587	m.139708	GRMZM2G091433	LOC541965 [Source:RefSeq peptide;Acc:NP_001105089]	AT3G12480	nuclear factor Y, subunit C11	0	0	1e-13	protein_coding	231.791	126.809	245.122	429.97	352.156	374.089	304.574	287.265	NA	201.241	385.405	295.919	yes	Pattern4	1
comp141982_c0	comp141982_c0_seq1	2007	1909	m.139994	GRMZM2G110412		AT1G24030	Protein kise superfamily protein	2e-81	0	1e-125	protein_coding	57.8105	77.3112	94.5448	105.913	139.547	123.364	57.0072	81.2374	36.6787	76.5555	122.941	58.3078	yes	Pattern3	0.9977
comp141982_c0	comp141982_c0_seq1	2008	1909	m.139994	GRMZM2G110412		AT1G24030	Protein kise superfamily protein	2e-81	0	1e-125	protein_coding	752.192	791.106	488.469	262.003	307.757	287.019	335.981	428.804	NA	677.256	285.593	382.392	yes	Pattern4	1
comp141982_c0	comp141982_c0_seq2	2007	1892	m.139994	GRMZM2G110412		AT1G24030	Protein kise superfamily protein	2e-81	0	1e-125	protein_coding	57.8105	77.3112	94.5448	105.913	139.547	123.364	57.0072	81.2374	36.6787	76.5555	122.941	58.3078	yes	Pattern3	0.9977
comp141982_c0	comp141982_c0_seq2	2008	1892	m.139994	GRMZM2G110412		AT1G24030	Protein kise superfamily protein	2e-81	0	1e-125	protein_coding	752.192	791.106	488.469	262.003	307.757	287.019	335.981	428.804	NA	677.256	285.593	382.392	yes	Pattern4	1
comp141982_c0	comp141982_c0_seq3	2007	1229	m.139998	GRMZM2G063897	protein kinase [Source:RefSeq peptide;Acc:NP_001152055]	AT2G28250	Protein kise superfamily protein	0	0	2e-55	protein_coding	57.8105	77.3112	94.5448	105.913	139.547	123.364	57.0072	81.2374	36.6787	76.5555	122.941	58.3078	yes	Pattern3	0.9977
comp141982_c0	comp141982_c0_seq3	2008	1229	m.139998	GRMZM2G063897	protein kinase [Source:RefSeq peptide;Acc:NP_001152055]	AT2G28250	Protein kise superfamily protein	0	0	2e-55	protein_coding	752.192	791.106	488.469	262.003	307.757	287.019	335.981	428.804	NA	677.256	285.593	382.392	yes	Pattern4	1
comp141982_c0	comp141982_c0_seq4	2007	1816	m.140004	GRMZM2G110412		AT1G24030	Protein kise superfamily protein	0	0	2e-131	protein_coding	57.8105	77.3112	94.5448	105.913	139.547	123.364	57.0072	81.2374	36.6787	76.5555	122.941	58.3078	yes	Pattern3	0.9977
comp141982_c0	comp141982_c0_seq4	2008	1816	m.140004	GRMZM2G110412		AT1G24030	Protein kise superfamily protein	0	0	2e-131	protein_coding	752.192	791.106	488.469	262.003	307.757	287.019	335.981	428.804	NA	677.256	285.593	382.392	yes	Pattern4	1
comp141982_c0	comp141982_c0_seq5	2007	1833	m.140004	GRMZM2G110412		AT1G24030	Protein kise superfamily protein	0	0	2e-131	protein_coding	57.8105	77.3112	94.5448	105.913	139.547	123.364	57.0072	81.2374	36.6787	76.5555	122.941	58.3078	yes	Pattern3	0.9977
comp141982_c0	comp141982_c0_seq5	2008	1833	m.140004	GRMZM2G110412		AT1G24030	Protein kise superfamily protein	0	0	2e-131	protein_coding	752.192	791.106	488.469	262.003	307.757	287.019	335.981	428.804	NA	677.256	285.593	382.392	yes	Pattern4	1
comp142010_c0	comp142010_c0_seq1	2007	1674	m.140187	GRMZM2G092018	hypothetical protein LOC100194310 [Source:RefSeq peptide;Acc:NP_001132820]	AT2G01220	Nucleotidylyl transferase superfamily protein	0	0	3e-141	protein_coding	98.8214	103.353	86.8978	121.989	143.158	157.551	102.837	94.9195	95.0311	96.3574	140.899	97.5957	yes	Pattern3	0.99779
comp142010_c0	comp142010_c0_seq1	2008	1674	m.140187	GRMZM2G092018	hypothetical protein LOC100194310 [Source:RefSeq peptide;Acc:NP_001132820]	AT2G01220	Nucleotidylyl transferase superfamily protein	0	0	3e-141	protein_coding	193.858	167.747	186.506	95.0897	92.7452	81.5667	126.123	139.026	NA	182.704	89.8006	132.575	yes	Pattern3	0.999779
comp142010_c0	comp142010_c0_seq2	2007	2200	m.140187	GRMZM2G092018	hypothetical protein LOC100194310 [Source:RefSeq peptide;Acc:NP_001132820]	AT2G01220	Nucleotidylyl transferase superfamily protein	6e-28	0	3e-141	protein_coding	98.8214	103.353	86.8978	121.989	143.158	157.551	102.837	94.9195	95.0311	96.3574	140.899	97.5957	yes	Pattern3	0.99779
comp142010_c0	comp142010_c0_seq2	2008	2200	m.140187	GRMZM2G092018	hypothetical protein LOC100194310 [Source:RefSeq peptide;Acc:NP_001132820]	AT2G01220	Nucleotidylyl transferase superfamily protein	6e-28	0	3e-141	protein_coding	193.858	167.747	186.506	95.0897	92.7452	81.5667	126.123	139.026	NA	182.704	89.8006	132.575	yes	Pattern3	0.999779
comp142010_c0	comp142010_c0_seq3	2007	1698	m.140187	GRMZM2G092018	hypothetical protein LOC100194310 [Source:RefSeq peptide;Acc:NP_001132820]	AT2G01220	Nucleotidylyl transferase superfamily protein	0	0	3e-141	protein_coding	98.8214	103.353	86.8978	121.989	143.158	157.551	102.837	94.9195	95.0311	96.3574	140.899	97.5957	yes	Pattern3	0.99779
comp142010_c0	comp142010_c0_seq3	2008	1698	m.140187	GRMZM2G092018	hypothetical protein LOC100194310 [Source:RefSeq peptide;Acc:NP_001132820]	AT2G01220	Nucleotidylyl transferase superfamily protein	0	0	3e-141	protein_coding	193.858	167.747	186.506	95.0897	92.7452	81.5667	126.123	139.026	NA	182.704	89.8006	132.575	yes	Pattern3	0.999779
comp142010_c0	comp142010_c0_seq4	2007	2302	m.140187	GRMZM2G092018	hypothetical protein LOC100194310 [Source:RefSeq peptide;Acc:NP_001132820]	AT2G01220	Nucleotidylyl transferase superfamily protein	6e-28	0	3e-141	protein_coding	98.8214	103.353	86.8978	121.989	143.158	157.551	102.837	94.9195	95.0311	96.3574	140.899	97.5957	yes	Pattern3	0.99779
comp142010_c0	comp142010_c0_seq4	2008	2302	m.140187	GRMZM2G092018	hypothetical protein LOC100194310 [Source:RefSeq peptide;Acc:NP_001132820]	AT2G01220	Nucleotidylyl transferase superfamily protein	6e-28	0	3e-141	protein_coding	193.858	167.747	186.506	95.0897	92.7452	81.5667	126.123	139.026	NA	182.704	89.8006	132.575	yes	Pattern3	0.999779
comp142010_c0	comp142010_c0_seq5	2007	2176	m.140187	GRMZM2G092018	hypothetical protein LOC100194310 [Source:RefSeq peptide;Acc:NP_001132820]	AT2G01220	Nucleotidylyl transferase superfamily protein	6e-28	0	3e-141	protein_coding	98.8214	103.353	86.8978	121.989	143.158	157.551	102.837	94.9195	95.0311	96.3574	140.899	97.5957	yes	Pattern3	0.99779
comp142010_c0	comp142010_c0_seq5	2008	2176	m.140187	GRMZM2G092018	hypothetical protein LOC100194310 [Source:RefSeq peptide;Acc:NP_001132820]	AT2G01220	Nucleotidylyl transferase superfamily protein	6e-28	0	3e-141	protein_coding	193.858	167.747	186.506	95.0897	92.7452	81.5667	126.123	139.026	NA	182.704	89.8006	132.575	yes	Pattern3	0.999779
comp142010_c0	comp142010_c0_seq6	2007	2326	m.140187	GRMZM2G092018	hypothetical protein LOC100194310 [Source:RefSeq peptide;Acc:NP_001132820]	AT2G01220	Nucleotidylyl transferase superfamily protein	6e-28	0	3e-141	protein_coding	98.8214	103.353	86.8978	121.989	143.158	157.551	102.837	94.9195	95.0311	96.3574	140.899	97.5957	yes	Pattern3	0.99779
comp142010_c0	comp142010_c0_seq6	2008	2326	m.140187	GRMZM2G092018	hypothetical protein LOC100194310 [Source:RefSeq peptide;Acc:NP_001132820]	AT2G01220	Nucleotidylyl transferase superfamily protein	6e-28	0	3e-141	protein_coding	193.858	167.747	186.506	95.0897	92.7452	81.5667	126.123	139.026	NA	182.704	89.8006	132.575	yes	Pattern3	0.999779
comp142098_c0	comp142098_c0_seq1	2007	1430	m.140897	GRMZM2G481843	hypothetical protein LOC100191179 [Source:RefSeq peptide;Acc:NP_001130086]	AT3G55360	3-oxo-5-alpha-steroid 4-dehydrogese family protein	0	0	2e-157	protein_coding	415.773	467.09	518.29	354.438	368.83	363.145	395.719	454.16	418.02	467.051	362.138	422.633	yes	Pattern3	0.999111
comp142098_c0	comp142098_c0_seq1	2008	1430	m.140897	GRMZM2G481843	hypothetical protein LOC100191179 [Source:RefSeq peptide;Acc:NP_001130086]	AT3G55360	3-oxo-5-alpha-steroid 4-dehydrogese family protein	0	0	2e-157	protein_coding	573.55	867.751	577.299	507.977	299.561	334.897	326.727	279.431	NA	672.866	380.811	303.079	yes	Pattern4	0.996978
comp142098_c0	comp142098_c0_seq2	2007	1447	m.140897	GRMZM2G481843	hypothetical protein LOC100191179 [Source:RefSeq peptide;Acc:NP_001130086]	AT3G55360	3-oxo-5-alpha-steroid 4-dehydrogese family protein	0	0	2e-157	protein_coding	415.773	467.09	518.29	354.438	368.83	363.145	395.719	454.16	418.02	467.051	362.138	422.633	yes	Pattern3	0.999111
comp142098_c0	comp142098_c0_seq2	2008	1447	m.140897	GRMZM2G481843	hypothetical protein LOC100191179 [Source:RefSeq peptide;Acc:NP_001130086]	AT3G55360	3-oxo-5-alpha-steroid 4-dehydrogese family protein	0	0	2e-157	protein_coding	573.55	867.751	577.299	507.977	299.561	334.897	326.727	279.431	NA	672.866	380.811	303.079	yes	Pattern4	0.996978
comp142155_c0	comp142155_c0_seq1	2007	2121	m.141338	GRMZM2G090087	Putative aldehyde dehydrogenase MIS1Putative uncharacterized protein ; [Source:UniProtKB/TrEMBL;Acc:Q8W0Q2]	AT5G62530	aldehyde dehydrogese 12A1	0	0	0	protein_coding	259.105	298.665	208.555	421.759	657.731	466.958	259.327	292.455	209.235	255.442	515.483	253.672	yes	Pattern3	0.991972
comp142155_c0	comp142155_c0_seq1	2008	2121	m.141338	GRMZM2G090087	Putative aldehyde dehydrogenase MIS1Putative uncharacterized protein ; [Source:UniProtKB/TrEMBL;Acc:Q8W0Q2]	AT5G62530	aldehyde dehydrogese 12A1	0	0	0	protein_coding	228.82	222.664	298.41	99.6617	73.1552	104.716	118.826	87.3443	NA	249.964	92.5111	103.085	yes	Pattern4	1
comp142155_c0	comp142155_c0_seq2	2007	686	m.141337	GRMZM2G090087	Putative aldehyde dehydrogenase MIS1Putative uncharacterized protein ; [Source:UniProtKB/TrEMBL;Acc:Q8W0Q2]			1e-65	2e-163			259.105	298.665	208.555	421.759	657.731	466.958	259.327	292.455	209.235	255.442	515.483	253.672	yes	Pattern3	0.991972
comp142155_c0	comp142155_c0_seq2	2008	686	m.141337	GRMZM2G090087	Putative aldehyde dehydrogenase MIS1Putative uncharacterized protein ; [Source:UniProtKB/TrEMBL;Acc:Q8W0Q2]			1e-65	2e-163	NA		228.82	222.664	298.41	99.6617	73.1552	104.716	118.826	87.3443	NA	249.964	92.5111	103.085	yes	Pattern4	1
comp142155_c0	comp142155_c0_seq3	2007	2132	m.141338	GRMZM2G090087	Putative aldehyde dehydrogenase MIS1Putative uncharacterized protein ; [Source:UniProtKB/TrEMBL;Acc:Q8W0Q2]	AT5G62530	aldehyde dehydrogese 12A1	0	0	0	protein_coding	259.105	298.665	208.555	421.759	657.731	466.958	259.327	292.455	209.235	255.442	515.483	253.672	yes	Pattern3	0.991972
comp142155_c0	comp142155_c0_seq3	2008	2132	m.141338	GRMZM2G090087	Putative aldehyde dehydrogenase MIS1Putative uncharacterized protein ; [Source:UniProtKB/TrEMBL;Acc:Q8W0Q2]	AT5G62530	aldehyde dehydrogese 12A1	0	0	0	protein_coding	228.82	222.664	298.41	99.6617	73.1552	104.716	118.826	87.3443	NA	249.964	92.5111	103.085	yes	Pattern4	1
comp142155_c0	comp142155_c0_seq4	2007	1268	m.141340	GRMZM2G090087	Putative aldehyde dehydrogenase MIS1Putative uncharacterized protein ; [Source:UniProtKB/TrEMBL;Acc:Q8W0Q2]	AT5G62530	aldehyde dehydrogese 12A1	0	0	2e-151	protein_coding	259.105	298.665	208.555	421.759	657.731	466.958	259.327	292.455	209.235	255.442	515.483	253.672	yes	Pattern3	0.991972
comp142155_c0	comp142155_c0_seq4	2008	1268	m.141340	GRMZM2G090087	Putative aldehyde dehydrogenase MIS1Putative uncharacterized protein ; [Source:UniProtKB/TrEMBL;Acc:Q8W0Q2]	AT5G62530	aldehyde dehydrogese 12A1	0	0	2e-151	protein_coding	228.82	222.664	298.41	99.6617	73.1552	104.716	118.826	87.3443	NA	249.964	92.5111	103.085	yes	Pattern4	1
comp142157_c1	comp142157_c1_seq1	2007	2034	m.141351	GRMZM2G016236	hypothetical protein LOC100191774 [Source:RefSeq peptide;Acc:NP_001130671]	AT1G06690	D(P)-linked oxidoreductase superfamily protein	0	0	1e-151	protein_coding	4035.93	4053.59	4438.47	2934.57	2305.65	2837.99	3864.31	3930.37	3604.21	4176	2692.73	3799.63	yes	Pattern3	1
comp142157_c1	comp142157_c1_seq1	2008	2034	m.141351	GRMZM2G016236	hypothetical protein LOC100191774 [Source:RefSeq peptide;Acc:NP_001130671]	AT1G06690	D(P)-linked oxidoreductase superfamily protein	0	0	1e-151	protein_coding	3381.77	3466.39	2871.64	1682.64	2659.09	2021.48	2458.73	2345.23	NA	3239.94	2121.07	2401.98	yes	Pattern4	0.999881
comp142168_c0	comp142168_c0_seq1	2007	3194	m.141427	GRMZM2G158729	hypothetical protein LOC100279496 [Source:RefSeq peptide;Acc:NP_001145969]	AT5G12960	Putative glycosyl hydrolase of unknown function (DUF1680)	0	0	0	protein_coding	269.927	286.458	382.35	387.73	410.386	354.964	258.209	271.932	286.719	312.912	384.36	272.286	yes	Pattern3	0.999933
comp142168_c0	comp142168_c0_seq1	2008	3194	m.141427	GRMZM2G158729	hypothetical protein LOC100279496 [Source:RefSeq peptide;Acc:NP_001145969]	AT5G12960	Putative glycosyl hydrolase of unknown function (DUF1680)	0	0	0	protein_coding	251.107	247.626	291.305	141.577	113.783	152.545	154.722	127.082	NA	263.346	135.968	140.902	yes	Pattern4	1
comp142168_c0	comp142168_c0_seq2	2007	3272	m.141431	GRMZM2G058685	Putative uncharacterized protein [Source:UniProtKB/TrEMBL;Acc:B6TVP1]	AT5G12950	Putative glycosyl hydrolase of unknown function (DUF1680)	0	0	0	protein_coding	269.927	286.458	382.35	387.73	410.386	354.964	258.209	271.932	286.719	312.912	384.36	272.286	yes	Pattern3	0.999933
comp142168_c0	comp142168_c0_seq2	2008	3272	m.141431	GRMZM2G058685	Putative uncharacterized protein [Source:UniProtKB/TrEMBL;Acc:B6TVP1]	AT5G12950	Putative glycosyl hydrolase of unknown function (DUF1680)	0	0	0	protein_coding	251.107	247.626	291.305	141.577	113.783	152.545	154.722	127.082	NA	263.346	135.968	140.902	yes	Pattern4	1
comp142168_c0	comp142168_c0_seq3	2007	213	m.141432	GRMZM2G158729	hypothetical protein LOC100279496 [Source:RefSeq peptide;Acc:NP_001145969]	AT5G12960	Putative glycosyl hydrolase of unknown function (DUF1680)	3e-36	4e-36	8e-21	protein_coding	269.927	286.458	382.35	387.73	410.386	354.964	258.209	271.932	286.719	312.912	384.36	272.286	yes	Pattern3	0.999933
comp142168_c0	comp142168_c0_seq3	2008	213	m.141432	GRMZM2G158729	hypothetical protein LOC100279496 [Source:RefSeq peptide;Acc:NP_001145969]	AT5G12960	Putative glycosyl hydrolase of unknown function (DUF1680)	3e-36	4e-36	8e-21	protein_coding	251.107	247.626	291.305	141.577	113.783	152.545	154.722	127.082	NA	263.346	135.968	140.902	yes	Pattern4	1
comp142180_c0	comp142180_c0_seq1	2007	2845	m.141526	GRMZM2G112456	oligopeptide transporter 4 [Source:RefSeq peptide;Acc:NP_001152089]	AT5G64410	oligopeptide transporter 4	0	0	0	protein_coding	30.1285	26.8555	26.8593	137.119	316.538	102.503	24.5913	18.8129	12.5041	27.9478	185.387	18.6361	yes	Pattern3	0.984818
comp142180_c0	comp142180_c0_seq1	2008	2845	m.141526	GRMZM2G112456	oligopeptide transporter 4 [Source:RefSeq peptide;Acc:NP_001152089]	AT5G64410	oligopeptide transporter 4	0	0	0	protein_coding	83.2071	139.789	269.99	47.4564	42.9232	70.3083	37.2402	48.9227	NA	164.329	53.5626	43.0814	yes	Pattern4	0.986857
comp142180_c0	comp142180_c0_seq2	2007	2721	m.141518	GRMZM2G112456	oligopeptide transporter 4 [Source:RefSeq peptide;Acc:NP_001152089]	AT5G64410	oligopeptide transporter 4	0	0	0	protein_coding	30.1285	26.8555	26.8593	137.119	316.538	102.503	24.5913	18.8129	12.5041	27.9478	185.387	18.6361	yes	Pattern3	0.984818
comp142180_c0	comp142180_c0_seq2	2008	2721	m.141518	GRMZM2G112456	oligopeptide transporter 4 [Source:RefSeq peptide;Acc:NP_001152089]	AT5G64410	oligopeptide transporter 4	0	0	0	protein_coding	83.2071	139.789	269.99	47.4564	42.9232	70.3083	37.2402	48.9227	NA	164.329	53.5626	43.0814	yes	Pattern4	0.986857
comp142180_c0	comp142180_c0_seq3	2007	2833	m.141526	GRMZM2G112456	oligopeptide transporter 4 [Source:RefSeq peptide;Acc:NP_001152089]	AT5G64410	oligopeptide transporter 4	0	0	0	protein_coding	30.1285	26.8555	26.8593	137.119	316.538	102.503	24.5913	18.8129	12.5041	27.9478	185.387	18.6361	yes	Pattern3	0.984818
comp142180_c0	comp142180_c0_seq3	2008	2833	m.141526	GRMZM2G112456	oligopeptide transporter 4 [Source:RefSeq peptide;Acc:NP_001152089]	AT5G64410	oligopeptide transporter 4	0	0	0	protein_coding	83.2071	139.789	269.99	47.4564	42.9232	70.3083	37.2402	48.9227	NA	164.329	53.5626	43.0814	yes	Pattern4	0.986857
comp142180_c0	comp142180_c0_seq4	2007	2709	m.141526	GRMZM2G112456	oligopeptide transporter 4 [Source:RefSeq peptide;Acc:NP_001152089]	AT5G64410	oligopeptide transporter 4	0	0	0	protein_coding	30.1285	26.8555	26.8593	137.119	316.538	102.503	24.5913	18.8129	12.5041	27.9478	185.387	18.6361	yes	Pattern3	0.984818
comp142180_c0	comp142180_c0_seq4	2008	2709	m.141526	GRMZM2G112456	oligopeptide transporter 4 [Source:RefSeq peptide;Acc:NP_001152089]	AT5G64410	oligopeptide transporter 4	0	0	0	protein_coding	83.2071	139.789	269.99	47.4564	42.9232	70.3083	37.2402	48.9227	NA	164.329	53.5626	43.0814	yes	Pattern4	0.986857
comp142244_c0	comp142244_c0_seq1	2007	644	m.141991	GRMZM2G102138				5e-64	0			34.467	46.3867	4.73988	17.4945	21.4737	5.69461	44.7115	65.8194	48.3491	28.5312	14.8876	52.96	yes	Pattern3	0.966807
comp142244_c0	comp142244_c0_seq1	2008	644	m.141991	GRMZM2G102138				5e-64	0	NA		19.3159	38.8913	23.0912	15.2751	3.04643	5.19619	15.2144	13.2037	NA	27.0995	7.83925	14.209	yes	Pattern4	0.994093
comp142244_c0	comp142244_c0_seq2	2007	307	m.141993	GRMZM2G102138				1e-57	2e-160			34.467	46.3867	4.73988	17.4945	21.4737	5.69461	44.7115	65.8194	48.3491	28.5312	14.8876	52.96	yes	Pattern3	0.966807
comp142244_c0	comp142244_c0_seq2	2008	307	m.141993	GRMZM2G102138				1e-57	2e-160	NA		19.3159	38.8913	23.0912	15.2751	3.04643	5.19619	15.2144	13.2037	NA	27.0995	7.83925	14.209	yes	Pattern4	0.994093
comp142244_c0	comp142244_c0_seq3	2007	686	m.141994	GRMZM2G102138				4e-65	0			34.467	46.3867	4.73988	17.4945	21.4737	5.69461	44.7115	65.8194	48.3491	28.5312	14.8876	52.96	yes	Pattern3	0.966807
comp142244_c0	comp142244_c0_seq3	2008	686	m.141994	GRMZM2G102138				4e-65	0	NA		19.3159	38.8913	23.0912	15.2751	3.04643	5.19619	15.2144	13.2037	NA	27.0995	7.83925	14.209	yes	Pattern4	0.994093
comp142327_c0	comp142327_c0_seq1	2007	1479	m.142436	AC195587.4_FG004		AT5G25770	alpha/beta-Hydrolases superfamily protein	5e-72	0	3e-99	protein_coding	74.7186	84.6354	109.017	133.809	162.246	157.551	96.1298	74.3964	73.3573	89.4571	151.202	81.2945	yes	Pattern3	1
comp142327_c0	comp142327_c0_seq1	2008	1479	m.142436	AC195587.4_FG004		AT5G25770	alpha/beta-Hydrolases superfamily protein	5e-72	0	3e-99	protein_coding	23.7735	14.9774	17.7625	56.6988	21.4343	36.6743	14.6812	6.92561	NA	18.8378	38.2691	10.8034	yes	Pattern3	0.993714
comp142327_c0	comp142327_c0_seq2	2007	1484	m.142438	AC195587.4_FG004		AT5G25770	alpha/beta-Hydrolases superfamily protein	5e-72	0	2e-109	protein_coding	74.7186	84.6354	109.017	133.809	162.246	157.551	96.1298	74.3964	73.3573	89.4571	151.202	81.2945	yes	Pattern3	1
comp142327_c0	comp142327_c0_seq2	2008	1484	m.142438	AC195587.4_FG004		AT5G25770	alpha/beta-Hydrolases superfamily protein	5e-72	0	2e-109	protein_coding	23.7735	14.9774	17.7625	56.6988	21.4343	36.6743	14.6812	6.92561	NA	18.8378	38.2691	10.8034	yes	Pattern3	0.993714
comp142327_c0	comp142327_c0_seq3	2007	756	m.147095	GRMZM2G700972		AT5G25770	alpha/beta-Hydrolases superfamily protein	0	2e-40	2e-114	protein_coding	74.7186	84.6354	109.017	133.809	162.246	157.551	96.1298	74.3964	73.3573	89.4571	151.202	81.2945	yes	Pattern3	1
comp142327_c0	comp142327_c0_seq3	2008	756	m.147095	GRMZM2G700972		AT5G25770	alpha/beta-Hydrolases superfamily protein	0	2e-40	2e-114	protein_coding	23.7735	14.9774	17.7625	56.6988	21.4343	36.6743	14.6812	6.92561	NA	18.8378	38.2691	10.8034	yes	Pattern3	0.993714
comp142327_c0	comp142327_c0_seq4	2007	644	m.142440	AC195587.4_FG004		AT5G25770	alpha/beta-Hydrolases superfamily protein	2e-72	0	9e-28	protein_coding	74.7186	84.6354	109.017	133.809	162.246	157.551	96.1298	74.3964	73.3573	89.4571	151.202	81.2945	yes	Pattern3	1
comp142327_c0	comp142327_c0_seq4	2008	644	m.142440	AC195587.4_FG004		AT5G25770	alpha/beta-Hydrolases superfamily protein	2e-72	0	9e-28	protein_coding	23.7735	14.9774	17.7625	56.6988	21.4343	36.6743	14.6812	6.92561	NA	18.8378	38.2691	10.8034	yes	Pattern3	0.993714
comp142348_c0	comp142348_c0_seq1	2007	227		GRMZM2G175406	hypothetical protein LOC100382423 [Source:RefSeq peptide;Acc:NP_001168637]			4e-115				1951.63	2724.05	2168.23	1282.52	1290.34	1771.35	1926.87	2078.76	2332.25	2281.3	1448.07	2112.63	yes	Pattern3	0.999961
comp142348_c0	comp142348_c0_seq1	2008	227		GRMZM2G175406	hypothetical protein LOC100382423 [Source:RefSeq peptide;Acc:NP_001168637]			4e-115	NA	NA		1029.91	2116.18	1509.51	405.708	541.335	544.955	571.151	409.406	NA	1551.87	497.333	490.279	yes	Pattern4	0.999999
comp142348_c0	comp142348_c0_seq2	2007	1197	m.142564	AC234165.1_FG002	lipoprotein [Source:RefSeq peptide;Acc:NP_001147089]			0	0			1951.63	2724.05	2168.23	1282.52	1290.34	1771.35	1926.87	2078.76	2332.25	2281.3	1448.07	2112.63	yes	Pattern3	0.999961
comp142348_c0	comp142348_c0_seq2	2008	1197	m.142564	AC234165.1_FG002	lipoprotein [Source:RefSeq peptide;Acc:NP_001147089]			0	0	NA		1029.91	2116.18	1509.51	405.708	541.335	544.955	571.151	409.406	NA	1551.87	497.333	490.279	yes	Pattern4	0.999999
comp142348_c0	comp142348_c0_seq3	2007	509	m.142569	AC234165.1_FG002	lipoprotein [Source:RefSeq peptide;Acc:NP_001147089]			3e-109	0			1951.63	2724.05	2168.23	1282.52	1290.34	1771.35	1926.87	2078.76	2332.25	2281.3	1448.07	2112.63	yes	Pattern3	0.999961
comp142348_c0	comp142348_c0_seq3	2008	509	m.142569	AC234165.1_FG002	lipoprotein [Source:RefSeq peptide;Acc:NP_001147089]			3e-109	0	NA		1029.91	2116.18	1509.51	405.708	541.335	544.955	571.151	409.406	NA	1551.87	497.333	490.279	yes	Pattern4	0.999999
comp142348_c0	comp142348_c0_seq4	2007	1179	m.142573	AC234165.1_FG002	lipoprotein [Source:RefSeq peptide;Acc:NP_001147089]			0	0			1951.63	2724.05	2168.23	1282.52	1290.34	1771.35	1926.87	2078.76	2332.25	2281.3	1448.07	2112.63	yes	Pattern3	0.999961
comp142348_c0	comp142348_c0_seq4	2008	1179	m.142573	AC234165.1_FG002	lipoprotein [Source:RefSeq peptide;Acc:NP_001147089]			0	0	NA		1029.91	2116.18	1509.51	405.708	541.335	544.955	571.151	409.406	NA	1551.87	497.333	490.279	yes	Pattern4	0.999999
comp142348_c0	comp142348_c0_seq5	2007	1501	m.142578	GRMZM2G082007	LOC100283243 [Source:RefSeq peptide;Acc:NP_001149617]	AT3G53140	O-methyltransferase family protein	0	0	4e-108	protein_coding	1951.63	2724.05	2168.23	1282.52	1290.34	1771.35	1926.87	2078.76	2332.25	2281.3	1448.07	2112.63	yes	Pattern3	0.999961
comp142348_c0	comp142348_c0_seq5	2008	1501	m.142578	GRMZM2G082007	LOC100283243 [Source:RefSeq peptide;Acc:NP_001149617]	AT3G53140	O-methyltransferase family protein	0	0	4e-108	protein_coding	1029.91	2116.18	1509.51	405.708	541.335	544.955	571.151	409.406	NA	1551.87	497.333	490.279	yes	Pattern4	0.999999
comp142351_c0	comp142351_c0_seq1	2007	255	m.120855	GRMZM2G431039		AT4G34480	O-Glycosyl hydrolases family 17 protein	4e-105	2e-130	6e-25	protein_coding	287.51	309.253	1.57996	28.8281	126.822	77.6745	252.028	368.228	275.673	199.448	77.7748	298.643	yes	Pattern3	0.993714
comp142351_c0	comp142351_c0_seq1	2008	255	m.120855	GRMZM2G431039		AT4G34480	O-Glycosyl hydrolases family 17 protein	4e-105	2e-130	6e-25	protein_coding	23.7735	65.8906	36.4664	0	0.601089	0	20.872	7.65054	NA	42.0435	0.200363	14.2613	yes	Pattern5	1
comp142351_c0	comp142351_c0_seq2	2007	489	m.120855	GRMZM2G431039		AT4G34480	O-Glycosyl hydrolases family 17 protein	1e-19	6e-73	6e-25	protein_coding	287.51	309.253	1.57996	28.8281	126.822	77.6745	252.028	368.228	275.673	199.448	77.7748	298.643	yes	Pattern3	0.993714
comp142351_c0	comp142351_c0_seq2	2008	489	m.120855	GRMZM2G431039		AT4G34480	O-Glycosyl hydrolases family 17 protein	1e-19	6e-73	6e-25	protein_coding	23.7735	65.8906	36.4664	0	0.601089	0	20.872	7.65054	NA	42.0435	0.200363	14.2613	yes	Pattern5	1
comp142351_c0	comp142351_c0_seq3	2007	267										287.51	309.253	1.57996	28.8281	126.822	77.6745	252.028	368.228	275.673	199.448	77.7748	298.643	yes	Pattern3	0.993714
comp142351_c0	comp142351_c0_seq3	2008	267						NA	NA	NA		23.7735	65.8906	36.4664	0	0.601089	0	20.872	7.65054	NA	42.0435	0.200363	14.2613	yes	Pattern5	1
comp142351_c0	comp142351_c0_seq4	2007	255	m.120855	GRMZM2G431039		AT4G34480	O-Glycosyl hydrolases family 17 protein	5e-20	7e-20	6e-25	protein_coding	287.51	309.253	1.57996	28.8281	126.822	77.6745	252.028	368.228	275.673	199.448	77.7748	298.643	yes	Pattern3	0.993714
comp142351_c0	comp142351_c0_seq4	2008	255	m.120855	GRMZM2G431039		AT4G34480	O-Glycosyl hydrolases family 17 protein	5e-20	7e-20	6e-25	protein_coding	23.7735	65.8906	36.4664	0	0.601089	0	20.872	7.65054	NA	42.0435	0.200363	14.2613	yes	Pattern5	1
comp142366_c0	comp142366_c0_seq1	2007	1990	m.142703	GRMZM2G069618	TPR domain containing protein [Source:RefSeq peptide;Acc:NP_001149491]	AT3G16760	Tetratricopeptide repeat (TPR)-like superfamily protein	0	0	6e-80	protein_coding	265.131	286.458	150.096	370.041	352.327	377.743	302.764	301.006	281.759	233.895	366.704	295.176	yes	Pattern3	0.972573
comp142366_c0	comp142366_c0_seq1	2008	1990	m.142703	GRMZM2G069618	TPR domain containing protein [Source:RefSeq peptide;Acc:NP_001149491]	AT3G16760	Tetratricopeptide repeat (TPR)-like superfamily protein	0	0	6e-80	protein_coding	109.952	216.673	232.689	112.061	120.505	118.96	84.8806	71.0508	NA	186.438	117.175	77.9657	yes	Pattern4	0.998098
comp142422_c0	comp142422_c0_seq1	2007	2378	m.143131	GRMZM2G474531		AT3G01750	Ankyrin repeat family protein	0	0	4e-124	protein_coding	880.016	775.562	723.622	625.631	427.875	567.563	779.098	736.259	921.968	793.067	540.356	812.442	yes	Pattern3	0.997064
comp142422_c0	comp142422_c0_seq1	2008	2378	m.143131	GRMZM2G474531		AT3G01750	Ankyrin repeat family protein	0	0	4e-124	protein_coding	628.347	561.153	481.506	417.643	497.524	386.508	369.434	355.106	NA	557.002	433.892	362.27	yes	Pattern4	0.999985
comp142422_c0	comp142422_c0_seq2	2007	2505	m.143131	GRMZM2G474531		AT3G01750	Ankyrin repeat family protein	0	0	4e-124	protein_coding	880.016	775.562	723.622	625.631	427.875	567.563	779.098	736.259	921.968	793.067	540.356	812.442	yes	Pattern3	0.997064
comp142422_c0	comp142422_c0_seq2	2008	2505	m.143131	GRMZM2G474531		AT3G01750	Ankyrin repeat family protein	0	0	4e-124	protein_coding	628.347	561.153	481.506	417.643	497.524	386.508	369.434	355.106	NA	557.002	433.892	362.27	yes	Pattern4	0.999985
comp142460_c0	comp142460_c0_seq1	2007	958	m.161248	GRMZM2G092674				1e-80	5e-81			391.369	413.908	402.906	298.688	248.021	356.862	361.046	446.378	422.663	402.727	301.19	410.029	yes	Pattern3	0.999996
comp142460_c0	comp142460_c0_seq1	2008	958	m.161248	GRMZM2G092674				1e-80	5e-81	NA		690.931	521.513	573.729	227.293	202.02	289.335	200.222	297.984	NA	595.391	239.549	249.103	yes	Pattern4	1
comp142460_c0	comp142460_c0_seq2	2007	1050	m.143399	GRMZM2G007030	hypothetical protein LOC100194070 [Source:RefSeq peptide;Acc:NP_001132598]	AT1G56050	GTP-binding protein-related	0	0	5e-35	protein_coding	391.369	413.908	402.906	298.688	248.021	356.862	361.046	446.378	422.663	402.727	301.19	410.029	yes	Pattern3	0.999996
comp142460_c0	comp142460_c0_seq2	2008	1050	m.143399	GRMZM2G007030	hypothetical protein LOC100194070 [Source:RefSeq peptide;Acc:NP_001132598]	AT1G56050	GTP-binding protein-related	0	0	5e-35	protein_coding	690.931	521.513	573.729	227.293	202.02	289.335	200.222	297.984	NA	595.391	239.549	249.103	yes	Pattern4	1
comp142460_c0	comp142460_c0_seq3	2007	1012	m.155320	GRMZM2G038494	hypothetical protein LOC100274056 [Source:RefSeq peptide;Acc:NP_001141907]	AT1G56050	GTP-binding protein-related	0	0	7e-162	protein_coding	391.369	413.908	402.906	298.688	248.021	356.862	361.046	446.378	422.663	402.727	301.19	410.029	yes	Pattern3	0.999996
comp142460_c0	comp142460_c0_seq3	2008	1012	m.155320	GRMZM2G038494	hypothetical protein LOC100274056 [Source:RefSeq peptide;Acc:NP_001141907]	AT1G56050	GTP-binding protein-related	0	0	7e-162	protein_coding	690.931	521.513	573.729	227.293	202.02	289.335	200.222	297.984	NA	595.391	239.549	249.103	yes	Pattern4	1
comp142460_c0	comp142460_c0_seq4	2007	536	m.161248	GRMZM5G843178				1e-73	2e-73			391.369	413.908	402.906	298.688	248.021	356.862	361.046	446.378	422.663	402.727	301.19	410.029	yes	Pattern3	0.999996
comp142460_c0	comp142460_c0_seq4	2008	536	m.161248	GRMZM5G843178				1e-73	2e-73	NA		690.931	521.513	573.729	227.293	202.02	289.335	200.222	297.984	NA	595.391	239.549	249.103	yes	Pattern4	1
comp142460_c0	comp142460_c0_seq5	2007	920	m.161248	GRMZM2G092674				8e-73	3e-73			391.369	413.908	402.906	298.688	248.021	356.862	361.046	446.378	422.663	402.727	301.19	410.029	yes	Pattern3	0.999996
comp142460_c0	comp142460_c0_seq5	2008	920	m.161248	GRMZM2G092674				8e-73	3e-73	NA		690.931	521.513	573.729	227.293	202.02	289.335	200.222	297.984	NA	595.391	239.549	249.103	yes	Pattern4	1
comp142460_c0	comp142460_c0_seq6	2007	1070	m.155320	GRMZM2G038494	hypothetical protein LOC100274056 [Source:RefSeq peptide;Acc:NP_001141907]	AT1G56050	GTP-binding protein-related	0	0	7e-162	protein_coding	391.369	413.908	402.906	298.688	248.021	356.862	361.046	446.378	422.663	402.727	301.19	410.029	yes	Pattern3	0.999996
comp142460_c0	comp142460_c0_seq6	2008	1070	m.155320	GRMZM2G038494	hypothetical protein LOC100274056 [Source:RefSeq peptide;Acc:NP_001141907]	AT1G56050	GTP-binding protein-related	0	0	7e-162	protein_coding	690.931	521.513	573.729	227.293	202.02	289.335	200.222	297.984	NA	595.391	239.549	249.103	yes	Pattern4	1
comp142460_c0	comp142460_c0_seq7	2007	992	m.155322	GRMZM2G038494	hypothetical protein LOC100274056 [Source:RefSeq peptide;Acc:NP_001141907]	AT1G56050	GTP-binding protein-related	0	0	6e-150	protein_coding	391.369	413.908	402.906	298.688	248.021	356.862	361.046	446.378	422.663	402.727	301.19	410.029	yes	Pattern3	0.999996
comp142460_c0	comp142460_c0_seq7	2008	992	m.155322	GRMZM2G038494	hypothetical protein LOC100274056 [Source:RefSeq peptide;Acc:NP_001141907]	AT1G56050	GTP-binding protein-related	0	0	6e-150	protein_coding	690.931	521.513	573.729	227.293	202.02	289.335	200.222	297.984	NA	595.391	239.549	249.103	yes	Pattern4	1
comp142532_c0	comp142532_c0_seq1	2007	2533	m.143834	GRMZM2G103579	hypothetical protein LOC100382195 [Source:RefSeq peptide;Acc:NP_001168425]	AT1G31780	CONTAINS InterPro DOMAIN/s: Conserved oligomeric complex COG6 (InterPro:IPR010490); Has 384 Blast hits to 379 proteins in 190 species: Archae - 0; Bacteria - 4; Metazoa - 151; Fungi - 156; Plants - 42; Viruses - 0; Other Eukaryotes - 31 (source: NCBI BLink).	0	0	0	protein_coding	171.13	187.988	203.815	241.613	277.567	214.497	216.851	164.185	177.558	187.644	244.559	186.198	yes	Pattern3	0.997547
comp142532_c0	comp142532_c0_seq1	2008	2533	m.143834	GRMZM2G103579	hypothetical protein LOC100382195 [Source:RefSeq peptide;Acc:NP_001168425]	AT1G31780	CONTAINS InterPro DOMAIN/s: Conserved oligomeric complex COG6 (InterPro:IPR010490); Has 384 Blast hits to 379 proteins in 190 species: Archae - 0; Bacteria - 4; Metazoa - 151; Fungi - 156; Plants - 42; Viruses - 0; Other Eukaryotes - 31 (source: NCBI BLink).	0	0	0	protein_coding	101.037	118.821	142.1	106.33	85.4229	88.71	77.4087	56.0242	NA	120.653	93.4876	66.7164	yes	Pattern2	0.996982
comp142618_c0	comp142618_c0_seq1	2007	1544	m.144451	GRMZM2G024303	LOC100282392 [Source:RefSeq peptide;Acc:NP_001148775]	AT5G63620	GroES-like zinc-binding alcohol dehydrogese family protein	0	0	2e-161	protein_coding	122.924	138.346	61.6185	239.249	231.478	231.581	130.781	127.962	105.876	107.63	234.103	121.54	yes	Pattern3	1
comp142618_c0	comp142618_c0_seq1	2008	1544	m.144451	GRMZM2G024303	LOC100282392 [Source:RefSeq peptide;Acc:NP_001148775]	AT5G63620	GroES-like zinc-binding alcohol dehydrogese family protein	0	0	2e-161	protein_coding	62.4053	101.856	101.246	37.9389	42.8686	44.0509	59.1069	44.749	NA	88.5026	41.6195	51.9279	yes	Pattern4	0.999993
comp142639_c0	comp142639_c0_seq1	2007	3190	m.144596	GRMZM2G091632		AT2G37050	Leucine-rich repeat protein kise family protein	0	0	3e-151	protein_coding	206.079	213.216	219.615	301.662	300.631	354.964	205.673	167.606	227.741	212.97	319.086	200.34	yes	Pattern3	1
comp142639_c0	comp142639_c0_seq1	2008	3190	m.144596	GRMZM2G091632		AT2G37050	Leucine-rich repeat protein kise family protein	0	0	3e-151	protein_coding	142.641	144.782	174.072	106.828	87.1715	121.982	123.633	101.442	NA	153.832	105.327	112.537	yes	Pattern4	0.982495
comp142639_c0	comp142639_c0_seq2	2007	3079	m.144599	GRMZM2G091632		AT2G37050	Leucine-rich repeat protein kise family protein	0	0	0	protein_coding	206.079	213.216	219.615	301.662	300.631	354.964	205.673	167.606	227.741	212.97	319.086	200.34	yes	Pattern3	1
comp142639_c0	comp142639_c0_seq2	2008	3079	m.144599	GRMZM2G091632		AT2G37050	Leucine-rich repeat protein kise family protein	0	0	0	protein_coding	142.641	144.782	174.072	106.828	87.1715	121.982	123.633	101.442	NA	153.832	105.327	112.537	yes	Pattern4	0.982495
comp142822_c0	comp142822_c0_seq1	2007	2449	m.146297	GRMZM2G169095	xaa-Pro aminopeptidase 1 [Source:RefSeq peptide;Acc:NP_001151433]	AT4G36760	aminopeptidase P1	0	0	0	protein_coding	714.647	627.205	587.745	751.379	766.22	808.635	660.624	611.983	668.41	643.199	775.411	647.006	yes	Pattern3	0.999622
comp142822_c0	comp142822_c0_seq1	2008	2449	m.146297	GRMZM2G169095	xaa-Pro aminopeptidase 1 [Source:RefSeq peptide;Acc:NP_001151433]	AT4G36760	aminopeptidase P1	0	0	0	protein_coding	295.682	385.788	396.104	182.928	148.401	185.497	225.279	202.102	NA	359.191	172.275	213.691	yes	Pattern4	1
comp142824_c0	comp142824_c0_seq1	2007	4470	m.146311	GRMZM2G431708	hypothetical protein LOC100280420 [Source:RefSeq peptide;Acc:NP_001146815]	AT1G18270	ketose-bisphosphate aldolase class-II family protein	0	0	0	protein_coding	273.795	227.279	336.532	385.824	373.006	332.186	262.68	208.652	281.759	279.202	363.672	251.03	yes	Pattern3	0.999496
comp142824_c0	comp142824_c0_seq1	2008	4470	m.146311	GRMZM2G431708	hypothetical protein LOC100280420 [Source:RefSeq peptide;Acc:NP_001146815]	AT1G18270	ketose-bisphosphate aldolase class-II family protein	0	0	0	protein_coding	154.527	185.72	161.639	136.749	131.515	110.447	137.494	106.038	NA	167.295	126.237	121.766	yes	Pattern4	0.987545
comp142838_c0	comp142838_c0_seq1	2007	603	m.154310	GRMZM2G101004	hypothetical protein LOC100193737 [Source:RefSeq peptide;Acc:NP_001132297]	AT2G26670	Plant haem oxygese (decyclizing) family protein	0	5e-169	5e-69	protein_coding	1284.71	1162.92	1137.57	932.418	888.374	911.119	1332.14	1221.13	1132.87	1195.07	910.637	1228.71	yes	Pattern3	1
comp142838_c0	comp142838_c0_seq1	2008	603	m.154310	GRMZM2G101004	hypothetical protein LOC100193737 [Source:RefSeq peptide;Acc:NP_001132297]	AT2G26670	Plant haem oxygese (decyclizing) family protein	0	5e-169	5e-69	protein_coding	893.273	1406.88	1110.16	646.056	603.698	530.233	617.328	543.027	NA	1136.77	593.329	580.177	yes	Pattern4	1
comp142838_c0	comp142838_c0_seq2	2007	1199	m.146436	GRMZM2G043277	hypothetical protein LOC100192807 [Source:RefSeq peptide;Acc:NP_001131472]	AT2G26670	Plant haem oxygese (decyclizing) family protein	0	0	1e-68	protein_coding	1284.71	1162.92	1137.57	932.418	888.374	911.119	1332.14	1221.13	1132.87	1195.07	910.637	1228.71	yes	Pattern3	1
comp142838_c0	comp142838_c0_seq2	2008	1199	m.146436	GRMZM2G043277	hypothetical protein LOC100192807 [Source:RefSeq peptide;Acc:NP_001131472]	AT2G26670	Plant haem oxygese (decyclizing) family protein	0	0	1e-68	protein_coding	893.273	1406.88	1110.16	646.056	603.698	530.233	617.328	543.027	NA	1136.77	593.329	580.177	yes	Pattern4	1
comp142914_c0	comp142914_c0_seq1	2007	2365	m.147050	GRMZM2G092780	hypothetical protein LOC100382112 [Source:RefSeq peptide;Acc:NP_001168344]	AT3G26570	phosphate transporter 2;1	0	0	0	protein_coding	321.639	246.289	306.544	227.045	123.1	151.856	326.394	275.113	350.056	291.491	167.334	317.188	yes	Pattern3	0.989834
comp142914_c0	comp142914_c0_seq1	2008	2365	m.147050	GRMZM2G092780	hypothetical protein LOC100382112 [Source:RefSeq peptide;Acc:NP_001168344]	AT3G26570	phosphate transporter 2;1	0	0	0	protein_coding	806.574	928.599	694.514	401.752	459.765	456.27	520.877	479.95	NA	809.895	439.262	500.414	yes	Pattern4	1
comp142914_c0	comp142914_c0_seq2	2007	2346	m.147050	GRMZM2G092780	hypothetical protein LOC100382112 [Source:RefSeq peptide;Acc:NP_001168344]	AT3G26570	phosphate transporter 2;1	0	0	0	protein_coding	321.639	246.289	306.544	227.045	123.1	151.856	326.394	275.113	350.056	291.491	167.334	317.188	yes	Pattern3	0.989834
comp142914_c0	comp142914_c0_seq2	2008	2346	m.147050	GRMZM2G092780	hypothetical protein LOC100382112 [Source:RefSeq peptide;Acc:NP_001168344]	AT3G26570	phosphate transporter 2;1	0	0	0	protein_coding	806.574	928.599	694.514	401.752	459.765	456.27	520.877	479.95	NA	809.895	439.262	500.414	yes	Pattern4	1
comp142959_c0	comp142959_c0_seq1	2007	416		GRMZM2G181258	Thioredoxin M-type, chloroplastic Precursor (Trx-M) [Source:UniProtKB/Swiss-Prot;Acc:Q41864]			2e-10				15068.1	17956.7	15347.7	12190.2	6887.14	10131.9	15608.3	16586.1	14625.4	16124.1	9736.44	15606.6	yes	Pattern3	0.984829
comp142959_c0	comp142959_c0_seq1	2008	416		GRMZM2G181258	Thioredoxin M-type, chloroplastic Precursor (Trx-M) [Source:UniProtKB/Swiss-Prot;Acc:Q41864]			2e-10	NA	NA		14756.8	23888.4	20306.7	7488.83	12241.5	8617.48	9915	9966.63	NA	19650.6	9449.28	9940.81	yes	Pattern4	0.999996
comp142959_c0	comp142959_c0_seq2	2007	1117	m.147458	GRMZM2G181258	Thioredoxin M-type, chloroplastic Precursor (Trx-M) [Source:UniProtKB/Swiss-Prot;Acc:Q41864]	AT4G03520	Thioredoxin superfamily protein	0	0	2e-37	protein_coding	15068.1	17956.7	15347.7	12190.2	6887.14	10131.9	15608.3	16586.1	14625.4	16124.1	9736.44	15606.6	yes	Pattern3	0.984829
comp142959_c0	comp142959_c0_seq2	2008	1117	m.147458	GRMZM2G181258	Thioredoxin M-type, chloroplastic Precursor (Trx-M) [Source:UniProtKB/Swiss-Prot;Acc:Q41864]	AT4G03520	Thioredoxin superfamily protein	0	0	2e-37	protein_coding	14756.8	23888.4	20306.7	7488.83	12241.5	8617.48	9915	9966.63	NA	19650.6	9449.28	9940.81	yes	Pattern4	0.999996
comp142959_c0	comp142959_c0_seq3	2007	1132	m.147460	GRMZM2G181258	Thioredoxin M-type, chloroplastic Precursor (Trx-M) [Source:UniProtKB/Swiss-Prot;Acc:Q41864]	AT4G03520	Thioredoxin superfamily protein	0	0	1e-37	protein_coding	15068.1	17956.7	15347.7	12190.2	6887.14	10131.9	15608.3	16586.1	14625.4	16124.1	9736.44	15606.6	yes	Pattern3	0.984829
comp142959_c0	comp142959_c0_seq3	2008	1132	m.147460	GRMZM2G181258	Thioredoxin M-type, chloroplastic Precursor (Trx-M) [Source:UniProtKB/Swiss-Prot;Acc:Q41864]	AT4G03520	Thioredoxin superfamily protein	0	0	1e-37	protein_coding	14756.8	23888.4	20306.7	7488.83	12241.5	8617.48	9915	9966.63	NA	19650.6	9449.28	9940.81	yes	Pattern4	0.999996
comp142998_c0	comp142998_c0_seq1	2007	222	m.147780						3e-22			26.5131	39.8112	12.6397	25.5325	25.4503	22.7784	45.8293	63.2797	55.018	26.3213	24.5871	54.709	yes	Pattern2	0.999201
comp142998_c0	comp142998_c0_seq1	2008	222	m.147780					NA	3e-22	NA		20.8018	37.9427	26.6437	10.7227	8.44256	16.817	12.3577	7.11564	NA	28.4628	11.9941	9.73667	yes	Pattern4	0.999796
comp142998_c0	comp142998_c0_seq2	2007	2434	m.147776	GRMZM2G404443		AT3G63440	cytokinin oxidase/dehydrogese 6	0	0	1e-111	protein_coding	26.5131	39.8112	12.6397	25.5325	25.4503	22.7784	45.8293	63.2797	55.018	26.3213	24.5871	54.709	yes	Pattern2	0.999201
comp142998_c0	comp142998_c0_seq2	2008	2434	m.147776	GRMZM2G404443		AT3G63440	cytokinin oxidase/dehydrogese 6	0	0	1e-111	protein_coding	20.8018	37.9427	26.6437	10.7227	8.44256	16.817	12.3577	7.11564	NA	28.4628	11.9941	9.73667	yes	Pattern4	0.999796
comp143015_c0	comp143015_c0_seq1	2007	1441	m.147979	GRMZM2G106164	hypothetical protein LOC100274094 [Source:RefSeq peptide;Acc:NP_001141945]	AT2G47910	chlororespiratory reduction 6	0	0	8e-61	protein_coding	809.166	854.077	945.038	659.807	562.125	789.121	830.863	944.039	779.763	869.427	670.351	851.555	yes	Pattern3	0.996102
comp143015_c0	comp143015_c0_seq1	2008	1441	m.147979	GRMZM2G106164	hypothetical protein LOC100274094 [Source:RefSeq peptide;Acc:NP_001141945]	AT2G47910	chlororespiratory reduction 6	0	0	8e-61	protein_coding	1162.15	1577.77	1095.24	106.985	103.756	76.3828	81.5703	101.055	NA	1278.39	95.7079	91.3125	yes	Pattern4	1
comp143015_c0	comp143015_c0_seq2	2007	1356	m.147982	GRMZM2G106164	hypothetical protein LOC100274094 [Source:RefSeq peptide;Acc:NP_001141945]	AT2G47910	chlororespiratory reduction 6	0	0	4e-64	protein_coding	809.166	854.077	945.038	659.807	562.125	789.121	830.863	944.039	779.763	869.427	670.351	851.555	yes	Pattern3	0.996102
comp143015_c0	comp143015_c0_seq2	2008	1356	m.147982	GRMZM2G106164	hypothetical protein LOC100274094 [Source:RefSeq peptide;Acc:NP_001141945]	AT2G47910	chlororespiratory reduction 6	0	0	4e-64	protein_coding	1162.15	1577.77	1095.24	106.985	103.756	76.3828	81.5703	101.055	NA	1278.39	95.7079	91.3125	yes	Pattern4	1
comp143015_c0	comp143015_c0_seq3	2007	1423	m.147986	GRMZM2G106164	hypothetical protein LOC100274094 [Source:RefSeq peptide;Acc:NP_001141945]	AT2G47910	chlororespiratory reduction 6	0	0	8e-61	protein_coding	809.166	854.077	945.038	659.807	562.125	789.121	830.863	944.039	779.763	869.427	670.351	851.555	yes	Pattern3	0.996102
comp143015_c0	comp143015_c0_seq3	2008	1423	m.147986	GRMZM2G106164	hypothetical protein LOC100274094 [Source:RefSeq peptide;Acc:NP_001141945]	AT2G47910	chlororespiratory reduction 6	0	0	8e-61	protein_coding	1162.15	1577.77	1095.24	106.985	103.756	76.3828	81.5703	101.055	NA	1278.39	95.7079	91.3125	yes	Pattern4	1
comp143015_c0	comp143015_c0_seq4	2007	478	m.147998						7e-67			809.166	854.077	945.038	659.807	562.125	789.121	830.863	944.039	779.763	869.427	670.351	851.555	yes	Pattern3	0.996102
comp143015_c0	comp143015_c0_seq4	2008	478	m.147998					NA	7e-67	NA		1162.15	1577.77	1095.24	106.985	103.756	76.3828	81.5703	101.055	NA	1278.39	95.7079	91.3125	yes	Pattern4	1
comp143015_c0	comp143015_c0_seq5	2007	1373	m.147989	GRMZM2G106164	hypothetical protein LOC100274094 [Source:RefSeq peptide;Acc:NP_001141945]	AT2G47910	chlororespiratory reduction 6	0	0	2e-64	protein_coding	809.166	854.077	945.038	659.807	562.125	789.121	830.863	944.039	779.763	869.427	670.351	851.555	yes	Pattern3	0.996102
comp143015_c0	comp143015_c0_seq5	2008	1373	m.147989	GRMZM2G106164	hypothetical protein LOC100274094 [Source:RefSeq peptide;Acc:NP_001141945]	AT2G47910	chlororespiratory reduction 6	0	0	2e-64	protein_coding	1162.15	1577.77	1095.24	106.985	103.756	76.3828	81.5703	101.055	NA	1278.39	95.7079	91.3125	yes	Pattern4	1
comp143015_c0	comp143015_c0_seq6	2007	1306	m.147999	GRMZM2G106164	hypothetical protein LOC100274094 [Source:RefSeq peptide;Acc:NP_001141945]	AT2G47910	chlororespiratory reduction 6	0	0	1e-67	protein_coding	809.166	854.077	945.038	659.807	562.125	789.121	830.863	944.039	779.763	869.427	670.351	851.555	yes	Pattern3	0.996102
comp143015_c0	comp143015_c0_seq6	2008	1306	m.147999	GRMZM2G106164	hypothetical protein LOC100274094 [Source:RefSeq peptide;Acc:NP_001141945]	AT2G47910	chlororespiratory reduction 6	0	0	1e-67	protein_coding	1162.15	1577.77	1095.24	106.985	103.756	76.3828	81.5703	101.055	NA	1278.39	95.7079	91.3125	yes	Pattern4	1
comp143015_c0	comp143015_c0_seq7	2007	1391	m.147993	GRMZM2G106164	hypothetical protein LOC100274094 [Source:RefSeq peptide;Acc:NP_001141945]	AT2G47910	chlororespiratory reduction 6	0	0	3e-64	protein_coding	809.166	854.077	945.038	659.807	562.125	789.121	830.863	944.039	779.763	869.427	670.351	851.555	yes	Pattern3	0.996102
comp143015_c0	comp143015_c0_seq7	2008	1391	m.147993	GRMZM2G106164	hypothetical protein LOC100274094 [Source:RefSeq peptide;Acc:NP_001141945]	AT2G47910	chlororespiratory reduction 6	0	0	3e-64	protein_coding	1162.15	1577.77	1095.24	106.985	103.756	76.3828	81.5703	101.055	NA	1278.39	95.7079	91.3125	yes	Pattern4	1
comp143015_c0	comp143015_c0_seq8	2007	1338	m.147995	GRMZM2G106164	hypothetical protein LOC100274094 [Source:RefSeq peptide;Acc:NP_001141945]	AT2G47910	chlororespiratory reduction 6	0	0	4e-64	protein_coding	809.166	854.077	945.038	659.807	562.125	789.121	830.863	944.039	779.763	869.427	670.351	851.555	yes	Pattern3	0.996102
comp143015_c0	comp143015_c0_seq8	2008	1338	m.147995	GRMZM2G106164	hypothetical protein LOC100274094 [Source:RefSeq peptide;Acc:NP_001141945]	AT2G47910	chlororespiratory reduction 6	0	0	4e-64	protein_coding	1162.15	1577.77	1095.24	106.985	103.756	76.3828	81.5703	101.055	NA	1278.39	95.7079	91.3125	yes	Pattern4	1
comp143015_c0	comp143015_c0_seq9	2007	1288	m.147999	GRMZM2G106164	hypothetical protein LOC100274094 [Source:RefSeq peptide;Acc:NP_001141945]	AT2G47910	chlororespiratory reduction 6	0	0	1e-67	protein_coding	809.166	854.077	945.038	659.807	562.125	789.121	830.863	944.039	779.763	869.427	670.351	851.555	yes	Pattern3	0.996102
comp143015_c0	comp143015_c0_seq9	2008	1288	m.147999	GRMZM2G106164	hypothetical protein LOC100274094 [Source:RefSeq peptide;Acc:NP_001141945]	AT2G47910	chlororespiratory reduction 6	0	0	1e-67	protein_coding	1162.15	1577.77	1095.24	106.985	103.756	76.3828	81.5703	101.055	NA	1278.39	95.7079	91.3125	yes	Pattern4	1
comp143169_c0	comp143169_c0_seq1	2007	281	m.149298	GRMZM2G144030	Eukaryotic translation initiation factor 5A (eIF-5A)(eIF-4D) [Source:UniProtKB/Swiss-Prot;Acc:P80639]	AT1G13950	eukaryotic elongation factor 5A-1	8e-138	1e-33	3e-75	protein_coding	6537.93	7596.12	7270.93	5717.66	5047.43	5178.26	6946.6	8365.49	6859.19	7134.99	5314.45	7390.42	yes	Pattern3	0.99958
comp143169_c0	comp143169_c0_seq1	2008	281	m.149298	GRMZM2G144030	Eukaryotic translation initiation factor 5A (eIF-5A)(eIF-4D) [Source:UniProtKB/Swiss-Prot;Acc:P80639]	AT1G13950	eukaryotic elongation factor 5A-1	8e-138	1e-33	3e-75	protein_coding	9602.95	12110.8	11870.8	10152.8	8852.48	8507.05	11515.1	11584	NA	11194.8	9170.77	11549.6	yes	Pattern3	0.952328
comp143169_c0	comp143169_c0_seq2	2007	763	m.149298	GRMZM2G113696	Eukaryotic translation initiation factor 5A (eIF-5A)(eIF-4D) [Source:UniProtKB/Swiss-Prot;Acc:P80639]	AT1G13950	eukaryotic elongation factor 5A-1	0	0	3e-75	protein_coding	6537.93	7596.12	7270.93	5717.66	5047.43	5178.26	6946.6	8365.49	6859.19	7134.99	5314.45	7390.42	yes	Pattern3	0.99958
comp143169_c0	comp143169_c0_seq2	2008	763	m.149298	GRMZM2G113696	Eukaryotic translation initiation factor 5A (eIF-5A)(eIF-4D) [Source:UniProtKB/Swiss-Prot;Acc:P80639]	AT1G13950	eukaryotic elongation factor 5A-1	0	0	3e-75	protein_coding	9602.95	12110.8	11870.8	10152.8	8852.48	8507.05	11515.1	11584	NA	11194.8	9170.77	11549.6	yes	Pattern3	0.952328
comp143244_c0	comp143244_c0_seq1	2007	2048	m.149841	GRMZM2G412986	hypothetical protein LOC100273057 [Source:RefSeq peptide;Acc:NP_001140978]	AT3G18170	Glycosyltransferase family 61 protein	0	0	5e-70	protein_coding	97.6162	132.65	110.597	237.358	222.69	239.174	135.252	92.3541	81.6934	113.621	233.074	103.1	yes	Pattern3	1
comp143244_c0	comp143244_c0_seq1	2008	2048	m.149841	GRMZM2G412986	hypothetical protein LOC100273057 [Source:RefSeq peptide;Acc:NP_001140978]	AT3G18170	Glycosyltransferase family 61 protein	0	0	5e-70	protein_coding	50.5186	131.801	188.282	66.1966	33.579	50.1992	14.2674	32.2632	NA	123.534	49.9916	23.2653	yes	Pattern4	0.991109
comp143244_c0	comp143244_c0_seq2	2007	1715	m.149852	GRMZM2G412986	hypothetical protein LOC100273057 [Source:RefSeq peptide;Acc:NP_001140978]	AT3G18170	Glycosyltransferase family 61 protein	0	0	5e-70	protein_coding	97.6162	132.65	110.597	237.358	222.69	239.174	135.252	92.3541	81.6934	113.621	233.074	103.1	yes	Pattern3	1
comp143244_c0	comp143244_c0_seq2	2008	1715	m.149852	GRMZM2G412986	hypothetical protein LOC100273057 [Source:RefSeq peptide;Acc:NP_001140978]	AT3G18170	Glycosyltransferase family 61 protein	0	0	5e-70	protein_coding	50.5186	131.801	188.282	66.1966	33.579	50.1992	14.2674	32.2632	NA	123.534	49.9916	23.2653	yes	Pattern4	0.991109
comp143244_c0	comp143244_c0_seq3	2007	2029	m.149852	GRMZM2G412986	hypothetical protein LOC100273057 [Source:RefSeq peptide;Acc:NP_001140978]	AT3G18170	Glycosyltransferase family 61 protein	0	0	5e-70	protein_coding	97.6162	132.65	110.597	237.358	222.69	239.174	135.252	92.3541	81.6934	113.621	233.074	103.1	yes	Pattern3	1
comp143244_c0	comp143244_c0_seq3	2008	2029	m.149852	GRMZM2G412986	hypothetical protein LOC100273057 [Source:RefSeq peptide;Acc:NP_001140978]	AT3G18170	Glycosyltransferase family 61 protein	0	0	5e-70	protein_coding	50.5186	131.801	188.282	66.1966	33.579	50.1992	14.2674	32.2632	NA	123.534	49.9916	23.2653	yes	Pattern4	0.991109
comp143305_c2	comp143305_c2_seq1	2007	1451	m.150464	GRMZM2G398055	Putative uncharacterized protein [Source:UniProtKB/TrEMBL;Acc:C4J6Z1]			0	0			109.824	145.524	108.954	156.93	183.711	197.204	115.602	141.182	118.947	121.434	179.282	125.244	yes	Pattern3	0.950078
comp143305_c2	comp143305_c2_seq1	2008	1451	m.150464	GRMZM2G398055	Putative uncharacterized protein [Source:UniProtKB/TrEMBL;Acc:C4J6Z1]			0	0	NA		56.1351	83.8435	68.883	61.7359	29.3577	52.1523	32.9353	36.2398	NA	69.6205	47.7487	34.5875	yes	Pattern4	0.957687
comp143305_c2	comp143305_c2_seq2	2007	1434	m.150464	GRMZM2G398055	Putative uncharacterized protein [Source:UniProtKB/TrEMBL;Acc:C4J6Z1]			0	0			109.824	145.524	108.954	156.93	183.711	197.204	115.602	141.182	118.947	121.434	179.282	125.244	yes	Pattern3	0.950078
comp143305_c2	comp143305_c2_seq2	2008	1434	m.150464	GRMZM2G398055	Putative uncharacterized protein [Source:UniProtKB/TrEMBL;Acc:C4J6Z1]			0	0	NA		56.1351	83.8435	68.883	61.7359	29.3577	52.1523	32.9353	36.2398	NA	69.6205	47.7487	34.5875	yes	Pattern4	0.957687
comp143339_c0	comp143339_c0_seq1	2007	502	m.150688	EF517601.1_FG025	hypothetical protein LOC100191717 [Source:RefSeq peptide;Acc:NP_001130618]	AT4G01935	unknown protein; FUNCTIONS IN: molecular_function unknown; INVOLVED IN: biological_process unknown; LOCATED IN: chloroplast; Has 37 Blast hits to 37 proteins in 17 species: Archae - 0; Bacteria - 0; Metazoa - 0; Fungi - 0; Plants - 30; Viruses - 0; Other Eukaryotes - 7 (source: NCBI BLink).	2e-27	7e-177	7e-18	protein_coding	271.156	350.871	327.858	144.429	132.023	298.018	299.69	400.201	247.356	316.628	191.49	315.749	yes	Pattern3	0.994909
comp143339_c0	comp143339_c0_seq1	2008	502	m.150688	EF517601.1_FG025	hypothetical protein LOC100191717 [Source:RefSeq peptide;Acc:NP_001130618]	AT4G01935	unknown protein; FUNCTIONS IN: molecular_function unknown; INVOLVED IN: biological_process unknown; LOCATED IN: chloroplast; Has 37 Blast hits to 37 proteins in 17 species: Archae - 0; Bacteria - 0; Metazoa - 0; Fungi - 0; Plants - 30; Viruses - 0; Other Eukaryotes - 7 (source: NCBI BLink).	2e-27	7e-177	7e-18	protein_coding	147.886	190.702	150.981	103.467	96.2835	85.3687	105.88	109.845	NA	163.19	95.0399	107.863	yes	Pattern4	1
comp143339_c0	comp143339_c0_seq2	2007	869	m.150689	EF517601.1_FG025	hypothetical protein LOC100191717 [Source:RefSeq peptide;Acc:NP_001130618]	AT4G01935	unknown protein; FUNCTIONS IN: molecular_function unknown; INVOLVED IN: biological_process unknown; LOCATED IN: chloroplast; Has 37 Blast hits to 37 proteins in 17 species: Archae - 0; Bacteria - 0; Metazoa - 0; Fungi - 0; Plants - 30; Viruses - 0; Other Eukaryotes - 7 (source: NCBI BLink).	0	0	1e-34	protein_coding	271.156	350.871	327.858	144.429	132.023	298.018	299.69	400.201	247.356	316.628	191.49	315.749	yes	Pattern3	0.994909
comp143339_c0	comp143339_c0_seq2	2008	869	m.150689	EF517601.1_FG025	hypothetical protein LOC100191717 [Source:RefSeq peptide;Acc:NP_001130618]	AT4G01935	unknown protein; FUNCTIONS IN: molecular_function unknown; INVOLVED IN: biological_process unknown; LOCATED IN: chloroplast; Has 37 Blast hits to 37 proteins in 17 species: Archae - 0; Bacteria - 0; Metazoa - 0; Fungi - 0; Plants - 30; Viruses - 0; Other Eukaryotes - 7 (source: NCBI BLink).	0	0	1e-34	protein_coding	147.886	190.702	150.981	103.467	96.2835	85.3687	105.88	109.845	NA	163.19	95.0399	107.863	yes	Pattern4	1
comp143339_c0	comp143339_c0_seq3	2007	1050	m.150691	EF517601.1_FG025	hypothetical protein LOC100191717 [Source:RefSeq peptide;Acc:NP_001130618]	AT4G01935	unknown protein; FUNCTIONS IN: molecular_function unknown; INVOLVED IN: biological_process unknown; LOCATED IN: chloroplast; Has 37 Blast hits to 37 proteins in 17 species: Archae - 0; Bacteria - 0; Metazoa - 0; Fungi - 0; Plants - 30; Viruses - 0; Other Eukaryotes - 7 (source: NCBI BLink).	4e-27	0	2e-36	protein_coding	271.156	350.871	327.858	144.429	132.023	298.018	299.69	400.201	247.356	316.628	191.49	315.749	yes	Pattern3	0.994909
comp143339_c0	comp143339_c0_seq3	2008	1050	m.150691	EF517601.1_FG025	hypothetical protein LOC100191717 [Source:RefSeq peptide;Acc:NP_001130618]	AT4G01935	unknown protein; FUNCTIONS IN: molecular_function unknown; INVOLVED IN: biological_process unknown; LOCATED IN: chloroplast; Has 37 Blast hits to 37 proteins in 17 species: Archae - 0; Bacteria - 0; Metazoa - 0; Fungi - 0; Plants - 30; Viruses - 0; Other Eukaryotes - 7 (source: NCBI BLink).	4e-27	0	2e-36	protein_coding	147.886	190.702	150.981	103.467	96.2835	85.3687	105.88	109.845	NA	163.19	95.0399	107.863	yes	Pattern4	1
comp143339_c0	comp143339_c0_seq4	2007	1417	m.150692	EF517601.1_FG025	hypothetical protein LOC100191717 [Source:RefSeq peptide;Acc:NP_001130618]	AT4G01935	unknown protein; FUNCTIONS IN: molecular_function unknown; INVOLVED IN: biological_process unknown; LOCATED IN: chloroplast; Has 37 Blast hits to 37 proteins in 17 species: Archae - 0; Bacteria - 0; Metazoa - 0; Fungi - 0; Plants - 30; Viruses - 0; Other Eukaryotes - 7 (source: NCBI BLink).	0	0	3e-53	protein_coding	271.156	350.871	327.858	144.429	132.023	298.018	299.69	400.201	247.356	316.628	191.49	315.749	yes	Pattern3	0.994909
comp143339_c0	comp143339_c0_seq4	2008	1417	m.150692	EF517601.1_FG025	hypothetical protein LOC100191717 [Source:RefSeq peptide;Acc:NP_001130618]	AT4G01935	unknown protein; FUNCTIONS IN: molecular_function unknown; INVOLVED IN: biological_process unknown; LOCATED IN: chloroplast; Has 37 Blast hits to 37 proteins in 17 species: Archae - 0; Bacteria - 0; Metazoa - 0; Fungi - 0; Plants - 30; Viruses - 0; Other Eukaryotes - 7 (source: NCBI BLink).	0	0	3e-53	protein_coding	147.886	190.702	150.981	103.467	96.2835	85.3687	105.88	109.845	NA	163.19	95.0399	107.863	yes	Pattern4	1
comp143449_c0	comp143449_c0_seq1	2007	2131	m.151627	GRMZM2G400938	hypothetical protein LOC100278562 [Source:RefSeq peptide;Acc:NP_001145271]	AT1G29050	TRICHOME BIREFRINGENCE-LIKE 38	0	0	4e-92	protein_coding	669.117	716.349	489.756	491.912	479.579	563.767	722.091	699.514	694.46	625.074	511.752	705.355	yes	Pattern3	0.999653
comp143449_c0	comp143449_c0_seq1	2008	2131	m.151627	GRMZM2G400938	hypothetical protein LOC100278562 [Source:RefSeq peptide;Acc:NP_001145271]	AT1G29050	TRICHOME BIREFRINGENCE-LIKE 38	0	0	4e-92	protein_coding	1049	1393.06	989.371	655.868	838.423	567.571	751.782	761.606	NA	1143.81	687.287	756.694	yes	Pattern4	0.999957
comp143449_c0	comp143449_c0_seq2	2007	1566	m.151627	GRMZM2G400938	hypothetical protein LOC100278562 [Source:RefSeq peptide;Acc:NP_001145271]	AT1G29050	TRICHOME BIREFRINGENCE-LIKE 38	0	0	4e-92	protein_coding	669.117	716.349	489.756	491.912	479.579	563.767	722.091	699.514	694.46	625.074	511.752	705.355	yes	Pattern3	0.999653
comp143449_c0	comp143449_c0_seq2	2008	1566	m.151627	GRMZM2G400938	hypothetical protein LOC100278562 [Source:RefSeq peptide;Acc:NP_001145271]	AT1G29050	TRICHOME BIREFRINGENCE-LIKE 38	0	0	4e-92	protein_coding	1049	1393.06	989.371	655.868	838.423	567.571	751.782	761.606	NA	1143.81	687.287	756.694	yes	Pattern4	0.999957
comp143449_c0	comp143449_c0_seq3	2007	888	m.151620	GRMZM2G000623	elongin C (LOC100282398), mRNA [Source:RefSeq DNA;Acc:NM_001155309]	AT5G59140	BTB/POZ domain-containing protein	5e-174	0	5e-35	protein_coding	669.117	716.349	489.756	491.912	479.579	563.767	722.091	699.514	694.46	625.074	511.752	705.355	yes	Pattern3	0.999653
comp143449_c0	comp143449_c0_seq3	2008	888	m.151620	GRMZM2G000623	elongin C (LOC100282398), mRNA [Source:RefSeq DNA;Acc:NM_001155309]	AT5G59140	BTB/POZ domain-containing protein	5e-174	0	5e-35	protein_coding	1049	1393.06	989.371	655.868	838.423	567.571	751.782	761.606	NA	1143.81	687.287	756.694	yes	Pattern4	0.999957
comp143449_c0	comp143449_c0_seq4	2007	727	m.151626	GRMZM2G059282	LOC100283809 [Source:RefSeq peptide;Acc:NP_001150179]	AT5G59140	BTB/POZ domain-containing protein	0	0	4e-36	protein_coding	669.117	716.349	489.756	491.912	479.579	563.767	722.091	699.514	694.46	625.074	511.752	705.355	yes	Pattern3	0.999653
comp143449_c0	comp143449_c0_seq4	2008	727	m.151626	GRMZM2G059282	LOC100283809 [Source:RefSeq peptide;Acc:NP_001150179]	AT5G59140	BTB/POZ domain-containing protein	0	0	4e-36	protein_coding	1049	1393.06	989.371	655.868	838.423	567.571	751.782	761.606	NA	1143.81	687.287	756.694	yes	Pattern4	0.999957
comp143449_c0	comp143449_c0_seq5	2007	2022	m.151622	GRMZM2G400938	hypothetical protein LOC100278562 [Source:RefSeq peptide;Acc:NP_001145271]	AT1G29050	TRICHOME BIREFRINGENCE-LIKE 38	0	0	5e-92	protein_coding	669.117	716.349	489.756	491.912	479.579	563.767	722.091	699.514	694.46	625.074	511.752	705.355	yes	Pattern3	0.999653
comp143449_c0	comp143449_c0_seq5	2008	2022	m.151622	GRMZM2G400938	hypothetical protein LOC100278562 [Source:RefSeq peptide;Acc:NP_001145271]	AT1G29050	TRICHOME BIREFRINGENCE-LIKE 38	0	0	5e-92	protein_coding	1049	1393.06	989.371	655.868	838.423	567.571	751.782	761.606	NA	1143.81	687.287	756.694	yes	Pattern4	0.999957
comp143449_c0	comp143449_c0_seq6	2007	868	m.151626	GRMZM2G059282	LOC100283809 [Source:RefSeq peptide;Acc:NP_001150179]	AT5G59140	BTB/POZ domain-containing protein	0	0	4e-36	protein_coding	669.117	716.349	489.756	491.912	479.579	563.767	722.091	699.514	694.46	625.074	511.752	705.355	yes	Pattern3	0.999653
comp143449_c0	comp143449_c0_seq6	2008	868	m.151626	GRMZM2G059282	LOC100283809 [Source:RefSeq peptide;Acc:NP_001150179]	AT5G59140	BTB/POZ domain-containing protein	0	0	4e-36	protein_coding	1049	1393.06	989.371	655.868	838.423	567.571	751.782	761.606	NA	1143.81	687.287	756.694	yes	Pattern4	0.999957
comp143449_c0	comp143449_c0_seq7	2007	701	m.151626	GRMZM2G059282	LOC100283809 [Source:RefSeq peptide;Acc:NP_001150179]	AT5G59140	BTB/POZ domain-containing protein	0	0	4e-36	protein_coding	669.117	716.349	489.756	491.912	479.579	563.767	722.091	699.514	694.46	625.074	511.752	705.355	yes	Pattern3	0.999653
comp143449_c0	comp143449_c0_seq7	2008	701	m.151626	GRMZM2G059282	LOC100283809 [Source:RefSeq peptide;Acc:NP_001150179]	AT5G59140	BTB/POZ domain-containing protein	0	0	4e-36	protein_coding	1049	1393.06	989.371	655.868	838.423	567.571	751.782	761.606	NA	1143.81	687.287	756.694	yes	Pattern4	0.999957
comp143449_c0	comp143449_c0_seq8	2007	2587	m.151627	GRMZM2G400938	hypothetical protein LOC100278562 [Source:RefSeq peptide;Acc:NP_001145271]	AT1G29050	TRICHOME BIREFRINGENCE-LIKE 38	0	0	4e-92	protein_coding	669.117	716.349	489.756	491.912	479.579	563.767	722.091	699.514	694.46	625.074	511.752	705.355	yes	Pattern3	0.999653
comp143449_c0	comp143449_c0_seq8	2008	2587	m.151627	GRMZM2G400938	hypothetical protein LOC100278562 [Source:RefSeq peptide;Acc:NP_001145271]	AT1G29050	TRICHOME BIREFRINGENCE-LIKE 38	0	0	4e-92	protein_coding	1049	1393.06	989.371	655.868	838.423	567.571	751.782	761.606	NA	1143.81	687.287	756.694	yes	Pattern4	0.999957
comp143449_c0	comp143449_c0_seq9	2007	432	m.151633	GRMZM2G000623	elongin C (LOC100282398), mRNA [Source:RefSeq DNA;Acc:NM_001155309]	AT5G59140	BTB/POZ domain-containing protein	0	0	1e-35	protein_coding	669.117	716.349	489.756	491.912	479.579	563.767	722.091	699.514	694.46	625.074	511.752	705.355	yes	Pattern3	0.999653
comp143449_c0	comp143449_c0_seq9	2008	432	m.151633	GRMZM2G000623	elongin C (LOC100282398), mRNA [Source:RefSeq DNA;Acc:NM_001155309]	AT5G59140	BTB/POZ domain-containing protein	0	0	1e-35	protein_coding	1049	1393.06	989.371	655.868	838.423	567.571	751.782	761.606	NA	1143.81	687.287	756.694	yes	Pattern4	0.999957
comp143552_c0	comp143552_c0_seq1	2007	3873	m.152629	GRMZM2G372632		AT4G31850	proton gradient regulation 3	0	0	7e-47	protein_coding	518.21	560.71	581.426	487.009	415.953	493.533	570.307	605.433	651.88	553.448	465.498	609.206	yes	Pattern3	0.999984
comp143552_c0	comp143552_c0_seq1	2008	3873	m.152629	GRMZM2G372632		AT4G31850	proton gradient regulation 3	0	0	7e-47	protein_coding	929.186	721.901	740.696	361.284	348.836	398.221	573.427	605.829	NA	797.261	369.447	589.628	yes	Pattern5	1
comp143581_c0	comp143581_c0_seq1	2007	1162	m.153286	GRMZM2G083243	Tubulin alpha-6 chain (Alpha-6-tubulin) [Source:UniProtKB/Swiss-Prot;Acc:P33627]	AT5G19780	tubulin alpha-5	0	0	0	protein_coding	94.9288	88.7044	129.557	162.623	175.766	108.198	103.954	100.05	85.1028	104.397	148.862	96.3691	yes	Pattern3	0.998561
comp143581_c0	comp143581_c0_seq1	2008	1162	m.153286	GRMZM2G083243	Tubulin alpha-6 chain (Alpha-6-tubulin) [Source:UniProtKB/Swiss-Prot;Acc:P33627]	AT5G19780	tubulin alpha-5	0	0	0	protein_coding	242.192	418.978	393.12	233.66	181.078	202.817	241.226	210.429	NA	351.43	205.852	225.827	yes	Pattern4	0.995823
comp143605_c0	comp143605_c0_seq1	2007	1203	m.153512	GRMZM2G074040	SOUL heme-binding protein [Source:RefSeq peptide;Acc:NP_001147650]	AT3G10130	SOUL heme-binding family protein	0	0	3e-79	protein_coding	867.7	808.504	936.917	673.523	501.45	685.043	717.732	802.968	729.247	871.04	620.005	749.982	yes	Pattern3	0.982826
comp143605_c0	comp143605_c0_seq1	2008	1203	m.153512	GRMZM2G074040	SOUL heme-binding protein [Source:RefSeq peptide;Acc:NP_001147650]	AT3G10130	SOUL heme-binding family protein	0	0	3e-79	protein_coding	40.1177	34.9473	74.6025	77.7971	78.6743	104.593	70.4142	56.8266	NA	49.8892	87.0216	63.6204	yes	Pattern3	0.972857
comp143605_c0	comp143605_c0_seq2	2007	252	m.153512	GRMZM2G356549		AT3G10130	SOUL heme-binding family protein	1e-55	6e-45	3e-79	protein_coding	867.7	808.504	936.917	673.523	501.45	685.043	717.732	802.968	729.247	871.04	620.005	749.982	yes	Pattern3	0.982826
comp143605_c0	comp143605_c0_seq2	2008	252	m.153512	GRMZM2G356549		AT3G10130	SOUL heme-binding family protein	1e-55	6e-45	3e-79	protein_coding	40.1177	34.9473	74.6025	77.7971	78.6743	104.593	70.4142	56.8266	NA	49.8892	87.0216	63.6204	yes	Pattern3	0.972857
comp143867_c0	comp143867_c0_seq1	2007	1761	m.155992	GRMZM2G166877	hypothetical protein LOC100216557 [Source:RefSeq peptide;Acc:NP_001136449]	AT1G65230	Uncharacterized conserved protein (DUF2358)	0	0	2e-83	protein_coding	1620.9	1525.76	1764.55	1097.94	920.147	1206.33	1601.56	1550.63	1417.25	1637.07	1074.8	1523.15	yes	Pattern3	1
comp143867_c0	comp143867_c0_seq1	2008	1761	m.155992	GRMZM2G166877	hypothetical protein LOC100216557 [Source:RefSeq peptide;Acc:NP_001136449]	AT1G65230	Uncharacterized conserved protein (DUF2358)	0	0	2e-83	protein_coding	1750.8	2168.14	1815.43	724.508	726.703	551.718	662.621	568.069	NA	1911.46	667.643	615.345	yes	Pattern4	1
comp143873_c0	comp143873_c0_seq1	2007	1327	m.156015	GRMZM2G134182	hypothetical protein LOC100273387 [Source:RefSeq peptide;Acc:NP_001141296]	AT1G71480	Nuclear transport factor 2 (NTF2) family protein	0	0	2e-49	protein_coding	770.951	838.924	821.264	532.173	545.757	548.638	755.871	831.657	764.433	810.38	542.189	783.987	yes	Pattern3	1
comp143873_c0	comp143873_c0_seq1	2008	1327	m.156015	GRMZM2G134182	hypothetical protein LOC100273387 [Source:RefSeq peptide;Acc:NP_001141296]	AT1G71480	Nuclear transport factor 2 (NTF2) family protein	0	0	2e-49	protein_coding	547.206	746.613	673.199	380.608	375.585	351.001	376.174	359.597	NA	655.673	369.064	367.885	yes	Pattern4	1
comp143882_c0	comp143882_c0_seq1	2007	2259	m.156066	GRMZM2G080450	hypothetical protein LOC100193278 [Source:RefSeq peptide;Acc:NP_001131895]	AT4G38380	MATE efflux family protein	0	0	6e-133	protein_coding	354.6	352.254	393.41	336.164	299.025	354.964	507.319	429.412	412.66	366.755	330.051	449.797	yes	Pattern2	0.997484
comp143882_c0	comp143882_c0_seq1	2008	2259	m.156066	GRMZM2G080450	hypothetical protein LOC100193278 [Source:RefSeq peptide;Acc:NP_001131895]	AT4G38380	MATE efflux family protein	0	0	6e-133	protein_coding	1223.47	1440.1	1197.17	982.567	1124.71	923.59	1565.4	1602.86	NA	1286.91	1010.29	1584.13	yes	Pattern5	1
comp143943_c0	comp143943_c0_seq1	2007	863	m.156575	GRMZM2G145962	ribosome-like protein [Source:RefSeq peptide;Acc:NP_001151834]	AT3G27160	Ribosomal protein S21 family protein	2e-109	0	2e-12	protein_coding	1436.87	1565.8	1488.37	899.24	931.289	1200.61	1482.58	1770.63	1329.53	1497.02	1010.38	1527.58	yes	Pattern3	1
comp143943_c0	comp143943_c0_seq1	2008	863	m.156575	GRMZM2G145962	ribosome-like protein [Source:RefSeq peptide;Acc:NP_001151834]	AT3G27160	Ribosomal protein S21 family protein	2e-109	0	2e-12	protein_coding	5400.96	9019.24	6737.76	2354.43	4210.24	3029.32	5338.36	5486.37	NA	7052.65	3198	5412.36	yes	Pattern3	0.999991
comp143943_c0	comp143943_c0_seq2	2007	409	m.156578	GRMZM2G145962	ribosome-like protein [Source:RefSeq peptide;Acc:NP_001151834]			0	1e-168			1436.87	1565.8	1488.37	899.24	931.289	1200.61	1482.58	1770.63	1329.53	1497.02	1010.38	1527.58	yes	Pattern3	1
comp143943_c0	comp143943_c0_seq2	2008	409	m.156578	GRMZM2G145962	ribosome-like protein [Source:RefSeq peptide;Acc:NP_001151834]			0	1e-168	NA		5400.96	9019.24	6737.76	2354.43	4210.24	3029.32	5338.36	5486.37	NA	7052.65	3198	5412.36	yes	Pattern3	0.999991
comp144090_c0	comp144090_c0_seq1	2007	3361	m.126817	GRMZM2G061172				0	0			305.491	375.163	346.675	530.461	462.591	438.656	297.343	374.633	322.514	342.443	477.236	331.496	yes	Pattern3	0.999997
comp144090_c0	comp144090_c0_seq1	2008	3361	m.126817	GRMZM2G061172				0	0	NA		237.735	50.9232	97.6937	288.269	228.919	313.897	227.714	215.883	NA	128.784	277.028	221.799	yes	Pattern4	0.99728
comp144090_c0	comp144090_c0_seq2	2007	340		GRMZM2G491099				2e-80				305.491	375.163	346.675	530.461	462.591	438.656	297.343	374.633	322.514	342.443	477.236	331.496	yes	Pattern3	0.999997
comp144090_c0	comp144090_c0_seq2	2008	340		GRMZM2G491099				2e-80	NA	NA		237.735	50.9232	97.6937	288.269	228.919	313.897	227.714	215.883	NA	128.784	277.028	221.799	yes	Pattern4	0.99728
comp144090_c0	comp144090_c0_seq3	2007	1317	m.126817	GRMZM2G491096				6e-51	0			305.491	375.163	346.675	530.461	462.591	438.656	297.343	374.633	322.514	342.443	477.236	331.496	yes	Pattern3	0.999997
comp144090_c0	comp144090_c0_seq3	2008	1317	m.126817	GRMZM2G491096				6e-51	0	NA		237.735	50.9232	97.6937	288.269	228.919	313.897	227.714	215.883	NA	128.784	277.028	221.799	yes	Pattern4	0.99728
comp144090_c0	comp144090_c0_seq4	2007	740		GRMZM2G071010	Putative uncharacterized proteinUbiquitin-conjugating enzyme spm2 ; [Source:UniProtKB/TrEMBL;Acc:B6SK03]			0				305.491	375.163	346.675	530.461	462.591	438.656	297.343	374.633	322.514	342.443	477.236	331.496	yes	Pattern3	0.999997
comp144090_c0	comp144090_c0_seq4	2008	740		GRMZM2G071010	Putative uncharacterized proteinUbiquitin-conjugating enzyme spm2 ; [Source:UniProtKB/TrEMBL;Acc:B6SK03]			0	NA	NA		237.735	50.9232	97.6937	288.269	228.919	313.897	227.714	215.883	NA	128.784	277.028	221.799	yes	Pattern4	0.99728
comp144188_c0	comp144188_c0_seq1	2007	1046	m.158833	GRMZM2G366622	hypothetical protein LOC100277443 [Source:RefSeq peptide;Acc:NP_001144476]			0	0			367.567	416.252	394.99	263.112	228.265	315.064	342.043	439.52	331.784	392.936	268.814	371.116	yes	Pattern3	0.999919
comp144188_c0	comp144188_c0_seq1	2008	1046	m.158833	GRMZM2G366622	hypothetical protein LOC100277443 [Source:RefSeq peptide;Acc:NP_001144476]			0	0	NA		810.69	1185.37	1024.9	536.411	666.758	502.133	686.851	687.873	NA	1006.99	568.434	687.362	yes	Pattern4	0.999999
comp144188_c0	comp144188_c0_seq2	2007	383	m.158836	GRMZM2G015432				0	5e-172			367.567	416.252	394.99	263.112	228.265	315.064	342.043	439.52	331.784	392.936	268.814	371.116	yes	Pattern3	0.999919
comp144188_c0	comp144188_c0_seq2	2008	383	m.158836	GRMZM2G015432				0	5e-172	NA		810.69	1185.37	1024.9	536.411	666.758	502.133	686.851	687.873	NA	1006.99	568.434	687.362	yes	Pattern4	0.999999
comp144188_c0	comp144188_c0_seq3	2007	1366	m.158845	GRMZM2G015432				0	0			367.567	416.252	394.99	263.112	228.265	315.064	342.043	439.52	331.784	392.936	268.814	371.116	yes	Pattern3	0.999919
comp144188_c0	comp144188_c0_seq3	2008	1366	m.158845	GRMZM2G015432				0	0	NA		810.69	1185.37	1024.9	536.411	666.758	502.133	686.851	687.873	NA	1006.99	568.434	687.362	yes	Pattern4	0.999999
comp144188_c0	comp144188_c0_seq4	2007	778	m.158845	GRMZM2G015432				0	0			367.567	416.252	394.99	263.112	228.265	315.064	342.043	439.52	331.784	392.936	268.814	371.116	yes	Pattern3	0.999919
comp144188_c0	comp144188_c0_seq4	2008	778	m.158845	GRMZM2G015432				0	0	NA		810.69	1185.37	1024.9	536.411	666.758	502.133	686.851	687.873	NA	1006.99	568.434	687.362	yes	Pattern4	0.999999
comp144188_c0	comp144188_c0_seq5	2007	1164	m.158833	GRMZM2G361688				0	0			367.567	416.252	394.99	263.112	228.265	315.064	342.043	439.52	331.784	392.936	268.814	371.116	yes	Pattern3	0.999919
comp144188_c0	comp144188_c0_seq5	2008	1164	m.158833	GRMZM2G361688				0	0	NA		810.69	1185.37	1024.9	536.411	666.758	502.133	686.851	687.873	NA	1006.99	568.434	687.362	yes	Pattern4	0.999999
comp144188_c0	comp144188_c0_seq6	2007	1059	m.158843	GRMZM2G366622	hypothetical protein LOC100277443 [Source:RefSeq peptide;Acc:NP_001144476]			0	0			367.567	416.252	394.99	263.112	228.265	315.064	342.043	439.52	331.784	392.936	268.814	371.116	yes	Pattern3	0.999919
comp144188_c0	comp144188_c0_seq6	2008	1059	m.158843	GRMZM2G366622	hypothetical protein LOC100277443 [Source:RefSeq peptide;Acc:NP_001144476]			0	0	NA		810.69	1185.37	1024.9	536.411	666.758	502.133	686.851	687.873	NA	1006.99	568.434	687.362	yes	Pattern4	0.999999
comp144188_c0	comp144188_c0_seq7	2007	851	m.158845	GRMZM2G015432				0	0			367.567	416.252	394.99	263.112	228.265	315.064	342.043	439.52	331.784	392.936	268.814	371.116	yes	Pattern3	0.999919
comp144188_c0	comp144188_c0_seq7	2008	851	m.158845	GRMZM2G015432				0	0	NA		810.69	1185.37	1024.9	536.411	666.758	502.133	686.851	687.873	NA	1006.99	568.434	687.362	yes	Pattern4	0.999999
comp144188_c0	comp144188_c0_seq8	2007	941	m.158846	GRMZM2G366622	hypothetical protein LOC100277443 [Source:RefSeq peptide;Acc:NP_001144476]			0	0			367.567	416.252	394.99	263.112	228.265	315.064	342.043	439.52	331.784	392.936	268.814	371.116	yes	Pattern3	0.999919
comp144188_c0	comp144188_c0_seq8	2008	941	m.158846	GRMZM2G366622	hypothetical protein LOC100277443 [Source:RefSeq peptide;Acc:NP_001144476]			0	0	NA		810.69	1185.37	1024.9	536.411	666.758	502.133	686.851	687.873	NA	1006.99	568.434	687.362	yes	Pattern4	0.999999
comp144293_c0	comp144293_c0_seq1	2007	2062	m.160071	GRMZM2G046583	nicotinate phosphoribosyltransferase-like protein [Source:RefSeq peptide;Acc:NP_001152493]	AT2G23420	nicotite phosphoribosyltransferase 2	0	0	0	protein_coding	216.925	238.444	151.676	324.357	371.415	440.383	210.144	236.871	202.566	202.348	378.718	216.527	yes	Pattern3	0.99997
comp144293_c0	comp144293_c0_seq1	2008	2062	m.160071	GRMZM2G046583	nicotinate phosphoribosyltransferase-like protein [Source:RefSeq peptide;Acc:NP_001152493]	AT2G23420	nicotite phosphoribosyltransferase 2	0	0	0	protein_coding	424.757	334.495	573.729	919.056	776.033	906.932	419.422	603.513	NA	444.327	867.34	511.467	yes	Pattern3	1
comp144293_c0	comp144293_c0_seq2	2007	2273	m.160065	GRMZM2G046583	nicotinate phosphoribosyltransferase-like protein [Source:RefSeq peptide;Acc:NP_001152493]	AT2G23420	nicotite phosphoribosyltransferase 2	0	0	0	protein_coding	216.925	238.444	151.676	324.357	371.415	440.383	210.144	236.871	202.566	202.348	378.718	216.527	yes	Pattern3	0.99997
comp144293_c0	comp144293_c0_seq2	2008	2273	m.160065	GRMZM2G046583	nicotinate phosphoribosyltransferase-like protein [Source:RefSeq peptide;Acc:NP_001152493]	AT2G23420	nicotite phosphoribosyltransferase 2	0	0	0	protein_coding	424.757	334.495	573.729	919.056	776.033	906.932	419.422	603.513	NA	444.327	867.34	511.467	yes	Pattern3	1
comp144293_c0	comp144293_c0_seq3	2007	1986	m.223106	GRMZM2G046583	nicotinate phosphoribosyltransferase-like protein [Source:RefSeq peptide;Acc:NP_001152493]	AT2G23420	nicotite phosphoribosyltransferase 2	0	0	0	protein_coding	216.925	238.444	151.676	324.357	371.415	440.383	210.144	236.871	202.566	202.348	378.718	216.527	yes	Pattern3	0.99997
comp144293_c0	comp144293_c0_seq3	2008	1986	m.223106	GRMZM2G046583	nicotinate phosphoribosyltransferase-like protein [Source:RefSeq peptide;Acc:NP_001152493]	AT2G23420	nicotite phosphoribosyltransferase 2	0	0	0	protein_coding	424.757	334.495	573.729	919.056	776.033	906.932	419.422	603.513	NA	444.327	867.34	511.467	yes	Pattern3	1
comp144293_c0	comp144293_c0_seq4	2007	2325	m.160071	GRMZM2G046583	nicotinate phosphoribosyltransferase-like protein [Source:RefSeq peptide;Acc:NP_001152493]	AT2G23420	nicotite phosphoribosyltransferase 2	0	0	0	protein_coding	216.925	238.444	151.676	324.357	371.415	440.383	210.144	236.871	202.566	202.348	378.718	216.527	yes	Pattern3	0.99997
comp144293_c0	comp144293_c0_seq4	2008	2325	m.160071	GRMZM2G046583	nicotinate phosphoribosyltransferase-like protein [Source:RefSeq peptide;Acc:NP_001152493]	AT2G23420	nicotite phosphoribosyltransferase 2	0	0	0	protein_coding	424.757	334.495	573.729	919.056	776.033	906.932	419.422	603.513	NA	444.327	867.34	511.467	yes	Pattern3	1
comp144293_c0	comp144293_c0_seq5	2007	1571	m.223106	GRMZM2G046583	nicotinate phosphoribosyltransferase-like protein [Source:RefSeq peptide;Acc:NP_001152493]	AT2G23420	nicotite phosphoribosyltransferase 2	0	0	0	protein_coding	216.925	238.444	151.676	324.357	371.415	440.383	210.144	236.871	202.566	202.348	378.718	216.527	yes	Pattern3	0.99997
comp144293_c0	comp144293_c0_seq5	2008	1571	m.223106	GRMZM2G046583	nicotinate phosphoribosyltransferase-like protein [Source:RefSeq peptide;Acc:NP_001152493]	AT2G23420	nicotite phosphoribosyltransferase 2	0	0	0	protein_coding	424.757	334.495	573.729	919.056	776.033	906.932	419.422	603.513	NA	444.327	867.34	511.467	yes	Pattern3	1
comp144293_c0	comp144293_c0_seq6	2007	2197	m.223106	GRMZM2G046583	nicotinate phosphoribosyltransferase-like protein [Source:RefSeq peptide;Acc:NP_001152493]	AT2G23420	nicotite phosphoribosyltransferase 2	0	0	0	protein_coding	216.925	238.444	151.676	324.357	371.415	440.383	210.144	236.871	202.566	202.348	378.718	216.527	yes	Pattern3	0.99997
comp144293_c0	comp144293_c0_seq6	2008	2197	m.223106	GRMZM2G046583	nicotinate phosphoribosyltransferase-like protein [Source:RefSeq peptide;Acc:NP_001152493]	AT2G23420	nicotite phosphoribosyltransferase 2	0	0	0	protein_coding	424.757	334.495	573.729	919.056	776.033	906.932	419.422	603.513	NA	444.327	867.34	511.467	yes	Pattern3	1
comp144293_c0	comp144293_c0_seq7	2007	2249	m.223106	GRMZM2G046583	nicotinate phosphoribosyltransferase-like protein [Source:RefSeq peptide;Acc:NP_001152493]	AT2G23420	nicotite phosphoribosyltransferase 2	0	0	0	protein_coding	216.925	238.444	151.676	324.357	371.415	440.383	210.144	236.871	202.566	202.348	378.718	216.527	yes	Pattern3	0.99997
comp144293_c0	comp144293_c0_seq7	2008	2249	m.223106	GRMZM2G046583	nicotinate phosphoribosyltransferase-like protein [Source:RefSeq peptide;Acc:NP_001152493]	AT2G23420	nicotite phosphoribosyltransferase 2	0	0	0	protein_coding	424.757	334.495	573.729	919.056	776.033	906.932	419.422	603.513	NA	444.327	867.34	511.467	yes	Pattern3	1
comp144293_c0	comp144293_c0_seq8	2007	1369	m.160084	GRMZM2G177561		AT2G23420	nicotite phosphoribosyltransferase 2	3e-153	0	5e-09	protein_coding	216.925	238.444	151.676	324.357	371.415	440.383	210.144	236.871	202.566	202.348	378.718	216.527	yes	Pattern3	0.99997
comp144293_c0	comp144293_c0_seq8	2008	1369	m.160084	GRMZM2G177561		AT2G23420	nicotite phosphoribosyltransferase 2	3e-153	0	5e-09	protein_coding	424.757	334.495	573.729	919.056	776.033	906.932	419.422	603.513	NA	444.327	867.34	511.467	yes	Pattern3	1
comp144301_c0	comp144301_c0_seq1	2007	1264	m.160136	GRMZM2G147046	hypothetical protein LOC100273391 [Source:RefSeq peptide;Acc:NP_001141300]	AT3G22845	emp24/gp25L/p24 family/GOLD family protein	0	0	6e-89	protein_coding	400.106	420.85	423.429	500.981	515.368	447.919	404.639	447.233	367.62	414.795	488.089	406.498	yes	Pattern3	0.999157
comp144301_c0	comp144301_c0_seq1	2008	1264	m.160136	GRMZM2G147046	hypothetical protein LOC100273391 [Source:RefSeq peptide;Acc:NP_001141300]	AT3G22845	emp24/gp25L/p24 family/GOLD family protein	0	0	6e-89	protein_coding	490.313	614.393	669.646	932.694	774.462	755.285	677.747	668.539	NA	591.451	820.813	673.143	yes	Pattern3	0.982117
comp144301_c0	comp144301_c0_seq2	2007	945	m.160137	GRMZM2G147046	hypothetical protein LOC100273391 [Source:RefSeq peptide;Acc:NP_001141300]	AT3G22845	emp24/gp25L/p24 family/GOLD family protein	0	0	2e-89	protein_coding	400.106	420.85	423.429	500.981	515.368	447.919	404.639	447.233	367.62	414.795	488.089	406.498	yes	Pattern3	0.999157
comp144301_c0	comp144301_c0_seq2	2008	945	m.160137	GRMZM2G147046	hypothetical protein LOC100273391 [Source:RefSeq peptide;Acc:NP_001141300]	AT3G22845	emp24/gp25L/p24 family/GOLD family protein	0	0	2e-89	protein_coding	490.313	614.393	669.646	932.694	774.462	755.285	677.747	668.539	NA	591.451	820.813	673.143	yes	Pattern3	0.982117
comp144400_c0	comp144400_c0_seq1	2007	1647	m.161204	GRMZM2G062470	hypothetical protein LOC100278535 [Source:RefSeq peptide;Acc:NP_001145251]	AT1G05140	Peptidase M50 family protein	0	0	6e-109	protein_coding	702.596	900.879	646.204	545.166	412.772	643.491	745.565	805.533	677.722	749.893	533.81	742.94	yes	Pattern3	0.979612
comp144400_c0	comp144400_c0_seq1	2008	1647	m.161204	GRMZM2G062470	hypothetical protein LOC100278535 [Source:RefSeq peptide;Acc:NP_001145251]	AT1G05140	Peptidase M50 family protein	0	0	6e-109	protein_coding	824.642	1654.06	774.889	200.489	220.613	249.589	228.208	324.033	NA	1084.53	223.564	276.12	yes	Pattern4	0.999983
comp144479_c0	comp144479_c0_seq1	2007	2405	m.162229	GRMZM2G004683	dihydroflavanoid reductase-like1 [Source:RefSeq peptide;Acc:NP_001105644]	AT3G12930	Lojap-related protein	0	0	2e-42	protein_coding	673.359	727.067	816.666	576.576	576.608	616.29	753.121	840.593	653.514	739.031	589.824	749.076	yes	Pattern3	0.983796
comp144479_c0	comp144479_c0_seq1	2008	2405	m.162229	GRMZM2G004683	dihydroflavanoid reductase-like1 [Source:RefSeq peptide;Acc:NP_001105644]	AT3G12930	Lojap-related protein	0	0	2e-42	protein_coding	1389.29	1824.17	1258.61	797.707	1255.47	1046.81	1630.78	1542.76	NA	1490.69	1033.33	1586.77	yes	Pattern3	0.999539
comp144479_c0	comp144479_c0_seq2	2007	2647	m.162234	GRMZM2G004683	dihydroflavanoid reductase-like1 [Source:RefSeq peptide;Acc:NP_001105644]	AT4G35420	dihydroflavonol 4-reductase-like1	0	0	3e-85	protein_coding	673.359	727.067	816.666	576.576	576.608	616.29	753.121	840.593	653.514	739.031	589.824	749.076	yes	Pattern3	0.983796
comp144479_c0	comp144479_c0_seq2	2008	2647	m.162234	GRMZM2G004683	dihydroflavanoid reductase-like1 [Source:RefSeq peptide;Acc:NP_001105644]	AT4G35420	dihydroflavonol 4-reductase-like1	0	0	3e-85	protein_coding	1389.29	1824.17	1258.61	797.707	1255.47	1046.81	1630.78	1542.76	NA	1490.69	1033.33	1586.77	yes	Pattern3	0.999539
comp144479_c0	comp144479_c0_seq3	2007	2348	m.162233	GRMZM2G004583	Protein Iojap [Source:UniProtKB/Swiss-Prot;Acc:Q41822]	AT3G12930	Lojap-related protein	0	0	2e-51	protein_coding	673.359	727.067	816.666	576.576	576.608	616.29	753.121	840.593	653.514	739.031	589.824	749.076	yes	Pattern3	0.983796
comp144479_c0	comp144479_c0_seq3	2008	2348	m.162233	GRMZM2G004583	Protein Iojap [Source:UniProtKB/Swiss-Prot;Acc:Q41822]	AT3G12930	Lojap-related protein	0	0	2e-51	protein_coding	1389.29	1824.17	1258.61	797.707	1255.47	1046.81	1630.78	1542.76	NA	1490.69	1033.33	1586.77	yes	Pattern3	0.999539
comp144479_c0	comp144479_c0_seq4	2007	2644	m.162234	GRMZM2G004683	dihydroflavanoid reductase-like1 [Source:RefSeq peptide;Acc:NP_001105644]	AT4G35420	dihydroflavonol 4-reductase-like1	0	0	3e-85	protein_coding	673.359	727.067	816.666	576.576	576.608	616.29	753.121	840.593	653.514	739.031	589.824	749.076	yes	Pattern3	0.983796
comp144479_c0	comp144479_c0_seq4	2008	2644	m.162234	GRMZM2G004683	dihydroflavanoid reductase-like1 [Source:RefSeq peptide;Acc:NP_001105644]	AT4G35420	dihydroflavonol 4-reductase-like1	0	0	3e-85	protein_coding	1389.29	1824.17	1258.61	797.707	1255.47	1046.81	1630.78	1542.76	NA	1490.69	1033.33	1586.77	yes	Pattern3	0.999539
comp144479_c0	comp144479_c0_seq5	2007	334	m.162234	GRMZM2G004683	dihydroflavanoid reductase-like1 [Source:RefSeq peptide;Acc:NP_001105644]	AT4G35420	dihydroflavonol 4-reductase-like1	2e-110	5e-112	3e-85	protein_coding	673.359	727.067	816.666	576.576	576.608	616.29	753.121	840.593	653.514	739.031	589.824	749.076	yes	Pattern3	0.983796
comp144479_c0	comp144479_c0_seq5	2008	334	m.162234	GRMZM2G004683	dihydroflavanoid reductase-like1 [Source:RefSeq peptide;Acc:NP_001105644]	AT4G35420	dihydroflavonol 4-reductase-like1	2e-110	5e-112	3e-85	protein_coding	1389.29	1824.17	1258.61	797.707	1255.47	1046.81	1630.78	1542.76	NA	1490.69	1033.33	1586.77	yes	Pattern3	0.999539
comp144479_c0	comp144479_c0_seq6	2007	2408	m.162229	GRMZM2G004683	dihydroflavanoid reductase-like1 [Source:RefSeq peptide;Acc:NP_001105644]	AT3G12930	Lojap-related protein	0	0	2e-42	protein_coding	673.359	727.067	816.666	576.576	576.608	616.29	753.121	840.593	653.514	739.031	589.824	749.076	yes	Pattern3	0.983796
comp144479_c0	comp144479_c0_seq6	2008	2408	m.162229	GRMZM2G004683	dihydroflavanoid reductase-like1 [Source:RefSeq peptide;Acc:NP_001105644]	AT3G12930	Lojap-related protein	0	0	2e-42	protein_coding	1389.29	1824.17	1258.61	797.707	1255.47	1046.81	1630.78	1542.76	NA	1490.69	1033.33	1586.77	yes	Pattern3	0.999539
comp144479_c0	comp144479_c0_seq7	2007	2345	m.162233	GRMZM2G004583	Protein Iojap [Source:UniProtKB/Swiss-Prot;Acc:Q41822]	AT3G12930	Lojap-related protein	0	0	2e-51	protein_coding	673.359	727.067	816.666	576.576	576.608	616.29	753.121	840.593	653.514	739.031	589.824	749.076	yes	Pattern3	0.983796
comp144479_c0	comp144479_c0_seq7	2008	2345	m.162233	GRMZM2G004583	Protein Iojap [Source:UniProtKB/Swiss-Prot;Acc:Q41822]	AT3G12930	Lojap-related protein	0	0	2e-51	protein_coding	1389.29	1824.17	1258.61	797.707	1255.47	1046.81	1630.78	1542.76	NA	1490.69	1033.33	1586.77	yes	Pattern3	0.999539
comp144541_c0	comp144541_c0_seq1	2007	1709	m.162864	GRMZM2G070422	hypothetical protein LOC100193519 [Source:RefSeq peptide;Acc:NP_001132103]	AT2G05990	D(P)-binding Rossmann-fold superfamily protein	0	0	2e-132	protein_coding	519.355	470.378	564.267	612.77	602.058	596.093	554.322	495.121	497.696	518	603.64	515.713	yes	Pattern3	0.999837
comp144541_c0	comp144541_c0_seq1	2008	1709	m.162864	GRMZM2G070422	hypothetical protein LOC100193519 [Source:RefSeq peptide;Acc:NP_001132103]	AT2G05990	D(P)-binding Rossmann-fold superfamily protein	0	0	2e-132	protein_coding	1148.56	1100.29	1129.69	798.938	709.093	699.981	1057.84	924.731	NA	1126.18	736.004	991.287	yes	Pattern3	1
comp144541_c0	comp144541_c0_seq2	2007	1577	m.162865	GRMZM2G070422	hypothetical protein LOC100193519 [Source:RefSeq peptide;Acc:NP_001132103]	AT2G05990	D(P)-binding Rossmann-fold superfamily protein	0	0	4e-130	protein_coding	519.355	470.378	564.267	612.77	602.058	596.093	554.322	495.121	497.696	518	603.64	515.713	yes	Pattern3	0.999837
comp144541_c0	comp144541_c0_seq2	2008	1577	m.162865	GRMZM2G070422	hypothetical protein LOC100193519 [Source:RefSeq peptide;Acc:NP_001132103]	AT2G05990	D(P)-binding Rossmann-fold superfamily protein	0	0	4e-130	protein_coding	1148.56	1100.29	1129.69	798.938	709.093	699.981	1057.84	924.731	NA	1126.18	736.004	991.287	yes	Pattern3	1
comp144541_c0	comp144541_c0_seq3	2007	1424	m.162868	GRMZM2G070422	hypothetical protein LOC100193519 [Source:RefSeq peptide;Acc:NP_001132103]	AT2G05990	D(P)-binding Rossmann-fold superfamily protein	0	0	9e-57	protein_coding	519.355	470.378	564.267	612.77	602.058	596.093	554.322	495.121	497.696	518	603.64	515.713	yes	Pattern3	0.999837
comp144541_c0	comp144541_c0_seq3	2008	1424	m.162868	GRMZM2G070422	hypothetical protein LOC100193519 [Source:RefSeq peptide;Acc:NP_001132103]	AT2G05990	D(P)-binding Rossmann-fold superfamily protein	0	0	9e-57	protein_coding	1148.56	1100.29	1129.69	798.938	709.093	699.981	1057.84	924.731	NA	1126.18	736.004	991.287	yes	Pattern3	1
comp144541_c0	comp144541_c0_seq4	2007	1303	m.162868	GRMZM2G070422	hypothetical protein LOC100193519 [Source:RefSeq peptide;Acc:NP_001132103]	AT2G05990	D(P)-binding Rossmann-fold superfamily protein	0	0	9e-57	protein_coding	519.355	470.378	564.267	612.77	602.058	596.093	554.322	495.121	497.696	518	603.64	515.713	yes	Pattern3	0.999837
comp144541_c0	comp144541_c0_seq4	2008	1303	m.162868	GRMZM2G070422	hypothetical protein LOC100193519 [Source:RefSeq peptide;Acc:NP_001132103]	AT2G05990	D(P)-binding Rossmann-fold superfamily protein	0	0	9e-57	protein_coding	1148.56	1100.29	1129.69	798.938	709.093	699.981	1057.84	924.731	NA	1126.18	736.004	991.287	yes	Pattern3	1
comp144541_c0	comp144541_c0_seq5	2007	601	m.162868	GRMZM2G074366		AT2G05990	D(P)-binding Rossmann-fold superfamily protein	1e-89	4e-41	9e-57	protein_coding	519.355	470.378	564.267	612.77	602.058	596.093	554.322	495.121	497.696	518	603.64	515.713	yes	Pattern3	0.999837
comp144541_c0	comp144541_c0_seq5	2008	601	m.162868	GRMZM2G074366		AT2G05990	D(P)-binding Rossmann-fold superfamily protein	1e-89	4e-41	9e-57	protein_coding	1148.56	1100.29	1129.69	798.938	709.093	699.981	1057.84	924.731	NA	1126.18	736.004	991.287	yes	Pattern3	1
comp144541_c0	comp144541_c0_seq6	2007	722	m.162868	GRMZM2G074366		AT2G05990	D(P)-binding Rossmann-fold superfamily protein	1e-89	4e-41	9e-57	protein_coding	519.355	470.378	564.267	612.77	602.058	596.093	554.322	495.121	497.696	518	603.64	515.713	yes	Pattern3	0.999837
comp144541_c0	comp144541_c0_seq6	2008	722	m.162868	GRMZM2G074366		AT2G05990	D(P)-binding Rossmann-fold superfamily protein	1e-89	4e-41	9e-57	protein_coding	1148.56	1100.29	1129.69	798.938	709.093	699.981	1057.84	924.731	NA	1126.18	736.004	991.287	yes	Pattern3	1
comp144541_c0	comp144541_c0_seq7	2007	5728	m.162869	GRMZM2G044143		AT2G45540	WD-40 repeat family protein / beige-related	0	0	0	protein_coding	519.355	470.378	564.267	612.77	602.058	596.093	554.322	495.121	497.696	518	603.64	515.713	yes	Pattern3	0.999837
comp144541_c0	comp144541_c0_seq7	2008	5728	m.162869	GRMZM2G044143		AT2G45540	WD-40 repeat family protein / beige-related	0	0	0	protein_coding	1148.56	1100.29	1129.69	798.938	709.093	699.981	1057.84	924.731	NA	1126.18	736.004	991.287	yes	Pattern3	1
comp144578_c1	comp144578_c1_seq1	2007	848	m.163248	GRMZM2G451604	his-containing phosphotransfer protein [Source:RefSeq peptide;Acc:NP_001105601]	AT3G21510	histidine-containing phosphotransmitter 1	0	0	2e-20	protein_coding	219.335	252.873	199.075	331.719	314.152	296.367	214.615	225.754	247.714	223.761	314.079	229.361	yes	Pattern3	1
comp144578_c1	comp144578_c1_seq1	2008	848	m.163248	GRMZM2G451604	his-containing phosphotransfer protein [Source:RefSeq peptide;Acc:NP_001105601]	AT3G21510	histidine-containing phosphotransmitter 1	0	0	2e-20	protein_coding	167.9	143.783	190.059	269.221	265.913	211.981	181.411	168.389	NA	167.247	249.039	174.9	yes	Pattern3	0.999848
comp144578_c1	comp144578_c1_seq2	2007	916	m.163254	GRMZM2G016439	histidine-containing phosphotransfer protein [Source:RefSeq peptide;Acc:NP_001105592]	AT3G21510	histidine-containing phosphotransmitter 1	0	0	1e-25	protein_coding	219.335	252.873	199.075	331.719	314.152	296.367	214.615	225.754	247.714	223.761	314.079	229.361	yes	Pattern3	1
comp144578_c1	comp144578_c1_seq2	2008	916	m.163254	GRMZM2G016439	histidine-containing phosphotransfer protein [Source:RefSeq peptide;Acc:NP_001105592]	AT3G21510	histidine-containing phosphotransmitter 1	0	0	1e-25	protein_coding	167.9	143.783	190.059	269.221	265.913	211.981	181.411	168.389	NA	167.247	249.039	174.9	yes	Pattern3	0.999848
comp144578_c1	comp144578_c1_seq3	2007	922	m.163254	GRMZM2G451604	his-containing phosphotransfer protein [Source:RefSeq peptide;Acc:NP_001105601]	AT3G21510	histidine-containing phosphotransmitter 1	0	0	1e-25	protein_coding	219.335	252.873	199.075	331.719	314.152	296.367	214.615	225.754	247.714	223.761	314.079	229.361	yes	Pattern3	1
comp144578_c1	comp144578_c1_seq3	2008	922	m.163254	GRMZM2G451604	his-containing phosphotransfer protein [Source:RefSeq peptide;Acc:NP_001105601]	AT3G21510	histidine-containing phosphotransmitter 1	0	0	1e-25	protein_coding	167.9	143.783	190.059	269.221	265.913	211.981	181.411	168.389	NA	167.247	249.039	174.9	yes	Pattern3	0.999848
comp144596_c0	comp144596_c0_seq1	2007	476	m.190652	GRMZM5G871262	hypothetical protein LOC100191580 [Source:RefSeq peptide;Acc:NP_001130482]	AT5G01460	LMBR1-like membrane protein	2e-100	6e-68	0	protein_coding	211.008	212.402	135.877	266.673	240.187	260.054	203.437	206.942	198.398	186.429	255.638	202.926	yes	Pattern3	0.985763
comp144596_c0	comp144596_c0_seq1	2008	476	m.190652	GRMZM5G871262	hypothetical protein LOC100191580 [Source:RefSeq peptide;Acc:NP_001130482]	AT5G01460	LMBR1-like membrane protein	2e-100	6e-68	0	protein_coding	219.905	396.402	396.104	170.299	111.762	151.525	124.452	133.965	NA	337.47	144.529	129.209	yes	Pattern4	0.999999
comp144596_c0	comp144596_c0_seq2	2007	1412	m.163364	GRMZM5G871262	hypothetical protein LOC100191580 [Source:RefSeq peptide;Acc:NP_001130482]	AT3G08930	LMBR1-like membrane protein	0	0	6e-114	protein_coding	211.008	212.402	135.877	266.673	240.187	260.054	203.437	206.942	198.398	186.429	255.638	202.926	yes	Pattern3	0.985763
comp144596_c0	comp144596_c0_seq2	2008	1412	m.163364	GRMZM5G871262	hypothetical protein LOC100191580 [Source:RefSeq peptide;Acc:NP_001130482]	AT3G08930	LMBR1-like membrane protein	0	0	6e-114	protein_coding	219.905	396.402	396.104	170.299	111.762	151.525	124.452	133.965	NA	337.47	144.529	129.209	yes	Pattern4	0.999999
comp144700_c0	comp144700_c0_seq1	2007	2056	m.164509						0			137.53	130.208	199.075	105.492	87.4853	66.4371	131.899	140.241	138.654	155.605	86.4714	136.931	yes	Pattern3	0.969825
comp144700_c0	comp144700_c0_seq1	2008	2056	m.164509					NA	0	NA		130.754	53.9186	60.3925	204.315	142.239	168.538	118.468	120.114	NA	81.6884	171.698	119.291	yes	Pattern4	0.999216
comp144700_c0	comp144700_c0_seq10	2007	1010	m.164510	GRMZM2G330229	hypothetical protein LOC100272503 [Source:RefSeq peptide;Acc:NP_001140444]			5e-21	0			137.53	130.208	199.075	105.492	87.4853	66.4371	131.899	140.241	138.654	155.605	86.4714	136.931	yes	Pattern3	0.969825
comp144700_c0	comp144700_c0_seq10	2008	1010	m.164510	GRMZM2G330229	hypothetical protein LOC100272503 [Source:RefSeq peptide;Acc:NP_001140444]			5e-21	0	NA		130.754	53.9186	60.3925	204.315	142.239	168.538	118.468	120.114	NA	81.6884	171.698	119.291	yes	Pattern4	0.999216
comp144700_c0	comp144700_c0_seq11	2007	426	m.171054	GRMZM2G031580	hypothetical protein LOC100383996 [Source:RefSeq peptide;Acc:NP_001170079]			5e-117	6e-142			137.53	130.208	199.075	105.492	87.4853	66.4371	131.899	140.241	138.654	155.605	86.4714	136.931	yes	Pattern3	0.969825
comp144700_c0	comp144700_c0_seq11	2008	426	m.171054	GRMZM2G031580	hypothetical protein LOC100383996 [Source:RefSeq peptide;Acc:NP_001170079]			5e-117	6e-142	NA		130.754	53.9186	60.3925	204.315	142.239	168.538	118.468	120.114	NA	81.6884	171.698	119.291	yes	Pattern4	0.999216
comp144700_c0	comp144700_c0_seq12	2007	1196	m.171055						3e-54			137.53	130.208	199.075	105.492	87.4853	66.4371	131.899	140.241	138.654	155.605	86.4714	136.931	yes	Pattern3	0.969825
comp144700_c0	comp144700_c0_seq12	2008	1196	m.171055					NA	3e-54	NA		130.754	53.9186	60.3925	204.315	142.239	168.538	118.468	120.114	NA	81.6884	171.698	119.291	yes	Pattern4	0.999216
comp144700_c0	comp144700_c0_seq13	2007	2757	m.164509	GRMZM2G330229	hypothetical protein LOC100272503 [Source:RefSeq peptide;Acc:NP_001140444]			2e-49	0			137.53	130.208	199.075	105.492	87.4853	66.4371	131.899	140.241	138.654	155.605	86.4714	136.931	yes	Pattern3	0.969825
comp144700_c0	comp144700_c0_seq13	2008	2757	m.164509	GRMZM2G330229	hypothetical protein LOC100272503 [Source:RefSeq peptide;Acc:NP_001140444]			2e-49	0	NA		130.754	53.9186	60.3925	204.315	142.239	168.538	118.468	120.114	NA	81.6884	171.698	119.291	yes	Pattern4	0.999216
comp144700_c0	comp144700_c0_seq2	2007	1112	m.171055	GRMZM2G031580	hypothetical protein LOC100383996 [Source:RefSeq peptide;Acc:NP_001170079]			5e-170	8e-115			137.53	130.208	199.075	105.492	87.4853	66.4371	131.899	140.241	138.654	155.605	86.4714	136.931	yes	Pattern3	0.969825
comp144700_c0	comp144700_c0_seq2	2008	1112	m.171055	GRMZM2G031580	hypothetical protein LOC100383996 [Source:RefSeq peptide;Acc:NP_001170079]			5e-170	8e-115	NA		130.754	53.9186	60.3925	204.315	142.239	168.538	118.468	120.114	NA	81.6884	171.698	119.291	yes	Pattern4	0.999216
comp144700_c0	comp144700_c0_seq3	2007	980	m.171055	GRMZM2G031580	hypothetical protein LOC100383996 [Source:RefSeq peptide;Acc:NP_001170079]			5e-170	9e-124			137.53	130.208	199.075	105.492	87.4853	66.4371	131.899	140.241	138.654	155.605	86.4714	136.931	yes	Pattern3	0.969825
comp144700_c0	comp144700_c0_seq3	2008	980	m.171055	GRMZM2G031580	hypothetical protein LOC100383996 [Source:RefSeq peptide;Acc:NP_001170079]			5e-170	9e-124	NA		130.754	53.9186	60.3925	204.315	142.239	168.538	118.468	120.114	NA	81.6884	171.698	119.291	yes	Pattern4	0.999216
comp144700_c0	comp144700_c0_seq4	2007	2875	m.164509	GRMZM2G330229	hypothetical protein LOC100272503 [Source:RefSeq peptide;Acc:NP_001140444]			1e-25	0			137.53	130.208	199.075	105.492	87.4853	66.4371	131.899	140.241	138.654	155.605	86.4714	136.931	yes	Pattern3	0.969825
comp144700_c0	comp144700_c0_seq4	2008	2875	m.164509	GRMZM2G330229	hypothetical protein LOC100272503 [Source:RefSeq peptide;Acc:NP_001140444]			1e-25	0	NA		130.754	53.9186	60.3925	204.315	142.239	168.538	118.468	120.114	NA	81.6884	171.698	119.291	yes	Pattern4	0.999216
comp144700_c0	comp144700_c0_seq5	2007	1064	m.171055						4e-63			137.53	130.208	199.075	105.492	87.4853	66.4371	131.899	140.241	138.654	155.605	86.4714	136.931	yes	Pattern3	0.969825
comp144700_c0	comp144700_c0_seq5	2008	1064	m.171055					NA	4e-63	NA		130.754	53.9186	60.3925	204.315	142.239	168.538	118.468	120.114	NA	81.6884	171.698	119.291	yes	Pattern4	0.999216
comp144700_c0	comp144700_c0_seq6	2007	2743	m.164509	GRMZM2G330229	hypothetical protein LOC100272503 [Source:RefSeq peptide;Acc:NP_001140444]			1e-25	0			137.53	130.208	199.075	105.492	87.4853	66.4371	131.899	140.241	138.654	155.605	86.4714	136.931	yes	Pattern3	0.969825
comp144700_c0	comp144700_c0_seq6	2008	2743	m.164509	GRMZM2G330229	hypothetical protein LOC100272503 [Source:RefSeq peptide;Acc:NP_001140444]			1e-25	0	NA		130.754	53.9186	60.3925	204.315	142.239	168.538	118.468	120.114	NA	81.6884	171.698	119.291	yes	Pattern4	0.999216
comp144700_c0	comp144700_c0_seq7	2007	966	m.171055	GRMZM2G031580	hypothetical protein LOC100383996 [Source:RefSeq peptide;Acc:NP_001170079]			5e-170	1e-96			137.53	130.208	199.075	105.492	87.4853	66.4371	131.899	140.241	138.654	155.605	86.4714	136.931	yes	Pattern3	0.969825
comp144700_c0	comp144700_c0_seq7	2008	966	m.171055	GRMZM2G031580	hypothetical protein LOC100383996 [Source:RefSeq peptide;Acc:NP_001170079]			5e-170	1e-96	NA		130.754	53.9186	60.3925	204.315	142.239	168.538	118.468	120.114	NA	81.6884	171.698	119.291	yes	Pattern4	0.999216
comp144700_c0	comp144700_c0_seq8	2007	2889	m.164509	GRMZM2G330229	hypothetical protein LOC100272503 [Source:RefSeq peptide;Acc:NP_001140444]			2e-49	0			137.53	130.208	199.075	105.492	87.4853	66.4371	131.899	140.241	138.654	155.605	86.4714	136.931	yes	Pattern3	0.969825
comp144700_c0	comp144700_c0_seq8	2008	2889	m.164509	GRMZM2G330229	hypothetical protein LOC100272503 [Source:RefSeq peptide;Acc:NP_001140444]			2e-49	0	NA		130.754	53.9186	60.3925	204.315	142.239	168.538	118.468	120.114	NA	81.6884	171.698	119.291	yes	Pattern4	0.999216
comp144700_c0	comp144700_c0_seq9	2007	1098	m.171055	GRMZM2G031580	hypothetical protein LOC100383996 [Source:RefSeq peptide;Acc:NP_001170079]			5e-170	1e-87			137.53	130.208	199.075	105.492	87.4853	66.4371	131.899	140.241	138.654	155.605	86.4714	136.931	yes	Pattern3	0.969825
comp144700_c0	comp144700_c0_seq9	2008	1098	m.171055	GRMZM2G031580	hypothetical protein LOC100383996 [Source:RefSeq peptide;Acc:NP_001170079]			5e-170	1e-87	NA		130.754	53.9186	60.3925	204.315	142.239	168.538	118.468	120.114	NA	81.6884	171.698	119.291	yes	Pattern4	0.999216
comp144789_c0	comp144789_c0_seq1	2007	976	m.165384	GRMZM2G093744	hypothetical protein LOC100280093 [Source:RefSeq peptide;Acc:NP_001146503]	AT5G54680	basic helix-loop-helix (bHLH) D-binding superfamily protein	0	2e-174	6e-24	protein_coding	731.025	780.493	766.471	687.982	590.749	671.964	791.394	890.225	812.024	759.33	650.232	831.214	yes	Pattern3	0.999962
comp144789_c0	comp144789_c0_seq1	2008	976	m.165384	GRMZM2G093744	hypothetical protein LOC100280093 [Source:RefSeq peptide;Acc:NP_001146503]	AT5G54680	basic helix-loop-helix (bHLH) D-binding superfamily protein	0	2e-174	6e-24	protein_coding	1140.83	1083.4	1028.43	1767.71	1520.36	1393.48	1370.84	1389.13	NA	1084.22	1560.52	1379.98	yes	Pattern4	0.998557
comp144789_c0	comp144789_c0_seq2	2007	1845	m.165385	GRMZM2G093744	hypothetical protein LOC100280093 [Source:RefSeq peptide;Acc:NP_001146503]			0	0			731.025	780.493	766.471	687.982	590.749	671.964	791.394	890.225	812.024	759.33	650.232	831.214	yes	Pattern3	0.999962
comp144789_c0	comp144789_c0_seq2	2008	1845	m.165385	GRMZM2G093744	hypothetical protein LOC100280093 [Source:RefSeq peptide;Acc:NP_001146503]			0	0	NA		1140.83	1083.4	1028.43	1767.71	1520.36	1393.48	1370.84	1389.13	NA	1084.22	1560.52	1379.98	yes	Pattern4	0.998557
comp144789_c0	comp144789_c0_seq3	2007	531	m.165384	GRMZM2G093744	hypothetical protein LOC100280093 [Source:RefSeq peptide;Acc:NP_001146503]	AT5G54680	basic helix-loop-helix (bHLH) D-binding superfamily protein	0	0	6e-24	protein_coding	731.025	780.493	766.471	687.982	590.749	671.964	791.394	890.225	812.024	759.33	650.232	831.214	yes	Pattern3	0.999962
comp144789_c0	comp144789_c0_seq3	2008	531	m.165384	GRMZM2G093744	hypothetical protein LOC100280093 [Source:RefSeq peptide;Acc:NP_001146503]	AT5G54680	basic helix-loop-helix (bHLH) D-binding superfamily protein	0	0	6e-24	protein_coding	1140.83	1083.4	1028.43	1767.71	1520.36	1393.48	1370.84	1389.13	NA	1084.22	1560.52	1379.98	yes	Pattern4	0.998557
comp144789_c0	comp144789_c0_seq4	2007	922		GRMZM2G017586	bHLH transcription factor [Source:RefSeq peptide;Acc:NP_001150796]			0				731.025	780.493	766.471	687.982	590.749	671.964	791.394	890.225	812.024	759.33	650.232	831.214	yes	Pattern3	0.999962
comp144789_c0	comp144789_c0_seq4	2008	922		GRMZM2G017586	bHLH transcription factor [Source:RefSeq peptide;Acc:NP_001150796]			0	NA	NA		1140.83	1083.4	1028.43	1767.71	1520.36	1393.48	1370.84	1389.13	NA	1084.22	1560.52	1379.98	yes	Pattern4	0.998557
comp144789_c0	comp144789_c0_seq5	2007	935		GRMZM2G017586	bHLH transcription factor [Source:RefSeq peptide;Acc:NP_001150796]			0				731.025	780.493	766.471	687.982	590.749	671.964	791.394	890.225	812.024	759.33	650.232	831.214	yes	Pattern3	0.999962
comp144789_c0	comp144789_c0_seq5	2008	935		GRMZM2G017586	bHLH transcription factor [Source:RefSeq peptide;Acc:NP_001150796]			0	NA	NA		1140.83	1083.4	1028.43	1767.71	1520.36	1393.48	1370.84	1389.13	NA	1084.22	1560.52	1379.98	yes	Pattern4	0.998557
comp144789_c0	comp144789_c0_seq6	2007	1978	m.165385	GRMZM2G017586	bHLH transcription factor [Source:RefSeq peptide;Acc:NP_001150796]			0	0			731.025	780.493	766.471	687.982	590.749	671.964	791.394	890.225	812.024	759.33	650.232	831.214	yes	Pattern3	0.999962
comp144789_c0	comp144789_c0_seq6	2008	1978	m.165385	GRMZM2G017586	bHLH transcription factor [Source:RefSeq peptide;Acc:NP_001150796]			0	0	NA		1140.83	1083.4	1028.43	1767.71	1520.36	1393.48	1370.84	1389.13	NA	1084.22	1560.52	1379.98	yes	Pattern4	0.998557
comp144789_c0	comp144789_c0_seq7	2007	779	m.165384	GRMZM2G093744	hypothetical protein LOC100280093 [Source:RefSeq peptide;Acc:NP_001146503]	AT5G54680	basic helix-loop-helix (bHLH) D-binding superfamily protein	0	8e-173	6e-24	protein_coding	731.025	780.493	766.471	687.982	590.749	671.964	791.394	890.225	812.024	759.33	650.232	831.214	yes	Pattern3	0.999962
comp144789_c0	comp144789_c0_seq7	2008	779	m.165384	GRMZM2G093744	hypothetical protein LOC100280093 [Source:RefSeq peptide;Acc:NP_001146503]	AT5G54680	basic helix-loop-helix (bHLH) D-binding superfamily protein	0	8e-173	6e-24	protein_coding	1140.83	1083.4	1028.43	1767.71	1520.36	1393.48	1370.84	1389.13	NA	1084.22	1560.52	1379.98	yes	Pattern4	0.998557
comp144789_c0	comp144789_c0_seq8	2007	528	m.165387	GRMZM2G017586	bHLH transcription factor [Source:RefSeq peptide;Acc:NP_001150796]	AT5G54680	basic helix-loop-helix (bHLH) D-binding superfamily protein	0	0	4e-27	protein_coding	731.025	780.493	766.471	687.982	590.749	671.964	791.394	890.225	812.024	759.33	650.232	831.214	yes	Pattern3	0.999962
comp144789_c0	comp144789_c0_seq8	2008	528	m.165387	GRMZM2G017586	bHLH transcription factor [Source:RefSeq peptide;Acc:NP_001150796]	AT5G54680	basic helix-loop-helix (bHLH) D-binding superfamily protein	0	0	4e-27	protein_coding	1140.83	1083.4	1028.43	1767.71	1520.36	1393.48	1370.84	1389.13	NA	1084.22	1560.52	1379.98	yes	Pattern4	0.998557
comp144883_c0	comp144883_c0_seq1	2007	3112	m.166454	GRMZM2G073584		AT2G32810	beta galactosidase 9	0	0	0	protein_coding	160.283	196.126	164.316	225.537	226.667	258.213	164.315	170.171	200.065	173.575	236.805	178.184	yes	Pattern3	0.99801
comp144883_c0	comp144883_c0_seq1	2008	3112	m.166454	GRMZM2G073584		AT2G32810	beta galactosidase 9	0	0	0	protein_coding	228.864	332.498	236.241	129.826	111.393	130.611	308.521	253.742	NA	265.868	123.943	281.131	yes	Pattern3	1
comp144883_c0	comp144883_c0_seq10	2007	2616	m.166456	GRMZM2G073584		AT2G32810	beta galactosidase 9	5e-39	7e-39	0	protein_coding	160.283	196.126	164.316	225.537	226.667	258.213	164.315	170.171	200.065	173.575	236.805	178.184	yes	Pattern3	0.99801
comp144883_c0	comp144883_c0_seq10	2008	2616	m.166456	GRMZM2G073584		AT2G32810	beta galactosidase 9	5e-39	7e-39	0	protein_coding	228.864	332.498	236.241	129.826	111.393	130.611	308.521	253.742	NA	265.868	123.943	281.131	yes	Pattern3	1
comp144883_c0	comp144883_c0_seq2	2007	1117	m.166453	GRMZM2G073584		AT2G32810	beta galactosidase 9	0	0	8e-117	protein_coding	160.283	196.126	164.316	225.537	226.667	258.213	164.315	170.171	200.065	173.575	236.805	178.184	yes	Pattern3	0.99801
comp144883_c0	comp144883_c0_seq2	2008	1117	m.166453	GRMZM2G073584		AT2G32810	beta galactosidase 9	0	0	8e-117	protein_coding	228.864	332.498	236.241	129.826	111.393	130.611	308.521	253.742	NA	265.868	123.943	281.131	yes	Pattern3	1
comp144883_c0	comp144883_c0_seq3	2007	2906	m.166454	GRMZM2G073584		AT2G32810	beta galactosidase 9	0	0	0	protein_coding	160.283	196.126	164.316	225.537	226.667	258.213	164.315	170.171	200.065	173.575	236.805	178.184	yes	Pattern3	0.99801
comp144883_c0	comp144883_c0_seq3	2008	2906	m.166454	GRMZM2G073584		AT2G32810	beta galactosidase 9	0	0	0	protein_coding	228.864	332.498	236.241	129.826	111.393	130.611	308.521	253.742	NA	265.868	123.943	281.131	yes	Pattern3	1
comp144883_c0	comp144883_c0_seq4	2007	3301	m.166457	GRMZM2G073584		AT2G32810	beta galactosidase 9	0	0	0	protein_coding	160.283	196.126	164.316	225.537	226.667	258.213	164.315	170.171	200.065	173.575	236.805	178.184	yes	Pattern3	0.99801
comp144883_c0	comp144883_c0_seq4	2008	3301	m.166457	GRMZM2G073584		AT2G32810	beta galactosidase 9	0	0	0	protein_coding	228.864	332.498	236.241	129.826	111.393	130.611	308.521	253.742	NA	265.868	123.943	281.131	yes	Pattern3	1
comp144883_c0	comp144883_c0_seq5	2007	2822	m.166456	GRMZM2G073584		AT2G32810	beta galactosidase 9	6e-39	8e-39	0	protein_coding	160.283	196.126	164.316	225.537	226.667	258.213	164.315	170.171	200.065	173.575	236.805	178.184	yes	Pattern3	0.99801
comp144883_c0	comp144883_c0_seq5	2008	2822	m.166456	GRMZM2G073584		AT2G32810	beta galactosidase 9	6e-39	8e-39	0	protein_coding	228.864	332.498	236.241	129.826	111.393	130.611	308.521	253.742	NA	265.868	123.943	281.131	yes	Pattern3	1
comp144883_c0	comp144883_c0_seq6	2007	3095	m.166457	GRMZM2G073584		AT2G32810	beta galactosidase 9	4e-96	0	0	protein_coding	160.283	196.126	164.316	225.537	226.667	258.213	164.315	170.171	200.065	173.575	236.805	178.184	yes	Pattern3	0.99801
comp144883_c0	comp144883_c0_seq6	2008	3095	m.166457	GRMZM2G073584		AT2G32810	beta galactosidase 9	4e-96	0	0	protein_coding	228.864	332.498	236.241	129.826	111.393	130.611	308.521	253.742	NA	265.868	123.943	281.131	yes	Pattern3	1
comp144883_c0	comp144883_c0_seq7	2007	3011	m.166459	GRMZM2G073584		AT2G32810	beta galactosidase 9	6e-39	8e-39	0	protein_coding	160.283	196.126	164.316	225.537	226.667	258.213	164.315	170.171	200.065	173.575	236.805	178.184	yes	Pattern3	0.99801
comp144883_c0	comp144883_c0_seq7	2008	3011	m.166459	GRMZM2G073584		AT2G32810	beta galactosidase 9	6e-39	8e-39	0	protein_coding	228.864	332.498	236.241	129.826	111.393	130.611	308.521	253.742	NA	265.868	123.943	281.131	yes	Pattern3	1
comp144883_c0	comp144883_c0_seq8	2007	2805	m.166459	GRMZM2G073584		AT2G32810	beta galactosidase 9	6e-39	8e-39	0	protein_coding	160.283	196.126	164.316	225.537	226.667	258.213	164.315	170.171	200.065	173.575	236.805	178.184	yes	Pattern3	0.99801
comp144883_c0	comp144883_c0_seq8	2008	2805	m.166459	GRMZM2G073584		AT2G32810	beta galactosidase 9	6e-39	8e-39	0	protein_coding	228.864	332.498	236.241	129.826	111.393	130.611	308.521	253.742	NA	265.868	123.943	281.131	yes	Pattern3	1
comp144883_c0	comp144883_c0_seq9	2007	827	m.166460	GRMZM2G073584		AT2G32810	beta galactosidase 9	2e-39	2e-39	3e-96	protein_coding	160.283	196.126	164.316	225.537	226.667	258.213	164.315	170.171	200.065	173.575	236.805	178.184	yes	Pattern3	0.99801
comp144883_c0	comp144883_c0_seq9	2008	827	m.166460	GRMZM2G073584		AT2G32810	beta galactosidase 9	2e-39	2e-39	3e-96	protein_coding	228.864	332.498	236.241	129.826	111.393	130.611	308.521	253.742	NA	265.868	123.943	281.131	yes	Pattern3	1
comp144977_c1	comp144977_c1_seq1	2007	2142	m.167365	GRMZM2G080519	hypothetical protein LOC100272884 [Source:RefSeq peptide;Acc:NP_001140809]	AT2G35880	TPX2 (targeting protein for Xklp2) protein family	0	0	8e-48	protein_coding	106.402	124.552	178.536	185.82	237.729	184.126	110.661	112.749	120.873	136.497	202.558	114.761	yes	Pattern3	0.999898
comp144977_c1	comp144977_c1_seq1	2008	2142	m.167365	GRMZM2G080519	hypothetical protein LOC100272884 [Source:RefSeq peptide;Acc:NP_001140809]	AT2G35880	TPX2 (targeting protein for Xklp2) protein family	0	0	8e-48	protein_coding	153.042	188.715	207.821	89.4434	95.9966	72.8818	94.1826	66.0467	NA	183.193	86.1073	80.1146	yes	Pattern4	1
comp144977_c1	comp144977_c1_seq2	2007	2181	m.167368	GRMZM2G023652	LOC100283624 [Source:RefSeq peptide;Acc:NP_001149997]	AT2G35880	TPX2 (targeting protein for Xklp2) protein family	0	0	9e-48	protein_coding	106.402	124.552	178.536	185.82	237.729	184.126	110.661	112.749	120.873	136.497	202.558	114.761	yes	Pattern3	0.999898
comp144977_c1	comp144977_c1_seq2	2008	2181	m.167368	GRMZM2G023652	LOC100283624 [Source:RefSeq peptide;Acc:NP_001149997]	AT2G35880	TPX2 (targeting protein for Xklp2) protein family	0	0	9e-48	protein_coding	153.042	188.715	207.821	89.4434	95.9966	72.8818	94.1826	66.0467	NA	183.193	86.1073	80.1146	yes	Pattern4	1
comp145103_c0	comp145103_c0_seq1	2007	2013	m.168946	GRMZM2G151934		AT2G39830	DA1-related protein 2	5e-118	0	9e-166	protein_coding	120.514	144.857	270.173	260.999	354.713	248.665	118.497	140.241	132.543	178.515	288.126	130.427	yes	Pattern3	0.996899
comp145103_c0	comp145103_c0_seq1	2008	2013	m.168946	GRMZM2G151934		AT2G39830	DA1-related protein 2	5e-118	0	9e-166	protein_coding	399.691	479.496	445.839	403.9	348.536	371.497	478.107	477.001	NA	441.675	374.644	477.554	yes	Pattern3	0.999913
comp145103_c0	comp145103_c0_seq2	2007	1908	m.168946	GRMZM2G151934		AT2G39830	DA1-related protein 2	5e-118	0	9e-166	protein_coding	120.514	144.857	270.173	260.999	354.713	248.665	118.497	140.241	132.543	178.515	288.126	130.427	yes	Pattern3	0.996899
comp145103_c0	comp145103_c0_seq2	2008	1908	m.168946	GRMZM2G151934		AT2G39830	DA1-related protein 2	5e-118	0	9e-166	protein_coding	399.691	479.496	445.839	403.9	348.536	371.497	478.107	477.001	NA	441.675	374.644	477.554	yes	Pattern3	0.999913
comp145121_c0	comp145121_c0_seq1	2007	1633	m.169131	GRMZM2G701207	hypothetical protein LOC100194006 [Source:RefSeq peptide;Acc:NP_001132542]	AT1G32070	nuclear shuttle interacting	2e-146	8e-161	9e-25	protein_coding	895.418	839.852	898.998	705.467	576.608	772.626	964.651	909.945	862.957	878.089	684.9	912.518	yes	Pattern3	0.999999
comp145121_c0	comp145121_c0_seq1	2008	1633	m.169131	GRMZM2G701207	hypothetical protein LOC100194006 [Source:RefSeq peptide;Acc:NP_001132542]	AT1G32070	nuclear shuttle interacting	2e-146	8e-161	9e-25	protein_coding	1823.13	1802.32	1586.3	1280.13	1453.35	1238.86	1549.24	1360.49	NA	1737.25	1324.11	1454.87	yes	Pattern4	0.999923
comp145121_c0	comp145121_c0_seq10	2007	1295	m.169133	GRMZM2G701207	hypothetical protein LOC100194006 [Source:RefSeq peptide;Acc:NP_001132542]	AT1G32070	nuclear shuttle interacting	3e-113	0	7e-69	protein_coding	895.418	839.852	898.998	705.467	576.608	772.626	964.651	909.945	862.957	878.089	684.9	912.518	yes	Pattern3	0.999999
comp145121_c0	comp145121_c0_seq10	2008	1295	m.169133	GRMZM2G701207	hypothetical protein LOC100194006 [Source:RefSeq peptide;Acc:NP_001132542]	AT1G32070	nuclear shuttle interacting	3e-113	0	7e-69	protein_coding	1823.13	1802.32	1586.3	1280.13	1453.35	1238.86	1549.24	1360.49	NA	1737.25	1324.11	1454.87	yes	Pattern4	0.999923
comp145121_c0	comp145121_c0_seq11	2007	1456	m.169131	GRMZM2G701207	hypothetical protein LOC100194006 [Source:RefSeq peptide;Acc:NP_001132542]	AT1G32070	nuclear shuttle interacting	4e-113	0	9e-25	protein_coding	895.418	839.852	898.998	705.467	576.608	772.626	964.651	909.945	862.957	878.089	684.9	912.518	yes	Pattern3	0.999999
comp145121_c0	comp145121_c0_seq11	2008	1456	m.169131	GRMZM2G701207	hypothetical protein LOC100194006 [Source:RefSeq peptide;Acc:NP_001132542]	AT1G32070	nuclear shuttle interacting	4e-113	0	9e-25	protein_coding	1823.13	1802.32	1586.3	1280.13	1453.35	1238.86	1549.24	1360.49	NA	1737.25	1324.11	1454.87	yes	Pattern4	0.999923
comp145121_c0	comp145121_c0_seq12	2007	1457	m.169131	GRMZM2G701207	hypothetical protein LOC100194006 [Source:RefSeq peptide;Acc:NP_001132542]	AT1G32070	nuclear shuttle interacting	4e-113	0	9e-25	protein_coding	895.418	839.852	898.998	705.467	576.608	772.626	964.651	909.945	862.957	878.089	684.9	912.518	yes	Pattern3	0.999999
[truncated: 2,463 more rows]
