# Supplementary material for: Weed presence altered biotic stress and light signaling in maize even when weeds were removed early in the critical weed‐free period
Source: Plant Direct. 2018 Apr 23;2(4):e00057. doi: 10.1002/pld3.57 (PMC6508562; doi:10.1002/pld3.57)
Supplement: Supplementary file 3 [file PLD3-2-e00057-s003.xlsx]

## Sheet: supp file 2a 2007 WR8 vs C
ALL										Up in WR8										Up in Control										Just significant
Name		# of Entities	# of Measured Entities	Measured entities	Median change	p-value	Hit type			Name		# of Entities	# of Measured Entities	Measured entities	Median change	p-value	Hit type			Name		# of Entities	# of Measured Entities	Measured entities	Median change	p-value	Hit type			Name		# of Entities	# of Measured Entities	Measured entities	Median change	p-value	Hit type
Cryptochrome Signaling		55	23	TT4;FT;AP1;SIGE;NPQ4;CCA1;SPA4;OBP3;COP1;HY5;AGL20;SLY1;SIGA;ZTL;ELIP2;PIF3;CRY1;GAI;CRY2;GI;PRR5;TOC1;psbD	1.41716	2.37168e-05	Arabidopsis Signaling Pathways			Cryptochrome Signaling		55	6	PRR5;TOC1;GAI;psbD;FT;AP1	-1.37877	0.00318905	Arabidopsis Signaling Pathways			Cryptochrome Signaling		55	21	TT4;FT;AP1;SIGE;NPQ4;CCA1;SPA4;OBP3;COP1;HY5;AGL20;SLY1;SIGA;ZTL;ELIP2;PIF3;CRY1;GAI;CRY2;GI;PRR5	1.43961	0.00010536	Arabidopsis Signaling Pathways			photosynthesis, light reaction		151	20	CA2;PSI-P;CHUP1;PSAN;PRK;CaS;ATPC1;T10P11.17;PSBP-1;PETC;ATPD;PETE1;PSBO2;MED24.18;F1M20.15;GAPA-2;LHCB4.1;F10M6.100;F10A5.12;MPK3	1.7975	2.81521e-05	biological_process
Cytokinins Signaling		55	12	CKX3;ARR3;RR5;PHYB;ARR9;ARR6;PDV2;HK3;RR2;AHP1;CKX1;WOL	1.28207	0.00103278	Arabidopsis Signaling Pathways			Systemin Signaling		44	9	BIN2;MYC2;MEKK1;SERK1;OPR3;MKK2;MPK3;AOS;PLDALPHA1	-1.30055	0.0117431	Arabidopsis Signaling Pathways			Phosphate Deprivation Signaling		30	12	PHO1;H1;TT4;AGO1;PAP2;DGD1;WRKY75;DGD2;DCL1;PHR1;PHO1;SIZ1;ZAT6	1.47696	0.0102867	Arabidopsis Signaling Pathways			photosynthesis		339	28	F15M4.5;PSI-P;PSBW;OHP;PQL2;PSAK;PSAN;T32F12.21;PRK;CaS;SEP1;T10P11.17;PSB28;F2J6.2;ATPD;F1M20.15;GAPA-2;emb2184;LHCB4.1;T23K8.14;F22K20.16;PPC2;TED4;ZKT;PHYB;AT3G56650;STZ;ACO3	1.80011	5.0304e-05	biological_process
Phosphate Deprivation Signaling		30	15	PHO1;H1;TT4;AGO1;PAP2;DGD1;WRKY75;DGD2;DCL1;PHR1;SIZ1;ZAT6;PHF1;TTG1;PHO1;PHT1;4	1.29086	0.00363301	Arabidopsis Signaling Pathways			Seed Development ABA Signaling		58	15	LEC2;OST1;ABA3;ABI1;ABF4;SOS2;PKP-BETA1;ABA2;HAB1;HSI2;WRKY2;SOS3;MYBR1;HXK1;ADH1	-1.19507	0.0161095	Arabidopsis Signaling Pathways			Phototropin Signaling		25	7	5PTASE13;RPT2;PHOT2;ZTL;PHOT1;CRY1;CUL3	1.34688	0.0413924	Arabidopsis Signaling Pathways			photosynthetic electron transport in photosystem I		50	17	PSI-P;PSAN;PRK;CaS;ATPC1;SEP1;PSBP-1;PGR5;ATPD;GAPB;PETE1;PSBO2;F13N6.21;GAPA-2;FED A;emb2184;CRR23	1.78866	6.8105e-05	biological_process
Phytochrome Signaling		77	29	TT4;FT;AP1;PAP2;CCA1;SPA4;HEMA1;OBP3;COP1;PHYB;HY5;AGL20;ZTL;ELIP2;PIF3;PAT1;GAI;PIL5;PIL6;NDPK2;PHYA;PHYC;GI;SPY;JAR1;ARF19;PRR5;TOC1;psbD	1.27295	0.0175798	Arabidopsis Signaling Pathways			Phytochrome Signaling		77	7	PAT1;PRR5;TOC1;GAI;psbD;FT;AP1	-1.37877	0.0165363	Arabidopsis Signaling Pathways			Phytochrome Signaling		77	27	TT4;FT;AP1;PAP2;CCA1;SPA4;HEMA1;OBP3;COP1;PHYB;HY5;AGL20;ZTL;ELIP2;PIF3;PAT1;GAI;PIL5;PIL6;NDPK2;PHYA;PHYC;GI;PRR5;SPY;JAR1;ARF19	1.34451	0.0439755	Arabidopsis Signaling Pathways			response to red light		109	13	F15M4.5;OHP;CYP83B1;PRK;CaS;SEP1;SIGE;PSBP-1;PGR5;GAPB;FED A;LHCB4.1;OHP2	1.85011	0.000150799	biological_process
Phototropin Signaling		25	7	5PTASE13;RPT2;PHOT2;ZTL;PHOT1;CRY1;CUL3	1.34688	0.0326952	Arabidopsis Signaling Pathways			Jasmonic Acid Signaling		63	17	CUL1;MPK4;MYC2;JAZ1;COS1;MEKK1;HCHIB;PR4;PXA1;SAG12;COI1;OPR3;MKK2;JMT;TIFY10B;AOS;PLDALPHA1	-1.24657	0.0193233	Arabidopsis Signaling Pathways			isopentenyl diphosphate biosynthetic process, mevalonate-independent pathway		235	190	AT3G61870;T9A4.16;AT1G14345;F2P9.6;GLDP1;CYP83B1;T32F12.21;AT3G15520;CaS;ATPC1;RCP1;SEP1;F19P19.12;T10P11.17;PSB28;T12C22.21;T2K12.1;TIM;PSY;MNC6.3;ATPD;GAPB;CYP38;DXR;F2G14.30;AT3G23700;AT3G58140;MNB8.3;FKBP13;DGD1;CRD1;F13N6.21;emb2394;emb2184;F7A19.12;T23K8.14;NPQ1;NTRC;TLP18.3;T29E15.26;F12A21.32;T13J8.190;CYP97B3;NDF4;AT3G59780;F22K20.16;APX4;DL4815W;FUG1;ABC4;F6A14.25;SULA;AT5G14320;RPL9;AL…	1.4454	1.72685e-31	biological_process			rRNA processing		304	26	GPRI1;F15M4.5;PSI-P;PSBW;CHUP1;T32F12.21;PRK;CaS;ATPC1;SEP1;T10P11.17;PSBP-1;PETC;ATPD;GAPB;PSBO2;GAPA-2;emb2184;LHCB4.1;F10M6.100;MFL8.11;F10A5.12;MBB18.5;F15O4.7;MAH20.16;GR-RBP2	1.7975	0.000200311	biological_process
Gravitropism and Phototropism Auxin Signaling		59	23	ARF1;ABCB19;RPT2;AXR3;PHOT2;SCR;ENP;PHYB;HY5;PHOT1;CRY1;RBX1;CRY2;SHY2;TIR1;COP9;ASK2;PHYA;CUL1;ARF19;ARF2;SERK1;PIN3	1.19076	0.0458501	Arabidopsis Signaling Pathways			Cytokinins Signaling		55	7	ARR9;HK3;RR2;AHP1;ARR3;CKX1;WOL	-1.34223	0.0261279	Arabidopsis Signaling Pathways			photosynthesis		339	115	F15M4.5;PPC3;PSI-P;PSBW;OHP;PQL2;PSAK;AT3G47070;HCF136;PSBX;PSAN;PSBQA;T32F12.21;PRK;LHCA4;LHCB2.1;CaS;HCEF1;PSAG;AT3G63540;LHCA5;LHCA2;SEP1;T10P11.17;PSB28;T2K12.1;LHCB5;LHCA3;MNC6.3;F2J6.2;ATPD;PSBY;NPQ4;CRD1;PSAE-1;F1M20.15;PPL1;GAPA-2;emb2184;LHCB4.1;PSAL;CSP41A;T23K8.14;FTRA2;TLP18.3;F12A21.32;LHCB6;PSAH-1;F22K20.16;APX4;NDF1;T25C13.50;FNR1;ALB1;F3L12.11;SPS1;LHB1B2;K24G6.12;PPC2;T13E15.7;PS…	1.57573	5.48249e-28	biological_process			pentose-phosphate shunt		227	28	F15M4.5;PSI-P;PQL2;AT1G14345;GLDP1;PSAN;PRK;CaS;F7D8.28;SEP1;T10P11.17;PETC;ATPD;GAPB;PSBO2;AT2G36145;emb2184;T23K8.14;F10M6.100;CRR23;F22K20.16;SULA;NDH-N;RSR4;F12K8.2;F10A5.12;F5A18.5;MPPBETA	1.77963	0.000217816	biological_process
isopentenyl diphosphate biosynthetic process, mevalonate-independent pathway		235	196	AT3G61870;T9A4.16;AT1G14345;F2P9.6;GLDP1;CYP83B1;T32F12.21;AT3G15520;CaS;ATPC1;RCP1;SEP1;F19P19.12;T10P11.17;PSB28;T12C22.21;T2K12.1;TIM;PSY;MNC6.3;ATPD;GAPB;CYP38;DXR;F2G14.30;AT3G23700;AT3G58140;MNB8.3;FKBP13;DGD1;CRD1;F13N6.21;emb2394;emb2184;F7A19.12;T23K8.14;NPQ1;NTRC;TLP18.3;T29E15.26;F12A21.32;T13J8.190;CYP97B3;NDF4;AT3G59780;F22K20.16;APX4;DL4815W;FUG1;ABC4;F6A14.25;SULA;AT5G14320;RPL9;AL…	1.43468	2.55984e-31	biological_process			Calcium Signaling		27	6	AKT1;CNGC1;CBL3;ACA1;SOS3;GAD	-1.41277	0.0264069	Arabidopsis Signaling Pathways			photosystem II assembly		154	124	GPRI1;AT3G61870;PSI-P;PSBW;OHP;AT1G14345;CHUP1;HCF136;GUN4;PSAO;PSBQA;PRK;CaS;HCEF1;ATPC1;LHCA5;SEP1;PSB28;SIGE;ENH1;PSBP-1;APE1;PETC;ATPD;GAPB;CYP38;PSBO2;SCO1;PSBY;PSB27;NPQ4;CRD1;emb2394;AT1G05140;PSAE-1;PPL1;GAPA-2;FED A;emb2184;PSAL;CSP41A;F10M6.100;PTAC6;TLP18.3;F12A21.32;ALB3;F1B16.1;SRS;PSAH-1;NDF1;ABC4;AT5G20935;FNR1;AT1G64355;MCK7.20;T9J22.17;MFL8.11;AT4G35250;CLPP6;HPR;FBA2;VAR2;NDH-N;…	1.50672	4.2332e-27	biological_process			photosystem II assembly		154	32	GPRI1;PSI-P;PSBW;OHP;AT1G14345;CHUP1;PRK;CaS;ATPC1;SEP1;PSB28;SIGE;PSBP-1;PETC;ATPD;GAPB;PSBO2;AT1G05140;GAPA-2;FED A;emb2184;F10M6.100;F1B16.1;AT5G20935;AT1G64355;MFL8.11;NDH-N;F10A5.12;MBB18.5;F15O4.7;AT2G43945;OEP80	1.77963	0.000243972	biological_process
photosynthesis		339	121	F15M4.5;PPC3;PSI-P;PSBW;OHP;PQL2;PSAK;AT3G47070;HCF136;PSBX;PSAN;PSBQA;T32F12.21;PRK;LHCA4;LHCB2.1;CaS;HCEF1;PSAG;AT3G63540;LHCA5;LHCA2;SEP1;T10P11.17;PSB28;T2K12.1;LHCB5;LHCA3;MNC6.3;F2J6.2;ATPD;PSBY;NPQ4;CRD1;PSAE-1;F1M20.15;PPL1;GAPA-2;emb2184;LHCB4.1;PSAL;CSP41A;T23K8.14;FTRA2;TLP18.3;F12A21.32;LHCB6;PSAH-1;F22K20.16;APX4;NDF1;T25C13.50;FNR1;ALB1;F3L12.11;SPS1;LHB1B2;K24G6.12;PPC2;T13E15.7;PS…	1.54169	1.34333e-27	biological_process			Gibberellin Signaling		51	5	CUL1;GAI;XERICO;GID1C;FT	-1.93399	0.028319	Arabidopsis Signaling Pathways			thylakoid membrane organization		206	168	GPRI1;F15M4.5;ACD1;AT3G61870;PSI-P;AT3G47070;CHUP1;HCF136;T32F12.21;HCEF1;LHCA5;T10P11.17;T12C22.21;T2K12.1;ZFP8;AT1G51115;T29H11.1;MNC6.3;ATPD;CYP38;PSBO2;AT3G23700;SCO1;MNB8.3;NPQ4;CRD1;F13N6.21;TRX-M4;F18B13.12;emb2184;F7A19.12;T23K8.14;F3C3.12;NTRC;PTAC6;F12A21.32;ALB3;SRS;FUG1;AGY1;SULA;MGD1;HCF106;APG3;emb2726;SCY1;T24P15.4;SIGF;OVA2;RRF;EGY2;MRL1;OVA6;T4L20.310;NDH18;G4;AT2G27680;PTAC16;CL…	1.4283	5.29725e-22	biological_process			isopentenyl diphosphate biosynthetic process, mevalonate-independent pathway		235	26	T9A4.16;AT1G14345;GLDP1;CYP83B1;T32F12.21;CaS;ATPC1;SEP1;T10P11.17;PSB28;ATPD;GAPB;F13N6.21;emb2184;F7A19.12;T23K8.14;NTRC;F22K20.16;DL4815W;SULA;MFL8.11;LTA2;F4P9.22;OASB;SMT2;SSI2	1.69464	0.000411792	biological_process
photosystem II assembly		154	128	GPRI1;AT3G61870;PSI-P;PSBW;OHP;AT1G14345;CHUP1;HCF136;GUN4;PSAO;PSBQA;PRK;CaS;HCEF1;ATPC1;LHCA5;SEP1;PSB28;SIGE;ENH1;PSBP-1;APE1;PETC;ATPD;GAPB;CYP38;PSBO2;SCO1;PSBY;PSB27;NPQ4;CRD1;emb2394;AT1G05140;PSAE-1;PPL1;GAPA-2;FED A;emb2184;PSAL;CSP41A;F10M6.100;PTAC6;TLP18.3;F12A21.32;ALB3;F1B16.1;SRS;PSAH-1;NDF1;ABC4;AT5G20935;FNR1;AT1G64355;MCK7.20;T9J22.17;MFL8.11;AT4G35250;CLPP6;HPR;FBA2;VAR2;NDH-N;…	1.501	1.43969e-24	biological_process			response to cyclopentenone		125	29	F27F5.18;T10B6.40;AT3G50910;DHAR2;4-Oct;GSTL2;WRKY6;F15H18.25;SRO2;UGT73B5;HSF4;AT4G38540;UGT75B1;T1J8.13;WRKY28;GSTU18;MKD10.10;Rap2.6L;NAC032;PMZ;T7B11.13;F13H10.7;GSTU8;GH3.1;DL3845W;AAT1;AT2G31945;T13K14.20;GSTU25	-1.59802	1.36429e-07	biological_process			photosynthesis, light reaction		151	83	GER3;CA2;PSI-P;CHUP1;PSAO;PSAN;PSBQA;PRK;CaS;HCEF1;APE2;ATPC1;T10P11.17;T29H11.1;PSBP-1;RPH1;PETC;ATPD;CYP38;PETE1;PSBO2;PSBY;RCA;PSB27;AT3G18890;MED24.18;F1M20.15;GAPA-2;LHCB4.1;PSAL;CSP41A;F10M6.100;FTRA2;TLP18.3;F12A21.32;LHCB6;APX4;AT5G14320;FNR1;NDH-O;K24G6.12;GLU1;PPa6;PSAE-2;F28I16.90;AT4G35250;PTAC16;HPR;GUN5;PQL1;F3G5.1;PSAD-1;NDF6;SBPASE;T22D6.3;FAD6;EDA3;PGR5-LIKE A;APL1;F10A5.12;HEMC;…	1.55183	2.68622e-21	biological_process			response to blue light		113	13	F15M4.5;OHP;PRK;CaS;SEP1;SIGE;PSBP-1;PGR5;GAPB;FED A;LHCB4.1;OHP2;HB-1	1.82085	0.000454337	biological_process
pentose-phosphate shunt		227	157	F15M4.5;AT4G28740;AT3G61870;PSI-P;PQL2;AT1G14345;LOS2;HCF136;GUN4;PSAO;GLDP1;PSAN;PRK;CaS;HCEF1;RCP1;F7D8.28;SEP1;T10P11.17;ENH1;T2K12.1;AT1G51115;T29H11.1;PETC;ATPD;GAPB;CYP38;PSBO2;AT2G36145;DXR;F2G14.30;AT3G23700;SCO1;MNB8.3;emb2394;NSI;PPL1;TRX-M4;emb2184;CSP41A;T23K8.14;AT3G22210;F10M6.100;CRR23;NPQ1;NDF4;AT3G59780;F22K20.16;APX4;NDF1;SULA;FNR1;AT4G34090;ANTR2;DL3485W;RRF;T13E15.7;G4;AT2G276…	1.42837	4.58719e-23	biological_process			jasmonic acid biosynthetic process		138	40	OASB;PMDH2;KCS6;SUT2;MYB15;MYC2;JAZ1;FAB1;CLA1;NAC3;C17L7.80;MEKK1;RSH2;DXR;F8K4.6;LTA2;T19N18.9;ISPD;SNAP33;OPR3;PKT3;T10D10.1;STZ;ADC2;OPCL1;HPT1;AIM1;OPR2;OPR1;MKD10.10;MGN6.11;AT3G57450;JMT;ATAF1;TIFY10B;SSI2;AOS;AOC3;LOX5;LOX2	-1.30055	1.72273e-06	biological_process			pentose-phosphate shunt		227	144	F15M4.5;AT4G28740;AT3G61870;PSI-P;PQL2;AT1G14345;LOS2;HCF136;GUN4;PSAO;GLDP1;PSAN;PRK;CaS;HCEF1;RCP1;F7D8.28;SEP1;T10P11.17;ENH1;T2K12.1;AT1G51115;T29H11.1;PETC;ATPD;GAPB;CYP38;PSBO2;AT2G36145;DXR;F2G14.30;AT3G23700;SCO1;MNB8.3;emb2394;NSI;PPL1;TRX-M4;emb2184;CSP41A;T23K8.14;AT3G22210;F10M6.100;CRR23;NPQ1;NDF4;AT3G59780;F22K20.16;APX4;NDF1;SULA;FNR1;AT4G34090;ANTR2;DL3485W;RRF;T13E15.7;G4;AT2G276…	1.46204	5.13413e-21	biological_process			response to far red light		108	13	F15M4.5;OHP;PRK;CaS;SEP1;SIGE;PSBP-1;PGR5;GAPB;FED A;LHCB4.1;OHP2;PHYB	1.82085	0.000542908	biological_process
photosynthesis, light reaction		151	85	GER3;CA2;PSI-P;CHUP1;PSAO;PSAN;PSBQA;PRK;CaS;HCEF1;APE2;ATPC1;T10P11.17;T29H11.1;PSBP-1;RPH1;PETC;ATPD;CYP38;PETE1;PSBO2;PSBY;RCA;PSB27;AT3G18890;MED24.18;F1M20.15;GAPA-2;LHCB4.1;PSAL;CSP41A;F10M6.100;FTRA2;TLP18.3;F12A21.32;LHCB6;APX4;AT5G14320;FNR1;NDH-O;K24G6.12;GLU1;PPa6;PSAE-2;F28I16.90;AT4G35250;PTAC16;HPR;GUN5;PQL1;F3G5.1;PSAD-1;NDF6;SBPASE;T22D6.3;FAD6;EDA3;PGR5-LIKE A;APL1;F10A5.12;HEMC;…	1.54316	1.33634e-20	biological_process			response to fungus		112	33	NPR4;MPK4;TLP10;DMR6;SUT2;MYC2;JAZ1;MEKK1;RSH2;F8K4.6;T19N18.9;SNAP33;HSK;OPR3;AP2C1;T10D10.1;STZ;ADC2;OPCL1;PERK1;MKD10.10;MGN6.11;SYP121;AT3G57450;PR5K;JMT;ATAF1;TIFY10B;4CL1;EFE;AOS;AOC3;LOX2	-1.33488	2.14502e-06	biological_process			carotenoid biosynthetic process		126	88	ATPRX Q;HCF136;GUN4;HCEF1;T10P11.17;T29H11.1;PSY;MNC6.3;LYC;PHT2;1;CYP38;AMK2;DXR;FKBP13;DGD1;F13N6.21;F18B13.12;T23K8.14;NPQ1;NTRC;TLP18.3;AT3G50685;F12A21.32;CYP97B3;AT3G59780;NDF1;SULA;F12K22.18;APG3;emb2726;SIGF;OVA2;GGPS1;T13E15.7;GLU1;G4;AT2G27680;AT4G35250;PTAC16;TED4;PCB2;MOJ9.19;ZKT;NDH-N;HCF101;F28O16.10;PDS3;CYP97A3;CRTISO;F5O24.30;LUT1;T24D18.18;FAD6;CLA1;SQD2;EDA3;FC2;SIG2;SSI2;FLU;C…	1.50111	1.31082e-19	biological_process			chlorophyll biosynthetic process		147	13	F15M4.5;GLDP1;T32F12.21;ATPC1;SEP1;T10P11.17;ATPD;GAPB;F1M20.15;emb2184;MFL8.11;OASB;SSI2	1.78866	0.000738954	biological_process
thylakoid membrane organization		206	174	GPRI1;F15M4.5;AT3G61870;PSI-P;AT3G47070;CHUP1;HCF136;T32F12.21;HCEF1;LHCA5;T10P11.17;T12C22.21;T2K12.1;ZFP8;AT1G51115;T29H11.1;MNC6.3;ATPD;CYP38;PSBO2;AT3G23700;SCO1;MNB8.3;NPQ4;CRD1;F13N6.21;TRX-M4;F18B13.12;emb2184;F7A19.12;T23K8.14;F3C3.12;NTRC;PTAC6;F12A21.32;ALB3;SRS;FUG1;AGY1;SULA;MGD1;HCF106;APG3;emb2726;SCY1;T24P15.4;SIGF;OVA2;RRF;EGY2;MRL1;OVA6;T4L20.310;NDH18;G4;AT2G27680;PTAC16;CLPP6;S…	1.40548	2.00851e-19	biological_process			response to nitrate		197	26	AT3G11780;AKT1;F2P24.4;HA2;RAV2;AT3G23090;HCHIB;PR4;ATBFRUCT1;HB-1;CRK19;T5J17.250;UGT74F2;F5O24.290;AT3G48990;NQR;PHO1;GLP4;WRKY65;PPC3;DL3845W;AT3G22600;POM1;T13K14.20;WRKY47;GAD	-1.4135	4.04389e-06	biological_process			chlorophyll biosynthetic process		147	94	F15M4.5;AT3G61870;ATPRX Q;HCF136;GUN4;GLDP1;T32F12.21;HCEF1;ATPC1;SEP1;T10P11.17;T2K12.1;PSY;MNC6.3;ATPD;GAPB;CYP38;DXR;AT3G23700;MNB8.3;FKBP13;DGD1;CRD1;F1M20.15;emb2184;CSP41A;NPQ1;TLP18.3;F12A21.32;CH1;APX4;HEMA1;AT3G15190;HEME1;ALB1;MFL8.11;DL3485W;T13E15.7;G4;AT2G27680;PTAC16;PCB2;SKL1;GUN5;FBA2;F13K9.27;HCF101;PRPL11;CYP97A3;NDF6;RPS1;LUT1;AT3G13120;T22D6.3;FAD6;CLA1;SQD2;EDA3;OASB;SSI2;FLU…	1.49102	6.62082e-18	biological_process			plastid organization		85	15	PSI-P;PSBW;PRK;CaS;ATPC1;SEP1;PSBP-1;PETC;GAPB;PSBO2;GAPA-2;emb2184;F10M6.100;F10A5.12;MBB18.5	1.7975	0.00105926	biological_process
carotenoid biosynthetic process		126	91	ATPRX Q;HCF136;GUN4;HCEF1;T10P11.17;T29H11.1;PSY;MNC6.3;LYC;PHT2;1;CYP38;AMK2;DXR;FKBP13;DGD1;F13N6.21;F18B13.12;T23K8.14;NPQ1;NTRC;TLP18.3;AT3G50685;F12A21.32;CYP97B3;AT3G59780;NDF1;SULA;F12K22.18;APG3;emb2726;SIGF;OVA2;GGPS1;T13E15.7;GLU1;G4;AT2G27680;AT4G35250;PTAC16;TED4;PCB2;MOJ9.19;ZKT;NDH-N;HCF101;F28O16.10;PDS3;CYP97A3;CRTISO;F5O24.30;LUT1;T24D18.18;FAD6;CLA1;SQD2;EDA3;FC2;SIG2;FLU;CCD1;F…	1.48839	3.84147e-19	biological_process			response to wounding		375	88	CHIA;GBF3;ATMPK8;F28A23.90;HMG1;MPK4;PP2-A13;B120;PI4K GAMMA 4;IAR3;FC1;FDH;MBM17.7;LBA1;RHD4;F12K11.24;CPK32;OASA1;RAT5;AT4G25030;T11I18.10;ABI1;LACS4;SUT2;WBC11;ATB2;MYB15;ACT7;CIPK9;MYC2;JAZ1;VEP1;WRKY20;CCH;JAZ12;NAC3;EMB1144;T4C12.30;MEKK1;RSH2;ATBFRUCT1;CYP98A3;CCoAOMT1;COI1;T19N18.9;SNAP33;OMT1;OPR3;PKT3;AP2C1;T10D10.1;STZ;ADC2;OPCL1;KCS1;F1M20.13;PTR3;TET8;PHO1;PERK1;F2H17.10;OPR2;SAM1;OP…	-1.27014	4.10113e-06	biological_process			plastid organization		85	66	AT3G61870;PSI-P;PSBW;HCF136;PSAO;PSBQA;PRK;CaS;HCEF1;ATPC1;LHCA5;SEP1;ENH1;PSBP-1;PETC;GAPB;CYP38;PSBO2;PSBY;PSB27;NPQ4;CRD1;emb2394;PSAE-1;IDD5;PPL1;GAPA-2;emb2184;PSAL;CSP41A;F10M6.100;PTAC6;TLP18.3;PSAH-1;FNR1;MCK7.20;T9J22.17;HPR;FBA2;PSAD-1;SBPASE;HCF107;MSL2;CCB1;AT3G47650;PGR5-LIKE A;PSB29;F10A5.12;MWD22.5;T27E13.9;TROL;F9I5.10;MBB18.5;PMDH2;TRX z;NOA1;GDCH;HCF109;HDS;IM;LIL3:1;ACP4;F3K23.…	1.63735	2.06073e-17	biological_process			starch biosynthetic process		211	19	F15M4.5;T9A4.16;GLDP1;CaS;ATPC1;SNC4;ATPD;AT2G36145;F13N6.21;F7A19.12;T23K8.14;F22K20.16;NDH-N;RSR4;F12K8.2;F4P13.20;LSF1;TPS5;SS2	1.66501	0.0017952	biological_process
plastid organization		85	66	AT3G61870;PSI-P;PSBW;HCF136;PSAO;PSBQA;PRK;CaS;HCEF1;ATPC1;LHCA5;SEP1;ENH1;PSBP-1;PETC;GAPB;CYP38;PSBO2;PSBY;PSB27;NPQ4;CRD1;emb2394;PSAE-1;IDD5;PPL1;GAPA-2;emb2184;PSAL;CSP41A;F10M6.100;PTAC6;TLP18.3;PSAH-1;FNR1;MCK7.20;T9J22.17;HPR;FBA2;PSAD-1;SBPASE;HCF107;MSL2;CCB1;AT3G47650;PGR5-LIKE A;PSB29;F10A5.12;MWD22.5;T27E13.9;TROL;F9I5.10;MBB18.5;PMDH2;TRX z;NOA1;GDCH;HCF109;HDS;IM;LIL3:1;F3K23.29;AB…	1.63735	4.59978e-18	biological_process			amino acid transport		154	29	RHD3;F22F7.5;AAP3;F2K13.150;PHF1;MGH6.18;HA2;F15M7.10;EMB1144;MEE32;WRKY17;ATBFRUCT1;T3K9.4;AT3G30390;GDU4;F20D10.20;AAP8;LHT1;AT3G56200;WRKY28;AAP7;YSL7;ERD9;LHT2;F9F13.110;DL3845W;AAT1;T13K14.20;NAC047	-1.41772	2.50034e-05	biological_process			photosynthetic electron transport in photosystem I		50	43	PSI-P;PSAN;PRK;CaS;HCEF1;PSAG;ATPC1;SEP1;PSBP-1;PGR5;ATPD;GAPB;CYP38;PETE1;PSBO2;AT3G23700;F20D21.31;F13N6.21;GAPA-2;FED A;emb2184;CRR23;TLP18.3;NDF4;NDF1;AT5G14320;FNR1;HPR;AT3G52150;NDF6;RPS1;SBPASE;T22D6.3;AT3G47650;NDF2;PGR5-LIKE A;PSB29;LPA2;TROL;NDF5;crr1;CRR3;psaC	1.65622	1.93799e-16	biological_process			defense response, incompatible interaction		85	9	CA2;PRK;T10P11.17;PSBP-1;PETC;ATPD;F10M6.100;RPP13;MPK3	1.7975	0.00230127	biological_process
chlorophyll biosynthetic process		147	99	F15M4.5;AT3G61870;ATPRX Q;HCF136;GUN4;GLDP1;T32F12.21;HCEF1;ATPC1;SEP1;T10P11.17;T2K12.1;PSY;MNC6.3;ATPD;GAPB;CYP38;DXR;AT3G23700;MNB8.3;FKBP13;DGD1;CRD1;F1M20.15;emb2184;CSP41A;NPQ1;TLP18.3;F12A21.32;CH1;APX4;HEMA1;AT3G15190;HEME1;ALB1;MFL8.11;DL3485W;T13E15.7;G4;AT2G27680;PTAC16;PCB2;SKL1;GUN5;FBA2;F13K9.27;HCF101;PRPL11;CYP97A3;NDF6;RPS1;LUT1;AT3G13120;T22D6.3;FAD6;CLA1;SQD2;EDA3;OASB;FLU;CCD1…	1.47057	6.61269e-18	biological_process			nitrate transport		206	30	AT3G11780;PHT4;3;AKT1;4-Oct;MGH6.18;F2P24.4;HA2;T17A11.9;RAV2;AT3G23090;HCHIB;PR4;ATBFRUCT1;HB-1;CRK19;T5J17.250;UGT74F2;F5O24.290;AT3G48990;F18D22.5;NQR;PHO1;GLP4;WRKY65;PPC3;DL3845W;AT3G22600;T13K14.20;WRKY47;GAD	-1.4008	6.59118e-05	biological_process			rRNA processing		304	193	GPRI1;F15M4.5;AT3G61870;PSI-P;PSBW;T13D8.12;AT3G47070;ATPRX Q;CHUP1;HCF136;GUN4;PSAO;PSBQA;T32F12.21;PRK;CaS;HCEF1;ATPC1;LHCA5;SEP1;T10P11.17;ENH1;T2K12.1;LHCB5;PSBP-1;MNC6.3;PETC;ATPD;GAPB;CYP38;PSBO2;AT3G23700;SCO1;PSBY;MNB8.3;PSB27;NPQ4;CRD1;emb2394;PSAE-1;PPL1;GAPA-2;emb2184;LHCB4.1;PSAL;CSP41A;F10M6.100;NPQ1;PTAC6;TLP18.3;F12A21.32;ALB3;SRS;PSAH-1;APX4;AT3G15190;FNR1;MCK7.20;T9J22.17;MFL8.11…	1.38717	3.68551e-16	biological_process			cysteine biosynthetic process		212	12	PSAK;GLDP1;PSAN;PRK;CaS;ATPC1;PSBP-1;GAPB;PETE1;F1M20.15;OASB;F14N22.2	1.93675	0.00247183	biological_process
response to red light		109	62	F15M4.5;OHP;AT3G47070;HCF136;CYP83B1;PSBQA;PRK;LHCB2.1;CaS;HCEF1;SEP1;SIGE;ENH1;T2K12.1;COL3;LHCB5;PSBP-1;PGR5;GAPB;RCA;FED A;LHCB4.1;CSP41A;OHP2;TLP18.3;CAO;APX4;ARR3;RR5;GLU1;ABA1;AT4G35250;PTAC16;HPR;PMSR4;PHOT2;PSBR;LHCA1;HY5;RBCS1A;CDPMEK;SIG2;PGR5-LIKE A;APL1;ROC4;TROL;LHCA6;ZTL;PHOT1;ELIP2;POB1;HDS;LIL3:1;XCT;GS2;PFT1;KCS6;ISPF;PRR5;ACP4;CP1;ADG1	1.53819	4.85256e-16	biological_process			oxidation-reduction process		2635	104	F14P3.7;T22N19.80;CCS;COX6B;CYP72A8;F17L22.40;F9L1.8;SMO2-2;AT3G50210;NDB2;ATR2;T10F18.90;MOD1;SIR;PAO2;AT3G12290;CYP81D2;GAPC2;F14O10.12;SAPX;TIC55-II;DMR6;KCR1;CI51;AT3G28480;F3L17.100;AT3G46630;MDC12.26;CYP94D2;AT-P4H-1;ATB2;F2K13.150;MSG15.7;CYP81D8;AT3G56460;T31P16.40;NAD-ME1;DL4895C;MHK10.21;CCR1;ALDH11A3;IBR3;AT5G20080;MDAR6;ETFQO;ALDH3H1;AT3G18210;MDAR1;XDH1;F27M3.28;IVD;FQR1;IBR1;F17N18.…	-1.24276	8.48353e-05	biological_process			response to red light		109	60	F15M4.5;OHP;AT3G47070;HCF136;CYP83B1;PSBQA;PRK;LHCB2.1;CaS;HCEF1;SEP1;SIGE;ENH1;T2K12.1;COL3;LHCB5;PSBP-1;PGR5;GAPB;RCA;FED A;LHCB4.1;CSP41A;OHP2;TLP18.3;CAO;APX4;ARR3;RR5;GLU1;ABA1;AT4G35250;PTAC16;HPR;PMSR4;PHOT2;PSBR;LHCA1;ADG1;HY5;RBCS1A;CDPMEK;SIG2;PGR5-LIKE A;APL1;ROC4;TROL;LHCA6;ZTL;PHOT1;ELIP2;POB1;HDS;LIL3:1;XCT;ACP4;KCS6;PRR5;ISPF;GS2	1.55183	7.35879e-15	biological_process			detection of biotic stimulus		102	10	CA2;DMR6;PRK;PSBP-1;PETC;ATPD;F10M6.100;AMT2;NQR;MPK3	1.7975	0.00300395	biological_process
photosynthetic electron transport in photosystem I		50	43	PSI-P;PSAN;PRK;CaS;HCEF1;PSAG;ATPC1;SEP1;PSBP-1;PGR5;ATPD;GAPB;CYP38;PETE1;PSBO2;AT3G23700;F20D21.31;F13N6.21;GAPA-2;FED A;emb2184;CRR23;TLP18.3;NDF4;NDF1;AT5G14320;FNR1;HPR;AT3G52150;NDF6;RPS1;SBPASE;T22D6.3;AT3G47650;NDF2;PGR5-LIKE A;PSB29;LPA2;TROL;NDF5;crr1;CRR3;psaC	1.65622	8.79848e-16	biological_process			positive regulation of flavonoid biosynthetic process		101	27	CPK32;ATB2;MYC2;CCH;JAZ12;ACA11;F4M15.3;BLH1;TTG1;PGDH;F21E1.3;CYP98A3;CCoAOMT1;F10O3.10;OMT1;F28J7.19;NADP-ME2;T1M15.100;NAC083;ADR1-L1;F2H17.10;AT3G27210;SYP121;AT3G55470;4CL1;PAL1;HCT	-1.27461	0.000122047	biological_process			regulation of protein dephosphorylation		136	79	GPRI1;PSI-P;CHUP1;HCF136;PSAO;PSAN;PSBQA;PRK;HCEF1;APE2;ATPC1;ZFP8;CYP38;PETE1;PSBO2;SCO1;PSBY;PSB27;MED24.18;F1M20.15;GAPA-2;F10M6.100;PTAC6;TLP18.3;LHCB6;ALB3;F1B16.1;SRS;AT5G14320;K24G6.12;F28I16.90;COL4;CLPP6;HPR;VAR2;PHOT2;ATAB2;RLK1;PSAD-1;F1M20.32;SBPASE;HCF107;FAD6;CLP2;FZL;EDA3;PLSP1;PGR5-LIKE A;PSB29;F10A5.12;MWD22.5;T6I14.40;LPA2;TROL;F9I5.10;PMDH2;APG2;AT3G60370;F15O4.7;NAP6;CLPP4;NAP…	1.47226	9.88503e-15	biological_process			regulation of multi-organism process		91	10	CA2;DMR6;PRK;PSBP-1;PETC;ATPD;F10M6.100;AMT2;NQR;MPK3	1.7975	0.00300395	biological_process
response to blue light		113	69	F15M4.5;OHP;5PTASE13;AT3G47070;HCF136;PSBQA;PRK;LHCB2.1;CaS;HCEF1;F17M5.260;SEP1;SIGE;ENH1;T2K12.1;COL3;LHCB5;PSBP-1;PGR5;AT4G15545;GAPB;RCA;FED A;LHCB4.1;CSP41A;OHP2;TLP18.3;ABCB19;CAO;APX4;GLU1;AT4G35250;PTAC16;HPR;HB-1;PHOT2;PSBR;T32A16.60;F4N21.22;F26B6.4;LHCA1;RBCS1A;CDPMEK;SIG2;PGR5-LIKE A;G6PD1;APL1;ROC4;TROL;LHCA6;PHOT1;TTN1;CRY1;APO2;HDS;CRY2;F14G6.17;HB16;LIL3:1;XCT;GI;GS2;CSK;KCS6;ISPF…	1.50263	2.09819e-15	biological_process			defense response to bacterium		415	90	BGL2;CRK5;F28K19.13;MAC3B;NPR4;EIL1;CAD1;SDF2;ILA;MPK4;RSW3;GAPC2;MBM17.7;HTA11;LBA1;MAB1;IPK1;MAPR3;DMR6;KCS6;OST1;PSL4;ABA3;EDS1;RLK;CSD1;JAZ1;CERK1;TSA1;PAD4;cICDH;ACA11;VDAC3;HK3;NHO1;CB5-D;TUF;arginase;TGA4;DL1E;PGDH;RPE;EMB2024;WRKY17;VAD1;SR1;HSC70-1;F17F16.13;PR4;SERK1;ATMIN7;COI1;BIR1;HVA22A;SNAP33;CDC48;mMDH1;WRKY38;WRKY51;WRKY11;CM3;MKK2;TRP1;AT3G14130;CRK19;RD19;MSD1;AT2G04400;PTR3;AD…	-1.21369	0.000198746	biological_process			chloroplast relocation		96	87	GPRI1;F15M4.5;AT3G47070;CHUP1;HCF136;T32F12.21;PRK;HCEF1;T2K12.1;GAPB;CYP38;PSBO2;AT3G23700;SCO1;F13N6.21;emb2184;F7A19.12;T23K8.14;PTAC6;F12A21.32;ALB3;SRS;FUG1;APG3;emb2726;SIGF;GLU1;MRL1;G4;AT2G27680;PTAC16;CLPP6;MOJ9.19;NARA5;VAR2;PHOT2;ATAB2;HCF101;RPS1;AT3G17930;AT3G13120;HCF107;CLP2;FZL;EDA3;SIG2;PLSP1;PGR5-LIKE A;PSB29;APL1;MWD22.5;T6I14.40;LPA2;TROL;F13K23.5;AT3G63490;PMDH2;APG2;AT3G6037…	1.4283	2.37895e-14	biological_process			jasmonic acid mediated signaling pathway		286	22	GPRI1;CA2;DMR6;SAG21;PRK;PSBP-1;PETC;ATPD;PSBO2;CONNEXIN 32;MLE2.12;F10M6.100;F1B16.1;RCD1;AMT2;F1M20.32;PHYB;MPK1;RLK;NQR;MPK3;TIFY10B	1.74658	0.00330984	biological_process
response to far red light		108	63	AGO1;F15M4.5;OHP;AT3G47070;HCF136;PSBQA;PRK;LHCB2.1;CaS;HCEF1;SEP1;SIGE;ENH1;T2K12.1;COL3;LHCB5;PSBP-1;PGR5;GAPB;RCA;FED A;LHCB4.1;CSP41A;OHP2;TLP18.3;ABCB19;CAO;APX4;GLU1;AT4G35250;PTAC16;HPR;PMSR4;PHOT2;PSBR;PHYB;LHCA1;HY5;RBCS1A;CDPMEK;SIG2;PGR5-LIKE A;APL1;ROC4;TROL;LHCA6;PHOT1;ELIP2;GAI;HDS;F14G6.17;LIL3:1;GI;GS2;PFT1;KCS6;ISPF;PRR5;COI1;PIN3;ACP4;T3A4.9;ADG1	1.52577	7.48172e-15	biological_process			response to water deprivation		383	102	SIZ1;F14B2.22;GBF3;SHD;MSS1;ALDH10A8;EIL3;NTMC2T4;MPK4;ERD7;T1B8.2;PI4K GAMMA 4;AT3G18490;PAO2;AKT1;AT3G12630;ERD2;PP2CA;RPK2;SAL1;ESK1;F18C1.3;AT4G34100;F12K11.24;CPK32;OCP3;HB6;OST1;ANN5;AT4G25030;ABA3;TEJ;ABI1;PIP2A;MYB15;HVA22E;BI1;ALDH3I1;JAZ1;F16L1.8;ABF4;HK3;NAC3;CYSB;CCR2;CSDP1;SAD1;ABA2;LTP3;RSH2;XDH1;CIPK23;AtATG18a;T5P19.5;MPB2C;HIS1-3;CBL9;RD21;HVA22A;PIP2B;OPR3;ALDH10A9;MBF1C;STZ;CDS…	-1.23703	0.000201606	biological_process			positive regulation of catalytic activity		107	80	AT5G02160;ATHM2;GUN4;GLDP1;CaS;HCEF1;ATPC1;F17M5.260;RCP1;T10P11.17;F28I8.26;AT2G36145;AT3G51510;DXR;SCO1;NPQ4;PPL1;TRX-M4;F10M6.100;NTRC;AT3G59780;F22K20.16;THX;UGLYAH;FNR1;MCK7.20;TRXF2;T13E15.7;PQL1;NDH-N;PHOT2;HCF101;AT3G56010;RSR4;K2A11.7;F26B6.4;CYP97A3;AT3G17930;SBPASE;TRX1;F15A18.20;ADG1;AP22.96;TPS5;FC2;MNC6.12;PGR5-LIKE A;LSF1;SSI1;F9I5.10;SEX4;MBB18.5;PMDH2;CCB3;F13F21.19;TY1;AT3G55250…	1.46163	1.20913e-13	biological_process			chloroplast relocation		96	14	GPRI1;F15M4.5;CHUP1;T32F12.21;PRK;GAPB;PSBO2;F13N6.21;emb2184;F7A19.12;T23K8.14;MOJ9.19;F15O4.7;RNEE/G	1.77512	0.00478436	biological_process
regulation of protein dephosphorylation		136	86	GPRI1;PSI-P;CHUP1;HCF136;PSAO;PSAN;PSBQA;PRK;HCEF1;APE2;ATPC1;ZFP8;CYP38;PETE1;PSBO2;SCO1;PSBY;PSB27;MED24.18;F1M20.15;GAPA-2;F10M6.100;PTAC6;TLP18.3;LHCB6;ALB3;F1B16.1;SRS;AT5G14320;K24G6.12;F28I16.90;COL4;CLPP6;HPR;VAR2;PHOT2;ATAB2;RLK1;PSAD-1;F1M20.32;SBPASE;HCF107;FAD6;CLP2;FZL;EDA3;PLSP1;PGR5-LIKE A;PSB29;F10A5.12;MWD22.5;T6I14.40;LPA2;TROL;F9I5.10;PMDH2;APG2;AT3G60370;F15O4.7;NAP6;CLPP4;NAP…	1.45071	6.00971e-14	biological_process			response to abscisic acid stimulus		504	121	IBR5;GBF3;EER5;SKIP;F5A18.15;AHG2;MSS1;LEW3;RFC1;SCE1;F6N7.15;EIL3;FBW2;MPK4;ERD7;T1B8.2;AT3G18490;emb1796;PAO2;MQL5.25;MYB32;LOS4;PP2CA;DL3;GRF10;XLG3;CPK32;OCP3;HB6;AGB1;XLG1;OST1;ARL1;ABA3;ABI1;WBC11;PIP2A;LOS2;MYB15;VND7;HVA22E;ALDH3I1;MYC2;MZN1.8;SPHK1;ELP2;ABF4;GAMMA CAL2;YAK1;AT3G53180;NAC3;NIC1;ELF3;BLH1;ABH1;ALDH3H1;CIPK1;SAD1;LTP3;SYP132;EIF4G;RSH2;ARF2;BSK1;ARP7;PLP4;HVA22A;PIP2B;HSI2;…	-1.22314	0.000221547	biological_process			response to blue light		113	68	F15M4.5;OHP;5PTASE13;AT3G47070;HCF136;PSBQA;PRK;LHCB2.1;CaS;HCEF1;F17M5.260;SEP1;SIGE;ENH1;T2K12.1;COL3;LHCB5;PSBP-1;PGR5;AT4G15545;GAPB;RCA;FED A;LHCB4.1;CSP41A;OHP2;TLP18.3;ABCB19;CAO;APX4;GLU1;AT4G35250;PTAC16;HPR;HB-1;PHOT2;PSBR;T32A16.60;F4N21.22;F26B6.4;LHCA1;ADG1;RBCS1A;CDPMEK;SIG2;PGR5-LIKE A;G6PD1;APL1;ROC4;TROL;LHCA6;PHOT1;TTN1;CRY1;APO2;HDS;CRY2;F14G6.17;HB16;LIL3:1;XCT;ACP4;KCS6;THI1;…	1.52577	3.13729e-13	biological_process			response to chitin		423	18	CA2;DMR6;PRK;PSBP-1;PETC;ATPD;MUG13.28;F10M6.100;AMT2;AT1G13195;F5O8.26;T10D10.1;STZ;NQR;AGK2;MPK3;MYBR1;T13K14.20	1.48549	0.00561193	biological_process
chloroplast relocation		96	88	GPRI1;F15M4.5;AT3G47070;CHUP1;HCF136;T32F12.21;PRK;HCEF1;T2K12.1;GAPB;CYP38;PSBO2;AT3G23700;SCO1;F13N6.21;emb2184;F7A19.12;T23K8.14;PTAC6;F12A21.32;ALB3;SRS;FUG1;APG3;emb2726;SIGF;GLU1;MRL1;G4;AT2G27680;PTAC16;CLPP6;MOJ9.19;NARA5;VAR2;PHOT2;ATAB2;HCF101;RPS1;AT3G17930;AT3G13120;HCF107;CLP2;FZL;EDA3;SIG2;PLSP1;PGR5-LIKE A;PSB29;APL1;MWD22.5;T6I14.40;LPA2;TROL;F13K23.5;AT3G63490;PMDH2;APG2;AT3G6037…	1.4283	1.31456e-13	biological_process			oxylipin biosynthetic process		77	18	PMDH2;KCS6;FAB1;CLA1;C17L7.80;DXR;ISPD;OPR3;PKT3;T10D10.1;HPT1;OPR2;OPR1;JMT;PLA2A;AOS;LOX5;LOX2	-1.31261	0.000288839	biological_process			divalent metal ion transport		82	40	GER3;F18A8.6;AT5G02160;T20L15.20;PSAK;AT3G47070;PSAO;LHCA4;HCEF1;PSAG;RCP1;T21J18.1;MNC6.3;F14G9.19;PETE1;PSBO2;AGT;F21A20.3;PSAL;F3C3.12;CRR23;NDF4;NDH18;PSAE-2;F28I16.90;COL4;CCL;T32A16.60;AT5G57345;NDF6;PDK;F17L21.27;CXIP1;LHCA6;MGT10;SULTR2;1;PGK1;ATKCO1;BRH1;EFE	1.66434	4.15013e-13	biological_process			maltose metabolic process		151	16	F15M4.5;T9A4.16;GLDP1;CaS;ATPC1;SNC4;AT2G36145;F13N6.21;F7A19.12;F22K20.16;NDH-N;RSR4;F12K8.2;F4P13.20;LSF1;TPS5	1.69464	0.00635939	biological_process
rRNA processing		304	209	GPRI1;F15M4.5;AT3G61870;PSI-P;PSBW;T13D8.12;AT3G47070;ATPRX Q;CHUP1;HCF136;GUN4;PSAO;PSBQA;T32F12.21;PRK;CaS;HCEF1;ATPC1;LHCA5;SEP1;T10P11.17;ENH1;T2K12.1;LHCB5;PSBP-1;MNC6.3;PETC;ATPD;GAPB;CYP38;PSBO2;AT3G23700;SCO1;PSBY;MNB8.3;PSB27;NPQ4;CRD1;emb2394;PSAE-1;PPL1;GAPA-2;emb2184;LHCB4.1;PSAL;CSP41A;F10M6.100;NPQ1;PTAC6;TLP18.3;F12A21.32;ALB3;SRS;PSAH-1;APX4;AT3G15190;FNR1;MCK7.20;T9J22.17;MFL8.11…	1.36157	2.63275e-13	biological_process			abscisic acid mediated signaling pathway		291	78	SYP61;IBR5;GBF3;EIL3;MPK4;HAB2;PI4K GAMMA 4;BZIP60;T19D16.6;PP2CA;SAL1;CPK9;CPK32;RCAR1;HB6;PUB9;AGB1;OST1;AT4G25030;ABA3;ABI1;DWA1;MYB15;BI1;MYC2;JAZ1;MUR4;PAD4;ELP2;ABF4;NAC3;F18A17.4;T19P19.60;KIN10;UBA2A;PLDALPHA2;MEKK1;EXO70B1;RSH2;CIPK23;HAB1;CBL9;ORP1C;T28N17.2;CUL4;CIPK3;OPR3;PERK4;FCLY;AP2C1;STZ;ERF-1;ADC2;MKK2;MJC20.15;CDPK6;LPP2;MAC9.6;AREB3;MCA23.5;IBR10;MPK9;PYL2;AFP3;HAI2;SYP121;AT3…	-1.23259	0.000302375	biological_process			response to far red light		108	60	AGO1;F15M4.5;OHP;AT3G47070;HCF136;PSBQA;PRK;LHCB2.1;CaS;HCEF1;SEP1;SIGE;ENH1;T2K12.1;COL3;LHCB5;PSBP-1;PGR5;GAPB;RCA;FED A;LHCB4.1;CSP41A;OHP2;TLP18.3;ABCB19;CAO;APX4;GLU1;AT4G35250;PTAC16;HPR;PMSR4;PHOT2;PSBR;PHYB;LHCA1;ADG1;HY5;RBCS1A;CDPMEK;SIG2;PGR5-LIKE A;APL1;ROC4;TROL;LHCA6;PHOT1;ELIP2;GAI;HDS;F14G6.17;LIL3:1;ACP4;COI1;KCS6;GI;PRR5;ISPF;GS2	1.536	5.31526e-13	biological_process			regulation of proton transport		81	10	OHP;SEP1;PSBP-1;PGR5;GAPB;AMK2;FED A;LHCB4.1;OHP2;PHYB	1.77963	0.00641686	biological_process
starch biosynthetic process		211	143	F15M4.5;SS3;T9A4.16;GLDP1;CaS;HCEF1;ATPC1;F17M5.260;RCP1;SNC4;F28I8.26;T29H11.1;APE1;F14G9.19;ATPD;AT2G36145;AT3G51510;DXR;SCO1;NPQ4;F13N6.21;TRX-M4;F7A19.12;T23K8.14;AT3G22210;T26J12.5;NDF4;AT3G59780;F22K20.16;APX4;F20D21.17;UGLYAH;SFR2;MCK7.20;RP1;FBA2;PQL1;NDH-N;PHOT2;AT3G45050;HCF101;F28O16.10;AT3G56010;RSR4;K2A11.7;F26B6.4;CYP97A3;NDF6;AT3G17930;SBPASE;CRR7;T4M8.15;F12K8.2;F15A18.20;AP22.96;…	1.34149	1.17311e-12	biological_process			response to jasmonic acid stimulus		281	50	GBF3;CUL1;ATMPK8;EBP;F6N7.15;EIL3;MPK4;MQL5.25;MYB32;F1L3.23;CPK32;AT4G25030;ABA3;ABI1;SUT2;MYB15;MYC2;JAZ1;NAC3;MEKK1;RSH2;COI1;UPL5;T19N18.9;SNAP33;OPR3;T10D10.1;STZ;ADC2;OPCL1;PTR3;IBR10;ACBP4;MKD10.10;Rap2.6L;MGN6.11;SYP121;AT3G57450;PMZ;JMT;ATAF1;GSH1;NAC6;TIFY10B;F22H5.6;AOS;MYBR1;AOC3;HAI1;LOX2	-1.29369	0.000308632	biological_process			ncRNA metabolic process		77	73	F15M4.5;AT3G47070;CHUP1;HCF136;T32F12.21;HCEF1;T2K12.1;AT3G23700;SCO1;F13N6.21;emb2184;F7A19.12;T23K8.14;PTAC6;F12A21.32;ALB3;SRS;FUG1;APG3;emb2726;SIGF;MRL1;G4;AT2G27680;PTAC16;CLPP6;MOJ9.19;NARA5;VAR2;PHOT2;ATAB2;HCF101;RPS1;AT3G17930;AT3G13120;HCF107;CLP2;FZL;EDA3;SIG2;PLSP1;PGR5-LIKE A;PSB29;APL1;MWD22.5;TROL;F13K23.5;AT3G63490;APG2;PTAC13;RNEE/G;T5J8.11;NOA1;MFP1;NAP6;PGR3;CLPP4;NAP7;PDE149;…	1.44299	1.87722e-12	biological_process			MAPK cascade		223	18	GPRI1;CA2;DMR6;SAG21;PRK;PSBP-1;PETC;ATPD;PSBO2;F10M6.100;F1B16.1;RCD1;AMT2;F1M20.32;MPK1;RLK;NQR;MPK3	1.77512	0.00943437	biological_process
divalent metal ion transport		82	46	GER3;F18A8.6;AT5G02160;T20L15.20;PSAK;AT3G47070;PSAO;LHCA4;HCEF1;PSAG;RCP1;T21J18.1;MNC6.3;F14G9.19;PETE1;PSBO2;AGT;F21A20.3;PSAL;F3C3.12;CRR23;NDF4;NDH18;PSAE-2;F28I16.90;COL4;CCL;T32A16.60;AT5G57345;NDF6;PDK;F17L21.27;CXIP1;LHCA6;MGT10;SULTR2;1;PGK1;ATKCO1;BRH1;FPS1;CNGC4;K2I5.13;F17F16.13;GER1;EFE;LOX2	1.54364	4.03937e-12	biological_process			auxin polar transport		83	14	APP1;K2A18.4;COB;PIN3;T7H20.40;F23N20.8;T1J1.6;APM1;AGO1;T25M19.1;T3A4.9;POM1;ABCB19;AVP1	-1.3114	0.000309198	biological_process			starch biosynthetic process		211	129	F15M4.5;SS3;T9A4.16;GLDP1;CaS;HCEF1;ATPC1;F17M5.260;RCP1;SNC4;F28I8.26;T29H11.1;APE1;F14G9.19;ATPD;AT2G36145;AT3G51510;DXR;SCO1;NPQ4;F13N6.21;TRX-M4;F7A19.12;T23K8.14;AT3G22210;T26J12.5;NDF4;AT3G59780;F22K20.16;APX4;F20D21.17;UGLYAH;SFR2;MCK7.20;RP1;FBA2;PQL1;NDH-N;PHOT2;AT3G45050;HCF101;F28O16.10;AT3G56010;RSR4;K2A11.7;F26B6.4;CYP97A3;NDF6;AT3G17930;SBPASE;CRR7;T4M8.15;F12K8.2;F15A18.20;ADG1;AP2…	1.39456	3.30576e-12	biological_process			systemic acquired resistance, salicylic acid mediated signaling pathway		255	18	GPRI1;CA2;DMR6;SAG21;PRK;PSBP-1;PETC;ATPD;PSBO2;F10M6.100;F1B16.1;RCD1;AMT2;F1M20.32;MPK1;RLK;NQR;MPK3	1.77512	0.00943437	biological_process
ncRNA metabolic process		77	73	F15M4.5;AT3G47070;CHUP1;HCF136;T32F12.21;HCEF1;T2K12.1;AT3G23700;SCO1;F13N6.21;emb2184;F7A19.12;T23K8.14;PTAC6;F12A21.32;ALB3;SRS;FUG1;APG3;emb2726;SIGF;MRL1;G4;AT2G27680;PTAC16;CLPP6;MOJ9.19;NARA5;VAR2;PHOT2;ATAB2;HCF101;RPS1;AT3G17930;AT3G13120;HCF107;CLP2;FZL;EDA3;SIG2;PLSP1;PGR5-LIKE A;PSB29;APL1;MWD22.5;TROL;F13K23.5;AT3G63490;APG2;PTAC13;RNEE/G;T5J8.11;NOA1;MFP1;NAP6;PGR3;CLPP4;NAP7;PDE149;…	1.44299	4.23121e-12	biological_process			protein targeting to membrane		365	87	BGL2;F28A23.90;EIL3;PMDH2;CAD1;RHD3;MPK4;B120;PPI1;PI4K GAMMA 4;FC1;BZIP60;AAP3;CAX2;CPK9;CPK32;DMR6;AGB1;AT4G25030;ABA3;ABI1;EDS1;RLK;SVP;PHF1;BI1;MYC2;JAZ1;CERK1;MGH6.18;TSA1;CCH;TCP5;PAD4;JAZ12;ACA11;F4M15.3;NAC3;F18A17.4;BLH1;IMPA-4;TTG1;T19P19.60;DL1E;PGDH;F21E1.3;MEKK1;LZF1;TOC64-V;F10A12.18;F10O3.10;ORP1C;SYP71;SNAP33;WRKY38;F28J7.19;UGT85A1;NADP-ME2;AT3G09830;ADC2;MKK2;MJC20.15;T1M15.100;…	-1.19181	0.000405008	biological_process			maltose metabolic process		151	105	F15M4.5;T9A4.16;GLDP1;CaS;HCEF1;ATPC1;F17M5.260;RCP1;SNC4;F28I8.26;APE1;F14G9.19;AT2G36145;AT3G51510;DXR;SCO1;NPQ4;F13N6.21;TRX-M4;F7A19.12;AT3G22210;AT3G59780;F22K20.16;F20D21.17;UGLYAH;SFR2;MCK7.20;RP1;PQL1;NDH-N;PHOT2;AT3G45050;HCF101;F28O16.10;AT3G56010;RSR4;K2A11.7;F26B6.4;CYP97A3;NDF6;AT3G17930;SBPASE;CRR7;T4M8.15;F12K8.2;F15A18.20;ADG1;AP22.96;TPS5;IMPL1;F4P13.20;M3E9.40;FC2;MNC6.12;PGR5-L…	1.41244	4.55241e-12	biological_process			oxidation-reduction process		2635	20	FSD3;DMR6;AT3G58670;AT4G38540;GLDP1;GAPB;GAPA-2;CYP72A14;NDH-N;T19F6.40;AT3G46630;G6PD6;ALDH10A9;NADP-ME4;ALDH6B2;F8A5.21;P5CS1;AT3G61220;T13K14.20;MFC16.3	1.27439	0.00959016	biological_process
positive regulation of catalytic activity		107	89	AT5G02160;ATHM2;GUN4;GLDP1;CaS;HCEF1;ATPC1;F17M5.260;RCP1;T10P11.17;F28I8.26;AT2G36145;AT3G51510;DXR;SCO1;NPQ4;PPL1;TRX-M4;F10M6.100;NTRC;AT3G59780;F22K20.16;THX;UGLYAH;FNR1;MCK7.20;TRXF2;T13E15.7;PQL1;NDH-N;PHOT2;HCF101;AT3G56010;RSR4;K2A11.7;F26B6.4;CYP97A3;AT3G17930;SBPASE;TRX1;F15A18.20;AP22.96;FC2;MNC6.12;PGR5-LIKE A;LSF1;SSI1;F9I5.10;SEX4;MBB18.5;PMDH2;CCB3;F13F21.19;TY1;AT3G55250;T16B12.15…	1.40616	4.8794e-12	biological_process			leaf senescence		78	27	ATG2;APG7;APG5;AT3G15010;K2A18.18;PAD4;HK3;SAUL1;UBA2A;SR1;ARF2;AtATG18a;SAG12;NAC042;UPL5;RR2;CRK3;AT3G11340;AT3G48140;NAC083;OPR1;ASP3;WOL;URH2;NAC6;GSR 1;HAI1	-1.26541	0.000550661	biological_process			cysteine biosynthetic process		212	101	NIR1;PSAK;ATPRX Q;GUN4;PSAO;GLDP1;PSAN;PRK;LHCA4;CaS;APE2;PSAG;ATPC1;T9L6.1;LHCB5;LHCA3;PSBP-1;TIM;F14G9.19;GAPB;PETE1;PSBY;T2K10.5;NPQ4;CRD1;MAP65-1;PSAE-1;F1M20.15;GLX2-4;TLP18.3;GGT1;CAO;LHCB6;CH1;RPT2;PPa6;G4;F28I16.90;PCB2;SKL1;HPR;FBA2;PSBR;MKK9;T22J18.13;PSAD-1;PSAF;SBPASE;APR3;CLA1;CCoAOMT1;OASB;FLU;GLYR1;T25C13.60;HEMC;ROC4;F14N22.2;TROL;F13K23.5;F12A4.4;OASC;CYP20-2;T24P15.13;F12F1.30;P…	1.42608	4.80384e-12	biological_process			regulation of plant-type hypersensitive response		367	31	AMC1;GPRI1;CA2;DMR6;SAG21;PRK;MPO12.160;PSBP-1;PETC;ATPD;PSBO2;CONNEXIN 32;MLE2.12;F10M6.100;F1B16.1;F14F8.110;RCD1;AMT2;F1M20.32;NTF2B;MPK1;AT3G49350;RLK;IMPA-4;AT3G09830;T1M15.100;LHT1;NQR;MPK3;TIFY10B;AOC3	1.56006	0.0128049	biological_process
maltose metabolic process		151	116	F15M4.5;T9A4.16;GLDP1;CaS;HCEF1;ATPC1;F17M5.260;RCP1;SNC4;F28I8.26;APE1;F14G9.19;AT2G36145;AT3G51510;DXR;SCO1;NPQ4;F13N6.21;TRX-M4;F7A19.12;AT3G22210;AT3G59780;F22K20.16;F20D21.17;UGLYAH;SFR2;MCK7.20;RP1;PQL1;NDH-N;PHOT2;AT3G45050;HCF101;F28O16.10;AT3G56010;RSR4;K2A11.7;F26B6.4;CYP97A3;NDF6;AT3G17930;SBPASE;CRR7;T4M8.15;F12K8.2;F15A18.20;AP22.96;IMPL1;F4P13.20;M3E9.40;FC2;MNC6.12;PGR5-LIKE A;LSF1…	1.35793	5.67584e-12	biological_process			defense response to fungus		618	78	BGL2;APG9;PFT1;EIL3;NPR4;CAD1;SDF2;MPK4;B120;PI4K GAMMA 4;BZIP60;APG7;CPK9;IPK1;ATG10;APG5;CPK32;OCP3;DMR6;AGB1;ABA3;TEJ;ABI1;EDS1;RLK;BI1;EDM2;JAZ1;TSA1;PAD4;F4M15.3;NAC3;T23A1.8;T19P19.60;DL1E;MEKK1;SR1;HSC70-1;BAG6;HCHIB;AtATG18a;RD21;COI1;ORP1C;PDF2.1;SNAP33;DRD1;FER;WRKY38;AP2C1;WRKY51;WRKY50;MKK2;AT3G11340;MJC20.15;NRPD2A;AT4G38540;AT3G48990;TET8;NQR;WRKY18;MSF3.7;AGK2;MEE14;SYP121;WRKY33;M…	-1.22811	0.000614759	biological_process			cellular cation homeostasis		102	44	GER3;F18A8.6;AT5G02160;T20L15.20;PSAK;AT3G47070;PSAO;LHCA4;HCEF1;PSAG;RCP1;T21J18.1;MNC6.3;F14G9.19;PETE1;PSBO2;AGT;F21A20.3;PSAL;F3C3.12;CRR23;NDF4;NDH18;PSAE-2;F28I16.90;COL4;CCL;T32A16.60;AT5G57345;NDF6;PDK;F17L21.27;CXIP1;LHCA6;GLR3.3;MGT10;GLR3.4;SULTR2;1;PIL6;PGK1;ATKCO1;BRH1;EFE;GLR3.5	1.62238	1.2132e-11	biological_process			protein targeting to membrane		365	31	AMC1;GPRI1;CA2;DMR6;SAG21;PRK;MPO12.160;PSBP-1;PETC;ATPD;PSBO2;CONNEXIN 32;MLE2.12;F10M6.100;F1B16.1;F14F8.110;RCD1;AMT2;F1M20.32;NTF2B;MPK1;AT3G49350;RLK;IMPA-4;AT3G09830;T1M15.100;LHT1;NQR;MPK3;TIFY10B;AOC3	1.56006	0.0128049	biological_process
unsaturated fatty acid biosynthetic process		82	53	FADA;FAD8;GLDP1;CYP83B1;CaS;ATPC1;T10P11.17;PSY;MNC6.3;GAPB;CYP38;DXR;FKBP13;DGD1;CRD1;NPQ1;TLP18.3;T13E15.7;AT2G27680;PCB2;SKL1;FBA2;CYP97A3;LUT1;FAD6;CLA1;SQD2;LTA2;OST1;OASB;FLU;CCD1;ROC4;TROL;PMDH2;FAB1;F5O8.29;CAS1;ATS2;ATS1;HDS;LIP1;PIL6;FAD2;F7O18.28;SKL2;KCS6;ISPF;ISPD;HPT1;SSI2;AOS;LOX2	1.43886	7.23811e-12	biological_process			toxin catabolic process		210	65	PBG1;APG9;GPX4;PBF1;PEX12;F27F5.18;UBA1;RPN12a;PBC1;ATGSTF13;T10B6.40;CSY2;GSTZ1;ATUBC2-1;F6I7.30;AT3G50910;DPL1;DHAR2;AT4G29870;GPX6;F15F15.2;ECH2;4-Oct;POP2;RPT2a;PUR7;MQM1.19;GSTL2;MFP2;PXA1;WRKY6;PKT3;F15H18.25;GATA17;EMB2719;GSTZ2;F27F23.14;SRO2;UGT73B5;GR1;HSF4;AT4G38540;PNC1;UGT75B1;IBR10;T1J8.13;WRKY28;GSTU18;MKD10.10;Rap2.6L;GRF7;NAC032;PMZ;ASP3;T7B11.13;ERD9;F13H10.7;GSTU8;DL3845W;GSTU1…	-1.31591	0.000835307	biological_process			unsaturated fatty acid biosynthetic process		82	49	FADA;FAD8;GLDP1;CYP83B1;CaS;ATPC1;T10P11.17;PSY;MNC6.3;GAPB;CYP38;DXR;FKBP13;DGD1;CRD1;NPQ1;TLP18.3;T13E15.7;AT2G27680;PCB2;SKL1;FBA2;CYP97A3;LUT1;FAD6;CLA1;SQD2;LTA2;OST1;OASB;SSI2;FLU;CCD1;ROC4;TROL;PMDH2;FAB1;F5O8.29;CAS1;ATS2;ATS1;HDS;LIP1;PIL6;FAD2;F7O18.28;SKL2;KCS6;ISPF	1.45071	2.6482e-10	biological_process			defense response to fungus		618	23	CA2;DMR6;SAG21;AT4G38540;PRK;PSBP-1;PETC;ATPD;F10M6.100;RCD1;TRX3;AMT2;EDM2;RLK;SR1;DRD1;AT3G11340;NQR;AGK2;MPK3;MYBR1;AOC3;RBOHD	1.48549	0.0137745	biological_process
regulation of proton transport		81	55	OHP;PSBQA;F17M5.260;SEP1;COL3;LHCB5;PSBP-1;PGR5;AT4G15545;GAPB;AMK2;RCA;FED A;KEA3;LHCB4.1;OHP2;CAO;FUG1;NDH-O;T4C15.7;GLU1;HCF173;PHOT2;PSBR;T32A16.60;ATAB2;PDS3;F26B6.4;PHYB;LHCA1;CLA1;CDPMEK;G6PD1;ROC4;PLPB;T27E13.9;LHCA6;PHOT1;AP22.85;TTN1;CHLM;CRY1;APO2;HDS;F3C3.6;PPI1;PHYC;SSL4;GS2;CSK;KCS6;ISPF;THI1;ACP4;ADG1	1.47258	1.99618e-10	biological_process			transition metal ion transport		114	14	AKT1;CAX2;CRK27;T28P16.12;AHP1;AT1G56145;PHO1;RAN1;F2H17.10;GLP4;CYP72A14;WRKY65;F28J12.20;GAD	-1.54275	0.000852506	biological_process			transcription from plastid promoter		72	65	GPRI1;F15M4.5;CHUP1;HCF136;T32F12.21;CYP38;PSBO2;AT3G23700;SCO1;PTAC6;F12A21.32;ALB3;SRS;FUG1;APG3;MRL1;G4;AT2G27680;CLPP6;MOJ9.19;NARA5;MQN23.16;VAR2;PHOT2;ATAB2;HCF107;CLP2;FSD2;FZL;EDA3;K1F13.13;PLSP1;PSB29;MWD22.5;T6I14.40;T25K17.4;LPA2;F13K23.5;AT3G63490;APG2;AT3G60370;F15O4.7;TRX z;PTAC13;RNEE/G;NOA1;NAP6;CLPP4;F9P14.5;NAP7;PDE149;PMI1;HCF109;AT3G28460;PTAC12;CLPC1;PTAC14;MURE;DG1;PTAC3;PTA…	1.40548	7.39825e-10	biological_process			response to high light intensity		224	17	HSP18.2;GolS1;OHP;SEP1;PSBP-1;PGR5;GAPB;FED A;LHCB4.1;OHP2;T1J8.2;ORP3C;BOB1;STZ;P58IPK;F16D14.8;FTSH6	1.66834	0.0154843	biological_process
cysteine biosynthetic process		212	123	NIR1;PSAK;ATPRX Q;GUN4;PSAO;GLDP1;PSAN;PRK;LHCA4;CaS;APE2;PSAG;ATPC1;T9L6.1;LHCB5;LHCA3;PSBP-1;TIM;F14G9.19;GAPB;PETE1;PSBY;T2K10.5;NPQ4;CRD1;MAP65-1;PSAE-1;F1M20.15;GLX2-4;TLP18.3;GGT1;CAO;LHCB6;CH1;RPT2;PPa6;G4;F28I16.90;PCB2;SKL1;HPR;FBA2;PSBR;MKK9;T22J18.13;PSAD-1;PSAF;SBPASE;APR3;CLA1;CCoAOMT1;OASB;FLU;GLYR1;HEMC;ROC4;F14N22.2;TROL;F13K23.5;F12A4.4;OASC;CYP20-2;T24P15.13;F12F1.30;PAS2;AT3G60…	1.34701	3.17913e-10	biological_process			regulation of plant-type hypersensitive response		367	87	BGL2;F28A23.90;SOBER1;EIL3;PMDH2;CAD1;RHD3;MPK4;B120;PPI1;PI4K GAMMA 4;FC1;BZIP60;AAP3;CAX2;CPK9;CPK32;DMR6;AGB1;AT4G25030;ABA3;ABI1;EDS1;RLK;SVP;PHF1;BI1;MYC2;JAZ1;CERK1;MGH6.18;TSA1;CCH;TCP5;PAD4;JAZ12;ACA11;F4M15.3;NAC3;F18A17.4;BLH1;IMPA-4;TTG1;T19P19.60;DL1E;PGDH;F21E1.3;MEKK1;LZF1;TOC64-V;F10A12.18;F10O3.10;ORP1C;SNAP33;WRKY38;F28J7.19;UGT85A1;NADP-ME2;AT3G09830;ADC2;MKK2;MJC20.15;T1M15.100…	-1.18788	0.00087172	biological_process			stomatal complex morphogenesis		141	63	GER3;PRK;AT3G15520;T29H11.1;RPH1;CYP38;FKBP13;AT3G18890;NPQ4;PPL1;GAPA-2;T13J8.190;APX4;T9N14.3;ABC4;LRR XI-23;HCF106;EGY2;GLU1;MRL1;PTAC16;RP1;EMB2369;F24J5.17;PHOT2;T9G5.4;LUT1;SBPASE;AT4G18810;T4M8.15;ATK5;F13M23.70;T6I14.40;T25K17.4;LTL1;F12A4.4;F9I5.10;LUT2;PMDH2;AFB2;AT3G06980;T24P15.13;AT3G12930;TCX2;CHLI2;crr1;YDA;CLC-E;EMB2247;pde191;F10E10.5;AT3G29185;F1E22.8;TIR1;PTAC14;SDD1;MCO15.17;L…	1.41154	8.41765e-10	biological_process			unsaturated fatty acid biosynthetic process		82	10	GLDP1;CYP83B1;CaS;ATPC1;T10P11.17;GAPB;LTA2;OST1;OASB;SSI2	1.89588	0.0156768	biological_process
stomatal complex morphogenesis		141	71	GER3;PRK;AT3G15520;T29H11.1;RPH1;CYP38;FKBP13;AT3G18890;NPQ4;PPL1;GAPA-2;T13J8.190;APX4;T9N14.3;ABC4;LRR XI-23;HCF106;EGY2;GLU1;MRL1;PTAC16;RP1;EMB2369;F24J5.17;PHOT2;T9G5.4;LUT1;SBPASE;AT4G18810;T4M8.15;ATK5;F13M23.70;T6I14.40;T25K17.4;LTL1;F12A4.4;F9I5.10;LUT2;PMDH2;AFB2;AT3G06980;T24P15.13;AT3G12930;TCX2;CHLI2;crr1;YDA;CLC-E;EMB2247;pde191;F10E10.5;AT3G29185;F1E22.8;TIR1;PTAC14;SDD1;MCO15.17;L…	1.37432	9.13291e-10	biological_process			response to ethylene stimulus		262	72	GBF3;EER5;EBP;F6N7.15;EIL3;EIL1;MPK4;MQL5.25;MYB32;K15E6.80;T19D16.6;CPK9;RTE1;XLG3;F1L3.23;CPK32;MAPR3;BPC2;AGB1;AT4G25030;ABA3;ABI1;MYB15;CYP81D8;JAZ1;EBF1;MUR4;BT3;NAC3;F18A17.4;TTG1;T19P19.60;T1N24.3;T1G16.90;PR4;RSH2;CIPK23;SAG12;NAC042;ORP1C;T28N17.2;RR2;OPR3;MBF1C;WRKY75;STZ;ERF-1;AT3G28580;ADC2;ALP;UGT73B5;GAI;CTR1;MCA23.5;IBR10;ACBP4;RAN1;Rap2.6L;MYB12;SYP121;PMZ;JMT;T7B11.13;PLA2A;NAC6;…	-1.23259	0.000975321	biological_process			regulation of proton transport		81	55	OHP;PSBQA;F17M5.260;SEP1;COL3;LHCB5;PSBP-1;PGR5;AT4G15545;GAPB;AMK2;RCA;FED A;KEA3;LHCB4.1;OHP2;CAO;FUG1;NDH-O;T4C15.7;GLU1;HCF173;PHOT2;PSBR;T32A16.60;ATAB2;PDS3;F26B6.4;PHYB;LHCA1;ADG1;CLA1;CDPMEK;G6PD1;ROC4;PLPB;T27E13.9;LHCA6;PHOT1;AP22.85;TTN1;CHLM;CRY1;APO2;HDS;F3C3.6;PPI1;ACP4;PHYC;KCS6;THI1;SSL4;ISPF;GS2;CSK	1.47258	1.44705e-08	biological_process			regulation of protein dephosphorylation		136	19	GPRI1;PSI-P;CHUP1;PSAN;PRK;ATPC1;PETE1;PSBO2;MED24.18;F1M20.15;GAPA-2;F10M6.100;F1B16.1;F1M20.32;F10A5.12;F15O4.7;MPK1;RLK;MPK3	1.68557	0.0173497	biological_process
jasmonic acid biosynthetic process		138	76	SERAT1;1;GLDP1;CYP83B1;ATPC1;VTC5;DXR;MUG13.28;NPQ1;K9H21.11;MGD1;AT2G27680;SKL1;ILL6;T12G13.10;FBA2;LOX1;FAD6;CLA1;AT4G39730;LTA2;OASB;FLU;ROC4;TROL;PMDH2;T22A6.210;FAB1;F5O8.29;LOX3;AT3G19970;CYP94B3;HDS;LIP1;PIL6;RSW10;MMI9.3;F7A10.4;JAZ3;F7O18.28;SKL2;ACX1;GRX480;KCS6;SUT2;MYB15;MYC2;JAZ1;NAC3;C17L7.80;MEKK1;RSH2;F8K4.6;T19N18.9;ISPD;SNAP33;OPR3;PKT3;T10D10.1;STZ;ADC2;OPCL1;HPT1;AIM1;OPR2;OPR…	1.12678	1.10334e-09	biological_process			cell wall pectin metabolic process		27	10	MNC6.1;HA2;emb2734;F11F19.21;TRN1;PERK1;RPL3B;AT3G29360;MMG4.7;SHV3	-1.4243	0.0014456	biological_process			glucosinolate biosynthetic process		167	81	ATPRX Q;CYP83B1;VTC4;RCP1;PSBO2;DXR;T23K8.14;F10M6.100;TLP18.3;AT3G50685;NDF4;MJB24.14;F20D21.17;SFR2;FNR1;MCK7.20;T4C15.7;T5J17.140;GGPS1;KUP3;PPa6;F28I16.90;AT2G27680;PTAC16;RP1;PHOT2;ATAB2;SBPASE;GAPC2;FTSH11;ADG1;SQD2;APG1;MST1;MNC6.12;F13M23.70;PLSP1;MIPS1;OASB;F14N22.2;CXIP1;SEX4;F27D4.19;MBB18.5;LHCA6;AT3G60370;HCF164;2-Cys Prx B;MAH20.13;CYSC1;CHLI2;D-CDES;NAP7;DEG8;AMI1;F6G3.50;MDAR4;APO…	1.38132	1.79992e-08	biological_process			regulation of hydrogen peroxide metabolic process		187	16	GPRI1;CA2;DMR6;PRK;PSBP-1;PETC;ATPD;PSBO2;F10M6.100;F1B16.1;AMT2;F1M20.32;MPK1;RLK;NQR;MPK3	1.77512	0.0174385	biological_process
cellular cation homeostasis		102	52	GER3;F18A8.6;AT5G02160;T20L15.20;PSAK;AT3G47070;PSAO;LHCA4;HCEF1;PSAG;RCP1;T21J18.1;MNC6.3;F14G9.19;PETE1;PSBO2;AGT;F21A20.3;PSAL;F3C3.12;CRR23;NDF4;NDH18;PSAE-2;F28I16.90;COL4;CCL;T32A16.60;AT5G57345;NDF6;PDK;F17L21.27;CXIP1;LHCA6;GLR3.3;MGT10;GLR3.4;SULTR2;1;PIL6;PGK1;ATKCO1;BRH1;GLR3.5;FPS1;AT3G11620;GLR2.8;CNGC4;K2I5.13;F17F16.13;GER1;EFE;LOX2	1.5403	1.19775e-09	biological_process			defense response		934	51	ERF9;SIZ1;CRK5;AHG2;F1M20.9;AT1G11820;RPM1;AT3G13560;SNC4;OCP3;AT3G46730;ZAR1;DGK1;AT3G15010;EDS1;F2P24.4;ELP2;JAZ12;VIP1;CYSB;MLO9;DCL3;UBA2A;AT3G14470;F13O11.7;F10A12.18;COI1;PDF2.1;T10D10.1;AT3G14460;PTP1;ERF-1;AT3G11340;UGT73B5;AGO1;BON3;VDAC1;WRKY72;ATWHY2;ADR1-L1;DND1;SYP121;AT3G61220;TIFY10B;SSI2;EFE;PAL1;AOS;RBOHD;ATL2;F19I3.16	-1.26384	0.00147706	biological_process			leaf morphogenesis		197	93	GPRI1;AGO1;AT5G02160;ACD1;AT3G22790;GUN4;GLDP1;ATPC1;ZFP8;APE1;F28I8.17;PSBO2;F20D21.31;AT3G20680;IDD5;CSP41A;NPQ1;FTRA2;PTAC6;CH1;SRS;F16P2.44;AT1G78995;AT4G34090;SIGF;GNC;REV;G4;COL4;PCB2;SKL1;MOJ9.19;FBA2;HB-1;T19F6.80;AT4G19985;LUT1;T24D18.18;HCF107;CLA1;RBP31;AT3G56650;F12K2.13;OASB;FLU;HEMC;T6I14.40;ROC4;MSI17.2;PMDH2;CCB3;NDF5;BLI;BLH4;F13F21.19;MQB2.16;NOA1;LIN2;RPS13A;crr1;NAC036;AGAL2;A…	1.38586	6.61922e-08	biological_process			flavonoid biosynthetic process		85	8	AT3G43110;DMR6;F19H22.60;TED4;TT7;MJB21.12;BAN;AT3G61220	1.53254	0.0215792	biological_process
transcription from plastid promoter		72	67	GPRI1;F15M4.5;CHUP1;HCF136;T32F12.21;CYP38;PSBO2;AT3G23700;SCO1;PTAC6;F12A21.32;ALB3;SRS;FUG1;APG3;MRL1;G4;AT2G27680;CLPP6;MOJ9.19;NARA5;MQN23.16;VAR2;PHOT2;ATAB2;HCF107;CLP2;FSD2;FZL;EDA3;K1F13.13;PLSP1;PSB29;MWD22.5;T6I14.40;T25K17.4;LPA2;F13K23.5;AT3G63490;APG2;AT3G60370;F15O4.7;TRX z;PTAC13;RNEE/G;NOA1;NAP6;CLPP4;F9P14.5;NAP7;PDE149;PMI1;HCF109;AT3G28460;PTAC12;CLPC1;PTAC14;MURE;DG1;PTAC3;PTA…	1.38649	1.07374e-08	biological_process			pattern specification process		58	10	SMT2;RPL;COB;PIN3;T25M19.1;ARF3;ARF16;F4P9.39;POM1;ABCB19	-1.50143	0.00166998	biological_process			mRNA modification		100	65	F5M6.8;AT4G12830;F2P9.6;AT3G15520;MIK19.5;SNC4;F6D8.27;AT3G57190;AT3G18890;AT4G30825;T13J8.190;ABC4;AT3G63510;AT5G20935;MRL1;MFC16.20;DEG5;F27J15.20;EMB2369;NDH-N;PHOT2;ATAB2;T19F6.80;LUT1;CRR7;AT4G18810;GCP1;F17L21.27;F6F3.12;F4P13.20;MAJ23.50;AT3G10840;F1N19.25;T6I14.40;MSI17.2;NDF5;hda14;F13F21.19;MQB2.16;F2H15.8;RNEE/G;EMB25;AT3G53170;crr1;EMB2247;APO2;BPG2;CRR28;EMB269;F23H24.7;AT2G17972;TCP…	1.38777	1.0838e-07	biological_process			myo-inositol hexakisphosphate biosynthetic process		66	9	T27F4.8;AT4G26860;SIGE;F24B9.21;ZKT;F3G5.3;MBB18.5;SS2;T10O8.10	1.50259	0.0220035	biological_process
glucosinolate biosynthetic process		167	89	ATPRX Q;CYP83B1;VTC4;RCP1;PSBO2;DXR;T23K8.14;F10M6.100;TLP18.3;AT3G50685;NDF4;MJB24.14;F20D21.17;SFR2;FNR1;MCK7.20;T4C15.7;T5J17.140;GGPS1;KUP3;PPa6;F28I16.90;AT2G27680;PTAC16;RP1;PHOT2;ATAB2;SBPASE;GAPC2;FTSH11;SQD2;APG1;MST1;MNC6.12;F13M23.70;PLSP1;MIPS1;OASB;F14N22.2;CXIP1;SEX4;MBB18.5;LHCA6;AT3G60370;HCF164;2-Cys Prx B;MAH20.13;CYSC1;CHLI2;D-CDES;NAP7;DEG8;AMI1;F6G3.50;MDAR4;APO2;NRT1.1;DEGP1…	1.32528	1.58128e-08	biological_process			lignin biosynthetic process		71	19	CAD1;T29E15.11;DET3;ATCAD4;CCR1;F14G6.7;CAD6;CYP98A3;CCoAOMT1;T22N19.70;OMT1;CAD9;F4P9.36;ELI3-1;FAH1;BGLU46;MQJ2.6;POM1;HCT	-1.27268	0.00169903	biological_process			myo-inositol hexakisphosphate biosynthetic process		66	39	AMT1;2;AT3G56290;T27F4.8;F10K1.27;VTC4;AT4G26860;SIGE;UGP2;CCA1;MPF21.11;T4P13.26;F13P17.33;NDA1;ABA1;MXK3.7;F24B9.21;ZKT;F3G5.3;VTE1;MIPS2;SSL2;NDF2;MTP11;MIPS1;T1E22.40;MBB18.5;F19G10.23;SS2;F5O8.29;F4I18.49;T10F20.7;AOAT2;ACBP6;F9L11.8;F15D2.25;F14G6.17;F7J8.240;MBK5.18;MZN1.17	1.46526	1.72364e-07	biological_process			ncRNA metabolic process		77	9	F15M4.5;CHUP1;T32F12.21;F13N6.21;emb2184;F7A19.12;T23K8.14;MOJ9.19;RNEE/G	1.67045	0.0242634	biological_process
leaf morphogenesis		197	101	GPRI1;AGO1;AT5G02160;AT3G22790;GUN4;GLDP1;ATPC1;ZFP8;APE1;F28I8.17;PSBO2;F20D21.31;AT3G20680;IDD5;CSP41A;NPQ1;FTRA2;PTAC6;CH1;SRS;F16P2.44;AT1G78995;AT4G34090;SIGF;GNC;REV;G4;COL4;PCB2;SKL1;MOJ9.19;FBA2;HB-1;T19F6.80;AT4G19985;LUT1;T24D18.18;HCF107;CLA1;RBP31;AT3G56650;F12K2.13;OASB;FLU;HEMC;T6I14.40;ROC4;MSI17.2;PMDH2;CCB3;NDF5;BLI;BLH4;F13F21.19;MQB2.16;NOA1;LIN2;RPS13A;crr1;NAC036;AGAL2;ATUBC2…	1.35286	1.63974e-08	biological_process			regulation of cell size		50	6	COB;PIN3;T25M19.1;TCP20;POM1;ABCB19	-1.50143	0.00175108	biological_process			response to sucrose stimulus		207	87	AT3G43110;TT4;CYCD4;1;RHM1;OHP;K18I23.7;PSBQA;FT1;AT3G24190;SEP1;GBF6;COL3;LHCB5;PSBP-1;PGR5;GAPB;AT3G52740;RCA;4CL3;T13L16.10;FED A;LHCB4.1;OHP2;CRY3;CAO;GLU1;UGT78D2;TT7;PHOT2;PSBR;AMT2;RPN10;LHCA1;HSI2;ADG1;MAB1;T6K12.3;CDPMEK;NAP9;MJB21.12;ROC4;TROL;AT3G61220;LHCA6;PHOT1;ELIP2;TT5;WOL;GPT2;SEN1;HHP1;VSR6;KOB1;GDCH;GAPC1;F9H16.6;OEP16-1;F25P22.7;SOUL-1;TPS9;ATAF2;HDS;PUM23;CYCD2;1;AKINBETA1;UG…	1.35728	2.84438e-07	biological_process			thylakoid membrane organization		206	21	GPRI1;F15M4.5;PSI-P;CHUP1;T32F12.21;T10P11.17;ATPD;PSBO2;F13N6.21;emb2184;F7A19.12;T23K8.14;NTRC;SULA;MOJ9.19;DL3475W;AT3G56650;F15O4.7;RNEE/G;CPSUFE;EMB506	1.66501	0.024718	biological_process
oxylipin biosynthetic process		77	30	CaS;GAPB;DXR;CRD1;NPQ1;K9H21.11;LOX1;FAD6;CLA1;FLU;TROL;PMDH2;FAB1;F5O8.29;LOX3;HDS;KCS6;C17L7.80;ISPD;OPR3;PKT3;T10D10.1;HPT1;OPR2;OPR1;JMT;PLA2A;AOS;LOX5;LOX2	1.2976	3.13702e-08	biological_process			gibberellin biosynthetic process		61	6	SCP2;CTR1;MYB62;GA3;CP1;GA2	-1.47928	0.00188465	biological_process			chloroplast organization		145	108	GPRI1;AT4G28740;F9C16.20;AT3G56290;MRO11.23;SIGE;TIM;AT3G57190;SCO1;AT3G58140;NFU1;FIB4;CSP41A;F3C3.12;NFU2;SRS;AGY1;CR88;APG3;RRF;CAF1;GLU1;CLPB3;OVA6;CLPP6;SKL1;MXE10.6;EMB2369;NFU3;ATAB2;CEST;T22D6.3;CDT1A;F20M13.30;CLP2;FSD2;OVA4;emb2738;SIG2;TIC110;AT3G27750;T17A5.2;AT4G34020;cpHsc70-1;EDD1;AT4G14605;AT3G06980;F15O4.7;TRX z;F15N18.70;RNEE/G;F22K18.50;F12F1.30;AT2G16365;T6A9.13;PREP1;AT2G3069…	1.32011	7.22643e-07	biological_process			positive regulation of catalytic activity		107	13	GLDP1;CaS;ATPC1;T10P11.17;AT2G36145;F10M6.100;NTRC;F22K20.16;NDH-N;RSR4;LSF1;MBB18.5;TPS5	1.63941	0.0302717	biological_process
response to sucrose stimulus		207	114	AT3G43110;TT4;CYCD4;1;RHM1;OHP;K18I23.7;PSBQA;AT3G24190;SEP1;GBF6;COL3;LHCB5;PSBP-1;PGR5;GAPB;AT3G52740;RCA;4CL3;T13L16.10;FED A;LHCB4.1;OHP2;CRY3;CAO;GLU1;UGT78D2;TT7;PHOT2;PSBR;AMT2;RPN10;LHCA1;T6K12.3;CDPMEK;NAP9;MJB21.12;ROC4;TROL;LHCA6;PHOT1;ELIP2;TT5;GPT2;SEN1;HHP1;VSR6;KOB1;GDCH;GAPC1;F9H16.6;OEP16-1;F25P22.7;SOUL-1;TPS9;ATAF2;HDS;PUM23;AKINBETA1;UGT84A1;PP2-A13;CP12-1;PGK1;F26H11.8;F3O9.1…	1.18268	1.41725e-07	biological_process			proline transport		74	14	F15A17.60;T11I18.10;F2K13.150;SGP2;MKK5;AT3G21690;DL4860W;PTR1;K13P22.5;F10B6.18;ERD9;AAT1;T13K14.20;T7F6.4	-1.35154	0.00189066	biological_process			cell differentiation		233	93	GPRI1;FT;AT5G02160;ACD1;GUN4;GLDP1;ATPC1;ZFP8;APE1;F28I8.17;PSBO2;F20D21.31;AT3G20680;IDD5;CSP41A;NPQ1;FTRA2;PTAC6;CH1;SRS;F16P2.44;AT1G78995;AT4G34090;SIGF;GNC;REV;G4;COL4;PCB2;SKL1;MOJ9.19;FBA2;T19F6.80;AT4G19985;FY;LUT1;T24D18.18;HCF107;CLA1;RBP31;AT3G56650;F12K2.13;OASB;FLU;HEMC;T6I14.40;ROC4;MSI17.2;PMDH2;CCB3;NDF5;F13F21.19;MQB2.16;PAS2;NOA1;LIN2;PSK2;EMF2;crr1;SEU;HCF109;AMI1;KAN2;HAM3;GSA…	1.3852	1.54283e-06	biological_process			defense response to bacterium		415	31	CA2;DMR6;CYP83B1;PRK;T10P11.17;PSBP-1;PETC;ATPD;GAPB;PSBO2;FIB4;FED A;F10M6.100;RPL12-C;AMT2;HVA22A;OST1;F15O4.7;PBS1;WIN2;RLK;VAD1;SR1;BIR1;AT3G14130;NQR;MPK3;FAAH;SSI2;MYBR1;PCAP1	1.40268	0.0311904	biological_process
defense response to bacterium		415	182	GER3;ADF4;CA2;DMR6;CYP83B1;SIB1;PRK;HCEF1;T10P11.17;PSBP-1;PETC;ATPD;GAPB;CYP38;PSBO2;AT3G23700;ACA4;RCA;AT3G14420;FIB4;FED A;F10M6.100;FNR1;CYT1;RPL12-C;RRF;T1B8.10;T13E15.7;GLU1;PPa6;F3G5.1;AMT2;MIPS2;AGO2;SBPASE;GAPC2;PHT4;1;PGR5-LIKE A;PSB29;HVA22A;OST1;CRT3;HEMC;ROC4;LPA2;TROL;AT3G52960;F15O4.7;YLS9;EFR;2-Cys Prx B;PBS1;F5O8.29;F13M22.16;ATU2AF65A;EIN2;GDCH;NPR4;WIN2;crr1;PSL4;TCTP;OEP16-1;W…	1.10045	1.87741e-07	biological_process			response to chitin		423	82	F14B2.22;BGL2;AT3G51130;HSFA3;T16O11.3;F28A23.90;CAD1;VPS2.1;F16M14.18;F1M20.9;MPK4;B120;T1B8.2;PI4K GAMMA 4;UCP5;F22F7.5;BZIP60;AT3G45040;AT3G50910;CPK32;DMR6;AGB1;AT3G19950;EDS1;SUT2;MYB15;KEU;MYC2;JAZ1;CERK1;TSA1;PAD4;AT3G53180;F4M15.3;F18A17.4;RAV2;RHA1;NUDT21;T23A1.8;T19P19.60;AT3G62260;DL1E;WRKY17;ATBFRUCT1;WRKY6;ORP1C;SNAP33;F3H9.7;F15H18.25;WRKY38;T10D10.1;STZ;ERF-1;WRKY11;MKK2;T22P22.40;…	-1.18916	0.00212568	biological_process			phosphatidylglycerol biosynthetic process		63	45	PSB28;PSY;DXR;DGD1;F7A19.12;NPQ1;T13J8.190;EGY2;F17K2.20;T22J18.13;CYP97A3;FAD6;CLA1;APG1;PSB29;SSI2;FLU;CCD1;F13K23.5;PMDH2;AT3G06980;F13F21.19;F8A12.12;AP22.85;AT3G12930;PHR2;PTAC13;T5J8.11;LPAT2;NOA1;MFP1;GPAT9;PGR3;CAS1;ATS2;ATS1;F23A5.31;emb2768;HDS;AT3G29185;PTAC14;EMB1865;GPAT5;AT3G25660;ISPF	1.33769	1.81426e-06	biological_process			transcription from plastid promoter		72	8	GPRI1;F15M4.5;CHUP1;T32F12.21;PSBO2;MOJ9.19;F15O4.7;RNEE/G	1.98978	0.035429	biological_process
chloroplast organization		145	113	GPRI1;AT4G28740;F9C16.20;AT3G56290;MRO11.23;SIGE;TIM;AT3G57190;SCO1;AT3G58140;NFU1;FIB4;CSP41A;F3C3.12;NFU2;SRS;AGY1;CR88;APG3;RRF;CAF1;GLU1;CLPB3;OVA6;CLPP6;SKL1;MXE10.6;EMB2369;NFU3;ATAB2;CEST;T22D6.3;CDT1A;F20M13.30;CLP2;FSD2;OVA4;emb2738;SIG2;TIC110;AT3G27750;T17A5.2;AT4G34020;cpHsc70-1;EDD1;AT4G14605;AT3G06980;F15O4.7;TRX z;F15N18.70;RNEE/G;F22K18.50;F12F1.30;AT2G16365;T6A9.13;PREP1;AT2G3069…	1.31765	4.30227e-07	biological_process			response to molecule of bacterial origin		100	13	T16O11.3;T9J14.4;NHO1;COI1;RIN4;T28N17.5;T9N14.3;F18D22.5;WRKY18;BRL3;PLA2A;EXO70E1;F16F14.25	-1.41373	0.00217837	biological_process			photosynthesis, light harvesting		63	15	LHCA4;LHCB2.1;LHCA5;LHCA2;LHCB5;LHCA3;LHCB4.1;LHCB6;LHB1B2;LHCA1;LHCB3;LUT2;LHCA6;SEP2;F14G6.17	1.6224	3.9049e-06	biological_process			response to sucrose stimulus		207	17	AT3G43110;OHP;SEP1;PSBP-1;PGR5;GAPB;FED A;LHCB4.1;OHP2;TT7;AMT2;RPN10;T6K12.3;MJB21.12;DIN10;HSI2;AT3G61220	1.65225	0.0440272	biological_process
cell differentiation		233	101	GPRI1;FT;AT5G02160;GUN4;GLDP1;ATPC1;ZFP8;APE1;F28I8.17;PSBO2;F20D21.31;AT3G20680;IDD5;CSP41A;NPQ1;FTRA2;PTAC6;CH1;SRS;F16P2.44;AT1G78995;AT4G34090;SIGF;GNC;REV;G4;COL4;PCB2;SKL1;MOJ9.19;FBA2;T19F6.80;AT4G19985;FY;LUT1;T24D18.18;HCF107;CLA1;RBP31;AT3G56650;F12K2.13;OASB;FLU;HEMC;T6I14.40;ROC4;MSI17.2;PMDH2;CCB3;NDF5;F13F21.19;MQB2.16;PAS2;NOA1;LIN2;PSK2;EMF2;crr1;SEU;HCF109;AMI1;KAN2;GSA1;TCP5;AP2…	1.34149	4.35266e-07	biological_process			coumarin biosynthetic process		54	21	HMG1;OASA1;AT4G25030;T11I18.10;LACS4;ATB2;CCH;EMB1144;T4C12.30;CYP98A3;CCoAOMT1;OMT1;KCS1;PHO1;F2H17.10;SAM1;4CL1;PAL1;POM1;HCT;SMT1	-1.26044	0.00218512	biological_process			flavonoid biosynthetic process		85	26	AT3G43110;TT4;RHM1;DMR6;K18I23.7;F19H22.60;AT3G24190;AT3G52740;4CL3;CRY3;BAN;UGT78D2;TED4;TT7;NAP9;MJB21.12;AT3G61220;ELIP2;TT5;F25P22.7;SOUL-1;F22G10.11;UGT84A1;F6G17.120;F13B15.19;CYP98A3	1.53254	4.65218e-06	biological_process			response to wounding		375	20	SAG21;SEP1;MUG13.28;F23N19.3;ZKT;5PTASE2;F5O8.26;T11I18.10;CPL1;PKT3;T10D10.1;STZ;F2H17.10;MGN6.11;MPK3;TIFY10B;AOC3;RBOHD;LOX5;SMT1	-1.31261	0.0441637	biological_process
myo-inositol hexakisphosphate biosynthetic process		66	43	AMT1;2;AT3G56290;T27F4.8;F10K1.27;VTC4;AT4G26860;SIGE;UGP2;CCA1;MPF21.11;T4P13.26;F13P17.33;NDA1;ABA1;MXK3.7;F24B9.21;ZKT;F3G5.3;VTE1;MIPS2;SSL2;NDF2;MTP11;MIPS1;T1E22.40;MBB18.5;F19G10.23;F5O8.29;F4I18.49;T10F20.7;AOAT2;ACBP6;F9L11.8;F15D2.25;F14G6.17;F7J8.240;MBK5.18;MZN1.17;IPK1;3;AFR;SS2;T10O8.10	1.41814	5.10064e-07	biological_process			response to blue light		113	9	KCS6;ISPF;F17M5.260;HB-1;FKF1;THI1;ACP4;ABCB19;ADG1	-1.40685	0.00220238	biological_process			galactolipid biosynthetic process		100	43	AT3G43110;PHO1;H1;PS2;PPCK2;SAG21;F7H19.181;F20H23.18;SPX2;SPS3F;ATSPS4F;DGD1;AT4G30490;MGD1;UGP3;MTI20.17;PPC2;KUP3;SPX3;T18K17.17;WRKY75;SQD2;SQD1;NF-YA7;F14N22.2;SSI1;SS4;SS2;DGD2;DL4860W;SUS4;FMN/FHY;F2N1.24;PAP24;F9L11.8;UBC32;T12C24.17;F11C18.60;F8F16.60;PLDP1;F12A21.27;T12J13.11;AT3G17770;GSTU19	1.42638	4.9357e-06	biological_process			nucleotide metabolic process		49	7	GLDP1;CYP83B1;ATPC1;LTA2;OASB;AGK2;SSI2	1.41487	0.0448412	biological_process
mRNA modification		100	69	F5M6.8;AT4G12830;F2P9.6;AT3G15520;MIK19.5;SNC4;F6D8.27;AT3G57190;AT3G18890;AT4G30825;T13J8.190;ABC4;AT3G63510;AT5G20935;MRL1;MFC16.20;DEG5;F27J15.20;EMB2369;NDH-N;PHOT2;ATAB2;T19F6.80;LUT1;CRR7;AT4G18810;GCP1;F17L21.27;F6F3.12;F4P13.20;MAJ23.50;AT3G10840;F1N19.25;T6I14.40;MSI17.2;NDF5;hda14;F13F21.19;MQB2.16;F2H15.8;RNEE/G;EMB25;AT3G53170;crr1;EMB2247;APO2;BPG2;CRR28;EMB269;F23H24.7;AT2G17972;TCP…	1.37928	1.00809e-06	biological_process			regulation of hydrogen peroxide metabolic process		187	31	BGL2;PMDH2;CAD1;MPK4;DMR6;AGB1;EDS1;RLK;SVP;TSA1;TCP5;PAD4;F2G14.1;DL1E;LZF1;SNAP33;F4I10.4;WRKY38;MKK2;NQR;AMT1;1;SUS4;SYP121;WRKY33;MPK3;PLA2A;EFE;AATP1;AOS;ATL2;ADH1	-1.29369	0.00233288	biological_process			response to nematode		102	19	AMT1;2;RCP1;DiT1;DIT2.1;K24M7.20;ACA4;RPE;MRP4;AMT2;CAX3;PHT4;1;ZIFL2;ACA8;ZF14;GPT2;YSL3;GCN5;T1B3.9;VPS45	1.4805	5.86782e-06	biological_process			proteolysis		1149	11	AMC1;T18E12.13;AT1G05140;F1B16.1;DEG5;SCPL7;MAP2B;MPPBETA;AT5G19740;F9F13.80;FTSH6	1.4805	0.0453634	biological_process
glycine catabolic process		56	32	GLDP1;CYP83B1;ATPC1;TIM;DXR;NPQ1;AT2G27680;SKL1;FBA2;PMSR4;FAD6;CLA1;LTA2;OASB;FLU;ROC4;TROL;PMDH2;F12F1.30;FAB1;F5O8.29;HDS;LIP1;PIL6;F7O18.28;SKL2;KCS6;ISPD;HPT1;SSI2;AOS;LOX2	1.3852	1.27724e-06	biological_process			stamen development		93	8	AG;SHP1;COI1;T9N14.3;BRL3;ABCB19;F16F14.25;AP1	-1.41373	0.00322864	biological_process			jasmonic acid biosynthetic process		138	52	SERAT1;1;GLDP1;CYP83B1;ATPC1;VTC5;DXR;MUG13.28;NPQ1;MGN6.11;K9H21.11;RSH2;MGD1;AT2G27680;SKL1;ILL6;T12G13.10;FBA2;LOX1;FAD6;CLA1;AT4G39730;LTA2;OASB;SSI2;FLU;ROC4;TROL;PMDH2;TIFY10B;PKT3;T22A6.210;FAB1;LOX5;F5O8.29;LOX3;AT3G19970;T19N18.9;CYP94B3;HDS;LIP1;PIL6;RSW10;OPR1;MMI9.3;F7A10.4;JAZ3;F7O18.28;SKL2;KCS6;ACX1;MEKK1;GRX480	1.3852	8.80562e-06	biological_process			divalent metal ion transport		82	6	PSAK;PETE1;PSBO2;AGT;CRR23;CXIP1	1.77512	0.0473075	biological_process
protein targeting to membrane		365	172	AMC1;GPRI1;SERAT1;1;AAP3;MQL5.3;CA2;DMR6;SAG21;GT72B1;PRK;MPO12.160;VTC5;ZFP8;PSBP-1;PETC;ATPD;CYP38;PSBO2;CONNEXIN 32;MLE2.12;RCA;F10M6.100;F1B16.1;LRR XI-23;FNR1;RR5;F14F8.110;AR781;CPK6;PPa6;SHS1;COL4;RCD1;RLK1;AMT2;F1M20.32;SBPASE;PHT4;1;S6K2;ACA2;PP2-A1;TROL;MFC19.8;MJC20.15;PMDH2;F25P17.15;AT5G35735;VIK;YLS9;EFR;2-Cys Prx B;NTF2B;DGD2;T13M11.1;AT3G19970;SRC2;MGH6.18;CBL2;WRKY70;ALA1;T19L5.5…	1.06495	1.65473e-06	biological_process			phenylpropanoid metabolic process		72	17	FPS1;VLN2;ATR2;SQS1;CCH;APX1;CCoAOMT1;OMT1;RFR1;OPCL1;GDH2;SAM1;AT3G22850;4CL1;PAL1;F5M15.28;SMT1	-1.33616	0.00329838	biological_process			photosynthetic electron transport chain		29	10	FRO7;PQL2;PAA1;PETC;FED A;FNR1;TAP38;PQL1;PGR7;PQL3	1.67188	9.32138e-06	biological_process			cellular cation homeostasis		102	6	PSAK;PETE1;PSBO2;AGT;CRR23;CXIP1	1.77512	0.0473075	biological_process
phosphatidylglycerol biosynthetic process		63	49	PSB28;PSY;DXR;DGD1;F7A19.12;NPQ1;T13J8.190;EGY2;F17K2.20;T22J18.13;CYP97A3;FAD6;CLA1;APG1;PSB29;FLU;CCD1;F13K23.5;PMDH2;AT3G06980;F13F21.19;F8A12.12;AP22.85;AT3G12930;PHR2;PTAC13;T5J8.11;LPAT2;NOA1;MFP1;GPAT9;PGR3;CAS1;ATS2;ATS1;F23A5.31;emb2768;HDS;AT3G29185;PTAC14;EMB1865;GPAT5;AT3G25660;F28B23.11;ISPF;F22F7.4;MCA1;GPAT6;SSI2	1.32875	1.72024e-06	biological_process			positive regulation of seed germination		13	6	PXA1;HSI2;TAG1;AT3G48990;HAI2;F22H5.6	-1.40703	0.00338157	biological_process			chlorophyll catabolic process		58	33	ACD1;MGH6.22;F26A9.14;F3L17.6;F19K23.17;ABC1;STN7;T26I20.7;HB-1;K2A11.7;MIPS2;PTR1;AT3G61080;F25E4.190;MEE13.8;NOL;T20F21.5;F14F18.10;F5H14.11;TAP1;AAE1;F12F1.8;CLPX;AT3G57680;AT3G26580;F7A7.40;DEGP1;ALDH7B4;CLH2;J20;MMG4.18;F14G6.17;ACD2	1.35351	1.00262e-05	biological_process			cell redox homeostasis		396	14	T28N17.80;ACHT4;F13N6.21;MED24.18;NTRC;MPO12.80;F24B9.21;TRX3;CXIP1;APRL5;AT4G28730;AT5G11930;PDIL1-4;T13D8.29	1.51408	0.0474982	biological_process
regulation of hydrogen peroxide metabolic process		187	75	GPRI1;CA2;DMR6;SIB1;PRK;ZFP8;PSBP-1;PETC;ATPD;CYP38;PSBO2;HB1;AATP1;RCA;F10M6.100;F1B16.1;FNR1;F27G19.50;PPa6;COL4;RLK1;AMT2;F1M20.32;SBPASE;PHT4;1;TROL;PMDH2;YLS9;EFR;2-Cys Prx B;CBL2;WRKY70;PDR12;TCP5;HDS;PAD4;LSD1;MKK4;MPK1;BG3;F8L15.60;CAD1;CS26;F7O18.28;SVP;ATNFXL2;ASA1;NSL1;AT3G28510;FMA;GRX480;BGL2;MPK4;AGB1;EDS1;RLK;TSA1;F2G14.1;DL1E;LZF1;SNAP33;F4I10.4;WRKY38;MKK2;NQR;AMT1;1;SUS4;SYP121;…	1.16595	1.80914e-06	biological_process			regulation of multi-organism process		91	18	BGL2;MPK4;DMR6;EDS1;TSA1;PAD4;DL1E;SNAP33;WRKY38;MKK2;NQR;SYP121;WRKY33;MPK3;PLA2A;EFE;AOS;ATL2	-1.31801	0.00347966	biological_process			iron-sulfur cluster assembly		140	83	ACD1;ZFP8;SCO1;MNB8.3;NFU1;F7A19.12;T29E15.26;NFU2;SRS;OVA2;RRF;EGY2;OVA6;T4L20.310;CLPP6;SKL1;CPISCA;EMB2369;NFU3;F7F23.4;ATAB2;HCF101;T22J18.13;LPA3;ADG1;OVA4;FZL;RBP31;K1F13.13;MWD22.5;T25K17.4;AT2G17033;AT3G63490;CP33;F25I18.8;AT3G06980;AT4G39040;AP22.85;CRR6;AT3G08740;AT3G12930;AT2G30695;NOA1;NAP6;ABC1;AT4G28730;F9P14.5;NAP7;AT3G51140;OVA5;ATS2;AT5G03905;ISU1;EMB2247;CPN60A;CPSUFE;APO2;pde19…	1.31765	1.10669e-05	biological_process			lipoate metabolic process		39	6	GLDP1;CYP83B1;ATPC1;LTA2;OASB;SSI2	1.93675	0.0475002	biological_process
response to cold		453	220	GER3;ANN5;GolS1;CA2;SAG21;CT-BMY;BAG6;LOS2;PRK;VTC4;HCEF1;COR47;T10P11.17;LHY;PSBP-1;PETC;ATPD;GAPB;CYP38;SHD;AT3G23700;ASP5;RCA;CCA1;ELF3;F10M6.100;F1N21.10;SFR2;FNR1;CCR1;T1B8.10;T13E15.7;GLU1;CPK6;PPa6;F16L1.8;T9L24.33;RCD1;F24B18.9;ABI2;F3G5.1;AMT2;F18C1.9;SBPASE;PHYB;F15K20.19;S6K2;AGL20;RBCS1A;BAG4;HVA22A;HEMC;ROC4;TROL;ANNAT3;cpHsc70-1;MJC20.15;BT3;F15O4.7;VIK;F19I3.27;T29E15.4;2-Cys Prx B…	1.13577	2.82377e-06	biological_process			response to toxic substance		69	13	ATGSTF13;GSTZ1;DHAR2;GSTL3;GSTL2;GSTZ2;GSTU18;GGT4;ERD9;GSTU8;GSTU11;GSTU25;T8P21.32	-1.62665	0.00384274	biological_process			glycine catabolic process		56	28	GLDP1;CYP83B1;ATPC1;TIM;DXR;NPQ1;AT2G27680;SKL1;FBA2;PMSR4;FAD6;CLA1;LTA2;OASB;SSI2;FLU;ROC4;TROL;PMDH2;F12F1.30;FAB1;F5O8.29;HDS;LIP1;PIL6;F7O18.28;SKL2;KCS6	1.39812	2.74571e-05	biological_process			sulfur amino acid metabolic process		45	6	GLDP1;CYP83B1;ATPC1;LTA2;OASB;SSI2	1.93675	0.0475002	biological_process
response to fungus		112	50	SERAT1;1;DMR6;MUG13.28;MGD1;ILL6;T12G13.10;TLP2;T22A6.210;LOX3;NPR4;AT3G19970;TLP7;CYP94B3;ATAF2;EDR1;RSW10;TLP3;BIG;ACX1;MPK4;TLP10;SUT2;MYC2;JAZ1;MEKK1;RSH2;F8K4.6;T19N18.9;SNAP33;HSK;OPR3;AP2C1;T10D10.1;STZ;ADC2;OPCL1;PERK1;MKD10.10;MGN6.11;SYP121;AT3G57450;PR5K;JMT;ATAF1;TIFY10B;4CL1;EFE;AOS;AOC3;LOX2	-1.224	2.9318e-06	biological_process			cell wall macromolecule catabolic process		89	6	CERK1;HCHIB;F18O19.30;F4P9.35;MYJ24.12;POM1	-1.6458	0.00394703	biological_process			hydrogen peroxide catabolic process		172	44	K18I23.14;HCF136;ERD15;NDC1;AT4G15545;GAPB;DXR;F12M16.12;NTRC;GGT1;ALB3;emb2726;TAPX;CPISCA;VAR2;ARF2;MFB13.9;APX1;OST1;F14M13.18;AT5G21090;F12F1.30;PREP1;ALP;AT3G60750;CYSC1;RCI3;D-CDES;LEJ1;SEU;MDAR4;CAT2;T26C18.3;MDAR1;APX3;CRY2;LPD1;CLPC1;PGK1;mtLPD1;F19F18.20;SPL1;AT5G49555;F12F1.20	1.32043	3.33282e-05	biological_process			sulfur compound biosynthetic process		39	6	GLDP1;CYP83B1;ATPC1;LTA2;OASB;SSI2	1.93675	0.0475002	biological_process
chlorophyll metabolic process		26	22	CaS;GAPB;DXR;CRD1;NPQ1;RSR4;VTE1;FAD6;CLA1;SOX;FLU;TROL;PMDH2;FAB1;F5O8.29;T1G11.13;HDS;KCS6;ISPD;HPT1;AOS;LOX2	1.39525	4.12995e-06	biological_process			plant-type cell wall cellulose metabolic process		24	9	MNC6.1;HA2;emb2734;F11F19.21;TRN1;PERK1;RPL3B;MMG4.7;SHV3	-1.4243	0.00405215	biological_process			aromatic amino acid family biosynthetic process		100	53	GUN4;GLDP1;F7A19.12;T29E15.26;CH1;RRF;G4;PCB2;CLPP6;SKL1;FBA2;F7F23.4;ATAB2;T22J18.13;LPA3;CLA1;RBP31;OASB;FLU;HEMC;MWD22.5;ROC4;T25K17.4;F12K8.24;AT2G17033;F13K23.5;AT3G63490;F25I18.8;AT4G39040;AP22.85;CRR6;AT3G12930;AT2G30695;LIN2;NAP7;AT3G51140;CPSUFE;APO2;GSA1;MWD9.13;LIP1;CPNIFS;F10E10.5;PIL6;AT3G18680;T23J18.10;SK1;MNB8.2;SKL2;F17H15.14;DHS2;ISPF;ASA2	1.36656	6.40206e-05	biological_process			glycine catabolic process		56	6	GLDP1;CYP83B1;ATPC1;LTA2;OASB;SSI2	1.93675	0.0475002	biological_process
salicylic acid biosynthetic process		211	89	AMC1;CPK29;CA2;DMR6;SIB1;PRK;T10P11.17;PSBP-1;PETC;ATPD;CYP38;CONNEXIN 32;RCA;F10M6.100;FNR1;GLU1;PPa6;F3G5.1;AMT2;SBPASE;PHT4;1;AT3G14470;ACA2;CRT3;HEMC;ROC4;TROL;ICS2;F12K21.25;EFR;2-Cys Prx B;F13M22.16;DGD2;VSR6;GDCH;WRKY70;T6J4.22;PDR12;SHM1;HDS;CRK7;PAD4;MKK4;BG3;PGK1;CRCK3;AT5G04540;RHF2A;AT3G49350;RBOH F;F7O18.28;AT3G59660;IWS1;ASA1;NSL1;BGL2;AT3G51130;MPK4;AT3G45040;CPK4;F19K19.4;EDS1;RLK…	1.14621	4.7005e-06	biological_process			chlorophyll catabolic process		58	20	NYC1;CLPX;F12F1.8;F3N23.24;ACD1;AAH;AT3G19553;MAG2.15;ETFBETA;MGH6.22;RD21;HB-1;PPH;PTR1;ALDH6B2;HGO;F7A7.40;F6F22.16;NYE1;ALDH7B4	-1.26058	0.00436708	biological_process			chlorophyll metabolic process		26	18	CaS;GAPB;DXR;CRD1;NPQ1;RSR4;VTE1;FAD6;CLA1;SOX;FLU;TROL;PMDH2;FAB1;F5O8.29;T1G11.13;HDS;KCS6	1.44012	7.536e-05	biological_process			coenzyme biosynthetic process		39	6	GLDP1;CYP83B1;ATPC1;LTA2;OASB;SSI2	1.93675	0.0475002	biological_process
galactolipid biosynthetic process		100	49	AT3G43110;PHO1;H1;PS2;PPCK2;SAG21;F7H19.181;F20H23.18;SPX2;SPS3F;ATSPS4F;DGD1;AT4G30490;MGD1;UGP3;MTI20.17;PPC2;KUP3;SPX3;T18K17.17;WRKY75;SQD2;SQD1;NF-YA7;F14N22.2;SSI1;SS4;DGD2;FMN/FHY;F2N1.24;PAP24;F9L11.8;UBC32;T12C24.17;F8F16.60;PLDP1;F12A21.27;T12J13.11;AT3G17770;GSTU19;RD2;F1B16.5;APG7;CIPK23;DL4860W;F11C18.60;SUS4;SUS3;SS2;GSTU11	1.37347	5.78624e-06	biological_process			oligopeptide transport		214	22	ERF9;YSL6;MYH19.150;OPT3;F12K8.11;HA2;YSL2;MRG21.10;TGA4;GER2;AT5G11000;GATA17;F2G14.60;F24J5.19;F12K8.12;PTR1;PTR3;OPT7;YSL7;PHT1;4;WRKY47;OPT4	-1.23452	0.00448435	biological_process			water transport		141	51	MMI9.21;PIP2B;PIP1;5;ZIP3;COR47;DiT1;ERD15;AT4G15545;STO;SHD;AGT;GGT1;THX;T13J8.140;GLU1;AT3G23600;ACO3;RCD1;RPN10;GAPC2;PP2-A1;APX1;F14N22.2;SIGA;AT5G21090;PIN1AT;MFL8.15;ALP;AT3G60750;2-Cys Prx B;CYSC1;GAPC1;MQM1.19;CCR2;CEV1;GGH2;P40;NQR;APA1;SAR2;mMDH1;AT5G47030;AT3G18060;MPK4;PAG1;VHA-A;PLDALPHA1;TPI;PUR ALPHA-1;GS2;PBA1	1.34921	8.72147e-05	biological_process			oxidoreduction coenzyme metabolic process		39	6	GLDP1;CYP83B1;ATPC1;LTA2;OASB;SSI2	1.93675	0.0475002	biological_process
response to nitrate		197	45	TIP2;3;AT3G22600;AT3G62040;PPC3;NRT1.5;NIR1;ZIP3;MHF15.18;ALDH2C4;F23N19.3;HB-1;F2P24.4;NLP7;CIPK8;RCI3;NRT1.1;HCHIB;LAC7;T1N24.8;SLAH3;MC4;AT3G11780;T6A9.5;MFC19.15;F21M12.12;AKT1;HA2;RAV2;AT3G23090;PR4;ATBFRUCT1;CRK19;T5J17.250;UGT74F2;F5O24.290;AT3G48990;NQR;PHO1;GLP4;WRKY65;DL3845W;POM1;T13K14.20;WRKY47;GAD	1.05211	5.8721e-06	biological_process			purine nucleobase transport		123	13	F17A8.160;AT3G11320;T22I11.10;T5M16.20;F12K11.18;PUP3;F12G12.16;F13B15.18;RR18;T9D9.8;AZG1;PUP11;INT2	-1.35273	0.00486019	biological_process			sucrose biosynthetic process		29	8	SIP1-like;SPS1F;SPS3F;ATSPS4F;F2J6.2;F11F19.25;SBPASE;SUS4	1.81241	8.86138e-05	biological_process			secondary metabolic process		44	6	GLDP1;CYP83B1;ATPC1;LTA2;OASB;SSI2	1.93675	0.0475002	biological_process
photosynthesis, light harvesting		63	15	LHCA4;LHCB2.1;LHCA5;LHCA2;LHCB5;LHCA3;LHCB4.1;LHCB6;LHB1B2;LHCA1;LHCB3;LUT2;LHCA6;SEP2;F14G6.17	1.6224	6.51811e-06	biological_process			sulfate transport		22	5	VIP1;SULTR1;1;SULTR1;3;WOL;SULTR3;4	-1.4793	0.00618422	biological_process			cell redox homeostasis		396	49	T28N17.80;ATHM2;ACHT4;F13N6.21;MED24.18;TRX-M4;NTRC;THX;CcdA;MPO12.80;TRXF2;F24B9.21;TRX3;TRX1;APR3;MAC12.24;F2P24.8;MBD2.4;UNE5;CXIP1;ACHT2;LEJ2;TRX z;TY1;HCF164;APRL5;F1N19.7;AT3G08950;F24J8.1;TRX2;AT4G28730;GR;LEJ1;CAT2;PDIL2-2;TO1;APRL4;APR2;CXIP2;F7O18.27;LPD1;TH9;WCRKC1;F7C8.90;mtLPD1;PDIL5-2;AT3G53220;GRX480;MJC20.26	1.32528	0.000104642	biological_process			vitamin metabolic process		39	6	GLDP1;CYP83B1;ATPC1;LTA2;OASB;SSI2	1.93675	0.0475002	biological_process
response to wounding		375	158	F18A8.6;TT4;SERAT1;1;SAG21;GT72B1;5PTASE13;VTC5;SEP1;MUG13.28;4CL3;MGD1;AR781;CPK6;ILL6;T12G13.10;F23N19.3;RSH1;LOX1;ZKT;MKK9;NUDT8;JAZ4;F17A22.28;AT4G39730;CCoAOMT1;ACT7;5PTASE2;F5D21.10;F5O8.26;F12K8.24;T11I18.10;GBF3;AP22.47;WRKY20;SEN1;HPL1;T22A6.210;LOX3;AT3G19970;SRC2;SEP2;GLR3.4;FAR4;OEP16-1;CYP94B3;GGH2;MYB4;ATAF2;CPL1;UPF3;CHIA;RAP2.4;RSW10;PP2-A13;DSPTP1;CHIP;C4H;MMI9.3;F7A10.4;JAZ3;PDH…	1.00028	6.95153e-06	biological_process			response to gibberellin stimulus		115	9	F6N7.15;MQL5.25;GAI;SCL3;FPF1;CP1;XERICO;MYBR1;GID1C	-1.471	0.00637697	biological_process			oxylipin biosynthetic process		77	20	CaS;GAPB;DXR;CRD1;NPQ1;K9H21.11;LOX1;FAD6;CLA1;FLU;TROL;PMDH2;PKT3;FAB1;LOX5;F5O8.29;LOX3;HDS;OPR1;KCS6	1.39525	0.000116885	biological_process			jasmonic acid biosynthetic process		138	16	GLDP1;CYP83B1;ATPC1;MUG13.28;LTA2;OASB;F8K4.6;PKT3;T10D10.1;STZ;AIM1;MGN6.11;TIFY10B;SSI2;AOC3;LOX5	-1.31261	0.0480566	biological_process
flavonoid biosynthetic process		85	33	AT3G43110;TT4;RHM1;DMR6;K18I23.7;F19H22.60;AT3G24190;AT3G52740;4CL3;CRY3;UGT78D2;TED4;TT7;NAP9;MJB21.12;ELIP2;TT5;F25P22.7;SOUL-1;F22G10.11;UGT84A1;F6G17.120;F13B15.19;AT5G03555;T29E15.11;DL4410C;AFR;CYP98A3;UGT80B1;BAN;SRG1;MYB12;AT3G61220	1.33899	7.29484e-06	biological_process			response to fructose stimulus		147	43	PUR ALPHA-1;T13L16.10;IDH-V;PP2-A13;PUMP1;MQK4.26;MAB1;ADK1;GH9A1;XLG3;XLG1;FLDH;PIP2A;MYB3R-4;MDC12.16;THA1;AT3G18060;ABA2;F18O14.8;DIN10;F17F16.13;COB;IVD;AGT;CYB-1;CESA1;T28P16.12;MBK23.20;F1L3.21;ALP;CTR1;T1M15.100;LKR;F11A12.5;HGO;PPC1;WOL;T2K10.6;BCE2;GSR 1;POM1;FT1;HXK1	-1.23183	0.00653576	biological_process			aromatic amino acid family metabolic process		51	26	GLDP1;CYP83B1;ATPC1;DXR;NPQ1;AT2G27680;SKL1;FBA2;FAD6;CLA1;LTA2;OASB;SSI2;FLU;ROC4;TROL;PMDH2;FAB1;F12F1.8;F5O8.29;HDS;LIP1;PIL6;F7O18.28;SKL2;KCS6	1.39542	0.000136742	biological_process			response to karrikin		155	6	PETC;DIN10;LHT1;AT3G61220;SIP2;OPT4	-1.48022	0.0492625	biological_process
lipoate metabolic process		39	29	GLDP1;CYP83B1;ATPC1;DXR;NPQ1;AT2G27680;SKL1;FBA2;FAD6;CLA1;LTA2;OASB;FLU;ROC4;TROL;PMDH2;FAB1;F5O8.29;HDS;LIP1;PIL6;F7O18.28;SKL2;KCS6;ISPD;HPT1;SSI2;AOS;LOX2	1.37539	7.47154e-06	biological_process			organ senescence		29	11	APG7;ECH2;KIN10;F10M6.110;DELTA-OAT;T2N18.9;MAJ23.10;SRG1;Rap2.6L;NAC6;NAC047	-1.26489	0.00670813	biological_process			lipoate metabolic process		39	25	GLDP1;CYP83B1;ATPC1;DXR;NPQ1;AT2G27680;SKL1;FBA2;FAD6;CLA1;LTA2;OASB;SSI2;FLU;ROC4;TROL;PMDH2;FAB1;F5O8.29;HDS;LIP1;PIL6;F7O18.28;SKL2;KCS6	1.39542	0.000163803	biological_process			carotenoid biosynthetic process		126	12	T10P11.17;AMK2;F13N6.21;T23K8.14;NTRC;SULA;TED4;MOJ9.19;ZKT;NDH-N;F14N22.2;SSI2	1.60055	0.0499615	biological_process
sulfur compound biosynthetic process		39	29	GLDP1;CYP83B1;ATPC1;DXR;NPQ1;AT2G27680;SKL1;FBA2;FAD6;CLA1;LTA2;OASB;FLU;ROC4;TROL;PMDH2;FAB1;F5O8.29;HDS;LIP1;PIL6;F7O18.28;SKL2;KCS6;ISPD;HPT1;SSI2;AOS;LOX2	1.37539	7.47154e-06	biological_process			multicellular organismal development		342	37	NAC035;NAC074;ALF4;UNE12;NAC082;K6A12.9;AT3G20800;NAC086;SEC;OPT3;NAC014;VND7;FEY;COP13;CSN5B;PAS2;NAC3;ANAC087;NAM;F21F14.2;MSI1;NAC042;SRO2;GAI;AGO1;NAC083;TSO2;AIM1;LACS6;NAC032;T3A4.9;ATAF1;PSK3;NAC6;NAC1;NAC2;NAC047	-1.17789	0.00725748	biological_process			sulfur compound biosynthetic process		39	25	GLDP1;CYP83B1;ATPC1;DXR;NPQ1;AT2G27680;SKL1;FBA2;FAD6;CLA1;LTA2;OASB;SSI2;FLU;ROC4;TROL;PMDH2;FAB1;F5O8.29;HDS;LIP1;PIL6;F7O18.28;SKL2;KCS6	1.39542	0.000163803	biological_process			chloroplast thylakoid membrane		518	49	F15M4.5;CA2;PSI-P;AT4G28025;PSBW;OHP;PQL2;AT1G14345;PSAK;AT2G42975;PSAN;PRK;CaS;ATPC1;AT4G38100;SEP1;T10P11.17;PSB28;PSBP-1;PGR5;PETC;ATPD;GAPB;PETE1;PSBO2;AT2G36145;AT1G73885;FIB4;MED24.18;F1M20.15;F12K11.2;LHCB4.1;F10M6.100;OHP2;F2N1.18;F16P2.44;F4B12.2;RPL12-C;MOJ9.19;F28P22.17;ZKT;NDH-N;DL3475W;F1M20.32;F10A5.12;CB5-E;F4B14.110;FTSZ2-1;FTSH6	1.77512	1.46567e-07	cellular_component
coenzyme biosynthetic process		39	29	GLDP1;CYP83B1;ATPC1;DXR;NPQ1;AT2G27680;SKL1;FBA2;FAD6;CLA1;LTA2;OASB;FLU;ROC4;TROL;PMDH2;FAB1;F5O8.29;HDS;LIP1;PIL6;F7O18.28;SKL2;KCS6;ISPD;HPT1;SSI2;AOS;LOX2	1.37539	7.47154e-06	biological_process			response to auxin stimulus		401	64	RCE1;IBR5;GBF3;AXR3;CUL1;EER5;ADA2B;EIL3;RPN12a;MPK4;IAA8;BIN2;T3A4.7;F1L3.23;CPK32;TT5;AT4G25030;ABA3;T18A10.18;ABI1;MYB15;ACT7;PEX5;PLA2-BETA;JAZ1;AIR12;PUR7;CSN5B;NAC3;ELF3;WRKY23;BLH1;TTG1;SAR1;XBAT32;RSH2;FQR1;OPR3;STZ;ADC2;ACO3;PAP1;AGO1;IAA31;IBR10;ARF3;AT3G60690;MYB12;TT7;LRP1;SYP121;PMZ;JMT;BT1;NAC6;GH3.1;TIFY10B;ARF16;MYBR1;ALDH7B4;HAI1;ABCB19;CHY1;AT3G20830	-1.17199	0.0074435	biological_process			coenzyme biosynthetic process		39	25	GLDP1;CYP83B1;ATPC1;DXR;NPQ1;AT2G27680;SKL1;FBA2;FAD6;CLA1;LTA2;OASB;SSI2;FLU;ROC4;TROL;PMDH2;FAB1;F5O8.29;HDS;LIP1;PIL6;F7O18.28;SKL2;KCS6	1.39542	0.000163803	biological_process			thylakoid		218	26	FSD3;F15M4.5;PSI-P;PSAK;PSAN;T32F12.21;PRK;CaS;ATPC1;T10P11.17;PSB28;PSBP-1;PETC;ATPD;PETE1;PSBO2;FIB4;LHCB4.1;F10M6.100;F2N1.18;F22K20.16;RPL12-C;MOJ9.19;DEG5;AT3G56650;F13M23.70	1.7975	1.58141e-05	cellular_component
oxidoreduction coenzyme metabolic process		39	29	GLDP1;CYP83B1;ATPC1;DXR;NPQ1;AT2G27680;SKL1;FBA2;FAD6;CLA1;LTA2;OASB;FLU;ROC4;TROL;PMDH2;FAB1;F5O8.29;HDS;LIP1;PIL6;F7O18.28;SKL2;KCS6;ISPD;HPT1;SSI2;AOS;LOX2	1.37539	7.47154e-06	biological_process			root morphogenesis		46	9	T9J14.4;RPT2a;COB;PIN3;T28N17.5;T25M19.1;ATL5;POM1;ABCB19	-1.37816	0.00765007	biological_process			oxidoreduction coenzyme metabolic process		39	25	GLDP1;CYP83B1;ATPC1;DXR;NPQ1;AT2G27680;SKL1;FBA2;FAD6;CLA1;LTA2;OASB;SSI2;FLU;ROC4;TROL;PMDH2;FAB1;F5O8.29;HDS;LIP1;PIL6;F7O18.28;SKL2;KCS6	1.39542	0.000163803	biological_process			chloroplast thylakoid		200	37	FSD3;PSI-P;AT4G28025;PQL2;AT1G14345;PSAK;GLDP1;PSAN;CaS;ATPC1;F7D8.28;T10P11.17;NDC1;PSBP-1;PGR5;PETC;ATPD;PSBO2;FIB4;F13N6.21;MED24.18;F1M20.15;LHCB4.1;F10M6.100;OHP2;F2N1.18;F22K20.16;GHS1;RPS17;ZKT;AT3G56650;LTA2;F10A5.12;MBB18.5;LP1;FTSZ2-1;SSI2	1.70293	2.15663e-05	cellular_component
vitamin metabolic process		39	29	GLDP1;CYP83B1;ATPC1;DXR;NPQ1;AT2G27680;SKL1;FBA2;FAD6;CLA1;LTA2;OASB;FLU;ROC4;TROL;PMDH2;FAB1;F5O8.29;HDS;LIP1;PIL6;F7O18.28;SKL2;KCS6;ISPD;HPT1;SSI2;AOS;LOX2	1.37539	7.47154e-06	biological_process			jasmonic acid metabolic process		36	5	MYC2;OPR3;JMT;F22H5.6;AOS	-1.7425	0.00828761	biological_process			secondary metabolic process		44	25	GLDP1;CYP83B1;ATPC1;DXR;NPQ1;AT2G27680;SKL1;FBA2;FAD6;CLA1;LTA2;OASB;SSI2;FLU;ROC4;TROL;PMDH2;FAB1;F5O8.29;HDS;LIP1;PIL6;F7O18.28;SKL2;KCS6	1.39542	0.000163803	biological_process			chloroplast envelope		591	46	F14D16.25;CA2;PSI-P;GLDP1;PRK;MVA3.2;ATPC1;T10P11.17;F6D8.27;PSBP-1;PETC;ATPD;GAPB;F5I6.13;FIB4;MED24.18;F1M20.15;PSRP4;F8F6.110;GAPA-2;F12K11.2;emb2184;F10M6.100;F2N1.18;DL4815W;SULA;MFL8.11;RPS17;ZKT;NDH-N;GLY1;F1M20.32;LTA2;F4P9.22;OASB;CXIP1;MBB18.5;AT5G39410;F15O4.7;OEP80;F10A8.10;LACS8;AT3G58610;F8A5.21;AT3G08640;MSH12.19	1.65862	0.00264535	cellular_component
detection of biotic stimulus		102	43	CA2;DMR6;PRK;PSBP-1;PETC;ATPD;CYP38;RCA;F10M6.100;FNR1;PPa6;AMT2;SBPASE;PHT4;1;TROL;EFR;2-Cys Prx B;T16O11.3;WRKY70;PDR12;HDS;PAD4;MKK4;BG3;F7O18.28;ASA1;NSL1;BGL2;MPK4;EDS1;TSA1;DL1E;SNAP33;WRKY38;MKK2;NQR;SYP121;WRKY33;MPK3;PLA2A;EFE;AOS;ATL2	1.18289	7.95417e-06	biological_process			cellular modified amino acid biosynthetic process		56	14	FPS1;VLN2;SQS1;CCH;APX1;T1D16.5;CCoAOMT1;OMT1;GDH2;SAM1;AT3G22850;4CL1;PAL1;SMT1	-1.26044	0.0083782	biological_process			vitamin metabolic process		39	25	GLDP1;CYP83B1;ATPC1;DXR;NPQ1;AT2G27680;SKL1;FBA2;FAD6;CLA1;LTA2;OASB;SSI2;FLU;ROC4;TROL;PMDH2;FAB1;F5O8.29;HDS;LIP1;PIL6;F7O18.28;SKL2;KCS6	1.39542	0.000163803	biological_process			chloroplast		4156	222	PIP2B;FSD3;RL6;F15M4.5;CA2;CYP709B2;PSI-P;SAG21;STR18;AT4G28025;PSBW;OHP;T9A4.16;PQL2;AT1G14345;PSAK;CHUP1;AT2G42975;T27F4.8;GLDP1;PSAN;T32F12.21;PRK;MPO12.160;CaS;MVA3.2;ATPC1;AT4G38100;F7D8.28;ACHT4;T10P11.17;PSB28;NDC1;F6D8.27;SIGE;DOGT1;PSBP-1;PGR5;PETC;GA1;ATPD;GAPB;F5I6.13;PETE1;PSBO2;AGT;AT2G36145;AMK2;CONNEXIN 32;AT1G17665;AT1G73885;NFU1;FIB4;F13N6.21;MED24.18;AT3G20680;AT1G05140;F1M20.15…	1.47226	0.00513967	cellular_component
sulfur amino acid metabolic process		45	31	GLDP1;CYP83B1;ATPC1;DXR;NPQ1;SRS;AT2G27680;SKL1;FBA2;FAD6;CLA1;LTA2;OASB;FLU;ROC4;TROL;PMDH2;FAB1;F5O8.29;HDS;LIP1;PIL6;EOL1;F7O18.28;SKL2;KCS6;ISPD;HPT1;SSI2;AOS;LOX2	1.37539	8.79634e-06	biological_process			response to far red light		108	12	PFT1;KCS6;ISPF;PRR5;COI1;PIN3;GAI;AGO1;ACP4;T3A4.9;ABCB19;ADG1	-1.30824	0.00873939	biological_process			sulfur amino acid metabolic process		45	27	GLDP1;CYP83B1;ATPC1;DXR;NPQ1;SRS;AT2G27680;SKL1;FBA2;FAD6;CLA1;LTA2;OASB;SSI2;FLU;ROC4;TROL;PMDH2;FAB1;F5O8.29;HDS;LIP1;PIL6;EOL1;F7O18.28;SKL2;KCS6	1.39542	0.000173057	biological_process			oxygen evolving complex		63	7	F15M4.5;PQL2;PSB28;PSBP-1;PSBO2;F22K20.16;AT3G56650	1.82085	0.0122009	cellular_component
secondary metabolic process		44	30	GLDP1;CYP83B1;ATPC1;DXR;NPQ1;AT2G27680;SKL1;FBA2;FAD6;CLA1;LTA2;OASB;FLU;ROC4;TROL;PMDH2;FAB1;F5O8.29;HDS;LIP1;PIL6;F7O18.28;SKL2;KCS6;SCPL19;ISPD;HPT1;SSI2;AOS;LOX2	1.37539	8.92538e-06	biological_process			polyamine catabolic process		38	15	FPS1;VLN2;PAO2;SQS1;CCH;APX1;CCoAOMT1;OMT1;GDH2;SAM1;AT3G22850;PAO1;4CL1;PAL1;SMT1	-1.29856	0.0089009	biological_process			PSII associated light-harvesting complex II catabolic process		29	19	HCF136;GLDP1;GAPB;HPR;FBA2;VAR2;FTSH8;ftsh9;FTSH11;EDA3;PGR5-LIKE A;CCD1;NOL;PMDH2;FTSH1;DEGP1;HDS;CLPC1;ACD2	1.42367	0.000208888	biological_process			chloroplast membrane		116	6	CA2;ACHT4;GAPB;F1M20.15;F8F6.110;F22C12.9	1.77963	0.0176766	cellular_component
regulation of multi-organism process		91	42	CA2;DMR6;PRK;PSBP-1;PETC;ATPD;CYP38;RCA;F10M6.100;FNR1;PPa6;AMT2;SBPASE;PHT4;1;TROL;EFR;2-Cys Prx B;WRKY70;PDR12;HDS;PAD4;MKK4;BG3;F7O18.28;ASA1;NSL1;BGL2;MPK4;EDS1;TSA1;DL1E;SNAP33;WRKY38;MKK2;NQR;SYP121;WRKY33;MPK3;PLA2A;EFE;AOS;ATL2	1.18289	9.11661e-06	biological_process			cellular response to phosphate starvation		191	29	RD2;SIZ1;CARA;APG7;PDR2;F12A21.27;LPR1;SQD2;PHF1;HK3;PYRB;KUP3;CIPK23;PPC2;WRKY6;WRKY75;DL4860W;CAT2;CARB;F11C18.60;MYB62;PHO1;PAP10;PPC1;WOL;CAT1;AT3G54470;GSTU11;PCK1	-1.27762	0.00908091	biological_process			positive regulation of transcription, DNA-dependent		467	206	XRI1;NF-YC2;GPRI1;AT5G02160;ACD1;CHUP1;AT3G56290;HCF136;GUN4;GLDP1;ATPC1;AP1;SIGE;ZFP8;F28I8.17;CYP38;PSBO2;SCO1;EIF3E;CCA1;F20D21.31;AT3G20680;IDD5;CSP41A;NPQ1;FTRA2;PTAC6;T29E15.26;ALB3;CH1;SRS;F16P2.44;AT1G78995;APG3;DL3485W;SIGF;GNC;MYB65;T4L20.310;G4;COL4;PCB2;CLPP6;SKL1;MQN23.16;OBP3;FBA2;VAR2;TLP1;HB-1;PHOT2;ATAB2;MKK9;FY;T4M8.15;T22D6.3;HCF107;CLP2;HY5;CLA1;AGL20;FSD2;FZL;RBP31;F12K2.13;K…	1.2616	0.00023372	biological_process			plastoglobule		74	7	NDC1;ATPD;PSBO2;FIB4;F12K11.2;LHCB4.1;F2N1.18	1.70293	0.0205092	cellular_component
sucrose biosynthetic process		29	9	SIP1-like;SPS1F;SPS3F;ATSPS4F;F2J6.2;F11F19.25;SBPASE;SUS4;SUS3	1.80011	1.09955e-05	biological_process			salicylic acid mediated signaling pathway		167	45	EER5;CRCK3;MPK4;B120;AT3G45040;LBA1;CPK4;F19K19.4;CPK32;AGB1;ABA3;ABI1;EDS1;ORP3C;T6J4.22;MYC2;JAZ1;MGH6.18;PAD4;HK3;NAC3;T23A1.8;T19P19.60;MEKK1;F10A12.18;BIR1;SNAP33;WRKY38;UGT85A1;PTP1;ADC2;MKK2;GAI;RAN1;MSF3.7;MKD10.10;SYP121;PMZ;WRKY33;JMT;MPK3;PLA2A;TIFY10B;GID1C;AOC3	-1.18788	0.00921056	biological_process			response to cold		453	158	GER3;ANN5;GolS1;CA2;SAG21;CT-BMY;BAG6;LOS2;F26H11.11;PRK;VTC4;HCEF1;COR47;T10P11.17;LHY;PSBP-1;PETC;ATPD;GAPB;CYP38;SHD;AT3G23700;ASP5;RCA;CCA1;ELF3;F10M6.100;F1N21.10;SFR2;FNR1;RPE;CCR1;T1B8.10;T13E15.7;GLU1;CPK6;PPa6;F16L1.8;T9L24.33;RCD1;F24B18.9;ABI2;F3G5.1;AMT2;F18C1.9;SBPASE;PHYB;F15K20.19;HSC70-1;S6K2;AGL20;RBCS1A;BAG4;HVA22A;HEMC;ROC4;TROL;ANNAT3;cpHsc70-1;MJC20.15;BT3;F15O4.7;CIPK9;VIK;F…	1.26823	0.000266355	biological_process			extrinsic to membrane		65	6	F15M4.5;PQL2;PSBP-1;PSBO2;F22K20.16;AT3G56650	1.82085	0.0219722	cellular_component
iron-sulfur cluster assembly		140	88	ZFP8;SCO1;MNB8.3;NFU1;F7A19.12;T29E15.26;NFU2;SRS;OVA2;RRF;EGY2;OVA6;T4L20.310;CLPP6;SKL1;CPISCA;EMB2369;NFU3;F7F23.4;ATAB2;HCF101;T22J18.13;LPA3;OVA4;FZL;RBP31;K1F13.13;MWD22.5;T25K17.4;AT2G17033;AT3G63490;CP33;F25I18.8;AT3G06980;AT4G39040;AP22.85;CRR6;AT3G08740;AT3G12930;AT2G30695;NOA1;NAP6;ABC1;AT4G28730;F9P14.5;NAP7;AT3G51140;OVA5;ATS2;AT5G03905;ISU1;EMB2247;CPN60A;CPSUFE;APO2;pde191;TCP5;AT3…	1.29958	1.13637e-05	biological_process			nucleotide-sugar metabolic process		20	9	UXS6;MUR4;GAE2;UXS1;GME;UXS4;AUD1;GMD1;F9F13.110	-1.38382	0.00931661	biological_process			defense response to bacterium		415	124	GER3;ADF4;CA2;DMR6;CYP83B1;SIB1;PRK;HCEF1;T10P11.17;PSBP-1;PETC;ATPD;GAPB;CYP38;PSBO2;AT3G23700;ACA4;RCA;AT3G14420;FIB4;FED A;F10M6.100;FNR1;RPE;CYT1;RPL12-C;RRF;T1B8.10;T13E15.7;GLU1;PPa6;F3G5.1;AMT2;MIPS2;AGO2;SBPASE;GAPC2;PHT4;1;HSC70-1;MAB1;PGR5-LIKE A;PSB29;HVA22A;OST1;SSI2;CRT3;HEMC;ROC4;LPA2;TROL;AT3G52960;F15O4.7;WOL;YLS9;EFR;2-Cys Prx B;PBS1;F5O8.29;F13M22.16;ATU2AF65A;EIN2;GDCH;NPR4;WIN…	1.28151	0.000286228	biological_process			chloroplast thylakoid lumen		83	12	F15M4.5;PQL2;PSAN;T10P11.17;PSBP-1;PETE1;PSBO2;F22K20.16;DEG5;AT3G56650;F13M23.70;T16H5.190	1.77589	0.0243083	cellular_component
response to jasmonic acid stimulus		281	98	F18A8.6;CPL3;TT4;SERAT1;1;RVE1;VTC5;LHY;MUG13.28;RCA;MYB59;CCA1;MGD1;CYT1;CPK6;ILL6;T12G13.10;F27J15.20;LOX1;5PTASE2;F6F3.7;GBF3;TRB1;SEN1;VIK;T22A6.210;LOX3;EIN2;F6N7.15;AT3G19970;OEP16-1;WRKY70;F16M22.4;CYP94B3;PDR12;MYB4;ATAF2;GSH2;MQL5.25;RSW10;CHIP;COP9;RBOH F;CUL1;MYB60;NINJA;ASA1;ACX1;ATMPK8;AT4G33905;BPEp;F20P5.26;JAR1;GRX480;EBP;EIL3;MPK4;MYB32;F1L3.23;CPK32;AT4G25030;ABA3;ABI1;SUT2;MYB1…	1.0337	1.27413e-05	biological_process			response to sucrose stimulus		207	47	HHP4;GPT2;T13L16.10;IDH-V;PP2-A13;PUMP1;MQK4.26;LBA1;MAB1;ADK1;T29E15.11;XLG3;XLG1;KCS6;TT5;FLDH;MYB3R-4;MDC12.16;ISPF;THA1;CP12-1;F18O14.8;DIN10;F17F16.13;AFR;IVD;CYB-1;T28P16.12;HSI2;MBK23.20;F1L3.21;CTR1;LKR;F11A12.5;CYCD2;1;ACP4;MYB12;TT7;HGO;AT5MAT;PPC1;WOL;AT3G61220;BCE2;GSR 1;FT1;ADG1	-1.22892	0.0099633	biological_process			defense response, incompatible interaction		85	37	CA2;SIB1;PRK;T10P11.17;PSBP-1;PETC;ATPD;CYP38;RCA;F10M6.100;RPP13;LOL1;FNR1;GLU1;PPa6;F3G5.1;SBPASE;HEMC;ROC4;TROL;2-Cys Prx B;F13M22.16;GDCH;NAC036;WRKY70;SHM1;HDS;MKK4;BG3;MKK3;PGK1;F7O18.28;SOBER1;ASA1;PUB17;ACD2;GRX480	1.3852	0.000322084	biological_process			thylakoid lumen		58	10	F15M4.5;T10P11.17;PSBP-1;PETE1;PSBO2;FIB4;F22K20.16;DEG5;AT3G56650;F13M23.70	1.77512	0.026359	cellular_component
regulation of plant-type hypersensitive response		367	174	AMC1;GPRI1;SERAT1;1;AAP3;MQL5.3;CA2;DMR6;SAG21;GT72B1;PRK;MPO12.160;VTC5;ZFP8;PSBP-1;PETC;ATPD;CYP38;PSBO2;CONNEXIN 32;MLE2.12;RCA;F10M6.100;F1B16.1;LRR XI-23;FNR1;RR5;F14F8.110;AR781;CPK6;PPa6;SHS1;COL4;RCD1;RLK1;AMT2;F1M20.32;SBPASE;PHT4;1;S6K2;ACA2;PP2-A1;TROL;MFC19.8;MJC20.15;PMDH2;F25P17.15;AT5G35735;VIK;YLS9;EFR;2-Cys Prx B;NTF2B;DGD2;T13M11.1;AT3G19970;SRC2;MGH6.18;CBL2;WRKY70;ALA1;T19L5.5…	1.06297	1.28521e-05	biological_process			response to cold		453	118	AT3G17020;CHIA;BGL2;RAD23D;U2A';SHD;F28A23.90;MWD22.8;EIL3;CPN20;PLDDELTA;MPK4;F3A4.4;HOS15;mtACP2;ERD7;T1B8.2;PI4K GAMMA 4;SIR;PAO2;BZIP60;VRN5;LOS4;PP2CA;RPK2;SAL1;ESK1;CPK9;T2N18.5;F21J9.28;CPK32;ATRZ-1A;HB6;AGB1;KCS6;ANN5;ABA3;ABI1;PIP2A;GR-RBP3;LOS2;CIPK9;HVA22E;BI1;JAZ1;F16L1.8;PAD4;FAB1;HAP6;BT3;VDAC3;HK3;cpHsc70-1;NAC3;CCR1;VEL1;ELF3;CYSB;DRT102;TUF;MDAR6;KCS10;CCR2;CSDP1;TGA4;LTP3;RPE;LO…	-1.18239	0.0102993	biological_process			photosynthetic electron transport in photosystem II		15	6	ATPC1;ATPD;AT3G57190;psbA;ABC4;TROL	1.75767	0.000450106	biological_process			chloroplast stroma		745	58	CA2;GLDP1;T32F12.21;PRK;ACHT4;T10P11.17;PSB28;F6D8.27;PSBP-1;GAPB;F5I6.13;PSBO2;AGT;AT2G36145;AMK2;NFU1;F13N6.21;PSRP4;GAPA-2;FED A;emb2184;F7A19.12;NTRC;PTAC17;F22K20.16;DL4815W;GHS1;RPL12-C;MFL8.11;RPS17;T6H22.14;F24B9.21;ZKT;TRX3;AT4G18810;AT3G56650;LTA2;F4P9.22;LSF1;OASB;F10A5.12;CXIP1;AK-LYS1;T26J12.19;F15O4.7;RNEE/G;CPSUFE;AT2G43945;F6I7.40;K2A18.20;AT3G58610;CARB;ACO3;FTSZ2-1;NQR;GRF7;MTO2…	1.57819	0.0270563	cellular_component
photosynthetic electron transport chain		29	10	FRO7;PQL2;PAA1;PETC;FED A;FNR1;TAP38;PQL1;PGR7;PQL3	1.67188	1.36769e-05	biological_process			response to hypoxia		83	20	F1B16.5;EIF4A-III;DMR6;EDS1;RAP2.2;PAD4;F2G14.1;PDC2;AlaAT1;T1G16.90;RAP2.12;F4I10.4;AMT1;1;SUS4;SUS3;MPK3;SS2;AATP1;ADH1;ALAAT2	-1.2103	0.0103506	biological_process			cellular amino acid biosynthetic process		68	33	GLDP1;CYP83B1;ATPC1;DXR;T24P13.2;NPQ1;SRS;AT2G27680;SKL1;FBA2;FAD6;CLA1;LTA2;OASB;SSI2;FLU;ROC4;TROL;AK-LYS1;PMDH2;FAB1;F5O8.29;AT2G37250;HDS;LIP1;PIL6;AT3G18680;EOL1;F7O18.28;AT3G10030;GCN2;SKL2;KCS6	1.3852	0.000511163	biological_process			integral to membrane		5256	75	PIP2B;PIP1;5;CYP71B2;PSBW;OHP;PSAK;RLP2;CYP83B1;CaS;SEP1;DOGT1;PETC;MCD7.21;MLE2.12;T5J17.240;F8F6.110;LHCB4.1;F10M6.100;F2N1.18;K18I23.8;PGSIP1;F22C12.9;F14F8.110;GUT2;AT4G39740;MUR4;AT3G49070;TT7;PERK4;F14F18.40;AMT2;DL3475W;F18O14.22;HVA22A;F10A5.12;APRL5;RCI2B;F28N24.23;UBC32;DL3775W;T30G6.16;RLK;CB5-E;F6N15.21;NPSN11;MBG8.12;AT3G22845;T27C4.8;BIR1;VAP;AtIPCS1;F27D4.8;F13B15.18;F20D21.14;MRP9…	1.25494	0.0283891	cellular_component
nitrate transport		206	51	TIP2;3;AT3G22600;AT3G62040;PPC3;NRT1.5;NIR1;ZIP3;MHF15.18;PHT4;5;ALDH2C4;F23N19.3;HB-1;F2P24.4;PHT4;1;UNE2;AP22.91;RCI3;MGH6.18;NRT1.1;HCHIB;LAC7;T1N24.8;SLAH3;MC4;AT3G11780;T6A9.5;MFC19.15;F21M12.12;PHT4;3;AKT1;4-Oct;HA2;T17A11.9;RAV2;AT3G23090;PR4;ATBFRUCT1;CRK19;T5J17.250;UGT74F2;F5O24.290;AT3G48990;F18D22.5;NQR;PHO1;GLP4;WRKY65;DL3845W;T13K14.20;WRKY47;GAD	1.05211	1.51886e-05	biological_process			detection of biotic stimulus		102	19	BGL2;T16O11.3;MPK4;DMR6;EDS1;TSA1;PAD4;DL1E;SNAP33;WRKY38;MKK2;NQR;SYP121;WRKY33;MPK3;PLA2A;EFE;AOS;ATL2	-1.31801	0.0106009	biological_process			regulation of lipid metabolic process		19	14	CaS;GAPB;DXR;CRD1;NPQ1;FAD6;CLA1;FLU;TROL;PMDH2;FAB1;F5O8.29;HDS;KCS6	1.44012	0.000511727	biological_process			extracellular region		2888	37	AT3G43110;T18E12.13;CYP71B2;PLA2-ALPHA;AT3G56310;T5J17.240;AT3G15480;F2G14.10;TT7;F3G5.3;SCPL7;T2H7.7;F8K7.10;BGLU11;F8N16.8;AT5G12960;F22C12.10;EIF4G;F15K9.11;LP1;BGAL9;F27D4.8;AT5G22020;K2I5.14;F4F7.38;AT3G44150;K15I22.11;MJC20.25;AT3G26380;AT5G01015;PDIL1-4;AT3G18180;BGLU46;F9F13.80;AT3G18170;K18I23.14;PAP29	-1.11712	0.0308679	cellular_component
aromatic amino acid family metabolic process		51	32	GLDP1;CYP83B1;ATPC1;DXR;NPQ1;AT2G27680;SKL1;FBA2;FAD6;CLA1;LTA2;OASB;FLU;ROC4;TROL;PMDH2;FAB1;F12F1.8;F5O8.29;HDS;LIP1;PIL6;F7O18.28;SKL2;GSTZ1;KCS6;ISPD;GSTZ2;HPT1;SSI2;AOS;LOX2	1.36157	1.74953e-05	biological_process			ethylene mediated signaling pathway		238	46	ERF9;GBF3;CUL1;EER5;EBP;EIL3;EIL1;BZIP60;MYB32;DEAR3;CRF4;ABA3;ABI1;MYB15;RAP2.2;F16L1.8;EBF1;HK3;RAB8A;BLH1;RAV2;PLDALPHA2;RAP2.12;WRKY6;T1J8.15;RR2;MBF1C;T10D10.1;STZ;PTP1;ERF-1;F13O11.3;ACO3;AT4G39780;CTR1;RAN1;Rap2.6L;RAP2.7;HRE1;NAC6;ALDH7B4;POM1;DEAR2;T13E15.25;PLDALPHA1;F23H11.26	-1.21249	0.0106963	biological_process			glucosinolate metabolic process		35	21	RCP1;ATPD;DXR;T23K8.14;NDF4;F22K20.16;APX4;FBA2;AT3G56010;SBPASE;ADG1;FC2;hda14;MFP1;HDS;THIC;PGM;F4B14.2;PGK1;SBE2.2;GSTF11	1.4454	0.000554674	biological_process			membrane		3614	59	PIP2B;AT3G24460;PIP1;5;TUB8;AT1G14345;PSAK;AT1G18265;CYP83B1;PRK;ATPC1;PETC;ATPD;GAPB;AGT;FIB4;F13N6.21;F1M20.15;GAPA-2;LHCB4.1;F10M6.100;DL4815W;BSK1;MFL8.11;GUT2;NDH-N;TRX3;RPN10;PHYB;F18O14.22;F9L1.11;LTA2;F4P9.22;AT5G39410;AT3G21690;WNK1;T16H5.190;F10A8.13;RABB1C;UBC32;RPT3;OEP80;VDAC4;F5A18.5;MBG8.12;MPPBETA;PKT3;CARB;F20D21.14;ASK1;UXS4;LHT1;ARL1;P5CS1;F23N20.6;AOC3;HXK1;PMT5;T23G18.14;OPT4	1.42116	0.0345786	cellular_component
response to light stimulus		239	79	PPCK2;LOS2;CaS;AT5G67385;GAPB;STO;DXR;RCA;CSD2;CRD1;J8;FED A;NPQ1;HEMA1;GNC;RPT2;GLU1;PMSR4;ENP;PHT4;1;FAD6;CLA1;NIA2;ACT7;FLU;TROL;PMDH2;FAB1;F5O8.29;NIA1;GLR3.3;AT3G22104;MAX2;NPY2;GLR3.4;CAT2;GSA1;EMB269;SHM1;NIP2;ATAF2;HDS;KNAT3;CRY2;RAP2.4;CP12-1;C4H;GATA23;EGY1;NPY5;COP9;NUDX23;MYB60;MCA23.12;SAL1;ECB2;T23K23.25;F26G16.2;HAG1;GLR3.5;mtLPD1;GLR2.8;KCS6;PLA2-BETA;KCS10;F17F16.13;TIL;ISPD;PIN3…	1.20424	1.75092e-05	biological_process			regulation of seed germination		50	10	ABI1;VDAC3;HK3;HAB1;RR2;AHP1;GAI;TAG1;WOL;MSN2.12	-1.29737	0.010818	biological_process			protein targeting to membrane		365	115	AMC1;GPRI1;SERAT1;1;AAP3;MQL5.3;CA2;DMR6;SAG21;GT72B1;AT3G27210;PRK;MPO12.160;VTC5;ZFP8;PSBP-1;PETC;ATPD;CYP38;PSBO2;CONNEXIN 32;MLE2.12;RCA;F10M6.100;F1B16.1;LRR XI-23;FNR1;RR5;F14F8.110;AR781;CPK6;PPa6;SHS1;COL4;RCD1;RLK1;AMT2;F1M20.32;SBPASE;PHT4;1;S6K2;ACA2;PP2-A1;TROL;MFC19.8;MJC20.15;HCT;PMDH2;TIFY10B;F25P17.15;AT5G35735;VIK;YLS9;EFR;2-Cys Prx B;NTF2B;F17I5.110;DGD2;T13M11.1;AT3G19970;RLK;S…	1.28018	0.000603451	biological_process			electron carrier activity		1330	21	T28N17.80;CYP71B2;CYP83B1;ACHT4;PGR5;PETE1;MED24.18;CYP72A14;FED A;MPO12.80;TT7;F24B9.21;TRX3;CXIP1;BTS;AT4G28730;AT5G11930;PDIL1-4;ENODL9;T13K14.20;MFC16.3	1.51659	0.00118881	molecular_function
regulation of lipid metabolic process		19	18	CaS;GAPB;DXR;CRD1;NPQ1;FAD6;CLA1;FLU;TROL;PMDH2;FAB1;F5O8.29;HDS;KCS6;ISPD;HPT1;AOS;LOX2	1.37539	2.39818e-05	biological_process			regulation of stomatal movement		60	13	PP2CA;OST1;ABI1;PLA2-BETA;ELF3;CCR2;RR2;CDPK6;RAN1;NRT1:2;SYP121;FT;PLDALPHA1	-1.29737	0.011063	biological_process			plastid translation		11	8	PSRP4;CSP41A;APG3;RRF;RPS17;F24J5.17;MRB17.10;SVR1	1.56554	0.000700078	biological_process			calcium ion binding		753	17	F15M4.5;AT3G24110;PQL2;PLA2-ALPHA;CML11;PSBP-1;PSBO2;CPK13;F22K20.16;CP1;AT3G56650;F13O11.15;CBL9;CPK7;ZWI;RBOHD;PCAP1	1.61143	0.00340748	molecular_function
water transport		141	82	MMI9.21;PIP2B;PIP1;5;ZIP3;COR47;DiT1;ERD15;AT4G15545;STO;SHD;AGT;GGT1;THX;T13J8.140;GLU1;AT3G23600;RCD1;RPN10;GAPC2;PP2-A1;F14N22.2;SIGA;AT5G21090;PIN1AT;MFL8.15;ALP;AT3G60750;2-Cys Prx B;CYSC1;GAPC1;CCR2;CEV1;GGH2;P40;SAR2;AT5G47030;VHA-A;TPI;PUR ALPHA-1;GS2;PBA1;F27D4.11;PMM;MPK4;SIR;BIN2;GH9A1;OASA1;EXO70A1;PIP2A;FRO1;APA1;NAD-ME1;cICDH;MQM1.19;AT3G18060;AT5G20080;TUF;HMGB2;APX1;F17F16.13;COB;…	1.01812	2.41571e-05	biological_process			proteolysis		1149	83	F27D4.11;ftsh4;MOP9.8;BETA-VPE;T6I14.50;T11A7.11;ILR1;F23H11.28;DEG15;F5F19.4;scpl20;MPA24.11;SPPL4;AMSH3;K21L13.14;AT3G18490;IAR3;SCPL34;XBCP3;AT5G27430;K11J9.7;F19K23.21;F3N11.21;OTS2;F15L12.1;F4B14.150;FACE2;AT3G48380;APA1;scpl28;F22O13.24;MIO24.13;T30N20.40;T1M15.60;SCPL7;CSN5B;MQM1.19;AAH;DER1;CLPP5;PIP;SCPL27;DegP7;MAG2.15;ATG2;SCPL19;F6D8.18;DL4610W;AT3G57470;SAG12;RD21;DL3325W;MPPBETA;AT5…	-1.20261	0.0115557	biological_process			nucleotide metabolic process		49	27	GLDP1;CYP83B1;ATPC1;DXR;NPQ1;AT2G27680;SKL1;FBA2;FAD6;CLA1;LTA2;OASB;SSI2;FLU;ROC4;TROL;PMDH2;FAB1;F5O8.29;HDS;LIP1;PIL6;HINT4;F7O18.28;SKL2;F18A5.110;KCS6	1.39525	0.000760199	biological_process			transferase activity, transferring glycosyl groups		625	17	GolS1;DOGT1;ATSPS4F;PGSIP1;DL3665C;F7A19.11;AT3G07170;T20K18.50;MUA2.7;TPS5;F23N20.6;AT3G18180;SS2;AT3G18170;F5M15.13;SIP2;AT4G21060	-1.54555	0.00643472	molecular_function
chlorophyll catabolic process		58	45	MGH6.22;F26A9.14;F3L17.6;F19K23.17;ABC1;STN7;T26I20.7;HB-1;K2A11.7;MIPS2;AT3G61080;F25E4.190;MEE13.8;NOL;T20F21.5;F14F18.10;F5H14.11;TAP1;AAE1;F12F1.8;CLPX;AT3G57680;AT3G26580;F7A7.40;DEGP1;ALDH7B4;CLH2;J20;MMG4.18;F14G6.17;ACD2;NYC1;F3N23.24;ACD1;AAH;AT3G19553;MAG2.15;ETFBETA;RD21;PPH;PTR1;ALDH6B2;HGO;F6F22.16;NYE1	1.26856	2.92991e-05	biological_process			pentacyclic triterpenoid biosynthetic process		41	11	CAS1;CYP51G1;CB5-D;3BETAHSD/D2;CB5-E;ACAT2;F5M6.9;STE1;SYTC;CB5-B;SMT1	-1.34337	0.0132672	biological_process			cytochrome b6f complex assembly		10	8	AT3G57190;CcdA;HCF153;HCF208;AT3G17930;CCB1;CCB3;HCF164	1.47336	0.000771081	biological_process			oxygen binding		243	5	CYP71B2;CYP709B2;CYP83B1;CYP72A14;TT7	2.01208	0.0139459	molecular_function
aromatic amino acid family biosynthetic process		100	61	GUN4;GLDP1;F7A19.12;T29E15.26;CH1;RRF;G4;PCB2;CLPP6;SKL1;FBA2;F7F23.4;ATAB2;T22J18.13;LPA3;CLA1;RBP31;OASB;FLU;HEMC;MWD22.5;ROC4;T25K17.4;F12K8.24;AT2G17033;F13K23.5;AT3G63490;F25I18.8;AT4G39040;AP22.85;CRR6;AT3G12930;AT2G30695;LIN2;NAP7;AT3G51140;CPSUFE;APO2;GSA1;MWD9.13;LIP1;CPNIFS;F10E10.5;PIL6;AT3G18680;T23J18.10;MNB8.2;SKL2;F17H15.14;DHS2;ASA2;CM1;ISPF;CM2;EMB1144;MEE32;T24P22.2;K2A18.20;CM3…	1.33273	3.68616e-05	biological_process			response to brassinosteroid stimulus		86	9	F1O11.6;VND7;AT3G17120;F22D22.16;ARLA1C;NAC083;GH3.1;F14G9.17;AT3G20830	-1.26596	0.01428	biological_process			detection of biotic stimulus		102	30	CA2;DMR6;PRK;PSBP-1;PETC;ATPD;CYP38;RCA;F10M6.100;FNR1;PPa6;AMT2;SBPASE;PHT4;1;TROL;EFR;2-Cys Prx B;T16O11.3;WRKY70;PDR12;NQR;HDS;PAD4;MKK4;BG3;F7O18.28;MPK4;EFE;ASA1;NSL1	1.37539	0.000874634	biological_process			flavin adenine dinucleotide binding		382	5	NDC1;NTRC;MFB13.9;T13K14.20;MFC16.3	1.48013	0.0191983	molecular_function
nucleotide metabolic process		49	34	GLDP1;CYP83B1;ATPC1;DXR;NPQ1;AT2G27680;SKL1;FBA2;FAD6;CLA1;LTA2;OASB;FLU;ROC4;TROL;PMDH2;FAB1;F5O8.29;HDS;LIP1;PIL6;HINT4;F7O18.28;SKL2;F18A5.110;FHIT;KCS6;ISPD;HPT1;AGK2;T16L4.190;SSI2;AOS;LOX2	1.30726	3.74709e-05	biological_process			response to nematode		102	15	ZIP6;GPT2;CAX2;WRKY23;RPE;AMT1;2;F2G14.60;F22G10.25;MRP9;CAX3;K24M7.20;ACA1;NRT1:2;MRP4;ZIFL2	-1.34737	0.0147627	biological_process			protein-chromophore linkage		58	18	OHP;LHCA4;LHCB5;LHCB4.1;CRY3;PHOT2;PHYB;LHCA1;PLPB;ZTL;PHOT1;PHR2;UVR8;CRY1;LKP2;CRY2;PHYA;PHYC	1.37728	0.000890136	biological_process			pyridoxal phosphate binding		327	7	GLDP1;AT4G26860;AGT;OASB;LCB1;F5I6.11;MTO2	1.39812	0.0205986	molecular_function
oxidation-reduction process		2635	218	CKX3;CYP714A1;BETA-OHASE 2;FSD3;CYP78A9;CYP93D1;DMR6;AT3G58670;AT4G38540;GLDP1;F26A9.12;F19P19.12;GAPB;CSD2;AT3G14420;GAPA-2;CYP72A14;CYP81D2;NPQ1;F3L17.100;CH1;AT3G63510;FNR1;NDH-O;NDA1;T9J22.17;CCR1;AT2G27680;ABA1;NDH-N;HCF101;CYP97A3;LUT1;GAPC2;ACD1-LIKE;AT3G21420;RBCS1A;XF1;FSD2;NIA2;F14L17.11;CYP72A15;MNC6.12;SOX;ALDH3F1;AT1G45230;P5CS2;SMO1-1;F1E22.17;SDRB;G6PD4;AT3G49640;F15H18.26;DL4720W;…	1.1018	4.60067e-05	biological_process			threonine biosynthetic process		23	6	T10F18.90;F10B6.22;HSK;MTO2;AK-LYS1;AK-HSDH I	-1.29532	0.0149394	biological_process			regulation of hydrogen peroxide metabolic process		187	58	GPRI1;CA2;DMR6;SIB1;PRK;ZFP8;PSBP-1;PETC;ATPD;CYP38;PSBO2;HB1;AATP1;RCA;F10M6.100;F1B16.1;FNR1;F27G19.50;PPa6;COL4;RLK1;AMT2;F1M20.32;SBPASE;PHT4;1;TROL;PMDH2;YLS9;EFR;2-Cys Prx B;RLK;CBL2;SUS4;WRKY70;PDR12;NQR;TCP5;HDS;PAD4;LSD1;MKK4;MPK1;BG3;F8L15.60;CAD1;CS26;F7O18.28;SVP;ATNFXL2;MPK4;EFE;ASA1;NSL1;AT3G28510;FMA;ADH1;GRX480;LZF1	1.31327	0.000990832	biological_process
response to abscisic acid stimulus		504	208	PIP2B;GolS1;CPL3;SIP1-like;PSI-P;RVE1;F22D22.1;5PTASE13;LOS2;GA20OX1;CIPK1;COR47;LHY;F2J6.2;STO;MYB59;CCA1;ELF3;T13J8.190;MJB24.14;BSK1;CPK6;T9L24.33;RCAR3;RCD1;FBA2;LOX1;ABI2;F3G5.1;F18C1.9;F13D4.1;RPN10;HY5;ABCG25;ERF3;SLY1;F11P17.7;5PTASE2;HVA22A;OST1;T19L18.8;P5CS2;ROC4;ERF2;GBF3;AT4G14605;ABF3;TRB1;SKOR;T29E15.4;ABF4;F9P14.5;KOB1;F6N7.15;FBW2;ACBP1;F5A18.15;F22D1.80;HA1;AT3G22850;ERD7;MAP1D;…	1.0319	4.81199e-05	biological_process			response to light stimulus		239	30	GLR3.3;PMDH2;mtLPD1;SAL1;GLR2.8;KCS6;LOS2;ACT7;PLA2-BETA;FAB1;CLA1;NUDX23;KCS10;CP12-1;F17F16.13;DXR;TIL;ISPD;PIN3;ALDH5F1;CAT2;DWF1;KCS1;HPT1;ACBP4;KCS11;ACP4;CAT1;AOS;LOX2	-1.22892	0.0152195	biological_process			regulation of multi-organism process		91	29	CA2;DMR6;PRK;PSBP-1;PETC;ATPD;CYP38;RCA;F10M6.100;FNR1;PPa6;AMT2;SBPASE;PHT4;1;TROL;EFR;2-Cys Prx B;WRKY70;PDR12;NQR;HDS;PAD4;MKK4;BG3;F7O18.28;MPK4;EFE;ASA1;NSL1	1.37539	0.00103478	biological_process
response to nematode		102	27	AMT1;2;RCP1;DiT1;DIT2.1;K24M7.20;ACA4;AMT2;CAX3;PHT4;1;ACA8;ZF14;GPT2;YSL3;GCN5;T1B3.9;VPS45;ZIP6;CAX2;WRKY23;RPE;F2G14.60;F22G10.25;MRP9;ACA1;NRT1:2;MRP4;ZIFL2	1.24063	5.00746e-05	biological_process			salicylic acid biosynthetic process		211	41	BGL2;AT3G51130;CRCK3;RHF2A;MPK4;AT3G45040;CPK4;F19K19.4;AT3G59660;DMR6;EDS1;RLK;ORP3C;T6J4.22;CERK1;TSA1;PAD4;T23A1.8;T19P19.60;DL1E;MEKK1;MBG8.12;AT3G14470;BIR1;SNAP33;WRKY38;K14A3.2;AT3G09830;MKK2;F20D21.14;CRCK1;NQR;SYP121;WRKY33;WRKY46;MPK3;AT3G07720;PLA2A;EFE;AOS;ATL2	-1.224	0.0167854	biological_process			systemic acquired resistance, salicylic acid mediated signaling pathway		255	79	GPRI1;CA2;DMR6;SAG21;SIB1;PRK;DIR1;ZFP8;PSBP-1;PETC;ATPD;CYP38;PSBO2;HB1;AATP1;RCA;F10M6.100;F1B16.1;FNR1;F27G19.50;CPK6;PPa6;COL4;RCD1;BEL1;RLK1;AMT2;F1M20.32;SBPASE;PHT4;1;TROL;MJC20.15;PMDH2;AT5G35735;AT3G60690;VIK;YLS9;EFR;2-Cys Prx B;DGD2;AGD2;NPR4;RLK;T14P8.3;CBL2;SUS4;WRKY70;F26H11.12;PDR12;NQR;TCP5;HDS;MPK6;PAD4;LSD1;MKK4;MPK1;BG3;F8L15.60;CAD1;RBOH F;F7O18.28;SVP;PLDP1;MPK4;EFE;ASA1;B73;…	1.29098	0.00109926	biological_process
cellular response to phosphate starvation		191	69	AT3G43110;PHO1;H1;F16P17.18;MEE6.15;PS2;PPCK2;SAG21;F7H19.181;F20H23.18;SPX2;DGD1;AT4G30490;UGP3;MTI20.17;PPC2;KUP3;SPX3;T18K17.17;WRKY75;MIPS2;SQD2;SQD1;NF-YA7;F14N22.2;PAH2;DGD2;UPP;CAT2;RIF10;FMN/FHY;PHR1;PAP24;UBC32;TIR1;T12C24.17;AL6;F8F16.60;UGP1;SPX4;CARA;PAH1;PLDP1;SIZ1;F12A21.27;T12J13.11;AT3G17770;GSTU19;FBX2;RD2;APG7;PDR2;LPR1;PHF1;HK3;PYRB;CIPK23;WRKY6;DL4860W;CARB;F11C18.60;MYB62;PHO…	1.143	9.95168e-05	biological_process			response to temperature stimulus		105	47	F27D4.11;PIN1AT;SHD;PMM;AT5G47030;MPK4;SIR;GAPC2;BIN2;GH9A1;OASA1;EXO70A1;PIP2A;FRO1;SVP;APA1;NAD-ME1;cICDH;MQM1.19;AT5G20080;TUF;HMGB2;CCR2;APX1;COB;CESA1;RD21;FER;mMDH1;MKK2;ALP;ACO3;RD19;RCI2A;MSD1;PAG1;HPT1;AT5G10860;NQR;HSP70;MEE58;SAM1;PPC1;ATPHS1;POM1;TUB6;PLDALPHA1	-1.20728	0.0169325	biological_process			response to karrikin		155	36	FADA;K18I23.7;VTC4;LHCA4;PAL1;ERD9;PETC;STO;AT3G52740;NPQ4;UGT78D2;T3K9.19;T22D6.3;HY5;NAP9;ZIFL1;AT3G61220;TT5;F8A12.12;GPT2;AT2G16365;F13E7.14;MRI1.7;T21F11.14;PD1;LHT1;RSW10;MRG21.10;C4H;AT1G78290;PAL2;F6G17.120;GI;T4I9.18;ATCAD4;F20P5.26	1.33899	0.00122434	biological_process
photosynthetic electron transport in photosystem II		15	8	ATPC1;ATPD;AT3G57190;psbA;ABC4;TROL;psbD;psbC	1.6081	0.000104893	biological_process			lipid catabolic process		177	17	PLA-I{beta]2;PLDDELTA;PLDBETA1;LIP1;PLA2-BETA;F2N1.17;PLC2;PLDALPHA2;F6F22.3;K15I22.12;PLA-I{gamma}1;F1K23.28;K13P22.5;K15I22.11;AT3G11210;F14J9.5;PLDALPHA1	-1.25916	0.0176361	biological_process			reductive pentose-phosphate cycle		28	12	PRK;HCEF1;TIM;F14G9.19;GAPB;GAPA-2;SBPASE;RBCS1A;AT3G60750;CP12-1;PGK1;F7O18.28	1.67801	0.00125655	biological_process
cellular amino acid biosynthetic process		68	38	GLDP1;CYP83B1;ATPC1;DXR;T24P13.2;NPQ1;SRS;AT2G27680;SKL1;FBA2;FAD6;CLA1;LTA2;OASB;FLU;ROC4;TROL;AK-LYS1;PMDH2;FAB1;F5O8.29;AT2G37250;HDS;LIP1;PIL6;AT3G18680;EOL1;F7O18.28;AT3G10030;GCN2;SKL2;T10F18.90;KCS6;ISPD;HPT1;SSI2;AOS;LOX2	1.36157	0.00010722	biological_process			defense response to insect		36	8	LACS4;F7H2.12;PAD4;ATMAK3;LACS6;GSH1;SSI2;CYP81F2	-1.15797	0.0205619	biological_process			salicylic acid biosynthetic process		211	65	AMC1;CPK29;CA2;DMR6;SIB1;PRK;T10P11.17;PSBP-1;PETC;ATPD;CYP38;CONNEXIN 32;RCA;F10M6.100;FNR1;GLU1;PPa6;F3G5.1;AMT2;SBPASE;PHT4;1;AT3G14470;ACA2;CRT3;HEMC;ROC4;TROL;ICS2;F12K21.25;EFR;2-Cys Prx B;F13M22.16;DGD2;VSR6;GDCH;RLK;WRKY70;T6J4.22;PDR12;NQR;SHM1;HDS;CRK7;PAD4;CPK4;MKK4;BG3;PGK1;CRCK3;AT5G04540;RHF2A;AT3G49350;RBOH F;F20D21.14;F7O18.28;AT3G59660;MPK4;IWS1;EFE;ASA1;T19P19.60;NSL1;ORP3C;WRKY…	1.29098	0.00131953	biological_process
regulation of meristem growth		155	39	F5M6.8;MCK7.17;MPK20;ATSPS4F;AT4G15545;SHD;AT3G11560;F11A17.10;REV;TED4;MPK16;F14M13.18;F12F1.30;TCX2;AT3G60750;MFP1;PGR3;CRY1;DEGP2;HSL1;CRY2;FRA1;NPY5;XCP2;KT2;ATML1;NIK1;MJJ3.7;F14O23.6;BIO2;DCL3;F2E2.13;T26C19.11;CINV2;DWF1;MYB62;T25M19.1;F17I14.50;POM1	1.23675	0.000116742	biological_process			cellular response to nitrogen starvation		25	8	RLK;ALN;T23A1.8;CRK10;CAT2;PAP1;DUR3;CAT1	-1.2784	0.0215847	biological_process			jasmonic acid mediated signaling pathway		286	87	GPRI1;SERAT1;1;CA2;DMR6;SAG21;PRK;VTC5;ZFP8;PSBP-1;PETC;ATPD;CYP38;PSBO2;CONNEXIN 32;MLE2.12;RCA;F10M6.100;F1B16.1;FNR1;AR781;CPK6;PPa6;COL4;RCD1;RLK1;AMT2;F1M20.32;SBPASE;PHYB;JAZ4;PHT4;1;S6K2;SLY1;TROL;MFC19.8;MJC20.15;PMDH2;TIFY10B;VIK;YLS9;EFR;2-Cys Prx B;DGD2;AT3G19970;RLK;MGH6.18;CBL2;WRKY70;T19L5.5;PDR12;GAI;NQR;TCP5;HDS;MPK6;UPF3;PAD4;TPL;MKK4;MPK1;BG3;CESA4;F8L15.60;CAD1;JAZ3;T16B24.10;F…	1.27399	0.0015078	biological_process
protein autophosphorylation		148	82	RK2;F17M5.260;AT4G15545;AMK2;CPK13;KEA3;AT3G50685;CAO;FUG1;LRR XI-23;NDH-O;T4C15.7;CPK6;AME3;HCF173;PHOT2;T32A16.60;ATAB2;MKK9;PDS3;F26B6.4;PDK;PHYB;T23J18.11;CLA1;SK32;G6PD1;PLPB;T27E13.9;PHOT1;CIPK8;AP22.85;TTN1;PBS1;ckl4;PGR3;ATSK12;CHLM;K21L13.3;AT3G13690;CRY1;CPK17;APO2;GRIK1;F4C21.19;PUB13;PVA12;EDR1;ATGWD3;ZIGA4;RK3;CRK1;F3C3.6;IRE1A;CKI1;T7M7.1;CPK1;FC2;SNF4;AT3G17850;PHYC;SSL4;F18O19.4;F…	1.26118	0.000182714	biological_process			signal transduction		538	72	GBF3;REN1;EER5;ATMPK8;MPK20;ATB BETA;F10N7.30;EIL3;CIPK5;T13M11.5;RHF2A;CIPK4;MPK4;AT3G26020;UBP3;CPK9;K16E1.3;CPK32;F1N18.15;RLP2;AT4G25030;ABA3;ABI1;T1B3.16;F7F1.9;MYB15;CIPK9;EDM2;JAZ1;PLC2;T20H2.10;HK3;MPK16;NAC3;MOP9.16;SOS2;ARI1;CIPK1;T25B24.3;RSH2;CIPK23;COI1;UPL5;ORP1C;CIPK3;OPR3;STZ;CIPK10;CIPK2;ADC2;T9N14.3;T14C9.50;F2O10.5;ORP2A;MAJ23.10;IBR10;RAN1;MPK9;DL4710W;T25C13.60;MJC20.25;SYP12…	-1.17865	0.0227506	biological_process			response to UV-B		103	45	AT3G43110;TT4;RHM1;K18I23.7;RPA70B;MRO11.23;PAL1;AT3G24190;AT3G52740;4CL3;CRY3;UGT78D2;TT7;RSR4;HY5;AT3G17800;NAP9;MJB21.12;F5D21.10;AT3G61220;ELIP2;TT5;DDB2;UVR8;HAM1;CHC1;CPD;F25P22.7;SOUL-1;MYB4;MPK6;DREB2A;MKP1;UGT84A1;SAG24;RUS2;F3O9.11;POLH;F6G17.120;F13B15.19;SDG26;UBQ3;REV1;AT3G21890;JAR1	1.30811	0.00152466	biological_process
jasmonic acid mediated signaling pathway		286	128	GPRI1;SERAT1;1;CA2;DMR6;SAG21;PRK;VTC5;ZFP8;PSBP-1;PETC;ATPD;CYP38;PSBO2;CONNEXIN 32;MLE2.12;RCA;F10M6.100;F1B16.1;FNR1;AR781;CPK6;PPa6;COL4;RCD1;RLK1;AMT2;F1M20.32;SBPASE;PHYB;JAZ4;PHT4;1;S6K2;SLY1;TROL;MFC19.8;MJC20.15;PMDH2;VIK;YLS9;EFR;2-Cys Prx B;DGD2;AT3G19970;MGH6.18;CBL2;WRKY70;T19L5.5;PDR12;GAI;TCP5;HDS;MPK6;UPF3;PAD4;TPL;MKK4;MPK1;BG3;CESA4;F8L15.60;CAD1;JAZ3;T16B24.10;RBOH F;CUL1;F7O18…	1.10351	0.000222199	biological_process			reactive oxygen species metabolic process		14	5	AGB1;T1J1.6;ALDH5F1;ALDH12A1;RBOHD	-1.3386	0.0230845	biological_process			nitrate transport		206	34	TIP2;3;AT3G22600;AT3G62040;PPC3;NRT1.5;NIR1;ZIP3;MHF15.18;PHT4;5;ALDH2C4;GAD;F23N19.3;HB-1;F2P24.4;PHT4;1;UNE2;AP22.91;RCI3;MGH6.18;HA2;NRT1.1;NQR;HCHIB;CRK19;PHO1;UGT74F2;LAC7;T1N24.8;SLAH3;MC4;AT3G11780;T6A9.5;MFC19.15;F21M12.12	1.37872	0.00159223	biological_process
phosphate ion transport		47	11	PHO1;H1;F16P17.18;MEE6.15;SPX2;PHT2;1;SPX3;SPX4;PHF1;PHT1;5;PHO1;PHT1;4	1.53563	0.000304854	biological_process			plant-type hypersensitive response		70	15	CAD1;RPM1;CNGC4;EDS1;VDAC3;MKK5;DELTA-OAT;HCHIB;RIN4;T22A6.120;ELI3-1;DND1;F10B6.18;MPK3;PLA2A	-1.2283	0.0238316	biological_process			phosphate ion transport		47	8	PHO1;H1;F16P17.18;MEE6.15;SPX2;PHT2;1;SPX3;PHO1;SPX4	1.92492	0.00176591	biological_process
systemic acquired resistance, salicylic acid mediated signaling pathway		255	109	GPRI1;CA2;DMR6;SAG21;SIB1;PRK;DIR1;ZFP8;PSBP-1;PETC;ATPD;CYP38;PSBO2;HB1;AATP1;RCA;F10M6.100;F1B16.1;FNR1;F27G19.50;CPK6;PPa6;COL4;RCD1;BEL1;RLK1;AMT2;F1M20.32;SBPASE;PHT4;1;TROL;MJC20.15;PMDH2;AT5G35735;AT3G60690;VIK;YLS9;EFR;2-Cys Prx B;DGD2;AGD2;NPR4;T14P8.3;CBL2;WRKY70;F26H11.12;PDR12;TCP5;HDS;MPK6;PAD4;LSD1;MKK4;MPK1;BG3;F8L15.60;CAD1;RBOH F;F7O18.28;SVP;PLDP1;ASA1;B73;AHBP-1B;BI1;NSL1;AT3G2…	1.1605	0.000319576	biological_process			transcription, DNA-dependent		1916	218	SCA3;ERF9;HD1;F10E10.2;HSFA3;BSH;PRMT4B;NRPB9A;F26F24.8;GBF3;AXR3;SCR;KELP;CHC1;NF-YC9;F5M15.4;ADA2B;AT3G18500;T1O24.24;PUR ALPHA-1;NRPB2;F28K19.13;NRPD1B;RECQL2;PYE;HIRA;MYB48;EBP;PFT1;F22G5.14;COL2;NRPB10;EIL3;AL4;EIL1;F16M14.18;AT3G09180;SCL14;HDA9;PAT1;UNE12;MSJ1.6;ARR9;IAA8;BZIP60;SFR6;VRN5;MYB32;ELO3;PRP40A;F22D22.18;SPL1;HDA15;EICBP.B;LEC2;BZO2H3;AT3G19184;SKB1;T30D6.8;SPL4;F1L3.23;GRP23;D…	-1.17526	0.024565	biological_process			protein autophosphorylation		148	73	RK2;F17M5.260;AT4G15545;AMK2;CPK13;KEA3;AT3G50685;CAO;FUG1;LRR XI-23;NDH-O;T4C15.7;CPK6;AME3;HCF173;PHOT2;T32A16.60;ATAB2;MKK9;PDS3;F26B6.4;PDK;PHYB;T23J18.11;CLA1;SK32;G6PD1;PLPB;T27E13.9;PHOT1;CIPK8;AP22.85;TTN1;PBS1;ckl4;PGR3;ATSK12;CHLM;K21L13.3;AT3G13690;CRY1;CPK17;APO2;PERK1;GRIK1;F4C21.19;PUB13;PVA12;EDR1;ATGWD3;ZIGA4;RK3;CRK1;F3C3.6;IRE1A;CRK3;CKI1;T7M7.1;CPK1;FC2;CTR1;SNF4;AT3G17850;SERK…	1.28369	0.00182162	biological_process
defense response, incompatible interaction		85	42	CA2;SIB1;PRK;T10P11.17;PSBP-1;PETC;ATPD;CYP38;RCA;F10M6.100;RPP13;LOL1;FNR1;GLU1;PPa6;F3G5.1;SBPASE;HEMC;ROC4;TROL;2-Cys Prx B;F13M22.16;GDCH;NAC036;WRKY70;SHM1;HDS;MKK4;BG3;MKK3;PGK1;F7O18.28;SOBER1;ASA1;PUB17;ACD2;GRX480;BGL2;MKK5;MKK2;MPK3;ATL2	1.30734	0.000324638	biological_process			gibberellic acid mediated signaling pathway		94	11	ARR9;IAA8;PIRL4;F5M15.3;SCP2;GAI;GA3;CP1;GID1C;GA2;TUB6	-1.37877	0.0250231	biological_process			MAPK cascade		223	66	GPRI1;CA2;DMR6;SAG21;SIB1;PRK;ZFP8;PSBP-1;PETC;ATPD;CYP38;PSBO2;RCA;F10M6.100;F1B16.1;FNR1;CPK6;PPa6;COL4;RCD1;RLK1;AMT2;F1M20.32;SBPASE;PHT4;1;TROL;MJC20.15;PMDH2;VIK;YLS9;EFR;2-Cys Prx B;DGD2;RLK;YDA;CBL2;NAC036;WRKY70;PDR12;NQR;TCP5;HDS;MPK6;EDR1;PAD4;MKK4;MPK1;BG3;MKK3;F8L15.60;CAD1;RBOH F;F7O18.28;SVP;PLDP1;MPK2;MPK4;EFE;ASA1;B73;BI1;NSL1;FMA;MEKK1;GRX480;LZF1	1.29098	0.00183704	biological_process
response to UV-B		103	54	AT3G43110;TT4;RHM1;K18I23.7;RPA70B;MRO11.23;AT3G24190;AT3G52740;4CL3;CRY3;UGT78D2;TT7;RSR4;HY5;AT3G17800;NAP9;MJB21.12;F5D21.10;ELIP2;TT5;DDB2;UVR8;HAM1;CHC1;CPD;F25P22.7;SOUL-1;MYB4;MPK6;DREB2A;MKP1;UGT84A1;SAG24;RUS2;F3O9.11;POLH;F6G17.120;F13B15.19;SDG26;REV1;AT3G21890;JAR1;RUS1;ERCC1;T29E15.11;AFR;FVE;FAH1;UBQ3;MYB12;AT5MAT;MPK3;AT3G61220;PAL1	1.22256	0.000337259	biological_process			cell wall biogenesis		95	13	AT3G43720;LCBK1;VND7;CESA6;SVB;VPS9A;AT4G35320;F20B17.5;MRO11.21;IQD11;T23E23.18;FT1;GA2	-1.3686	0.0257591	biological_process			response to light stimulus		239	65	PPCK2;LOS2;CaS;AT5G67385;GAPB;STO;DXR;RCA;CSD2;CRD1;J8;FED A;NPQ1;HEMA1;GNC;RPT2;GLU1;PMSR4;ENP;PHT4;1;FAD6;CLA1;NIA2;ACT7;FLU;TROL;PMDH2;FAB1;F5O8.29;NIA1;GLR3.3;AT3G22104;MAX2;NPY2;GLR3.4;CAT2;GSA1;EMB269;SHM1;NIP2;ATAF2;HDS;KNAT3;CRY2;RAP2.4;CP12-1;TIL;C4H;GATA23;EGY1;NPY5;COP9;NUDX23;ACP4;MYB60;MCA23.12;SAL1;mtLPD1;ECB2;T23K23.25;F26G16.2;KCS6;ACBP4;HAG1;GLR3.5	1.27252	0.00196271	biological_process
cell redox homeostasis		396	70	T28N17.80;ATHM2;ACHT4;F13N6.21;MED24.18;TRX-M4;NTRC;THX;CcdA;MPO12.80;TRXF2;F24B9.21;TRX3;TRX1;APR3;MAC12.24;F2P24.8;MBD2.4;CXIP1;ACHT2;LEJ2;TRX z;TY1;HCF164;APRL5;F1N19.7;AT3G08950;F24J8.1;TRX2;AT4G28730;GR;LEJ1;CAT2;PDIL2-2;TO1;APRL4;APR2;CXIP2;F7O18.27;LPD1;WCRKC1;F7C8.90;AT3G53220;GRX480;MJC20.26;PLP3b;PDIL5-3;mtLPD1;F26K24.21;PDIL5-2;PDIL5-1;WCRKC2;MZN1.9;TXND9;TH9;GRX4;QSOX2;PDIL1-1;NTRA;T1…	1.23958	0.00033772	biological_process			response to other organism		86	16	EBP;UBA1;MPK4;AGB1;EDS1;PAD4;SNAP33;WRKY38;MKK2;F8N16.8;UGT73B5;OSM34;SYP121;MPK3;PLA2A;LOX2	-1.31801	0.0264465	biological_process			cellular response to nitrogen starvation		25	9	CRK10;T20L15.20;SIB1;AMT2;CRT3;RLK;CAT2;CDC2;AGL26	1.38792	0.00294346	biological_process
response to hypoxia		83	36	DMR6;AlaAT1;SPS3F;ATSPS4F;HB1;AATP1;DGD1;GGT1;F27G19.50;SSI1;SS4;DGD2;GLB3;WRKY70;F2N1.24;F9L11.8;PAD4;LSD1;AT3G48030;EIF4A-III;AT3G28510;F1B16.5;EDS1;RAP2.2;F2G14.1;PDC2;T1G16.90;RAP2.12;F4I10.4;AMT1;1;SUS4;SUS3;MPK3;SS2;ADH1;ALAAT2	1.1713	0.000345462	biological_process			water transport		141	50	F27D4.11;PIN1AT;SHD;PMM;PUR ALPHA-1;AT5G47030;MPK4;SIR;GAPC2;BIN2;GH9A1;OASA1;EXO70A1;PIP2A;FRO1;APA1;NAD-ME1;cICDH;MQM1.19;AT3G18060;AT5G20080;TUF;HMGB2;CCR2;APX1;F17F16.13;COB;AGT;CESA1;RD21;PIP2B;FER;mMDH1;MKK2;ALP;ACO3;T1M15.100;RD19;RCI2A;MSD1;PAG1;AT5G10860;NQR;MEE58;SAM1;PPC1;T2K10.6;POM1;TUB6;PLDALPHA1	-1.20728	0.0265211	biological_process			regulation of plant-type hypersensitive response		367	118	AMC1;GPRI1;SERAT1;1;AAP3;MQL5.3;CA2;DMR6;SAG21;GT72B1;AT3G27210;PRK;MPO12.160;VTC5;ZFP8;PSBP-1;PETC;ATPD;CYP38;PSBO2;CONNEXIN 32;MLE2.12;RCA;F10M6.100;F1B16.1;LRR XI-23;FNR1;RR5;F14F8.110;AR781;CPK6;PPa6;SHS1;COL4;RCD1;RLK1;AMT2;F1M20.32;SBPASE;PHT4;1;S6K2;ACA2;PP2-A1;TROL;MFC19.8;MJC20.15;HCT;PMDH2;TIFY10B;F25P17.15;AT5G35735;VIK;YLS9;EFR;2-Cys Prx B;NTF2B;F17I5.110;DGD2;T13M11.1;AT3G19970;RLK;S…	1.27399	0.00307224	biological_process
response to cyclopentenone		125	44	AT4G38540;LBD29;DHAR3;ATH6;GSTT1;ATK5;UGT73B5;MRP2;DHAR2;CYP81D1;M3E9.100;T19F6.150;ABCA2;GSTL2;AT3G50910;T12J13.11;GSTU19;ARF19;MRH10.11;MJC20.26;F27F5.18;T10B6.40;4-Oct;WRKY6;F15H18.25;SRO2;HSF4;UGT75B1;T1J8.13;WRKY28;GSTU18;MKD10.10;Rap2.6L;NAC032;PMZ;T7B11.13;F13H10.7;GSTU8;GH3.1;DL3845W;AAT1;AT2G31945;T13K14.20;GSTU25	-1.05159	0.000352366	biological_process			sterol biosynthetic process		174	50	T12B11.9;EMB3003;AT3G07020;HMG1;SMO2-2;T28K15.4;LOH2;SMT2;FPS1;MOD1;SIR;F12L6.29;CAS1;KCR1;SQS1;HYD1;F22O13.24;MJJ3.7;CYP51G1;MVA1;CB5-D;3BETAHSD/D2;BIO2;CB5-E;SETH1;ERD2B;AT3G22845;ACLB-2;UGT80B1;APS3;LTA2;OMT1;PKP-ALPHA;F17L24.13;KAS III;ACAT2;F5M6.9;STE1;F11F19.21;DWF1;ANNAT2;SYTC;SBH1;KCS11;CB5-B;MSF3.15;SMT1;AT3G13620;TUB6;SHV3	-1.21801	0.0267881	biological_process			cellular response to iron ion starvation		116	14	TIP2;3;PPC3;NRT1.5;ZIP3;MHF15.18;F23N19.3;F2P24.4;PYE;BTS;RCI3;PHO1;LAC7;T1N24.8;F21M12.12	1.4827	0.00327772	biological_process
protein-chromophore linkage		58	20	OHP;LHCA4;LHCB5;LHCB4.1;CRY3;PHOT2;PHYB;LHCA1;PLPB;ZTL;PHOT1;PHR2;UVR8;CRY1;LKP2;CRY2;PHYA;PHYC;FKF1;psbC	1.34688	0.000363579	biological_process			response to oxidative stress		475	40	GPX4;F17L21.12;DL4565C;TRX-M4;B120;T18N14.2;FC1;GAPC2;SAPX;PRXIIF;T10P11.14;TEJ;GPX6;F2K13.150;T6J4.22;CSD1;CRT1a;POP2;ELP2;CYSB;DIN10;AtATG18a;FUM1;STZ;CDSP32;CAT2;ADC2;P3;ACO3;ALDH6B2;P5CS1;MPK3;F6F22.16;PDIL1-4;AT2G01140;PCR2;NAC6;F28P5.12;PAL1;SIP2	-1.17976	0.0270421	biological_process			cellular amino acid metabolic process		89	9	MAB16.11;CYP83B1;ASP5;K19P17.14;SKL1;RSR4;AT4G38220;F13K9.21;GDH1	1.52737	0.00344102	biological_process
response to water deprivation		383	158	ANN5;PIP2B;GolS1;SIP1-like;AVP1;VTC5;COR47;HSP81-2;F15M7.6;ERD15;PGR5;SHD;CR88;CPK6;F16L1.8;ABA1;T9L24.33;RCD1;ABI2;CEST;F18C1.9;XF1;ERF3;LEW1;5PTASE2;HVA22A;OST1;CCD1;ANNAT3;GBF3;NLP7;ZIFL1;ABF3;PHS2;VIK;ABF4;AT3G19970;MAX2;CRY1;HA1;CCR2;ERD7;NRT1.1;PDR12;T19B17.5;T8P21.32;DREB2A;EDR1;CRY2;RAP2.4;ERF7;AT3G06760;CHIP;T19N18.10;AT3G12630;AT4G34100;SDIR1;ATCHR12;ESK1;F18C1.3;RBOH F;AtATG18a;MYB60;P…	1.0113	0.000374417	biological_process			response to UV-B		103	16	CHC1;RUS1;ERCC1;T29E15.11;SAG24;TT5;AFR;FVE;FAH1;UBQ3;MYB12;TT7;AT5MAT;MPK3;AT3G61220;PAL1	-1.32173	0.0274442	biological_process			glycerol ether metabolic process		133	21	ATHM2;ACHT4;TRX-M4;THX;TRXF2;F24B9.21;TRX3;TRX1;UNE5;ACHT2;TRX z;TY1;HCF164;TRX2;PDIL2-2;TO1;F7O18.27;TH9;WCRKC1;PDIL5-2;AT3G53220	1.33749	0.00362622	biological_process
cytochrome b6f complex assembly		10	9	AT3G57190;CcdA;HCF153;HCF208;AT3G17930;CCB1;CCB3;HCF164;CCB4	1.46204	0.000477571	biological_process			lysine biosynthetic process via diaminopimelate		30	7	DHDPS2;AT3G53580;AT3G59890;AT3G14390;DHDPS1;AK-LYS1;AK-HSDH I	-1.22895	0.0286865	biological_process			gibberellic acid mediated signaling pathway		94	16	GA2;GA20OX1;GA1;GNC;MYB65;HY5;IAA8;SLY1;ARR9;T17A5.12;PIF3;T1B9.2;GAI;PIL5;ABI3;SPY	1.41716	0.00407762	biological_process
pattern specification process		58	18	PAP2;ABCB19;F11A17.10;RPL;KNAT1;F12F1.30;F7J8.70;HSL1;CEV1;SMT2;TOP6B;ARF3;COB;PIN3;T25M19.1;ARF16;F4P9.39;POM1	1.23302	0.000522396	biological_process			transmembrane receptor protein tyrosine kinase signaling pathway		130	10	T7N9.25;RPK2;SRF6;AT3G47090;T9N14.3;F20B17.5;K2I5.14;MRH1;AT3G47570;F16F14.25	-1.41373	0.0287052	biological_process			biosynthetic process		298	36	MAB16.11;TT4;AlaAT1;ALAAT2;PRK;SPS1F;SPS3F;ASP5;PGSIP1;F23N19.9;CYT1;F25A4.12;K19P17.14;SSL2;AT5G22020;UKL4;T20F21.27;AT3G07270;AOAT2;SUS4;F2N1.24;UKL2;MMT;pde194;PECT1;CCT2;CCT1;MURE;DL4380W;DL4715C;CARA;LAP3;F19K19.11;SSL4;COAD;BIOF	1.29296	0.00422233	biological_process
negative regulation of catalytic activity		155	9	F17M19.10;F7L13.100;TRX-M4;F6G3.50;SDD1;MAG2.15;F17I14.50;F9F13.80;MFC16.21	1.16159	0.000579096	biological_process			response to bacterium		186	36	NPR4;PMDH2;MPK4;F12G12.21;AT3G59660;DMR6;AGB1;NAK;RAT5;MTI20.15;EDS1;RLK;SVP;VDAC4;TCP5;PAD4;VDAC3;AT3G53180;NHO1;VDAC2;IDD7;LZF1;HSK;RIN4;WRKY38;T10D10.1;MKK2;MRG7.9;VDAC1;HSP70;ELI3-1;SYP121;MPK3;CYP81F2;LOX2;EPC1	-1.16291	0.029606	biological_process			protein import into chloroplast thylakoid membrane		9	5	CAO;ALB3;HCF106;PSB29;CPSRP54	1.5862	0.00439998	biological_process
glucosinolate metabolic process		35	23	RCP1;ATPD;DXR;T23K8.14;NDF4;F22K20.16;APX4;FBA2;AT3G56010;SBPASE;FC2;hda14;MFP1;HDS;THIC;PGM;F4B14.2;PGK1;GSTF11;AO4;SBE2.2;CYP81F2;ADG1	1.34636	0.00060402	biological_process			lateral root development		85	9	RHD3;AGB1;PAS1;WAK4;WRKY75;MRH1;ERD9;NAC1;ABCB19	-1.3342	0.0299382	biological_process			anthocyanin-containing compound biosynthetic process		51	11	NCED4;TT4;K18I23.7;4CL3;UGT78D2;TT7;M3E9.40;TT5;T19B17.5;F3O9.11;LZF1	1.51659	0.00552878	biological_process
gibberellin biosynthetic process		61	15	GA2OX8;GA2;GA20OX1;GA1;MYB65;ATGA2OX1;T17A5.12;PIL5;ABI3;F28P22.24;SCP2;CTR1;MYB62;GA3;CP1	1.18504	0.000730815	biological_process			regulation of anthocyanin metabolic process		14	5	HK3;RR2;RR12;AHP1;WOL	-1.3311	0.0305585	biological_process			response to nitrate		197	31	TIP2;3;AT3G22600;AT3G62040;PPC3;NRT1.5;NIR1;ZIP3;MHF15.18;ALDH2C4;GAD;F23N19.3;HB-1;F2P24.4;NLP7;CIPK8;RCI3;HA2;NRT1.1;NQR;HCHIB;CRK19;PHO1;UGT74F2;LAC7;T1N24.8;SLAH3;MC4;AT3G11780;T6A9.5;MFC19.15;F21M12.12	1.28771	0.00602286	biological_process
amino acid transport		154	40	AAP3;ERD9;T20D1.20;F15M7.10;AT3G59630;UGT73D1;PROT1;NAC047;MGH6.18;F22D1.80;T3K9.4;MCD7.8;F22I13.20;F22F7.5;F11A3.13;T6A9.5;AT2G42005;AT3G28960;RHD3;F2K13.150;PHF1;HA2;EMB1144;MEE32;WRKY17;ATBFRUCT1;AT3G30390;GDU4;F20D10.20;AAP8;LHT1;AT3G56200;WRKY28;AAP7;YSL7;LHT2;F9F13.110;DL3845W;AAT1;T13K14.20	-1.11956	0.000749636	biological_process			hyperosmotic salinity response		170	52	F14B2.22;ASN2;BZIP17;GBF3;RABA1b;EIL3;CBL10;MPK4;PI4K GAMMA 4;ERD2;PP2CA;HAL3A;GH9A1;F12K11.24;CPK32;AT4G25030;ABA3;ABI1;MYB15;HVA22E;JAZ1;SOS4;NAC3;SK 11;LTP3;DELTA-OAT;RSH2;CESA1;NAC042;TIL;HVA22A;T10O22.22;OPR3;STZ;ERF-1;ADC2;GAI;HSF4;RCI2A;PTR3;IBR10;P5CS1;SYP121;PMZ;JMT;HB-7;ATAF1;NAC6;TIFY10B;AT2G38905;GID1C;HAI1	-1.21515	0.0327324	biological_process			photosystem II repair		11	10	PSB27;TLP18.3;DEG5;VAR2;F10A5.12;DEG8;TAAC;DEGP2;FTSH1;DEGP1	1.39045	0.00624522	biological_process
PSII associated light-harvesting complex II catabolic process		29	23	HCF136;GLDP1;GAPB;HPR;FBA2;VAR2;FTSH8;ftsh9;FTSH11;EDA3;PGR5-LIKE A;CCD1;NOL;PMDH2;FTSH1;DEGP1;HDS;CLPC1;ACD2;FOLB1;NYC1;GSTU18;FTSH6	1.3924	0.000881683	biological_process			response to salt stress		734	209	F27D4.11;CHIA;FUS6;PIN1AT;NACA3;T6A23.9;GBF3;SHD;AT3G12390;PBG1;EER5;PMM;RCY1;F11A3.3;PHT3;1;SKIP;PBF1;T18K17.10;RAN-1;AHG2;PUR ALPHA-1;MSS1;L23H3.10;VAMP714;ALDH10A8;F11A3.9;AT5G47030;AT3G11830;COX6B;F6N7.15;TUB8;EIL3;NTMC2T4;PBC1;PAE1;CPN20;HMG1;PFD6;MPK4;APT1;F5F19.4;FPS1;VHA-A3;ERD7;T1B8.2;ATJ3;MOD1;SIR;MQL5.25;AKT1;MQK4.26;MYB32;GAPC2;SAL1;ESK1;BIN2;ADK1;GH9A1;F1L3.23;CPK32;MTHSC70-2;DET3;HB…	-1.1697	0.033246	biological_process			chloroplast accumulation movement		8	5	T9J22.24;KAC2;JAC1;F4N21.22;PHOT1	1.49374	0.00684923	biological_process
regulation of cell size		50	14	MDH9.4;ABCB19;F11A17.10;ASF1B;F12F1.30;F7J8.70;HSL1;CEV1;ATAF2;COB;PIN3;T25M19.1;TCP20;POM1	1.23675	0.000944058	biological_process			glucosinolate biosynthetic process		167	17	OASB;SIR;GAPC2;WAK2;OASA1;SQD2;GSTL3;HA3;KUP3;DXR;F27D4.19;GSH1;MQJ2.6;AOS;POM1;ADG1;AK-HSDH I	-1.22752	0.0334718	biological_process			response to hypoxia		83	27	DMR6;AlaAT1;ALAAT2;SPS3F;ATSPS4F;HB1;AATP1;DGD1;GGT1;F27G19.50;SSI1;SS4;SS2;DGD2;GLB3;SUS4;WRKY70;F2N1.24;RAP2.2;F9L11.8;PAD4;LSD1;AT3G48030;T1G16.90;EIF4A-III;AT3G28510;ADH1	1.29098	0.00701106	biological_process
plastid translation		11	8	PSRP4;CSP41A;APG3;RRF;RPS17;F24J5.17;MRB17.10;SVR1	1.56554	0.000949512	biological_process			Golgi organization		179	79	F27D4.11;PIN1AT;SHD;PMM;PUR ALPHA-1;L23H3.10;AT5G47030;HMG1;F12M16.12;MPK4;FPS1;VHA-A3;VAM3;MOD1;SIR;GAPC2;T31J12.5;BIN2;GH9A1;T16L1.130;DET3;OASA1;EXO70A1;VCL1;EYE;MFC19.22;PIP2A;FRO1;APA1;NAD-ME1;AT3G42050;CCH;POP2;cICDH;MQM1.19;AT3G18060;AT5G20080;AT3G51730;TUF;HMGB2;CCR2;YKT61;APX1;F5H14.27;ATVPS33;DL4270C;COB;SERK1;CESA1;F19K19.12;RD21;VAP;FER;mMDH1;AT4G38360;MKK2;ALP;ACO3;T1M15.100;AT3G0795…	-1.18535	0.0336443	biological_process			pattern specification process		58	13	PAP2;ABCB19;ARF16;F11A17.10;RPL;KNAT1;F12F1.30;F7J8.70;HSL1;CEV1;SMT2;TOP6B;ARF3	1.32043	0.0075854	biological_process
gibberellic acid mediated signaling pathway		94	23	GA2;GA20OX1;GA1;GNC;MYB65;HY5;IAA8;SLY1;ARR9;T17A5.12;PIF3;T1B9.2;GAI;PIL5;ABI3;SPY;PIRL4;F5M15.3;SCP2;GA3;CP1;GID1C;TUB6	1.24274	0.00116134	biological_process			jasmonic acid mediated signaling pathway		286	63	BGL2;CUL1;PFT1;EIL3;PMDH2;CAD1;MPK4;PI4K GAMMA 4;BZIP60;MBM17.7;LBA1;CPK9;F12K11.24;CPK32;OCP3;DMR6;AGB1;ABA3;ABI1;EDS1;MYB15;RLK;SVP;BI1;MYC2;JAZ1;COS1;MGH6.18;TSA1;TCP5;PAD4;JAZ12;NAC3;T19P19.60;DL1E;MEKK1;LZF1;F10A12.18;COI1;ORP1C;SNAP33;OPR3;WRKY38;UGT85A1;WRKY51;WRKY50;ADC2;MKK2;MJC20.15;GAI;NQR;MKD10.10;SYP121;PMZ;WRKY33;JMT;MPK3;PLA2A;TIFY10B;EFE;AOS;GID1C;ATL2	-1.15693	0.0343063	biological_process			ovule development		157	77	ACD1;AGL16;AP1;ZFP8;SCO1;AT3G58140;MNB8.3;SRS;CR88;OVA2;EGY2;GLU1;OVA6;T4L20.310;EMB2369;ARF2;BEL1;ADG1;AGL20;RPL;OVA4;FZL;NS1;AGL79;cpHsc70-1;EDD1;CP33;F12F1.30;SLK2;PREP1;NOA1;NAP6;SYCO ARATH;T16L1.250;GR;NAP7;ARF6;OVA5;ATS2;SEU;AT3G13470;EMB2247;CPN60A;CPSUFE;KAN2;pde191;TCP5;AP2;F18E5.150;OVA1;emb2768;ERS;MPK6;MKP1;F13E7.30;AT3G18680;MPK1;FER4;KAN;PGK1;WAK2;F7F23.11;SVP;ATML1;SAL1;PDF2;MPK4;K…	1.26384	0.00773536	biological_process
transition metal ion transport		114	21	T18E12.13;TIP2;3;CYP72A14;TET6;NRAMP1;UKL2;M3E9.100;LAC7;AKT1;CAX2;CRK27;T28P16.12;AHP1;AT1G56145;PHO1;RAN1;F2H17.10;GLP4;WRKY65;F28J12.20;GAD	-1.08164	0.00125733	biological_process			response to desiccation		53	14	RD2;HB6;PIP2A;HVA22E;MYC2;F6E13.19;ALDH3H1;HVA22A;RD22;RD19;P5CS1;ALDH7B4;POM1;LOX2	-1.18907	0.0351153	biological_process			regulation of meristem growth		155	30	F5M6.8;MCK7.17;MPK20;ATSPS4F;AT4G15545;SHD;AT3G11560;F11A17.10;REV;TED4;MPK16;F14M13.18;F12F1.30;TCX2;AT3G60750;MFP1;PGR3;CRY1;DEGP2;HSL1;CRY2;MJJ3.7;FRA1;NPY5;XCP2;KT2;CINV2;ATML1;BIO2;NIK1	1.30956	0.00781816	biological_process
glycerol ether metabolic process		133	27	ATHM2;ACHT4;TRX-M4;THX;TRXF2;F24B9.21;TRX3;TRX1;ACHT2;TRX z;TY1;HCF164;TRX2;PDIL2-2;TO1;F7O18.27;WCRKC1;AT3G53220;PDIL5-2;WCRKC2;TH9;PDIL1-1;CDSP32;ATHM3;CXXS1;UNE5;PDIL1-4	1.24072	0.00130336	biological_process			fatty acid biosynthetic process		272	29	KING1;SMO2-2;T27E13.6;mtACP2;MOD1;KCS6;LACS4;F7H2.12;T19B17.4;FATB;FAB1;PAS2;ATMAK3;KCS10;KIN10;PKP-BETA1;T26C19.11;KAS III;LACS8;STE1;NADP-ME4;KCS4;SBH1;ACP2;KCS11;LACS6;ACP4;BCE2;SSI2	-1.18954	0.0353055	biological_process			nonphotochemical quenching		7	6	LHCB5;PETC;NPQ4;LHCB6;NPQ7;NPQ6	1.7047	0.00789773	biological_process
hydrogen peroxide catabolic process		172	57	HCF136;ERD15;NDC1;AT4G15545;GAPB;DXR;F12M16.12;NTRC;GGT1;ALB3;emb2726;CPISCA;VAR2;MFB13.9;OST1;F14M13.18;AT5G21090;F12F1.30;PREP1;ALP;AT3G60750;CYSC1;RCI3;D-CDES;LEJ1;SEU;MDAR4;CAT2;T26C18.3;MDAR1;APX3;CRY2;LPD1;CLPC1;PGK1;F19F18.20;AT5G49555;F12F1.20;mtLPD1;SPL1;SAPX;GH9A1;HB6;AGB1;GSTL3;PAP26;F14O23.6;MDAR6;APX1;ARF2;RD21;APX6;FCLY;TAPX;CAT1;K18I23.14;RBOHD	1.20981	0.00134523	biological_process			flavonoid biosynthetic process		85	13	AT5G03555;T29E15.11;DMR6;TT5;DL4410C;AFR;CYP98A3;UGT80B1;BAN;SRG1;MYB12;TT7;AT3G61220	-1.24825	0.0354984	biological_process			glucose metabolic process		41	10	GAPB;GAPA-2;T26J12.5;DPE1;G6PD1;G6PD4;GAPC1;GAPCP-1;G6PD2;PGM	1.39844	0.00815412	biological_process
MAPK cascade		223	90	GPRI1;CA2;DMR6;SAG21;SIB1;PRK;ZFP8;PSBP-1;PETC;ATPD;CYP38;PSBO2;RCA;F10M6.100;F1B16.1;FNR1;CPK6;PPa6;COL4;RCD1;RLK1;AMT2;F1M20.32;SBPASE;PHT4;1;TROL;MJC20.15;PMDH2;VIK;YLS9;EFR;2-Cys Prx B;DGD2;YDA;CBL2;NAC036;WRKY70;PDR12;TCP5;HDS;MPK6;EDR1;PAD4;MKK4;MPK1;BG3;MKK3;F8L15.60;CAD1;RBOH F;F7O18.28;SVP;PLDP1;MPK2;ASA1;B73;BI1;NSL1;FMA;GRX480;BGL2;EIL3;MPK4;PI4K GAMMA 4;BZIP60;CPK9;CPK32;AGB1;ABA3;ABI…	1.16292	0.00138065	biological_process			lipid metabolic process		530	26	T9A14.2;PLA-I{beta]2;T1A4.20;T16H5.220;F19K23.21;EDS1;LIP1;APA1;PLC2;PAD4;COAD;AT3G51730;PKP-BETA1;T22D6.1;ACLB-1;PLP4;ACLB-2;PKP-ALPHA;F1P15.9;PLA-I{gamma}1;ACLA-3;OPR1;T14P4.6;PLA2A;F17L21.27;SHV3	-1.19193	0.0375977	biological_process			regulation of cell size		50	10	MDH9.4;ABCB19;F11A17.10;ASF1B;F12F1.30;TCP20;F7J8.70;HSL1;CEV1;ATAF2	1.32043	0.00834971	biological_process
oligopeptide transport		214	33	F18A8.6;NRT1.5;PLL4;MIL23.23;OPT7;T22N19.50;PTR5;DL4355W;YSL3;AT5G11000;NRT1.1;MYB4;MYH19.150;YSL6;ERF9;MDF20.5;OPT3;F12K8.11;HA2;YSL2;MRG21.10;TGA4;GER2;GATA17;F2G14.60;F24J5.19;F12K8.12;PTR1;PTR3;YSL7;PHT1;4;WRKY47;OPT4	-1.12474	0.0013889	biological_process			photosynthesis		339	14	GPT2;FTRA2;emb2746;T8O18.1;K18C1.5;PPC2;STZ;ACO3;TAPX;RFNR2;IPP1;PPC3;PPC1;F14G6.15	-1.33488	0.0388932	biological_process			cellular response to phosphate starvation		191	58	AT3G43110;PHO1;H1;F16P17.18;MEE6.15;PS2;PPCK2;SAG21;F7H19.181;F20H23.18;SPX2;DGD1;AT4G30490;UGP3;MTI20.17;PPC2;KUP3;SPX3;T18K17.17;WRKY75;MIPS2;SQD2;SQD1;NF-YA7;F14N22.2;AT3G54470;PCK1;WOL;PAH2;DGD2;DL4860W;UPP;CAT2;RIF10;FMN/FHY;PHR1;PAP24;UBC32;TIR1;PHO1;T12C24.17;F11C18.60;AL6;F8F16.60;UGP1;SPX4;CARA;PAH1;CARB;PLDP1;SIZ1;F12A21.27;T12J13.11;PAP10;HK3;AT3G17770;GSTU19;FBX2;PDR2	1.29098	0.00859746	biological_process
response to karrikin		155	52	FADA;K18I23.7;VTC4;LHCA4;ERD9;PETC;STO;AT3G52740;NPQ4;UGT78D2;T3K9.19;T22D6.3;HY5;NAP9;ZIFL1;TT5;F8A12.12;GPT2;AT2G16365;F13E7.14;MRI1.7;PD1;RSW10;C4H;AT1G78290;PAL2;F6G17.120;GI;F20P5.26;KUF1;FD1;F12K11.12;T29E15.11;LPR1;T4I9.18;ATCAD4;CYP81D8;NHO1;MRG21.10;KCS10;DIN10;ATBFRUCT1;F20D23.10;T21F11.14;ADC2;LKR;LHT1;AMT1;1;AT3G61220;PAL1;SIP2;OPT4	1.10184	0.00164021	biological_process			ATP catabolic process		136	16	GCN1;PDR6;GYRB2;PGP20;MSH3;T10F5.15;WBC11;PXA1;CER5;MRP9;MLH3;MSH4;PGP9;PGP11;ABCB19;NAP3	-1.24657	0.0389016	biological_process			trehalose biosynthetic process		65	8	TPS1;T26J12.5;TPS11;TPS5;TPS7;AT4G39770;TPS9;PGM	1.43275	0.00873954	biological_process
reductive pentose-phosphate cycle		28	12	PRK;HCEF1;TIM;F14G9.19;GAPB;GAPA-2;SBPASE;RBCS1A;AT3G60750;CP12-1;PGK1;F7O18.28	1.67801	0.00168719	biological_process			systemic acquired resistance, salicylic acid mediated signaling pathway		255	50	BGL2;EIL3;NPR4;PMDH2;CAD1;MPK4;AT3G45620;PI4K GAMMA 4;BZIP60;CPK9;CPK32;DMR6;AGB1;ABA3;ABI1;EDS1;RLK;SVP;BI1;JAZ1;TSA1;MPA22.2;TCP5;PAD4;NAC3;F2G14.1;BLH1;DL1E;BEL1;MEKK1;LZF1;ORP1C;SNAP33;F4I10.4;WRKY38;MKK2;MJC20.15;NQR;AT3G60690;AMT1;1;SUS4;SYP121;WRKY33;MPK3;PLA2A;EFE;AATP1;AOS;ATL2;ADH1	-1.16323	0.0391834	biological_process			response to mechanical stimulus		56	10	HSP81-2;CONNEXIN 32;AR781;ALDH3F1;F5O8.26;ABF4;SRC2;CAM1;CAM7;T15M6.12	1.38898	0.00937786	biological_process
leaf senescence		78	35	T27F4.8;ARF1;RCA;SAG12;RPN10;YLS9;EIN2;URH2;K2A18.18;PAD4;MIO24.14;PSAT1;AtATG18a;ATG2;APG7;APG5;AT3G15010;HK3;SAUL1;UBA2A;SR1;ARF2;NAC042;UPL5;RR2;CRK3;AT3G11340;AT3G48140;NAC083;OPR1;ASP3;WOL;NAC6;GSR 1;HAI1	-1.16074	0.0021105	biological_process			growth		60	10	VPS46.2;OST1;COAD;COB;ATMIN7;PIN3;T10D10.1;T25M19.1;POM1;ABCB19	-1.25045	0.0393432	biological_process			xanthophyll biosynthetic process		8	6	BETA-OHASE 2;ABA1;CYP97A3;LUT2;BETA-OHASE 1;RIF10	1.47256	0.00946869	biological_process
response to chitin		423	147	CA2;DMR6;F8B4.140;PRK;PSBP-1;PETC;ATPD;CYP38;MUG13.28;RCA;MYB59;AT3G59350;F10M6.100;AT-HSFB2B;FNR1;AR781;PPa6;MKK9;AMT2;AT1G13195;SBPASE;PHT4;1;S6K2;ACA2;F5O8.26;TROL;ERF2;F2D10.34;SKOR;YLS9;EFR;2-Cys Prx B;LOX3;AT3G54130;T16O11.3;AT3G19970;SRC2;NAC036;WRKY70;CYP94B3;PDR12;HDS;DREB2A;K2A11.6;PAD4;MKK4;BG3;AT5G48655;T19F6.150;F24J13.16;F22F7.5;CAD1;AT4G30370;F3F9.18;BRH1;ELC;RAB1A;F7O18.28;AT3G509…	-1.00163	0.00221852	biological_process			protein polymerization		78	7	TUB8;TUA6;F28N24.25;FTSZ2-1;AMT1;1;PIR121;TUB6	-1.40028	0.039417	biological_process			response to wounding		375	102	F18A8.6;TT4;SERAT1;1;SAG21;GT72B1;5PTASE13;T7F6.4;PAL1;VTC5;SEP1;MUG13.28;4CL3;MGN6.11;RSH2;MRP4;MGD1;AR781;CPK6;ILL6;T12G13.10;F23N19.3;RSH1;LOX1;ZKT;MKK9;NUDT8;JAZ4;F17A22.28;AT4G39730;CCoAOMT1;ACT7;5PTASE2;F5D21.10;F5O8.26;F12K8.24;T11I18.10;GBF3;HCT;AP22.47;TIFY10B;PKT3;WRKY20;CIPK9;SEN1;HPL1;T22A6.210;LOX5;LOX3;AT3G19970;SRC2;SEP2;T19N18.9;GLR3.4;FAR4;OEP16-1;PERK1;CYP94B3;GGH2;MYB4;ATAF2;CP…	1.26141	0.00964274	biological_process
oxidative photosynthetic carbon pathway		13	6	F5I6.13;AT3G14420;HPR;F19K16.17;AT3G14130;F28J12.20	1.52577	0.00239284	biological_process			nucleotide metabolic process		49	15	OASB;PMDH2;FHIT;KCS6;FAB1;CLA1;DXR;LTA2;ISPD;HPT1;AGK2;T16L4.190;SSI2;AOS;LOX2	-1.281	0.0448517	biological_process			cellular response to light stimulus		13	11	SIB1;NDC1;NDA1;SIGF;HPR;SIG2;T27E13.9;SIGA;PAC;SBE2.2;SIGC	1.4107	0.00998053	biological_process
cellular response to iron ion starvation		116	19	TIP2;3;PPC3;NRT1.5;ZIP3;MHF15.18;F23N19.3;F2P24.4;PYE;BTS;RCI3;LAC7;T1N24.8;F21M12.12;AKT1;PIP2A;AT3G23090;PHO1;GLP4;WRKY65	1.28771	0.00264127	biological_process			regulation of anion channel activity		31	7	TLP10;OST1;VAP;APM1;CDPK6;F11A12.5;GAD	-1.31856	0.0455142	biological_process			carbohydrate metabolic process		917	60	SIP1-like;BGLU46;F13O11.7;RCP1;ATXYN2;BG1;AT3G56310;T26J12.5;MJB24.14;F1N21.10;SFR2;RPE;MCK7.20;AT3G61490;F23N19.3;GLY1;SBPASE;NDF2;F17P19.9;BGLU11;F15H11.7;NDF5;K1F13.19;F22D1.120;PHS2;RNEE/G;T6D22.20;F22D1.110;AT5G14470;GUS1;AGAL2;F7G19.12;F15G16.1;DL4170C;T4L20.280;DBE1;GAPCP-1;CWINV2;PGM;AKINBETA1;ATGWD3;FRUCT5;AT4G30310;KIN10;ISA1;AT5G01930;AT3G62110;F10A12.18;T4L20.60;SNF4;ISA3;AT1G11820;BG…	1.27623	0.0103626	biological_process
response to gibberellin stimulus		115	24	FPF1;RVE1;GA20OX1;LHY;MYB59;CCA1;F27J15.20;AGL20;TRB1;F6N7.15;GAI;MQL5.25;F4I18.12;TCP14;TFIIS;ETR1;PKL;F20P5.26;ATARCA;SCL3;CP1;XERICO;MYBR1;GID1C	1.18179	0.00272539	biological_process			brassinosteroid biosynthetic process		120	27	EMB3003;SMO2-2;T28K15.4;SMT2;FPS1;MOD1;SQS1;HYD1;F2P24.4;AT3G11320;NPG1;BIO2;ERD2B;XBAT32;ACLB-2;LTA2;F17L24.13;KAS III;ACAT2;STE1;DWF1;ANNAT2;K15N18.2;KCS11;WRKY69;SMT1;TUB6	-1.23239	0.0464113	biological_process			transmembrane receptor protein tyrosine kinase signaling pathway		130	13	MCK7.17;SRF3;AT3G47110;AT3G47090;T9N14.3;LRR XI-23;AT3G47570;T7N9.25;EFR;HSL1;F4H5.8;F8F16.70;T9N14.20	1.56557	0.0111274	biological_process
cellular response to nitrogen starvation		25	14	CRK10;T20L15.20;SIB1;AMT2;CRT3;CAT2;CDC2;AGL26;RLK;ALN;T23A1.8;PAP1;DUR3;CAT1	1.23617	0.00279201	biological_process			fatty acid catabolic process		62	9	DCI1;PEX5;MFP2;T26J12.15;MNC6.19;ACX2;IBR10;PYL2;HTB4	-1.2725	0.0466196	biological_process			response to abscisic acid stimulus		504	135	PIP2B;GolS1;CPL3;SIP1-like;PSI-P;RVE1;F22D22.1;5PTASE13;LOS2;F26H11.11;GA20OX1;CIPK1;COR47;LHY;F2J6.2;STO;MYB59;CCA1;ELF3;T13J8.190;MJB24.14;RSH2;BSK1;CPK6;T9L24.33;RCAR3;ACO3;RCD1;FBA2;ARF2;LOX1;ABI2;F3G5.1;FAC1;F18C1.9;F13D4.1;RPN10;HSI2;HY5;ABCG25;ERF3;SLY1;CIPK3;F11P17.7;5PTASE2;HVA22A;OST1;T19L18.8;P5CS2;ROC4;ERF2;GBF3;AT4G14605;ABF3;TRB1;SKOR;T29E15.4;ABF4;F9P14.5;KOB1;F6N7.15;FBW2;ACBP1;F5…	1.24153	0.0114358	biological_process
auxin polar transport		83	28	TT4;AGO1;AVP1;PIN5;ABCB19;F11A17.10;F12F1.30;NOV;EIN2;F7J8.70;MAX2;HSL1;CEV1;RUS2;TGH;SRD2;BIG;APP1;K2A18.4;COB;PIN3;T7H20.40;F23N20.8;T1J1.6;APM1;T25M19.1;T3A4.9;POM1	1.10856	0.0029189	biological_process			response to karrikin		155	28	GPT2;KUF1;FD1;F12K11.12;T29E15.11;LPR1;T4I9.18;MRI1.7;ATCAD4;TT5;CYP81D8;NHO1;MRG21.10;KCS10;DIN10;ATBFRUCT1;F20D23.10;T21F11.14;ADC2;LKR;LHT1;ZIFL1;AMT1;1;AT3G61220;ERD9;PAL1;SIP2;OPT4	-1.18657	0.046806	biological_process			methylglyoxal catabolic process to D-lactate		94	46	T28N17.80;CA2;VTC4;T29E15.22;AT4G30490;SKIP16;GLX2-4;AT3G63510;F1N21.10;GCN4;F24D7.4;IMPL1;F8K7.10;FC2;F4P9.22;F2P24.8;COQ3;AT3G08950;MFDX2;K10A8.40;LIN2;F14M2.10;AT3G24200;DL4860W;GCN1;AT5G03905;MAP1C;CPSUFE;NCLPP7;F14M19.10;NUDX26;MPA24.10;MTHSC70-2;ATP3;T22J18.3;F6I18.40;RFC3;F13B15.19;T6A9.10;KDSB;PGP1;TG1;F7J8.210;T24I21.12;ATE2;CCMH	1.28882	0.0128952	biological_process
response to fructose stimulus		147	74	PIP1;5;DiT1;F2J6.2;AT4G15545;AGT;T13L16.10;GGT1;THX;T13J8.140;GLU1;AMT2;T6K12.3;PP2-A1;F14N22.2;SIGA;SEN1;ALP;AT3G60750;2-Cys Prx B;CYSC1;VSR6;KOB1;F9H16.6;CEV1;GGH2;TPS9;AKINBETA1;PP2-A13;F26H11.8;LTA3;MCCA;CNGC14;PUR ALPHA-1;GS2;F12L6.23;AT4G08790;IDH-V;PUMP1;MQK4.26;MAB1;ADK1;GH9A1;XLG3;XLG1;FLDH;PIP2A;MYB3R-4;MDC12.16;THA1;AT3G18060;ABA2;F18O14.8;DIN10;F17F16.13;COB;IVD;CYB-1;CESA1;T28P16.12;…	-1.04192	0.00295733	biological_process			negative regulation of biological process		46	7	F14D16.25;RPL;DCL3;AGO1;LUG;ARF3;LHW	-1.42371	0.0487514	biological_process			starch catabolic process		23	12	CT-BMY;RCP1;F2J6.2;AMY3;DPE1;LSF1;SEX4;AT3G10940;SEX1;ATGWD3;BAM1;ISA3	1.39897	0.0132362	biological_process
response to temperature stimulus		105	74	MMI9.21;PIP1;5;FAD8;COR47;ERD15;STO;SHD;PRR7;AT3G23600;RCD1;VTE1;RPN10;GAPC2;AT5G21090;PIN1AT;MFL8.15;ALP;AT3G60750;CYSC1;GAPC1;CCR2;CEV1;P40;SAR2;IM;CHIP;AT5G47030;SVP;VHA-A;TPI;ARP6;PRR9;GS2;PBA1;F27D4.11;PMM;MPK4;SIR;BIN2;GH9A1;OASA1;EXO70A1;PIP2A;FRO1;APA1;NAD-ME1;cICDH;MQM1.19;AT5G20080;TUF;HMGB2;APX1;COB;CESA1;RD21;FER;mMDH1;MKK2;ACO3;RD19;RCI2A;MSD1;PAG1;HPT1;AT5G10860;NQR;HSP70;MEE58;SAM1…	-1.04646	0.00350356	biological_process			response to osmotic stress		150	39	AHG2;PUR ALPHA-1;L23H3.10;LEW3;SAM-2;MPK4;SFR6;HIT1;OST1;ABA3;TEJ;PIP2A;FRO1;F6E13.19;F16L1.8;PAP26;cICDH;COAD;HK3;CCR2;CIPK1;MEKK1;AtATG18a;FQR1;NADP-ME2;ADC2;MKK2;GR-RBP2;CDPK6;ASK1;RD19;NQR;MKD10.10;WRKY33;MPK3;XERICO;WRKY57;PCAP1;ADH1	-1.1876	0.0491615	biological_process			negative regulation of catalytic activity		155	5	F17M19.10;F7L13.100;TRX-M4;F6G3.50;SDD1	1.68245	0.013272	biological_process
response to molecule of bacterial origin		100	22	T9N14.3;LRR XI-23;AMT2;AFB2;T16O11.3;EIN2;K2A11.6;F1E22.8;TIR1;ETR1;F11O6.14;T9J14.4;NHO1;COI1;RIN4;T28N17.5;F18D22.5;WRKY18;BRL3;PLA2A;EXO70E1;F16F14.25	1.05688	0.00416659	biological_process			extracellular region		2888	233	FUC1;CHIA;T9J22.27;GLR3.3;AT3G14860;FUC95A;T9A14.2;AT3G11780;T11I11.17;PGSIP6;T20K24.1;F4C21.12;LEW3;T7N9.25;F23H11.28;TMN1;F10N7.30;EXLB2;AT3G09320;IAR1;T2P11.13;SDF2;GC5;T23E23.6;AT1G11820;T5J17.240;T1A4.20;scpl20;AT3G18490;RSW3;BGLU44;AT5G26740;NIK1;AT3G07470;F3N11.2;SKU5;SCPL34;FIP2;CYP81D2;T22P22.90;F6E21.50;F12L6.29;XBCP3;WTF1;T9J14.8;F13M7.4;T22J18.8;LPR1;CRK27;AT5G27430;AT5G20165;SRF6;F7A…	-1.24274	1.41684e-08	cellular_component			oxidation-reduction process		2635	151	CKX3;CYP714A1;BETA-OHASE 2;FSD3;CYP78A9;CYP93D1;DMR6;AT3G58670;AT4G38540;GLDP1;F26A9.12;F19P19.12;GAPB;CSD2;AT3G14420;GAPA-2;CYP72A14;CYP81D2;NPQ1;F3L17.100;CH1;AT3G63510;FNR1;NDH-O;NDA1;T9J22.17;CCR1;AT2G27680;ABA1;NADP-ME4;NDH-N;HCF101;CYP97A3;LUT1;GAPC2;ACD1-LIKE;AT3G21420;RBCS1A;XF1;FSD2;NIA2;F14L17.11;CYP72A15;MNC6.12;SOX;ALDH3F1;AT1G45230;P5CS2;SMO1-1;F1E22.17;SDRB;G6PD4;AT3G49640;AT3G61220…	1.24588	0.0134788	biological_process
ovule development		157	86	AGL16;AP1;ZFP8;SCO1;AT3G58140;MNB8.3;SRS;CR88;OVA2;EGY2;GLU1;OVA6;T4L20.310;EMB2369;BEL1;AGL20;RPL;OVA4;FZL;NS1;AGL79;cpHsc70-1;EDD1;CP33;F12F1.30;SLK2;PREP1;NOA1;NAP6;SYCO ARATH;T16L1.250;GR;NAP7;ARF6;OVA5;ATS2;SEU;AT3G13470;EMB2247;CPN60A;CPSUFE;KAN2;pde191;TCP5;AP2;F18E5.150;OVA1;emb2768;ERS;MPK6;MKP1;AT3G18680;MPK1;FER4;KAN;PGK1;F7F23.11;SVP;ATML1;SAL1;PDF2;OVA9;AT3G55200;FLN1;EFS;BPEp;WIN1;C…	1.23152	0.00419339	biological_process			integral to membrane		5256	524	SYP61;ER-ANT1;ZIP6;AT3G57220;ftsh4;GATL7;CRK5;NHX6;GLR3.3;HHP4;VHP2;2;SAMC1;AT3G20920;T12B11.9;TIP1;AT3G21580;AT4G27870;GPT2;F14F8.20;PDIL5-3;SIS3;BIL4;SIP2;1;CNGC9;MXK3.20;PHT3;1;T6K21.90;MKP11.4;AT5G07960;PGSIP6;GLDH;IRX9-L;F27O10.7;MXI10.19;AT4G11900;MSS1;L23H3.10;LEW3;PHT4;3;T28P16.7;VAMP714;AT3G08650;AT4G00026;F10O3.11;T7N9.25;CRK6;FH6;TMN1;F17A8.160;PGLCT;BS14A;PS1;F16M19.7;AT3G10910;AT3G09…	-1.17437	0.000392191	cellular_component			response to jasmonic acid stimulus		281	62	F18A8.6;CPL3;TT4;SERAT1;1;RVE1;VTC5;LHY;MUG13.28;RCA;MYB59;CCA1;MGN6.11;RSH2;MGD1;CYT1;CPK6;ILL6;T12G13.10;F27J15.20;LOX1;5PTASE2;F6F3.7;GBF3;TIFY10B;TRB1;SEN1;VIK;T22A6.210;LOX3;EIN2;F6N7.15;AT3G19970;T19N18.9;OEP16-1;WRKY70;F16M22.4;CYP94B3;PDR12;MYB4;ATAF2;GSH2;MQL5.25;RSW10;CHIP;COP9;RBOH F;CUL1;MYB60;PTR3;COI1;MPK4;NINJA;ASA1;ACX1;ACBP4;ATMPK8;AT4G33905;BPEp;F20P5.26;JAR1;MEKK1;GRX480	1.27928	0.0137757	biological_process
response to auxin stimulus		401	114	TT4;AGO1;RVE1;LBD29;AILP1;VTC5;MHF15.18;LHY;PAP2;F14G9.23;ARF1;MYB59;CCA1;ELF3;ABCB19;CPK6;AXR3;TT7;RCD1;F27J15.20;RPN10;MIPS2;IAA8;RUB1;ACT7;5PTASE2;GBF3;TRB1;TT5;AT3G60690;VIK;RPN12a;GLB3;ARF6;PDR12;RCE1;ALDH7B4;MPK6;RBX1;TPL;SHY2;LSD1;TIR1;MPK1;ARF3;CHIP;PRHA;IAA13;MNC6.13;RBOH F;ETR1;ABI3;CUL1;CAND1;CPL2;BIG;ASA1;TPST;PKL;F4L23.28;PHB3;F20P5.26;JAR1;ADA2B;GRX480;ARF19;IBR5;EER5;EIL3;MPK4;BIN2…	1.06495	0.00441757	biological_process			plasma membrane		3754	703	AT3G17020;RD2;ZIP6;AT3G57220;AT3G58050;T11A7.7;AT5G11560;T22H22.5;PIN1AT;F16G16.3;AP22.33;GLR3.3;MCO15.13;F19K16.12;BSL3;AT3G20920;T3K9.25;AT5G02610;AT1G04780;AT4G12780;GRL;K19M22.20;SHD;RA-5;MOP9.8;AT3G20350;F13P17.34;CRCK3;F2D10.25;SIP2;1;CNGC9;ATMPK8;VMA10;PBF1;RABG3d;RABA1b;TON1A;VPS20.2;F11F12.14;AT1G65020;GCN1;F5O11.35;AT3G52140;RAN-1;F14M13.4;AT3G43720;AT1G05270;F17M5.160;CDC48C;AT4G11900;…	-1.17007	0.0028695	cellular_component			ATP biosynthetic process		81	10	ATPC1;PAA2;HA11;ACA2;ACA8;HA8;HA1;HA2;AT1G51650;HMA5	1.40556	0.0142144	biological_process
abscisic acid mediated signaling pathway		291	118	PYL6;NF-YC4;SAG21;VTC5;MLE2.12;LPP2;ALIS1;CPK6;MUR4;RCAR3;F23N19.3;PERK4;RCD1;ABI2;AMT2;S6K2;5PTASE2;OST1;GBF3;MJC20.15;ABF3;IP5PI;VIK;DGD2;ABF4;CUL4;F22D1.80;PDR12;OZS1;CPL1;MPK6;EDR1;NRP1;PAD4;ABR1;MKK4;CHIP;KEG;RBOH F;ABI3;SAL1;SYP61;PLDP1;EDL3;ASA1;B73;T12J13.11;BI1;CCR3;ABF2;PYL1;GRX480;IBR5;EIL3;MPK4;HAB2;PI4K GAMMA 4;BZIP60;T19D16.6;PP2CA;CPK9;CPK32;RCAR1;HB6;PUB9;AGB1;AT4G25030;ABA3;ABI1;…	-1.0664	0.00474505	biological_process			membrane		3614	330	ERF9;ftsh4;SNX1;EIF4A-III;AT3G20920;T12B11.9;FKBP12;SHD;PIP5K9;AT4G27870;MOP9.8;SNX2b;AT3G12030;F16B3.16;SIP2;1;CNGC9;ELF8;PHT3;1;AT3G62120;PPa3;T22N19.80;PGSIP6;F8F16.170;AT3G43720;MSS1;PHT4;3;VAMP714;AT3G08650;F11A3.9;TMN1;GCH;TUB8;F17A8.160;PGLCT;FKBP15-1;PS1;AT5G03080;AT3G07020;F5I10.9;IAR1;HMG1;F12M16.12;SMO2-2;SDF2;SUT4;ILA;MGT9;T13E11.13;AT3G56760;PLDDELTA;MMN10.16;AT3G43520;F3A4.4;AT3G634…	-1.17391	0.00563463	cellular_component			response to auxin stimulus		401	73	TT4;AGO1;RVE1;LBD29;AILP1;VTC5;MHF15.18;LHY;PAP2;F14G9.23;ARF1;MYB59;CCA1;ELF3;ABCB19;ARF16;RSH2;CPK6;AXR3;ACO3;TT7;RCD1;F27J15.20;RPN10;MIPS2;IAA8;RUB1;ACT7;5PTASE2;GBF3;TIFY10B;TRB1;TT5;AT3G60690;VIK;RPN12a;GLB3;ARF6;PDR12;RCE1;ALDH7B4;MPK6;RBX1;TPL;SHY2;LSD1;TIR1;MPK1;ARF3;CHIP;PRHA;IAA13;MNC6.13;RBOH F;ETR1;ABI3;CUL1;CAND1;CPL2;MPK4;BIG;ASA1;TPST;PKL;F4L23.28;PHB3;XBAT32;PEX5;F20P5.26;JAR1;AD…	1.28322	0.0150898	biological_process
fatty acid metabolic process		64	23	ACS;NPQ1;AAE16;VTE1;SDRB;HPL1;T17A5.12;AAE1;AAE17;AAE18;LACS9;F22G10.11;CYP86A4;CJD1;AT3G16170;LACS4;DL4425C;LACS8;AT3G15290;AAE5;LACS6;SSI2;PLDALPHA1	1.20187	0.00475659	biological_process			peroxisome		227	69	F11F12.14;T11A7.11;PEX10;PEX12;DEG15;PMDH2;AAE17;HMG1;T1D16.13;DCI1;NDB2;CSY2;HIT3;PAO2;PEX14;OASA1;T1N6.9;TTL;ACX3;T19B17.4;AT3G56460;ECH2;PEX11B;PEX3;MHK10.21;PEX11A;DL4410C;SCP2;CCR2;MFP2;EMB2024;PEX11C;C17L7.80;MOP9.5;MDAR1;DRP3A;AGT;PXA1;IBR1;AT5G23395;T14P8.15;ACX2;OPR3;ALDH10A9;PKT3;ECHIA;ACAT2;AT3G15290;F19P19.27;CAT2;AAE5;T5M16.13;AT3G14130;GR1;OPCL1;PNC1;AT3G48140;ATMS1;IBR10;ACX4;F11A1…	-1.23349	0.00588833	cellular_component			circadian rhythm		145	59	RVE1;OHP;F26H11.11;MQB2.4;F19H22.60;SRF3;LHY;AT1G17665;CCA1;ELF3;CSP41A;T4P13.26;AMY3;ARR3;RR5;CCR1;GNC;PRR7;STN7;PTAC16;PHYB;F10M23.10;ARR9;SEX4;AT5G39410;ZTL;WNK1;ARR6;PIF3;CRY1;AT4G16146;CCR2;GPX6;HAM3;PHR1;SHM1;CKB4;SEX1;LKP2;PIL6;SHM4;PHYA;RR2;GSL1;ETR1;AT3G55960;ATNFXL2;PHYC;F3N11.1;GI;F13O11.19;CKA2;PRR9;HK3;PRR5;ARC5;SRR1;CCR2;FIO1	1.26118	0.0158412	biological_process
defense response to fungus		618	139	CA2;DMR6;SAG21;BAG6;AT4G38540;SIB1;PRK;COR47;PSBP-1;PETC;ATPD;CYP38;RCA;4CL3;F10M6.100;FNR1;CPK6;PPa6;RCD1;TRX3;AMT2;MIPS2;SBPASE;PHT4;1;MEE14;ACA2;TROL;MJC20.15;SKOR;VIK;YLS9;EFR;DRM2;2-Cys Prx B;DGD2;EIN2;NPR4;WRKY70;PDR12;EDM2;T28K15.7;HCHIB;HDS;MPK6;PAD4;SDF2;ABR1;MKK4;BG3;CESA4;CAD1;MED8;CDC5;RBOH F;APG8A;MOS4;F7O18.28;AtATG18a;PLDP1;MED21;T23E18.1;PRL1;B120;ASA1;B73;BI1;ACX1;THO1;T6A9.5;NSL…	1.04662	0.00480385	biological_process			cell wall		810	85	BGL2;F19K16.12;PHT3;1;TUB3;RAN-1;MAC3B;ALDH10A8;TRX-M4;SAM-2;FH6;T4I9.19;T4O12.23;MMN10.16;IMPA-1;ATJ3;F27F5.8;F2P16.7;BGLU44;T8L23.18;SKU5;MQK4.26;GAPC2;T4M8.14;AT5G27430;Hsp89.1;MTHSC70-2;TUA5;P5CR;AT5G19760;CLPC1;ACT7;EXLA1;TUA6;VDAC3;F14O23.6;emb2734;VDAC2;MEE5;F12E4.70;MFP2;LTP3;XTH12;APX1;SDH1-1;HSC70-1;ATBFRUCT1;PMH2;F13O11.7;F10A12.18;T26C19.11;T17B22.25;MPPBETA;EXPB2;CDC48;mMDH1;AT3G5861…	-1.20728	0.00865604	cellular_component			iron ion transport		127	14	TIP2;3;PPC3;NRT1.5;ZIP3;MHF15.18;F23N19.3;F2P24.4;RCI3;MJC20.24;FER4;PHO1;LAC7;T1N24.8;F21M12.12	1.4827	0.0161537	biological_process
lipid oxidation		6	5	LOX1;LOX3;T10D10.1;LOX5;LOX2	-1.32962	0.00507518	biological_process			chloroplast stroma		745	137	F27D4.11;F20D23.14;OASB;T15N1.80;ERS;NAP11;PUR4;CCS;CARA;F28B23.11;TRX-M4;GCH;K10A8.10;F9L1.8;DFB;F3G5.29;CPN20;ADSS;T28K15.4;T26D3.4;T27E13.6;CPN60A;APT1;F21M12.22;FD1;ACS;K21L13.14;MOD1;SIR;IMD2;SAL1;SAPX;F15H18.24;GRF10;CBL;Hsp89.1;SBE2.2;NAGK;OASA1;HTB9;AT3G19990;PIFI;F3L17.100;WCRKC1;OTC;WCRKC2;CLPC1;ACT7;MAML-4;COS1;TSA1;ISPF;K18C1.5;FAB1;GHS1;CLA1;T1J8.20;cICDH;PUR7;TH1;cpHsc70-1;PYRB;PGI1…	-1.19355	0.00918416	cellular_component			protein targeting to chloroplast		53	37	F2G14.30;T29E15.26;MFL8.11;T1B8.10;emb1473;AT3G52150;RBP31;F14M2.27;K1F13.13;TIC110;ROC4;AT3G63490;cpHsc70-1;TRX z;AT3G08740;AT3G12930;F22K18.50;T6A9.13;AT2G30695;F17A14.4;EMB2247;TOC159;F15N18.40;F5O24.190;AT3G13180;F10E10.5;CLPC1;PTAC14;AT3G18680;DL4225W;TOC34;CPHSC70-2EAT SHOCK PROTEIN 70-2;T23J18.10;AKR2;PTAC3;PTAC2;TOC75-III	1.31765	0.0162557	biological_process
transmembrane receptor protein tyrosine kinase signaling pathway		130	19	MCK7.17;SRF3;AT3G47110;AT3G47090;T9N14.3;LRR XI-23;AT3G47570;T7N9.25;EFR;HSL1;F4H5.8;F8F16.70;T9N14.20;RPK2;SRF6;F20B17.5;K2I5.14;MRH1;F16F14.25	1.23675	0.00510841	biological_process			plant-type cell wall		314	41	KING1;APT1;F14H20.4;BGLU44;SKU5;SCPL34;PDIL5-2;MRO11.9;EXLA3;F7F1.9;EXLA1;DGL1;HEXO1;PAP26;HAP6;LP1;F14O23.6;AT5G20080;CBR;PDIL1-1;BGLU41;PHB4;MAG2.15;COB;T17B22.25;BGAL9;T20H2.2;PDF1A;F8N16.8;AT5G11720;UNE5;AGAL1;T1N6.22;RALFL33;AT3G26380;PAP10;F17I14.50;F22D1.120;F15K9.16;F16F14.25;SHV3	-1.18959	0.00978531	cellular_component			gibberellin biosynthetic process		61	11	GA2OX8;GA2;GA20OX1;GA1;MYB65;ATGA2OX1;T17A5.12;PIL5;CTR1;ABI3;F28P22.24	1.52738	0.0165924	biological_process
trehalose biosynthetic process		65	10	TPS1;T26J12.5;TPS11;TPS7;AT4G39770;TPS9;PGM;NAC042;ATTPS6;TPS5	1.29232	0.00531062	biological_process			plastoglobule		74	5	F20B17.3;T10I14.70;FIB;AT2G01140;AOS	-1.42803	0.0129018	cellular_component			de-etiolation		11	6	CaS;ERD9;CR88;ATAB2;PIF3;F6G17.120	1.58707	0.0178141	biological_process
protein import into chloroplast thylakoid membrane		9	5	CAO;ALB3;HCF106;PSB29;CPSRP54	1.5862	0.00538507	biological_process			chloroplast thylakoid		200	21	T15N1.80;NAGK;F3G5.2;HTB9;WCRKC1;WCRKC2;GHS1;LP1;ACD1;CLPP5;T26C19.11;LTA2;CDSP32;T10I14.70;FTSZ2-1;TAPX;FIB;HTB4;AT2G01140;SSI2;AOS	-1.26606	0.0178334	cellular_component			chloroplast avoidance movement		10	6	T9J22.24;KAC2;JAC1;F4N21.22;PHOT1;PP2A-2	1.49374	0.0224082	biological_process
anthocyanin-containing compound biosynthetic process		51	15	NCED4;TT4;K18I23.7;4CL3;UGT78D2;TT7;M3E9.40;TT5;T19B17.5;F3O9.11;BGL2;ATAN11;LZF1;NAC042;AT5MAT	1.33899	0.00594338	biological_process			symporter activity		98	20	SUT4;AAP3;F5H14.25;SUT2;STP1;AT3G19553;PHT1;5;SULTR1;1;AAP8;SULTR1;3;LHT1;DUR3;NRT1:2;AAP7;LHT2;AAP6;SULTR3;4;STP7;PHT1;4;AT3G13620	-1.4793	8.95079e-05	molecular_function			sucrose metabolic process		43	9	HCEF1;SPS1F;SPS3F;F23N19.3;OST1;SUS4;SUC9;UGP1;POP2	1.39954	0.0230452	biological_process
protein polymerization		78	10	TUB8;ATK5;AP22.7;TUA6;AT4G24690;F28N24.25;FTSZ2-1;AMT1;1;PIR121;TUB6	1.12656	0.00621762	biological_process			UDP-glycosyltransferase activity		100	14	SQD2;UGT88A1;T1J8.15;UGT85A1;AT3G11340;UGT73B5;T27E13.11;UGT74F2;UGT75B1;DOGT1;SUS4;SUS3;UGT71B8;UGT85A2	-1.37749	8.9699e-05	molecular_function			response to temperature stimulus		105	44	MMI9.21;PIP1;5;FAD8;COR47;ERD15;STO;SHD;PRR7;AT3G23600;ACO3;RCD1;VTE1;RPN10;GAPC2;APX1;AT5G21090;PIN1AT;HSP70;MFL8.15;ALP;AT3G60750;CYSC1;GAPC1;MQM1.19;CCR2;CEV1;P40;NQR;APA1;SAR2;mMDH1;IM;CHIP;AT5G47030;SVP;MPK4;PAG1;VHA-A;PLDALPHA1;TPI;ARP6;PRR9;GS2;PBA1	1.29796	0.0246396	biological_process
photosystem II repair		11	10	PSB27;TLP18.3;DEG5;VAR2;F10A5.12;DEG8;TAAC;DEGP2;FTSH1;DEGP1	1.39045	0.00821427	biological_process			sequence-specific DNA binding transcription factor activity		2635	217	ERF9;MPH15.13;BZIP17;HSFA3;GBF3;ZFP1;AXR3;SCR;NF-YC9;F3L17.9;F5M15.4;T24H18.20;ADA2B;AT1G79020;T1O24.24;F28K19.13;PYE;MYB48;AT3G52250;EBP;F8L15.2;F6N7.15;F22G5.14;NAC035;COL2;EIL3;AT4G31805;EIL1;NAC074;F16M14.18;COL9;F28H19.11;SCL14;NF-YB12;PAT1;UNE12;F7G19.7;NTL9;NAC082;T23G18.22;IAA8;AT3G11100;MQL5.25;BZIP60;MYB32;TLP10;SPL1;LEC2;BZO2H3;T21E18.12;SPL4;F1L3.23;F13E7.27;OCP3;DEAR3;WRKY4;IBH1;BPC2…	-1.19673	0.000208055	molecular_function			auxin polar transport		83	18	TT4;AGO1;AVP1;PIN5;ABCB19;F11A17.10;F12F1.30;NOV;EIN2;F7J8.70;MAX2;HSL1;CEV1;APM1;RUS2;TGH;SRD2;BIG	1.28605	0.0252263	biological_process
response to ethylene stimulus		262	112	RVE1;VTC5;LHY;MLE2.12;MYB59;CCA1;SAG12;ALIS1;CPK6;MYB65;MUR4;RCD1;WRKY75;S6K2;SLY1;5PTASE2;ERF2;GBF3;UGT73B5;BT3;TRB1;VIK;ALP;PORA;EIN2;F6N7.15;XRN4;PDR12;GAI;DGK5;GSH2;MPK6;EDR1;AT3G23550;MQL5.25;QC;CHIP;MBF1B;EGY1;RBOH F;ETR1;BPC6;MBF1A;EIL1;ASA1;PHB3;SAB;CCR3;F20P5.26;GRX480;ARF19;EER5;EBP;EIL3;MPK4;MYB32;K15E6.80;T19D16.6;CPK9;RTE1;XLG3;F1L3.23;CPK32;MAPR3;BPC2;AGB1;AT4G25030;ABA3;ABI1;MYB15;…	-1.0617	0.00824521	biological_process			transferase activity, transferring glycosyl groups		625	79	F1B16.5;GATL7;F18F4.6;PGSIP6;IRX9-L;F8F16.170;MXI10.19;LEW3;F15O4.45;AT3G07020;MNA5.21;FUT13;F12L6.29;IRX14-L;AT1G20575;SQD2;K2K18.1;CSLE1;F6F22.9;SEC;CESA6;T28P6.16;F12A21.2;T6I14.30;GAUT13;T9L3.150;PNT1;AT3G27540;AT4G18530;F12K8.19;SPS1F;EDA30;ARAD1;GSL12;T20F21.27;F4C21.27;K19E1.14;F24P17.7;F7A19.11;UGT88A1;AT1G62305;GSL03;AT3G07170;CESA1;UGT80B1;T1J8.15;F3F19.2;UGT71C4;UGT85A1;QUA1;F24J13.14;…	-1.23347	0.000274756	molecular_function			response to fructose stimulus		147	45	PIP1;5;FT1;DiT1;F2J6.2;AT4G15545;AGT;T13L16.10;GGT1;THX;T13J8.140;GLU1;AMT2;MAB1;T6K12.3;PP2-A1;F14N22.2;SIGA;WOL;SEN1;ALP;AT3G60750;2-Cys Prx B;CYSC1;VSR6;KOB1;F9H16.6;CEV1;GGH2;TPS9;AKINBETA1;PP2-A13;IVD;F26H11.8;CTR1;GSR 1;LTA3;MCCA;AT3G18060;HXK1;CNGC14;XLG1;PUR ALPHA-1;GS2;F12L6.23;AT4G08790	1.29796	0.0262723	biological_process
photoinhibition		13	6	PSBO2;VAR2;ABI2;FAD6;DegP7;FIB	1.50143	0.00832484	biological_process			amino acid transmembrane transporter activity		97	16	CAT9;AAP3;AT3G19553;T7F6.1;CAT2;F2G14.60;T3K9.4;AT3G30390;AAP8;LHT1;BAT1;AT3G56200;AAP7;LHT2;AAP6;AT3G13620	-1.40199	0.000291269	molecular_function			plant-type cell wall organization		180	31	MPK20;TPS1;MAP65-1;F11A17.10;MMN10.16;F8N16.8;SS4;T15N1.100;MFP1;F13M22.16;PGR3;RPS13A;AT3G15680;F3C22.6;RS27A;T1G16.30;F16B3.16;HSL1;F13P17.34;P40;AT3G09630;PGM;F6N7.14;ATGWD3;PGI1;K24G6.9;RAC10;F22D1.60;T5P19.4;DL3220C;ISA3	1.25112	0.0282683	biological_process
flower morphogenesis		68	22	F14D16.25;AGO1;PAP2;F8K7.22;RPT2;REV;RPL;KNAT1;BT3;POB1;ARF6;ZLL;HMG;ARF3;AGD2;F19K6.8;T6B20.5;F28I8.22;DCL3;LUG;LHW;F4P9.39	1.27067	0.00888219	biological_process			UDP-glucosyltransferase activity		23	7	UGT71C4;HEXO2;UGT73B5;UGT74F2;UGT75B1;URH2;EPC1	-1.4135	0.000942763	molecular_function			response to absence of light		31	8	ERD15;AGY1;AR781;ERD1;SRC2;T19L5.5;ACBP6;GDH1	1.33713	0.0295704	biological_process
nonphotochemical quenching		7	6	LHCB5;PETC;NPQ4;LHCB6;NPQ7;NPQ6	1.7047	0.00948014	biological_process			oxidoreductase activity		1177	76	MJE7.7;F14P3.7;F5A18.15;F17L22.40;F9L1.8;NYC1;SMO2-2;F5F19.4;AT3G50210;NDB2;MOD1;SKU5;T4I9.18;DMR6;KCR1;AT4G02485;MDC12.26;SQS1;AT4G13010;ATB2;F2K13.150;AT3G14160;T8P21.30;MSG15.7;AT3G56460;ECH2;T31P16.40;FEY;DL4895C;T9N14.9;ALDH11A3;IBR3;AT5G20080;F5A18.14;MDAR6;ABA2;MDAR1;K8K14.1;IBR1;F17N18.70;CYB-1;AT3G21360;MSJ1.9;K16F4.2;MPPBETA;AT4G23420;OPR3;F27D4.10;F13O11.3;P3;STE1;KAB1;T24G5.100;AT3G20…	-1.24772	0.00094545	molecular_function			indoleacetic acid biosynthetic process		108	27	T20L15.20;CYP83B1;TIM;TRX-M4;HEME1;T13J8.140;PPa6;SKL1;MKK9;OASB;OASC;HPL1;NAP6;CYSC1;TSB1;NAP7;MUP24.17;AMI1;F21F23.18;SULTR2;1;PIL6;F7O18.28;ASA1;MFC19.15;MAPR3;HOT5;PYL1	1.29796	0.0300568	biological_process
nitrate assimilation		43	16	F18A8.6;NRT1.5;NIR1;MIL23.23;NIA2;NLP7;NIA1;NRT1.1;AKINBETA1;GLT1;KING1;F22K18.70;KIN10;F24J5.19;NRT1:2;GSR 1	1.22855	0.00985628	biological_process			electron carrier activity		1330	55	CYTC-2;TRX-M4;TRX2;CYP72A8;AAO2;FD1;CYP81D2;AT3G07480;F26K24.21;BTS;PDIL5-2;AO4;AO1;WCRKC1;CYP94D2;SDH2-2;WCRKC2;CYP81D8;MPO12.80;CYP51G1;F7D19.25;TH9;GRX4;PDIL1-1;ETFQO;ETFBETA;FD3;XDH1;CYP98A3;CYP71A25;T1J1.6;CDSP32;UCC1;ATHM3;CXXS1;ETFALPHA;K9L2.20;CYP704A2;UNE5;MQJ2.15;F23M2.31;CYP72A14;FAH1;AT5G11930;CYP716A1;TT7;GA3;PDIL1-4;T9N14.17;ENODL9;CYP76C4;AOS;T13K14.20;CYP81F2;MFC16.3	-1.23703	0.000949642	molecular_function			proline transport		74	17	UGT85A3;F10B6.18;T7F6.4;ERD9;AT3G59630;PTR1;PROT1;T11I18.10;AT3G21690;T22A6.210;DL4860W;ATCOAE;AT3G20650;F3I6.29;PAP18;F10K1.26;SDP6	1.33392	0.0301942	biological_process
response to mechanical stimulus		56	17	HSP81-2;CONNEXIN 32;AR781;ALDH3F1;F5O8.26;ABF4;SRC2;CAM1;CAM7;T15M6.12;F28A23.90;T23G18.22;SNAP33;STZ;F1M20.13;TET8;ATL2	1.20188	0.00992337	biological_process			oxygen binding		243	17	CYP72A8;CYP81D2;CYP94D2;CYP81D8;CYP51G1;CYP72A9;CYP71A25;CYP709B2;CYP704A2;F23M2.31;CYP72A14;CYP716A1;TT7;GA3;CYP76C4;AOS;CYP81F2	-1.46505	0.00114092	molecular_function			regulation of chlorophyll biosynthetic process		15	7	GPRI1;NTRC;GNC;FLU;ELIP2;CLPC1;ATM3	1.39525	0.030776	biological_process
glucose metabolic process		41	11	GAPB;GAPA-2;T26J12.5;DPE1;G6PD1;G6PD4;GAPC1;GAPCP-1;G6PD2;PGM;G6PD6	1.37223	0.0104652	biological_process			4-coumarate-CoA ligase activity		18	5	C17L7.80;OPCL1;4CL1;ACOS5;F5M15.28	-2.1495	0.00202846	molecular_function			calcium-mediated signaling		114	23	CIPK1;HSP81-2;CONNEXIN 32;PERK4;HY5;MAB1;TPC1;ALDH3F1;CAM5;ABF4;GLR3.3;CBL2;GLR3.4;CLS;CBL3;CAM1;CAM7;T15M6.12;T3K9.21;CIPK12;NMT1;SIP3;GLR3.5	1.26422	0.034548	biological_process
signal transduction		538	128	GPRI1;RLP2;CIPK1;MPK20;VTC5;AT5G21326;MAJ23.10;AT3G56310;T9N14.3;T13M11.5;AT3G26020;LRR XI-23;CPK6;MPK16;F16M22.8;5PTASE2;ROC4;PLPB;F9L1.19;AT3G15470;GBF3;AT5G21090;ABF3;AFB2;CIPK8;UBP3;VIK;FAB1B;PIF3;F7K24.140;ATB' BETA;FZR2;SNX2a;T12H1.22;AT3G43230;PDR12;F4I1.23;EDM2;MPK6;MAH20.14;K11J9.10;CIPK12;F1E22.8;TIR1;AT3G15410;CDC20.1;MPK1;ATB' GAMMA;KAPP;CHIP;RLP35;SBP1;ATB BETA;RHF2A;F2H15.5;SPI;ALB4…	1.06685	0.0111358	biological_process			sequence-specific DNA binding		1129	75	BZIP17;HSFA3;GBF3;SCR;NF-YC9;F28K19.13;NTMC2T4;NF-YB12;T23G18.22;BZIP60;BZO2H3;T21E18.12;OCP3;WRKY4;HB6;HAT14;SVP;SHP1;AT4G06634;GATA5;RPL;NF-YC11;WRKY20;F16L1.8;HDG2;ABF4;bZIP68;BZIP53;AT3G18380;HSF3;WRKY23;BLH1;VIP1;BLH6;TGA4;bZIP23;BEL1;WRKY17;GBF4;NF-YC2;ARF2;F19B11.23;bZIP44;WRKY6;NF-YB11;NF-YB10;WRKY38;GATA17;MBF1C;WRKY75;STZ;WRKY51;bZIP7;WRKY50;WRKY11;MRH10.19;HB-1;HSF4;NF-YB8;AREB3;BME3;W…	-1.21187	0.00321607	molecular_function			tryptophan catabolic process		79	19	T20L15.20;CYP83B1;TIM;TRX-M4;HEME1;T13J8.140;SKL1;MKK9;OASC;HPL1;NAP6;NAP7;MUP24.17;F21F23.18;F7O18.28;ASA1;MFC19.15;HOT5;PYL1	1.32457	0.0360839	biological_process
xanthophyll biosynthetic process		8	6	BETA-OHASE 2;ABA1;CYP97A3;LUT2;BETA-OHASE 1;RIF10	1.47256	0.0111443	biological_process			monooxygenase activity		711	14	CYP72A8;CYP81D2;CYP94D2;CYP81D8;CYP98A3;CYP71A25;AT4G38540;CYP704A2;F23M2.31;CYP72A14;FAH1;CYP716A1;CYP76C4;CYP81F2	-1.4054	0.00483462	molecular_function			cation transport		80	15	ZIP9;CAX5;AT3G58060;OEP37;CAX3;HA11;MTP11;CXIP1;ZIP4;F19C24.16;CXIP2;F3O9.11;CCX4;F17A22.22;F7D11.2	1.38132	0.0376664	biological_process
nucleotide-sugar metabolic process		20	11	RHM1;MUR4;DUR;UXS6;GAE2;UXS1;GME;UXS4;AUD1;GMD1;F9F13.110	-1.26185	0.0112531	biological_process			heme binding		1130	34	CYTC-2;MBG8.1;CYP72A8;SIR;CYP81D2;MSBP1;SAPX;MAPR3;CB5-A;CYP94D2;CYP81D8;CYP51G1;F14O23.6;CB5-D;CB5-E;APX1;CYP98A3;APX6;CYP71A25;CAT2;TAPX;CYP704A2;F23M2.31;CYP72A14;CB5-B;FAH1;CYP716A1;TT7;GA3;CAT1;K18I23.14;CYP76C4;AOS;CYP81F2	-1.24825	0.00496989	molecular_function			organ development		24	7	BEL1;RPL;KNAT1;BLH4;BLH6;KNAT3;APA1	1.34592	0.0410151	biological_process
defense response		934	100	AMC1;AGO1;MOK9.3;F13O11.7;F15A23.4;SNC4;HSP81-2;MDH9.20;F12P19.3;RPP13;MDH9.21;MLO15;LOX1;F2P24.4;JAZ4;ERF3;AT3G14470;T29E15.17;ICS2;UGT73B5;AFB2;F2D10.34;PBS1;LOX3;RPM1;MLO1;F12M16.35;WHY3;CEV1;SGT1A;PDR12;MLO4;DGK5;MKP1;ERF7;TIR1;RLP35;AT3G46730;PRHA;KEG;DGK7;JAZ3;DGK1;RBOH F;PAL2;ETR1;CYSB;MC4;SIZ1;ZAR1;SMG7;CRK20;NINJA;SYD;PBS2;AT3G25510;ARP6;RFC3;AT3G13560;F26H11.14;ERF9;CCR2;BZO1;CRK5;AHG2;…	1.08307	0.0117184	biological_process			coenzyme binding		226	23	F11A3.9;F7K24.190;T29E15.11;UXS6;FLDH;MUR4;CCR1;MFP2;T10O22.24;GER2;GAE2;UXS1;AT3G58610;GME;AXS2;UXS4;AUD1;F4P9.36;GMD1;AIM1;BAN;F9F13.110;MQJ2.6	-1.26185	0.00528674	molecular_function			galactose metabolic process		54	11	GolS1;UGE2;RHD1;MJB24.14;MUR4;UGE5;K1F13.19;F15G16.1;DUR;AT3G47800;T16L1.160	1.51649	0.0447052	biological_process
shade avoidance		16	5	CYP83B1;COP1;LZF1;COI1;F5I6.11	-1.25643	0.0124117	biological_process			hydrolase activity, acting on ester bonds		373	12	MJC20.8;AT4G18460;F2N1.17;NPC1;F19P19.27;K15I22.12;F11A17.13;F1K23.28;K15I22.11;AT3G11210;MES1;F14J9.5	-1.37139	0.0069967	molecular_function			lipid metabolic process		530	34	SRG3;F1N13.150;MEE6.15;F14J22.5;PLA IIIA;MS2;T6G15.100;T1A4.20;F17L21.27;F14N22.2;F2P9.21;PKP-BETA1;PAH2;AT3G07400;PLP8;ACBP1;LCAT3;DL4075C;FAR4;F25P22.7;APA1;PAD4;PSAT1;OPR1;T20M3.5;T22D6.1;AT3G51730;F19K23.21;PAH1;AT3G14075;PDAT;AT3G49050;COAD;T16O9.13	1.26208	0.0474863	biological_process
inorganic anion transport		11	5	NRT1.5;OZS1;AHP1;PHO1;WRKY65	-1.34223	0.0128077	biological_process			serine-type carboxypeptidase activity		141	12	scpl20;SCPL34;scpl28;SCPL7;SCPL27;SCPL19;scpl2;scpl6;F27D4.19;scpl42;scpl26;scpl50	-1.22322	0.00994912	molecular_function			reproductive structure development		20	8	GA20OX1;SPA4;COP1;DET1;CUL4;SPA2;PIL5;DDB1A	1.2728	0.0487261	biological_process
positive regulation of flavonoid biosynthetic process		101	47	MQL5.3;GT72B1;MPO12.160;RR5;F17A22.28;CCoAOMT1;PP2-A1;F25P17.15;AT5G35735;T13M11.1;ALA1;AT3G10260;AT3G18280;C4H;F15F15.20;PAL2;MPK2;ECT8;VAMP711;AT3G52800;PDR1;CPK32;ATB2;MYC2;CCH;JAZ12;ACA11;F4M15.3;BLH1;TTG1;PGDH;F21E1.3;CYP98A3;F10O3.10;OMT1;F28J7.19;NADP-ME2;T1M15.100;NAC083;ADR1-L1;F2H17.10;AT3G27210;SYP121;AT3G55470;4CL1;PAL1;HCT	-1.13222	0.0129805	biological_process			transporter activity		599	50	SIP2;1;NAP11;MXK3.20;GCN1;ERMO2;VPS36;F22H5.20;F8K4.21;AT3G23660;HIT1;ATG10;APG5;VPS28-1;NIP4;1;F12K8.11;4-Oct;MGH6.18;F10A12.14;F3K23.28;T17A11.9;MRG21.10;MBG8.12;F20N2.11;TIL;MNA5.11;PTR2;T9L6.1;PIN3;NAP4;F2G14.60;TIP4;1;T1N6.1;AT3G21690;F24J5.19;T6A9.21;AT3G20240;F12K8.12;F14J16.8;MCA23.5;AZG1;PTR1;MQO24.2;PTR3;ATH13;K24M7.20;GSNAP;DUR3;NRT1:2;F14N23.29;NAP3	-1.28387	0.0104072	molecular_function			flower morphogenesis		68	18	F14D16.25;AGO1;PAP2;F8K7.22;RPT2;REV;RPL;KNAT1;BT3;POB1;ARF6;ZLL;HMG;ARF3;AGD2;F19K6.8;LUG;T6B20.5	1.34663	0.0490008	biological_process
sulfate assimilation		27	8	APS2;APR3;TRX2;APR2;SERAT3;2;APS3;SBP1;APK3	1.19564	0.013357	biological_process			oxidoreductase activity, acting on single donors with incorporation of molecular oxygen, incorporation of two atoms of oxygen		85	5	MSJ1.9;K19P17.17;T32G9.27;F5O24.290;F7A19.21	-1.43448	0.0109155	molecular_function			hyperosmotic response		97	38	MMI9.21;PIP1;5;COR47;ERD15;STO;SHD;AT3G23600;ACO3;RCD1;RPN10;GAPC2;APX1;AT5G21090;PIN1AT;MFL8.15;ALP;AT3G60750;CYSC1;GAPC1;MQM1.19;CCR2;CEV1;P40;NQR;APA1;SAR2;mMDH1;CGL1;AT5G47030;SK42;CYSB;MPK4;PAG1;VHA-A;PLDALPHA1;TPI;GS2;PBA1	1.26076	0.0491828	biological_process
regulation of stomatal movement		60	24	FT;ELF3;CPK6;COP1;TPC1;OST1;PHOT1;EIN2;HA1;F18A8.14;CCR2;ATKCO1;RBOH F;ETR1;JAR1;PP2CA;ABI1;PLA2-BETA;RR2;CDPK6;RAN1;NRT1:2;SYP121;PLDALPHA1	1.12874	0.0140244	biological_process			ATPase activity, coupled to transmembrane movement of substances		148	14	PDR6;MRP14;PGP20;T10F5.15;WBC11;PXA1;NAP4;CER5;MRP9;PGP9;MRP3;PGP11;MRP4;ABCB19	-1.3087	0.0110428	molecular_function			protein secretion		29	12	SHD;HCF106;SCY1;DL3475W;SEC1A;T32B20.2;EMB2289;F13P17.9;T31J12.5;VPS45;SYTB;Tudor1	1.3258	0.0493987	biological_process
phosphorelay signal transduction system		32	10	AHP4;ARR3;PHYB;T4M8.7;ARR9;ARR6;PHYA;PHYC;AHP1;WOL	1.37573	0.0140663	biological_process			pyridoxal phosphate binding		327	33	OASB;emb1075;MGL;T5M16.26;ACS12;DPL1;AT5G26600;CBL;LCB2;ABA3;ASP1;SHM7;TSBtype2;POP2;THA1;F14J16.13;AlaAT1;DELTA-OAT;AGT;SHM4;BIO1;MJM18.1;PSAT;AGT2;LCB1;AAT;ASP3;F5I6.11;MTO2;ATPHS1;F12G12.12;ALAAT2;GAD	-1.20715	0.0172954	molecular_function			response to oxidative stress		475	73	GolS1;TT4;OXS3;SIP1-like;SAG21;ATHM2;PAL1;MSRB1;PCR2;CSD2;TRX-M4;F3C3.2;APX4;LRR XI-23;NDH18;GPX1;ACO3;MSRB2;RCD1;RSR4;VTE1;GAPC2;GLYR1;ROC4;SCL30;AT2G15560;F17L21.12;SEN1;SIRB;NOA1;SRPK4;RCI3;EIN2;TSB1;AT2G21195;GAPC1;CAT2;GPX6;T6J4.22;SRO1;MPK6;APX3;AT3G14430;RPL23AB;CEF;FH;ELP6;CSD3;NUDT2;UVH1;MCO15.2;CSD1;CRT1a;PAL2;MMH-1;GSTF11;EMB1467;POP2;AtATG18a;CYSB;F19F18.20;NQR;T10P11.14;SOS1;B120;SRX…	1.2424	0.0499461	biological_process
negative regulation of defense response		270	119	AMC1;GPRI1;CA2;DMR6;SAG21;SIB1;PRK;ZFP8;PSBP-1;PETC;ATPD;CYP38;PSBO2;ACS;RCA;F10M6.100;F1B16.1;FNR1;CPK6;PPa6;COL4;RCD1;RLK1;AMT2;F1M20.32;SBPASE;PHT4;1;TROL;MJC20.15;F12K21.25;PMDH2;AT5G35735;VIK;YLS9;EFR;2-Cys Prx B;DGD2;EIN2;T14P8.3;CBL2;WRKY70;F26H11.12;T6J4.22;PDR12;TCP5;HDS;MPK6;PAD4;MKK4;MPK1;QC;BG3;ATB' GAMMA;F8L15.60;CRCK3;CAD1;DGK7;AT3G49350;RBOH F;F7O18.28;SVP;AT3G59660;PLDP1;ASA1;B73;…	1.09268	0.0141992	biological_process			nutrient reservoir activity		194	7	VHA-A3;PLP4;GER1;RD22;F24B9.13;GLP4;PLA2A	-1.42609	0.0181317	molecular_function			chloroplast thylakoid membrane		518	241	F15M4.5;AT5G02160;CA2;PSI-P;AT4G28025;PSBW;OHP;PQL2;AT1G14345;PSAK;AT3G47070;ATPRX Q;ATHM2;AT2G42975;HCF136;PSBX;AT3G10060;PSAN;F26A9.14;PSBQA;PRK;AT3G15520;LHCA4;LHCB2.1;CaS;F14M13.24;PSAG;ATPC1;AT4G38100;F26A9.12;LHCA5;LHCA2;RABE1b;SEP1;T10P11.17;PSB28;ENH1;AT5G21430;AT1G51115;LHCB5;T1D16.2;LHCA3;PSBP-1;APE1;PGR5;MNC6.3;PETC;ATPD;GAPB;CYP38;PETE1;PSBO2;AT2G36145;AT3G51510;F2G14.30;PSBY;SPPA;NDH…	1.50347	6.20949e-52	cellular_component
cellular response to light stimulus		13	11	SIB1;NDC1;NDA1;SIGF;HPR;SIG2;T27E13.9;SIGA;PAC;SIGC;SBE2.2	1.4107	0.0143221	biological_process			phosphorelay response regulator activity		104	10	ARR9;PRR5;HK3;RR2;ARR11;RR12;TOC1;RR18;ARR3;WOL	-1.32981	0.0181802	molecular_function			chloroplast		4156	1678	RL6;NCED4;FADA;BETA-OHASE 2;PIP2B;FSD3;F14G24.14;F1N13.150;RHM1;RXW8;F15M4.5;SIP1-like;AT3G03773;AT5G02160;K9D7.6;CA2;NIR1;ACD1;F5E19.70;F13K3.18;F24A6.12;AT4G28740;CYP709B2;AT3G61870;PSI-P;SAG21;STR18;CT-BMY;FRO7;AT4G28025;CYP71B13;PSBW;T13D8.12;T20L15.20;AVP1;OHP;AlaAT1;K1F13.10;SS3;GA2;T6G15.50;PRORP1;T9A4.16;PQL2;AT1G14345;FAD8;PAA1;K18I23.7;PSAK;LOS2;AT3G47070;ZIP9;AT4G12830;ATPRX Q;F2P9.6;C…	1.31129	2.17984e-48	cellular_component
response to oxidative stress		475	97	GolS1;TT4;OXS3;SIP1-like;SAG21;ATHM2;MSRB1;PCR2;CSD2;TRX-M4;F3C3.2;APX4;LRR XI-23;NDH18;GPX1;MSRB2;RCD1;RSR4;VTE1;GAPC2;GLYR1;ROC4;SCL30;AT2G15560;F17L21.12;SEN1;SIRB;NOA1;SRPK4;RCI3;EIN2;TSB1;AT2G21195;GAPC1;CAT2;GPX6;T6J4.22;SRO1;MPK6;APX3;AT3G14430;RPL23AB;CEF;FH;ELP6;CSD3;NUDT2;UVH1;MCO15.2;CSD1;PAL2;MMH-1;GSTF11;EMB1467;AtATG18a;CYSB;F19F18.20;NQR;SOS1;B120;SRX;PMSR1;MXI22.6;F14M4.11;CHL;GST…	1.11773	0.0154879	biological_process			flavin adenine dinucleotide binding		382	26	GLDH;mtLPD1;AAO2;NDB2;F14J16.20;AO4;AO1;ACX3;IBR3;MDAR6;NTRA;SDH1-1;MDAR1;XDH1;IVD;ACX2;GR1;DWF1;RFNR2;ETFALPHA;K9L2.20;ACX4;CKX1;PAO1;T13K14.20;MFC16.3	-1.23349	0.0193903	molecular_function			chloroplast thylakoid		200	155	FSD3;ACD1;AT3G61870;PSI-P;AT4G28025;T6G15.50;PQL2;AT1G14345;PSAK;AT3G47070;ATPRX Q;HCF136;AT3G10060;GLDP1;PSAN;PSBQA;AT3G15520;LHCA4;CaS;APE2;PSAG;ATPC1;F26A9.12;F7D8.28;LHCA2;RABE1b;DiT1;T10P11.17;DIT2.1;NDC1;ENH1;AT1G51115;LHCB5;LHCA3;PSBP-1;APE1;PGR5;MNC6.3;PETC;ATPD;CYP38;PSBO2;SPPA;PSB27;AT3G18890;NPQ4;FIB4;CRD1;F13N6.21;MED24.18;PSAE-1;F1M20.15;LHCB4.1;PSAL;CSP41A;F10M6.100;F11F12.19;NPQ1;O…	1.58384	7.81805e-43	cellular_component
response to cadmium ion		573	297	MMI9.21;SRG3;OXS3;PIP1;5;AlaAT1;F22D22.1;LOS2;HCF136;GLDP1;COR47;AT3G08590;ERD15;LHY;F14G9.19;GAPB;STO;SHD;DXR;UGP2;ASP5;MYB59;CCA1;T26J12.5;NTRC;HEME1;emb2726;SFGH;T1B8.10;AT3G23600;F11F19.25;F25A4.12;PPa6;RCD1;F27J15.20;FBA2;AT3G52990;RPN10;GAPC2;F24D7.4;CCoAOMT1;GRF5;OASB;NDPK1;HSP60;MJB21.12;F22G5.3;HSP91;cpHsc70-1;ADSS;AAPT1;PKP-BETA1;AT5G21090;PIN1AT;TRB1;PHS2;MFL8.15;F12F1.30;PREP1;ALP;T6D…	1.01796	0.0169592	biological_process			carboxylesterase activity		150	17	F28M11.4;SOBER1;T4M8.1;AT3G09410;MRO11.9;F2N1.17;F15M7.10;AT5G26670;F16N3.25;K15I22.12;CXE12;F1K23.28;K13P22.5;K15I22.11;AT3G11210;F14J9.5;CXE18	-1.31673	0.0218364	molecular_function			chloroplast envelope		591	335	F14D16.25;F1N13.150;CA2;ACD1;AT3G61870;PSI-P;AVP1;FAD8;PAA1;AT3G47070;ATPRX Q;HCF136;GLDP1;MQB2.4;PRK;LHCA4;LHCB2.1;APE2;F14M13.24;PSAG;MVA3.2;ATPC1;RCP1;F26A9.12;RABE1b;AT5G12470;DiT1;F19P19.12;T10P11.17;F3G5.19;DIT2.1;F28I8.26;F6D8.27;ENH1;AT1G51115;T29H11.1;PSBP-1;TIM;APE1;PETC;ATPD;PHT2;1;GAPB;F5I6.13;KEA2;IREG3;F2G14.30;KEA1;SCO1;SPPA;CUE1;ASP5;T29E15.22;RCA;AT3G18890;FIB4;F11F19.29;CRD1;MED…	1.41487	2.27798e-33	cellular_component
positive regulation of seed germination		13	8	PXA1;ELIP2;IMB1;HSI2;TAG1;AT3G48990;HAI2;F22H5.6	-1.28322	0.0179051	biological_process			acid phosphatase activity		105	9	DL3505W;PAP26;F21F23.18;F3N23.8;F21M12.26;LPP2;F4F7.38;PAP10;PAP29	-1.27031	0.0226481	molecular_function			thylakoid		218	146	FSD3;F15M4.5;PSI-P;PSAK;AT3G47070;ATHM2;HCF136;PSAO;AT3G10060;PSAN;PSBQA;T32F12.21;PRK;AT3G15520;LHCA4;LHCB2.1;CaS;PSAG;ATPC1;LHCA2;T10P11.17;PSB28;LHCB5;LHCA3;PSBP-1;TIM;MNC6.3;PETC;F14G9.19;ATPD;CYP38;PETE1;PSBO2;F2G14.30;MNB8.3;RCA;PSB27;CSD2;NPQ4;FIB4;PSAE-1;PPL1;TRX-M4;LHCB4.1;PSAL;CSP41A;F10M6.100;F2N1.18;TLP18.3;LHCB6;F3C3.2;F22K20.16;APX4;RPL27;F1N21.10;FNR1;RPE;HCF106;MCK7.20;LHB1B2;RPL1…	1.51229	5.20952e-31	cellular_component
cell wall pectin metabolic process		27	12	NRT1.1;MNC6.1;sks5;HA2;emb2734;F11F19.21;TRN1;PERK1;RPL3B;AT3G29360;MMG4.7;SHV3	-1.42391	0.0182574	biological_process			glutathione transferase activity		102	11	ATGSTF13;GSTZ1;DHAR2;GSTL3;GSTL2;GSTZ2;GSTU18;ERD9;GSTU8;GSTU11;GSTU25	-1.34015	0.0272076	molecular_function			chloroplast stroma		745	401	CA2;NIR1;CT-BMY;GA2;PAA1;ATHM2;HCF136;K19P17.1;GLDP1;PSBQA;T32F12.21;PRK;HCEF1;ACA1;RABE1b;ACHT4;F19P19.12;MSRB1;T10P11.17;MTO2;PSB28;F28I8.26;K14B20.1;F6D8.27;T29H11.1;PSBP-1;T6I14.3;TIM;MNC6.3;F14G9.19;AT3G05625;GAPB;CYP38;F5I6.13;PSBO2;ACS;AGT;AT2G36145;APS2;AMK2;DXR;F2G14.30;AT3G57190;AT3G23700;SCO1;AT3G58140;SPPA;ASP5;T29E15.22;RCA;CSD2;AT3G14420;AT3G18890;NFU1;F13N6.21;J8;emb2394;ACT11;PSRP…	1.36909	3.3738e-29	cellular_component
purine nucleobase transport		123	17	T20D1.20;F17A8.160;OZS1;AT3G14410;T6B20.18;AT3G11320;T22I11.10;T5M16.20;F12K11.18;PUP3;F12G12.16;F13B15.18;RR18;T9D9.8;AZG1;PUP11;INT2	-1.31393	0.0188699	biological_process			oxidoreductase activity, acting on paired donors, with incorporation or reduction of molecular oxygen, 2-oxoglutarate as one donor, and incorporation of one atom each of oxygen into both donors		66	16	F14O10.12;F12K11.24;DMR6;AT3G28480;AT-P4H-1;F12K11.26;F2P24.4;DL4410C;K19P17.17;T32G9.27;F5O24.290;SRG1;F7A19.21;AT3G19000;EFE;F21B7.39	-1.16803	0.0274442	molecular_function			plastoglobule		74	46	NCED4;ATPRX Q;T11I11.8;F3L17.6;LHCA4;LHCB2.1;F14O23.19;NDC1;LHCB5;LHCA3;PSY;ATPD;PSBO2;F6D8.19;RCA;FIB4;T22H22.2;PSAE-1;F12K11.2;LHCB4.1;PSAL;CSP41A;F13P17.33;F2N1.18;AT3G26070;LHCB6;F3C3.2;LHB1B2;T24P15.4;PSAE-2;FBA2;AT3G10130;K2A11.7;PSAD-1;VTE1;PSAF;F13K9.24;T3K9.19;LHCA1;CLP2;F14M4.46;PGL34;F17N18.90;T10I14.70;F20B17.3;T32F12.13	1.652	2.25478e-18	cellular_component
chloroplast accumulation movement		8	5	KAC2;JAC1;F4N21.22;PHOT1;T9J22.24	1.48374	0.0189942	biological_process			methyl indole-3-acetate esterase activity		25	6	T4M8.1;F15M7.10;F16N3.25;CXE12;MES1;CXE18	-1.31673	0.0277532	molecular_function			chloroplast thylakoid lumen		83	58	F15M4.5;PQL2;ATPRX Q;F2P9.6;HCF136;AT3G10060;PSAN;PSBQA;AT3G15520;AT3G63540;T10P11.17;F3G5.19;T1D16.2;PSBP-1;MNC6.3;CYP38;PETE1;PSBO2;MNB8.3;PSB27;FKBP13;PPL1;NPQ1;TLP18.3;AT3G56140;F22K20.16;APX4;T22N19.60;T13E15.7;AT4G26555;DEG5;PQL1;AT3G44020;AT3G56650;F13M23.70;YCF37;F5D21.10;LPA19;T28K15.2;CYP20-2;AT3G60370;T10F20.17;FKBP16-2;DL3795W;F14M2.10;KOB1;T16H5.190;AT3G57680;AT3G29240;DEG8;DEGP1;F15…	1.55312	4.36555e-13	cellular_component
regulation of anion channel activity		31	13	PLL4;CPK6;OST1;EFR;MAH20.12;M3E9.100;LTA3;TLP10;VAP;APM1;CDPK6;F11A12.5;GAD	1.09386	0.0192905	biological_process			methyl salicylate esterase activity		22	6	T4M8.1;F15M7.10;F16N3.25;CXE12;MES1;CXE18	-1.31673	0.0277532	molecular_function			thylakoid lumen		58	43	F15M4.5;HCF136;PSBQA;AT3G15520;T10P11.17;PSBP-1;MNC6.3;CYP38;PETE1;PSBO2;MNB8.3;FKBP13;FIB4;PPL1;NPQ1;TLP18.3;F22K20.16;APX4;F1N21.10;FNR1;F7N22.3;T22N19.60;T13E15.7;DEG5;VAR2;RBCS1A;AT3G56650;F13M23.70;ROC4;PGL34;CYP20-2;AT3G60370;HCF164;DL3795W;T10I14.70;DEG8;FTSH1;DEGP1;F15N18.40;MPL12.19;CS26;T1O24.30;CHL	1.5676	1.90375e-10	cellular_component
iron ion transport		127	21	TIP2;3;PPC3;NRT1.5;ZIP3;MHF15.18;F23N19.3;F2P24.4;RCI3;MJC20.24;FER4;LAC7;T1N24.8;F21M12.12;AKT1;PIP2A;YSL2;MHX;AT3G23090;PHO1;GLP4;WRKY65	1.14429	0.0200447	biological_process			methyl jasmonate esterase activity		23	6	T4M8.1;F15M7.10;F16N3.25;CXE12;MES1;CXE18	-1.31673	0.0277532	molecular_function			chloroplast membrane		116	61	BETA-OHASE 2;CA2;FRO7;FAD8;PAA1;GUN4;APE2;ACHT4;GAPB;KEA2;KEA1;PHT4;5;CUE1;F1M20.15;F8F6.110;F16B3.32;KEA3;CYP97B3;HEMA1;ABC4;F22C12.9;G4;ABA1;CYP97A3;Z-ISO;CRTISO;LUT1;MSL2;RBCS1A;FZL;FC2;FLU;T19C21.18;AT4G38380;LUT2;CYP20-2;TAP1;GPT2;NTT1;AT3G61320;EMB2289;BETA-OHASE 1;CHLM;MGT10;MNC17.15;ATS2;AAE14;F22D22.21;RBL10;F14J16.20;ATH12;CLH2;F8K7.7;ATNTT2;NDT1;F3K23.10;T7A14.10;MZN1.8;SULTR4;1;T6L1.7…	1.41244	1.23408e-08	cellular_component
sulfate transport		22	10	AST91;MST1;SULTR3;1;SULTR2;1;SULTR4;1;VIP1;SULTR1;1;SULTR1;3;WOL;SULTR3;4	1.02363	0.020342	biological_process			cysteine-type endopeptidase activity		130	10	BETA-VPE;XBCP3;F22O13.24;SAG12;ALP;RD19;AT1G02305;GAMMA-VPE;F9P14.12;MMG4.7	-1.36821	0.0279119	molecular_function			apoplast		680	111	GER3;K18I23.14;F9P14.12;CA2;NIR1;LOS2;PYR6;GLDP1;PRK;HCEF1;RABE1b;AT3G08590;DIR1;PSBP-1;TIM;MDH9.20;GAPB;SHD;AGT;SCO1;ASP5;RCA;F12P19.3;CSD2;AT3G14420;GAPA-2;CSP41A;T3F17.21;GGT1;MDH9.21;FNR1;RPE;MCK7.20;MPO12.80;SFGH;PPC2;GLU1;AT3G23600;HPR;FBA2;XTH29;SBPASE;TRX1;T24D18.18;F24D7.4;HSC70-1;ADG1;RBCS1A;MAB1;MWF20.2;OASB;NDPK1;HEMC;ROC4;ADSS;PMDH2;K1F13.19;HSP70;PAH2;F12F1.30;PREP1;PBF1;2-Cys Prx B…	1.36157	3.197e-08	cellular_component
de-etiolation		11	6	CaS;ERD9;CR88;ATAB2;PIF3;F6G17.120	1.58707	0.0208974	biological_process			oxidoreductase activity, acting on paired donors, with incorporation or reduction of molecular oxygen		158	8	F14O10.12;AT3G28480;AT3G18210;CYP98A3;CYP71A25;FAH1;CYP76C4;AOS	-1.24825	0.0329873	molecular_function			oxygen evolving complex		63	15	F15M4.5;PQL2;PSBQA;AT3G63540;PSB28;PSBP-1;PSBO2;PPL1;F22K20.16;PQL1;PSBR;AT3G56650;PQL3;DL3795W;F15N18.40	1.68294	6.0827e-07	cellular_component
Golgi organization		179	123	MMI9.21;F16P17.18;PIP1;5;COR47;ERD15;TIM;T21J18.1;STO;SHD;F12M16.12;LHCB6;RPT2;AT3G23600;F23N19.3;RCD1;RPN10;GAPC2;TPC1;SMO1-1;AT5G21090;CER10;PIN1AT;MFL8.15;ALP;AT3G60750;CYSC1;DET3;GAPC1;L23H3.10;CCR2;CEV1;P40;T31J12.5;ACBP6;VHA-D;SAR2;F4D11.160;GLTP1;SGR4;ATKCO1;AT5G47030;RAB7B;YLS8;MC4;VAM3;AT3G13410;VHA-A;VPS11;TPI;PMP;PUR ALPHA-1;ARFC1;VAMP711;GS2;PBA1;GC4;F27D4.11;PMM;HMG1;MPK4;FPS1;VHA-A3…	-1.0504	0.0209486	biological_process			protein histidine kinase binding		21	9	K9D7.6;AT5G11490;HK3;DL1;HIR1;AHP1;FAC1;F28B23.7;WOL	-1.27332	0.035157	molecular_function			chloroplast inner membrane		76	46	ACD1;AT3G61870;MQB2.4;RCP1;AT5G12470;DiT1;DIT2.1;PHT2;1;AT3G18890;T20D1.20;CRD1;F3C3.12;CH1;TIC21;MGD1;ANTR2;SHS1;OEP37;GUN5;PGLCT;VTE1;ACD1-LIKE;FAD6;APG1;PTAC4;MDF20.15;TIC20;F17M5.110;T4C21.1;AT3G51140;MSH12.19;MXC17.8;AT4G13010;AT3G23710;EMB269;T6A23.25;MIND;MJC20.24;T30F21.5;CLPC1;TIC40;HMA1;TGD2;T6G15.140;RBL11;MCD1	1.45071	7.55483e-07	cellular_component
salicylic acid mediated signaling pathway		167	74	AMC1;SERAT1;1;VTC5;CONNEXIN 32;MLE2.12;AR781;RCD1;AMT2;S6K2;SLY1;MFC19.8;F12K21.25;ABF3;VIK;DGD2;AT3G19970;MGH6.18;WRKY70;T6J4.22;T19L5.5;GAI;UPF3;PAD4;LSD1;MPK1;CESA4;CRCK3;AT3G49350;T16B24.10;AT4G29380;B120;ACX1;NSL1;GRX480;T20M3.11;EER5;MPK4;AT3G45040;LBA1;CPK4;F19K19.4;CPK32;AGB1;ABA3;ABI1;EDS1;ORP3C;MYC2;JAZ1;HK3;NAC3;T23A1.8;T19P19.60;MEKK1;F10A12.18;BIR1;SNAP33;WRKY38;UGT85A1;PTP1;ADC2;MKK…	-1.04646	0.021675	biological_process			NADP binding		155	10	HMG1;GAPC2;MEE32;G6PD6;F10B6.22;MBK23.20;GR1;RFNR2;F11A12.5;AK-HSDH I	-1.27266	0.0357496	molecular_function			chloroplast photosystem II		17	12	PQL2;HCF136;PSBQA;PSBP-1;PSBO2;PSBY;PSB27;PPL1;NPQ1;PQL1;F5D21.10;DL3795W	1.748	1.16429e-06	cellular_component
lipid metabolic process		530	50	SRG3;F1N13.150;MEE6.15;F14J22.5;PLA IIIA;MS2;T6G15.100;T1A4.20;F17L21.27;F14N22.2;F2P9.21;PKP-BETA1;PAH2;AT3G07400;PLP8;ACBP1;LCAT3;DL4075C;FAR4;F25P22.7;PAD4;PSAT1;T20M3.5;T22D6.1;F19K23.21;PAH1;AT3G14075;PDAT;AT3G49050;COAD;T16O9.13;T9A14.2;PLA-I{beta]2;T16H5.220;EDS1;LIP1;APA1;PLC2;AT3G51730;ACLB-1;PLP4;ACLB-2;PKP-ALPHA;F1P15.9;PLA-I{gamma}1;ACLA-3;OPR1;T14P4.6;PLA2A;SHV3	1.11428	0.0218748	biological_process			transaminase activity		81	7	T5M16.26;AT3G24090;POP2;AGT2;MTI20.10;F5I6.11;F12G12.12	-1.49638	0.0358478	molecular_function			extrinsic to membrane		65	15	AGO1;F15M4.5;PQL2;PSBQA;AT3G63540;PSBP-1;PSBO2;PPL1;F22K20.16;PQL1;AT3G56650;PQL3;DL3795W;F15N18.40;PUX2	1.68294	1.03525e-05	cellular_component
proline transport		74	24	UGT85A3;F10B6.18;ERD9;AT3G59630;PROT1;T11I18.10;AT3G21690;T22A6.210;ATCOAE;AT3G20650;F3I6.29;PAP18;F10K1.26;SDP6;F15A17.60;F2K13.150;SGP2;MKK5;DL4860W;PTR1;K13P22.5;AAT1;T13K14.20;T7F6.4	1.07076	0.0221051	biological_process			iron ion binding		487	37	BSL3;CYTC-2;F14P3.7;SMO2-2;AT3G50210;AAO2;ATR2;NFU4;F14O10.12;AO4;AO1;AT3G28480;AT-P4H-1;CYP51G1;F7D19.25;BIO2;BSL1;ISU1;AT3G18210;XDH1;CYP98A3;CYP71A25;T10D10.1;PDF1A;STE1;T32G9.27;CER3;psbD;SBH1;AT3G19000;FAH1;TT7;GA3;CYP76C4;AOS;LOX5;LOX2	-1.21369	0.0379437	molecular_function			light-harvesting complex		26	12	LHCA4;LHCB2.1;LHCA5;LHCA2;LHCB5;LHCA3;LHCB4.1;LHB1B2;LHCA1;LHCB3;LHCA6;F14G6.17	1.82285	1.1244e-05	cellular_component
camalexin biosynthetic process		12	5	MKK9;MPK6;NAC042;WRKY33;MPK3	-1.26541	0.0228839	biological_process			cobalt ion binding		56	21	T4I9.19;mtLPD1;mtACP2;F3I17.4;FRO1;F9D16.90;NAD-ME1;POP2;AT3G15000;CYSB;arginase;SDH1-1;NAD-ME2;CAT2;MPA24.10;NADP-ME4;AT5G10860;GDH2;CAT1;ALDH12A1;MBK5.9	-1.18556	0.0386219	molecular_function			photosystem II		58	17	PSBW;OHP;HCF136;PSBX;LHCA4;SEP1;PSBY;NPQ4;LHCB4.1;psbA;PSBR;LHCA1;PSB29;ELIP2;SEP2;psbM;AT4G19100	1.66834	1.48822e-05	cellular_component
circadian rhythm		145	67	RVE1;OHP;MQB2.4;F19H22.60;SRF3;LHY;AT1G17665;CCA1;ELF3;CSP41A;T4P13.26;AMY3;ARR3;RR5;CCR1;GNC;PRR7;STN7;PTAC16;PHYB;F10M23.10;ARR9;SEX4;AT5G39410;ZTL;WNK1;ARR6;PIF3;CRY1;CCR2;GPX6;PHR1;SHM1;CKB4;SEX1;LKP2;PIL6;PHYA;GSL1;ETR1;AT3G55960;ATNFXL2;PHYC;F3N11.1;GI;F13O11.19;CKA2;PRR9;ARC5;SRR1;CCR2;FIO1;CYP72A8;DPE2;COL9;APT1;AT4G16146;HAM3;PRR5;HK3;SHM4;RR2;TOC1;FKF1;TAG1;BME3;F26H11.11	1.20789	0.0231281	biological_process			cationic amino acid transmembrane transporter activity		13	5	CAT9;AT3G19553;CAT5;AAT1;AT3G13620	-1.71332	0.0401718	molecular_function			photosystem I		49	11	PSAK;PSAO;PSAN;LHCA4;PSAG;LHCB5;LHCB4.1;LHCA1;AT1G49975;ELIP2;psaC	1.82353	3.3008e-05	cellular_component
ethylene biosynthetic process		118	31	F4F7.1;ASP5;MKK9;F2P24.4;RUB1;ERF2;T22A6.210;LOX3;F13A10.15;AGD2;D-CDES;MGH6.18;PIL6;M3E9.100;LCB2;GRX480;PLA-I{beta]2;BZIP60;T19D16.6;ACS12;AT3G15010;UBA2A;XBAT32;emb2170;T28N17.2;AT3G09830;TET8;SAM1;ASP3;EFE;AT2G31945	1.0113	0.0237002	biological_process			serine-type endopeptidase activity		296	10	F17M19.10;RBL2;RBL3;CLPP5;DegP7;MAG2.15;SBT5.4;MXI22.5;F9F13.80;MFC16.21	-1.20303	0.0422896	molecular_function			NAD(P)H dehydrogenase complex (plastoquinone)		11	11	NDH-M;CRR23;NDF4;NDF1;NDH-O;NDH-N;NDF6;CRR7;NDF2;FKBP16-2;CRR3	1.50111	0.000106314	cellular_component
response to toxic substance		69	25	IAGLU;GT72B1;ERD9;DHAR3;GSTT1;ALF5;T14N5.14;DHAR2;T8P21.32;ATGSTF13;UGT84A1;GEK1;HMA1;GSTF11;GSTL2;XPB1;GSTU19;GSTZ1;GSTL3;GSTZ2;GSTU18;GGT4;GSTU8;GSTU11;GSTU25	1.12982	0.02463	biological_process			chitin binding		34	5	CERK1;HCHIB;PR4;F18O19.30;F4P9.35	-1.22985	0.0427546	molecular_function			stromule		47	22	PRK;HCEF1;ATPD;GAPB;ASP5;RCA;CSP41A;T26J12.5;F1N21.10;RPE;F3G5.1;PSB29;F19I3.27;2-Cys Prx B;F5O8.29;CPN60B;CAT2;SHM1;PGM;PGK1;THI1;CB5-A	1.49561	0.000205625	cellular_component
lignin biosynthetic process		71	23	T9L3.2;CCR1;ELI3-1;CCoAOMT1;DET3;CEV1;MQJ2.6;CCR2;F4P9.37;CAD1;T29E15.11;ATCAD4;F14G6.7;CAD6;CYP98A3;T22N19.70;OMT1;CAD9;F4P9.36;FAH1;BGLU46;POM1;HCT	-1.09552	0.0247778	biological_process			calmodulin binding		234	52	IBR5;CNGC9;ATMPK8;F28K19.13;AT4G11900;CRK1;CPN20;M4I22.100;B120;NTL9;MSJ1.6;EICBP.B;CNGC4;PSL4;DL4115W;F11F12.9;CNGC17;CNGC1;T28P6.1;NPG1;BT3;ACA11;LP1;MUF9.8;AT4G13100;MLO9;MUA2.16;TGA4;WRKY17;NADK1;SR1;BAG6;T1D16.17;F23M19.5;CRK3;WRKY11;T20K24.15;DWF1;CRCK1;F1N21.13;iqd2;SD2-5;ACA1;IQD11;AT2G43120;T28P6.2;ZWI;DND1;BT1;PCAP1;BAG7;GAD	-1.18721	0.043177	molecular_function			thylakoid membrane		37	10	CRR23;CH1;HCF153;LHB1B2;PSBR;AT1G49975;AT1G27510;LPA2;EX1;TAAC	1.50048	0.000368101	cellular_component
positive regulation of transcription, DNA-dependent		467	249	XRI1;GPRI1;AT5G02160;CHUP1;AT3G56290;HCF136;GUN4;GLDP1;ATPC1;AP1;SIGE;ZFP8;F28I8.17;CYP38;PSBO2;SCO1;EIF3E;CCA1;F20D21.31;AT3G20680;IDD5;CSP41A;NPQ1;FTRA2;PTAC6;T29E15.26;ALB3;CH1;SRS;F16P2.44;AT1G78995;APG3;DL3485W;SIGF;GNC;MYB65;T4L20.310;G4;COL4;PCB2;CLPP6;SKL1;MQN23.16;OBP3;FBA2;VAR2;TLP1;HB-1;PHOT2;ATAB2;MKK9;FY;T4M8.15;T22D6.3;HCF107;CLP2;HY5;CLA1;AGL20;FSD2;FZL;RBP31;F12K2.13;K1F13.13;PLSP…	1.18467	0.025272	biological_process			3-chloroallyl aldehyde dehydrogenase activity		14	9	ALDH10A8;ALDH3I1;ALDH11A3;ALDH3H1;ALDH10A9;ALDH5F1;ALDH6B2;ALDH12A1;ALDH7B4	-1.30931	0.0436133	molecular_function			photosystem I reaction center		21	6	PSAE-1;PSAL;PSAH-1;PSAE-2;PSAD-1;PSAF	1.61389	0.000820005	cellular_component
response to salt stress		734	370	MMI9.21;ANN5;GolS1;ATJ3;CPL3;F16P17.18;PIP1;5;TUB8;RVE1;AVP1;GT72B1;LOS2;CIPK1;COR47;DiT1;HSP81-2;ERD15;LHY;ERD9;TIM;T21J18.1;AT4G15545;STO;SHD;AGT;UGP2;ACA4;MYB59;EIF3E;CCA1;T26J12.5;GGT1;LHCB6;THX;CR88;T13J8.140;CYT1;RPT2;GLU1;AT3G23600;PPa6;F23N19.3;RCD1;F27J15.20;HB-1;MKK9;RSR4;MOK9.14;RPN10;GAPC2;PHT3;1;S6K2;OSM34;TPC1;PP2-A1;BAG4;F11P17.7;HVA22A;OST1;NDPK1;SMO1-1;ROC4;F14N22.2;ANNAT3;GBF3;A…	1.05067	0.0256327	biological_process			antiporter activity		171	7	GPT2;MNA5.11;T9L6.1;AT3G21690;CUE1;PNC1;K24M7.20	-1.34261	0.0466383	molecular_function			chloroplast stromal thylakoid		6	6	ATPRX Q;HCF136;LHCB5;PSBY;CYP20-2;DEGP2	1.82353	0.00123368	cellular_component
cell wall macromolecule catabolic process		89	9	F14C21.53;MTG10.18;HCHIB;T6A9.5;CERK1;F18O19.30;F4P9.35;MYJ24.12;POM1	-1.13701	0.0260057	biological_process													plastid		1680	153	SRG3;GA2;PAA1;RABE1b;AT5G12470;DiT1;F3G5.19;DIT2.1;RPH1;KEA2;PHT4;5;CUE1;ASP5;F11F19.29;AT1G05140;F8F6.110;SULA;SFR2;CR88;MGD1;ANTR2;SIGF;PPa6;SHS1;OEP37;LOX1;F24J5.17;ACD1-LIKE;FTSH11;SQD2;RBCS1A;APG1;F14M2.27;TIC110;OASB;SPS2;SSI2;F12K8.24;ICS2;ADSS;HST;CDS4;F18O19.26;AT3G52960;MXK3.20;F7D19.23;T28P6.3;TOC64-III;TLP2;MFL8.15;F19I3.27;F17M5.110;T4C21.1;GPS1;CDF1;ASE1;AT3G60750;NTT1;FAB1;NAP6;LOX…	1.23244	0.0132217	cellular_component
tryptophan catabolic process		79	29	T20L15.20;CYP83B1;TIM;TRX-M4;HEME1;T13J8.140;SKL1;MKK9;OASC;HPL1;NAP6;NAP7;MUP24.17;F21F23.18;F7O18.28;ASA1;MFC19.15;HOT5;PYL1;AT5G26600;K2I5.13;TSA1;AT3G53180;PGDH;OPR3;TRP1;AT2G04400;MSF3.7;AOS	1.09268	0.0262906	biological_process													nucleoid		39	23	FSD3;PSI-P;RABE1b;PTAC17;PTAC6;PTAC7;PTAC16;MQN23.16;FSD2;PTAC4;RPL12-A;TRX z;PTAC13;WHY3;PTAC12;PTAC14;MURE;GYRA;LON2;PTAC3;PTAC2;PDE312;FLN1	1.33749	0.0145846	cellular_component
electron transport chain		276	76	NIR1;CYTC-2;ATHM2;ACHT4;MSRB1;PETE1;TRX-M4;NTRC;THX;CcdA;MPO12.80;DL3485W;TRXF2;MSRB2;F24B9.21;T9G5.4;TRX3;TRX1;F2P24.8;MBD2.4;ACHT2;ERO1;TRX z;TY1;HCF164;TRX2;AT4G28730;MCA23.23;TO1;AT3G12260;F25I18.4;T4L20.280;F17K4.50;AT3G08610;CI51;AT3G18410;F5F19.4;IM;MTACP-1;WCRKC1;T17B22.21;F7C8.90;AT1G79010;K21C13.23;ACYB-2;AT5G11770;MPPalpha;AT3G53220;AT3G62790;AT2G02050;GRX480;T22N19.80;F11A3.9;F27J15.9…	1.15679	0.0271071	biological_process													integral to plasma membrane		83	12	T21J18.1;LPP2;VSR4;VSR3;MFH8.13;K7B16.1;AT3G14770;VSR6;SUC9;VSR1;RBOH F;F25I24.60	1.31138	0.0347991	cellular_component
protein phosphorylation		2392	175	CPK29;PPCK2;RK2;MCK7.17;T4O24.7;AT3G24190;SRF3;AT5G21326;MJB20.9;AT3G47110;CPK13;AT3G47090;T9N14.3;LRR XI-23;AT3G47570;T1G11.5;CPK6;AME3;PERK4;PHOT2;MKK9;F21P24.13;S6K2;SK32;F3O9.7;T7N9.25;OST1;ATSIK;T17A5.2;F5E19.150;F12K21.25;NAK;CIPK8;T22H22.5;VIK;WNK1;EFR;PBS1;ckl4;WNK5;F25P22.8;SRPK4;WAK3;CKL2;T23K23.26;T16O11.3;ATSK12;AT3G13690;YDA;CPK17;AT3G61960;F12B7.13;T1N24.12;AT3G58640;T11I18.5;HSL1;G…	1.11204	0.027483	biological_process													glyoxysome		17	9	ACS;T28M21.13;ACBP2;PXA1;PMDH2;PKT3;CAT2;APX3;LACS6	1.36157	0.0376502	cellular_component
organ senescence		29	14	MAJ23.10;ACBP2;CFIM-25;NAC047;T2N18.9;T12C24.17;APG7;ECH2;KIN10;F10M6.110;DELTA-OAT;SRG1;Rap2.6L;NAC6	-1.07105	0.0280568	biological_process													ribonucleoprotein complex		134	29	AGO1;CAF1;F3G5.1;MBG8.16;AGO2;RBP31;MNF13.1;MSI17.2;DL3190W;CRS1;SR1;MPL12.3;La1;F6E13.10;K1F13.21;U1-70K;F22G5.31;ZLL;U2B'';AT4G35785;MSF3.12;F18O19.8;F1E22.8;NOP10;AGO4;CAF2;F5E6.14;AT5G19830;U1A	1.25867	0.0395028	cellular_component
malate metabolic process		50	10	MCK7.20;MWF20.2;PMDH2;NADP-ME3;NAD-ME1;NAD-ME2;mMDH1;NADP-ME2;cMDH;NADP-ME4	-1.13164	0.0285518	biological_process													plastid chromosome		19	13	PSI-P;PTAC17;PTAC6;PTAC7;PTAC16;PTAC4;PTAC13;WHY3;PTAC12;PTAC14;PTAC3;PTAC2;PDE312	1.3269	0.0480274	cellular_component
hyperosmotic response		97	67	MMI9.21;PIP1;5;COR47;ERD15;STO;SHD;AT3G23600;RCD1;RPN10;GAPC2;AT5G21090;PIN1AT;MFL8.15;ALP;AT3G60750;CYSC1;GAPC1;CCR2;CEV1;P40;SAR2;CGL1;AT5G47030;SK42;CYSB;VHA-A;TPI;GS2;PBA1;F27D4.11;FUS6;PMM;MPK4;SIR;BIN2;GH9A1;OASA1;EXO70A1;PIP2A;FRO1;APA1;NAD-ME1;cICDH;MQM1.19;AT5G20080;TUF;HMGB2;APX1;COB;CESA1;RD21;FER;mMDH1;MKK2;ACO3;RD19;RCI2A;MSD1;PAG1;AT5G10860;NQR;MEE58;SAM1;PPC1;POM1;TUB6;PLDALPHA1	-1.0575	0.02867	biological_process													electron carrier activity		1330	106	T28N17.80;CYP714A1;CYP71A22;CYP78A9;CYP93D1;BR6OX2;CYP71B2;FRO7;CYP71B13;CYTC-2;ATHM2;CYP83B1;ACHT4;ENH1;PGR5;CYP707A4;PETE1;F4D11.210;CYP71B37;F20D21.31;MED24.18;MHK7.4;TRX-M4;CYP72A14;FED A;CYP81D2;K3K7.19;AT4G29890;CYP97B3;NDF4;F7D19.25;CYP71A25;THX;T9J22.17;MPO12.80;DL3485W;TRXF2;CYP71A24;TT7;F24B9.21;T9G5.4;TRX3;CYP97A3;LUT1;TRX1;ACD1-LIKE;MAC12.24;NIA2;CYP72A15;SOX;F2P24.8;UNE5;CXIP1;BTS;AC…	1.38132	3.85338e-08	molecular_function
sucrose metabolic process		43	12	HCEF1;SPS1F;SPS3F;F23N19.3;OST1;SUC9;UGP1;SUT4;SUT2;POP2;SUS4;SUS3	1.26109	0.0297608	biological_process													chlorophyll binding		50	18	OHP;PSAK;LHCA4;LHCB2.1;PSAG;LHCA2;SEP1;LHCB5;LHCA3;NPQ4;LHCB4.1;LHCB6;LHB1B2;LHCA1;LHCA6;ELIP2;SEP2;F14G6.17	1.82285	5.5313e-08	molecular_function
regulation of defense response		107	43	DMR6;SIB1;STP1;LRR XI-23;AMT2;VTE1;PHYB;T3F17.13;CRT3;EFR;CLPR4;NPR4;WRKY70;F25P22.7;F21F23.18;PAD4;UNE12;JAZ3;TCP14;F11O6.14;T9N14.20;NSL1;BGL2;NTL9;F11A3.22;EDS1;TTL;RLK;CERK1;TSA1;T23A1.8;PEX11C;BIR1;F1M20.12;WRKY38;AT3G09830;F20O9.80;F18D22.5;HPT1;NQR;WRKY18;AMT1;1;MPK3	1.04662	0.0306356	biological_process													oxygen binding		243	36	CYP714A1;CYP71A22;CYP78A8;CYP78A9;CYP93D1;BR6OX2;CYP71B2;CYP709B2;CYP71B13;CYP83B1;CYP707A4;HB1;CYP71B37;CYP72A14;CYP81D2;CYP97B3;CYP71A25;CYP71A24;TT7;CYP97A3;LUT1;CYP72A15;CYP72A10;CYP704A2;CYP94D2;CYP706A6;GLB3;CPD;CYP90D1;CYP94B3;CYP81D1;F23M2.31;CYP51G1;CYP81D4;CYP81H1;CYP86A4	1.54418	4.19331e-07	molecular_function
phenylpropanoid metabolic process		72	28	NRT1.5;4CL3;UGT78D2;F23N19.3;CCoAOMT1;AT3G22850;MYB4;ATR2;C4H;PDH-E1 BETA;VLN2;PAL2;SLAH3;PAO4;VAMP711;FPS1;SQS1;CCH;APX1;OMT1;RFR1;OPCL1;GDH2;SAM1;4CL1;PAL1;F5M15.28;SMT1	1.08276	0.0306601	biological_process													iron ion binding		487	58	CYP714A1;BETA-OHASE 2;CYP71A22;ARD4;CYP78A9;BR6OX2;CYP71B2;FRO7;CYP71B13;CYTC-2;CYP83B1;GA20OX1;CYP707A4;HB1;NFU1;CYP71B37;AT4G29890;NFU2;CYP97B3;CH1;F7D19.25;CYP71A25;psbA;CYP71A24;ATGA2OX1;TT7;LOX1;NFU3;PDF1B;CYP97A3;LUT1;NIA2;SMO1-1;LOX5;LOX3;BETA-OHASE 1;NIA1;ISU1;CPD;CYP90D1;HDS;ATR2;ATARD2;CER3;MJM18.3;C4H;AO1;GLT1;BSL3;AT1G79010;CYP98A3;F14O10.12;CYP51G1;F17K4.150;F11B9.11;AT3G28480;BIO2;C…	1.48171	9.44641e-07	molecular_function
vitamin E biosynthetic process		19	10	F1M20.15;K19P17.14;VTE1;APG1;HST;G-TMT;PDS1;MZN1.8;VTE5;HPT1	1.36168	0.0320757	biological_process													monooxygenase activity		711	35	CYP714A1;CYP71A22;CYP78A9;CYP93D1;BR6OX2;CYP71B2;CYP71B13;AT4G38540;CYP71B37;CYP72A14;CYP81D2;CYP97B3;CYP71A25;CYP71A24;MFB13.9;LUT1;RBCS1A;CYP72A15;CYP704A2;HPL1;CYP94D2;CYP706A6;CTF2A;AT3G24200;CPD;CYP94B3;T28K15.7;EMB2421;CYP81D1;C4H;F2I11.220;CYP98A3;F23M2.31;CYP81D4;CYP81H1	1.41878	2.21865e-05	molecular_function
regulation of protein localization		39	22	ERD15;COL3;TIM;FTSH11;CLA1;ACT7;AT3G60750;CLPR4;CYSC1;D-CDES;F18A8.14;PUB13;F7J8.5;EID1;SPL1;GH9A1;F18E5.70;DL1;TTG1;SKdZeta;CDPK6;F14G9.17	1.24782	0.0322203	biological_process													oxidoreductase activity, acting on paired donors, with incorporation or reduction of molecular oxygen		158	21	CYP714A1;CYP71A22;CYP78A9;BR6OX2;CYP71B2;CYP71B13;LYC;CYP71B37;CYP97B3;CH1;CYP71A25;CYP71A24;PDS3;CYP97A3;LUT2;CPD;MJM18.3;CYP98A3;F14O10.12;F17K4.150;AT3G28480	1.61422	0.000114445	molecular_function
response to brassinosteroid stimulus		86	19	LBD29;MHF15.18;SK32;T20F21.5;T4C15.4;ELF6;SHY2;TOP6B;BRH1;ARF19;F1O11.6;VND7;AT3G17120;F22D22.16;ARLA1C;NAC083;GH3.1;F14G9.17;AT3G20830	1.00997	0.0334914	biological_process													rRNA binding		165	39	emb2394;emb2184;CSP41A;RPS9;DL4815W;AT3G15190;AT5G14320;RPL9;MFL8.11;F11A17.10;T1B8.10;RPS17;PRPL11;MQJ2.1;F28N24.22;AT3G54210;EMB2750;PSRP6;MRB17.10;F1N19.8;T6I14.40;MYH19.10;AT3G63490;F15O4.7;AT3G18760;F9P14.5;T2N18.5;RPS11-BETA;T28J14.30;RPL23AB;RPS18C;AT3G16080;F14F8.130;RFC3;F10K1.8;RPL3P;NFD1;T30D6.9;rps8	1.38686	0.000220177	molecular_function
response to red or far red light		51	22	ANN5;LHY;CCA1;ABCB19;FRS7;PRR7;FRS5;TIC;ZTL;PIF3;LKP2;AT3G06670;FRS6;DDB1A;FRS8;AT5G44090;GI;CUL3;PRR5;GC6;TOC1;DAG1	1.19498	0.033562	biological_process													heme binding		1130	64	CYP714A1;CYP71A22;CYP78A9;K18I23.14;CYP93D1;BR6OX2;NIR1;CYP71B2;CYP71B13;CYTC-2;CYP83B1;CYP707A4;HB1;CYP71B37;MHK7.4;CYP72A14;CYP81D2;CYP97B3;CYP71A25;APX4;CYP71A24;TED4;TAPX;TT7;CYP97A3;HO2;LUT1;NIA2;CYP72A15;APX1;F14M13.18;CYP704A2;HPL1;CYP94D2;CYP706A6;NIA1;RCI3;GLB3;CPD;CYP90D1;CAT2;CYP94B3;T9J14.5;APX3;MAPR2;RLF;CYP81D1;CB5LP;C4H;K21C13.23;F19F18.20;CYP98A3;F23M2.31;CYP51G1;TG1;AT3G62370;MBG…	1.33732	0.000272698	molecular_function
protein targeting to chloroplast		53	41	F2G14.30;T29E15.26;MFL8.11;T1B8.10;emb1473;AT3G52150;RBP31;F14M2.27;K1F13.13;TIC110;ROC4;AT3G63490;cpHsc70-1;TRX z;AT3G08740;AT3G12930;F22K18.50;T6A9.13;AT2G30695;F17A14.4;EMB2247;TOC159;F15N18.40;F5O24.190;AT3G13180;F10E10.5;CLPC1;PTAC14;AT3G18680;DL4225W;TOC34;CPHSC70-2EAT SHOCK PROTEIN 70-2;T23J18.10;AKR2;PTAC3;PTAC2;F20P5.8;TIC55-II;FLN2;CIA2;TOC75-III	1.24554	0.0342171	biological_process													poly(U) RNA binding		22	11	PSBP-1;PSBO2;CSP41A;FNR1;HPR;GLCAK;F3G5.1;RBP31;AT5G08690;SHM1;ATB' GAMMA	1.49956	0.000765379	molecular_function
toxin catabolic process		210	102	AT4G38540;ERD9;CSD2;GPX1;DHAR3;ATH6;RPN10;GSTT1;PXA1;GRF5;UGT73B5;UBC11;RPN12a;PBF1;TPX1;MRP2;GR;FYPP3;ATUBC2-1;DHAR2;HSFA6B;T32E8.10;GPX6;EMB2107;T17H3.3;GSH2;ATGSTF13;UBC32;IMPA-2;CYP81D1;ATBCAT-5;RPT3;M3E9.100;T19F6.150;PBG1;F13M7.20;GSTF11;ABCA2;GSTL2;AT3G50910;TAP46;PBB1;T12J13.11;UBA1;RANGAP2;RPT5A;PBA1;GSTU19;TOR;MRH10.11;MJC20.26;APG9;GPX4;PEX12;F27F5.18;PBC1;T10B6.40;CSY2;GSTZ1;F6I7.30;D…	1.0007	0.0353154	biological_process													UDP-glycosyltransferase activity		100	21	IAGLU;F13K3.18;GT72B1;DOGT1;MGD1;UGT78D2;SQD2;UGT73D1;F1C9.11;UGT73B5;T1J8.15;DGD2;SUS4;UGT72B3;K18J17.3;UGT84A3;UGT84A1;AT3G55700;UGT89B1;UGT88A1;UGT74F2	1.32748	0.00122395	molecular_function
phospholipid metabolic process		18	5	PLA2-ALPHA;PLA IIIA;F17K2.20;F23A5.31;PLA2-BETA	1.51282	0.0366566	biological_process													protein kinase activity		664	71	SK 11;RK2;MCK7.17;RLP2;F3L17.6;AT3G24190;SRF3;AT5G21326;F14O23.19;CONNEXIN 32;SPA4;LRR XI-23;T1G11.5;STN7;RP1;PERK4;STN8;T20K24.15;F20M13.30;S6K2;MUA2.19;F3O9.7;T7N9.25;CIPK3;OST1;ATSIK;T17A5.2;F5E19.150;F12K21.25;PHOT1;CIPK8;VIK;WNK1;PBS1;WNK5;T6H22.26;SRPK4;ATSK12;CRY1;T1N24.12;F20B17.3;PERK1;CDC2;T8P21.25;SPA2;MPK6;AT3G25840;CRK19;DL3215C;CPK4;F4B14.1;KIN10;KEG;FC2;T21L14.21;F6A4.180;F3I17.28;…	1.30554	0.00135718	molecular_function
biosynthetic process		298	52	MAB16.11;TT4;AlaAT1;PRK;SPS1F;SPS3F;ASP5;PGSIP1;F23N19.9;CYT1;F25A4.12;K19P17.14;SSL2;UKL4;T20F21.27;AT3G07270;AOAT2;F2N1.24;UKL2;MMT;pde194;PECT1;CCT2;CCT1;MURE;DL4380W;DL4715C;CARA;LAP3;F19K19.11;SSL4;COAD;BIOF;F1B16.5;PGSIP6;T5J8.18;F12L6.29;F28B23.13;ACS12;MTI20.15;F2I9.8;ASP1;NMNAT;F10A8.10;F10O3.15;AT5G22020;SUS4;AAT;SUS3;ASP3;F5I6.11;ALAAT2	1.15375	0.0367534	biological_process													metal ion binding		1600	312	T28N17.80;NCED4;GolS1;FSD3;ATJ3;ARD4;C17L7.9;K18I23.14;NIR1;ACD1;PS2;GA2OX8;PLL4;FRO7;PAA1;5PTASE13;PLA2-ALPHA;F13E7.31;PAP3;RPA70B;VTC4;LHCA4;HCEF1;F14M13.24;F17M5.260;MSRB1;F28I8.26;ENH1;NUDT16;LHCB5;F2J6.2;PETC;PIS2;PAP15;DXR;F2G14.30;F4D11.210;AT3G06130;ACA4;RPA70D;T3F24.2;CSD2;F20D21.31;F18B13.12;FED A;PAP27;PAA2;LHCB4.1;K3K7.19;PGSIP1;CAO;NDF4;TOPP4;F1N21.10;SPS1;PP2A-4;DL3485W;GGPS1;GLU1;T…	1.22981	0.00178908	molecular_function
glycogen biosynthetic process		42	8	SS3;APL1;SSI1;SS4;APL2;SBE2.2;SS2;ADG1	1.36441	0.0371157	biological_process													oxidoreductase activity, acting on a sulfur group of donors, disulfide as acceptor		29	10	ACHT4;NTRC;TRX3;TRX1;ACHT2;ERO1;TY1;HCF164;TRX2;TO1	1.36174	0.00192343	molecular_function
negative regulation of biological process		46	14	F14D16.25;AGO1;REV;RPL;KNAT1;ARF6;ZLL;HMG;ARF3;AGD2;F19K6.8;DCL3;LUG;LHW	1.23139	0.0379452	biological_process													1-aminocyclopropane-1-carboxylate synthase activity		53	5	MAB16.11;ALAAT2;GGT1;K19P17.14;AOAT2	1.63469	0.0020585	molecular_function
response to ozone		47	20	F13E7.31;VTC5;FIB4;CYT1;RCD1;F5D21.10;NOA1;PDR12;OZS1;F22I13.20;CSD1;JAR1;PNG1;GH9A1;RBP45B;OPR3;FER;T10D10.1;LACS6;GSH1	1.14402	0.0383814	biological_process													electron transporter, transferring electrons within the cyclic electron transport pathway of photosynthesis activity		17	5	PQL2;psbA;FNR1;PQL1;PQL3	1.59428	0.00223428	molecular_function
cell wall biogenesis		95	25	GA2;UGE2;RHD1;GLCAK;IRX3;CKL2;F9D12.16;CEV1;TBL34;VPS9A;LCBK1;CESA4;DUO3;F15H18.13;F2J10.3;AT3G43720;VND7;CESA6;SVB;AT4G35320;F20B17.5;MRO11.21;IQD11;T23E23.18;FT1	1.14383	0.0395445	biological_process													potassium:hydrogen antiporter activity		9	5	KEA2;KEA1;KEA3;NHX2;NHD1	1.66837	0.00248051	molecular_function
ammonium transport		32	22	AAP3;AMT1;2;CPK6;SHS1;AMT2;ACA2;NTF2B;SRC2;VPS45;PPI1;NSL1;ALA3;RHD3;CAX2;PHF1;IMPA-4;TOC64-V;SNAP33;LHT1;AMT1;1;SYP121;AAT1	1.04662	0.0401003	biological_process													hydrolase activity		708	102	BETA-OHASE 2;AT3G62040;MES17;AT4G12830;K19P17.1;F10K1.27;PLA IIIA;AT3G09690;VTC5;F6D8.27;NUDT16;T29H11.1;AT3G45740;F13H10.20;F13N6.21;HDA3;F10M6.100;T19D16.3;AT3G50790;AT3G10970;AT5G21950;T5J17.140;AT3G16150;AT3G23600;T9L24.33;T12H1.32;ILL6;NUDT8;AT3G09970;MNB8.11;AT2G35440;AP22.96;F25E4.190;K23L20.7;AT3G10840;F12A4.4;T11I18.10;MBB18.5;CFIM-25;AT4G39955;AT5G19850;F20B17.21;NOA1;T6A23.6;BETA-OHASE…	1.27602	0.00270969	molecular_function
plant-type cell wall cellulose metabolic process		24	11	NRT1.1;MNC6.1;sks5;HA2;emb2734;F11F19.21;TRN1;PERK1;RPL3B;MMG4.7;SHV3	-1.42391	0.0407401	biological_process													NADP binding		155	14	GAPB;GAPA-2;HEMA1;FNR1;MFB13.9;GAPC2;G6PD1;G6PD4;GR;GAPC1;T28K15.7;GAPCP-1;G6PD2;PHS1	1.39844	0.00288577	molecular_function
DNA replication initiation		82	11	RPA70B;MCM6;MCM2;DRP5A;CDT1A;PSF1;VIM1;FAS1;ETG1;BIO1;SUVH4	1.20181	0.0410002	biological_process													inorganic phosphate transmembrane transporter activity		42	5	PHT2;1;PHT4;5;ANTR2;PHT4;1;GPT2	1.57794	0.0032528	molecular_function
regulation of chlorophyll biosynthetic process		15	9	GPRI1;NTRC;GNC;FLU;ELIP2;CLPC1;ATM3;SAUL1;RR12	1.34451	0.041069	biological_process													enzyme activator activity		17	9	ATHM2;TRX-M4;NTRC;THX;TRXF2;TRX1;TY1;CPSUFE;QS	1.55614	0.00327919	molecular_function
starch catabolic process		23	14	CT-BMY;RCP1;F2J6.2;AMY3;DPE1;LSF1;SEX4;AT3G10940;SEX1;ATGWD3;ISA3;BAM5;DPE2;BAM1	1.37132	0.0415395	biological_process													protein disulfide oxidoreductase activity		260	32	T28N17.80;ATHM2;ACHT4;TRX-M4;THX;MPO12.80;TRXF2;F24B9.21;TRX3;TRX1;MAC12.24;F2P24.8;UNE5;CXIP1;ACHT2;TRX z;TY1;HCF164;F1N19.7;TRX2;AT4G28730;PDIL2-2;TO1;CXIP2;F7O18.27;TH9;WCRKC1;F7C8.90;PDIL5-2;AT3G53220;GRX480;MJC20.26	1.33749	0.00357718	molecular_function
xylem development		85	13	CYCD4;1;AT3G22790;ELF5A-1;RABG3B;IRX3;IRX6;APL;AT4G39720;AT1G01225;VND7;F2G14.1;NAC083;CKX1	1.15147	0.0438184	biological_process													N-acetyltransferase activity		83	12	F21P24.12;F28P5.8;NSI;T23E23.19;T13J8.140;T7F6.17;AT4G19985;AT2G06025;AT2G04845;MXE10.7;F10O3.2;F2I11.230	1.51441	0.00412552	molecular_function
response to bacterium		186	62	GPRI1;DMR6;ERD15;ZFP8;PSBO2;F1B16.1;COL4;F23N19.3;RLK1;ELI3-1;F1M20.32;CRT3;PMDH2;NAK;NPR4;CBL2;WRKY70;TCP5;HDS;EDR1;NRP1;PAD4;MKK4;MPK1;BG3;F8L15.60;COX17;SVP;AT3G59660;ASA1;AHBP-1B;FMA;TGA6;F12G12.21;GRX480;NRAMP3;MPK4;AGB1;RAT5;MTI20.15;EDS1;RLK;VDAC4;VDAC3;AT3G53180;NHO1;VDAC2;IDD7;LZF1;HSK;RIN4;WRKY38;T10D10.1;MKK2;MRG7.9;VDAC1;HSP70;SYP121;MPK3;CYP81F2;LOX2;EPC1	1.05647	0.0438522	biological_process													pyridoxal phosphate binding		327	39	MAB16.11;AlaAT1;F12G12.12;GLDP1;ALAAT2;AT4G26860;MTO2;AGT;ASP5;GGT1;GAD;K19P17.14;AT3G26115;MTO1;OASB;OASC;SR;LCB1;PHS2;CYSC1;AGD2;TSB1;AOAT2;GSA1;K23L20.6;SHM1;HPA1;MMT;CPNIFS;OMR1;SHM4;LCB2;POP2;F17F8.22;NFS1;SHM7;BIOF;WIN1;F12F1.20	1.29796	0.00416111	molecular_function
indoleacetic acid biosynthetic process		108	39	T20L15.20;CYP83B1;TIM;TRX-M4;HEME1;T13J8.140;PPa6;SKL1;MKK9;OASB;OASC;HPL1;NAP6;CYSC1;TSB1;NAP7;MUP24.17;AMI1;F21F23.18;SULTR2;1;PIL6;F7O18.28;ASA1;MFC19.15;HOT5;PYL1;SIR;AT5G26600;MAPR3;OASA1;K2I5.13;TSA1;AT3G53180;PGDH;OPR3;TRP1;AT2G04400;MSF3.7;AOS	1.17798	0.0448063	biological_process													oxidoreductase activity, acting on NAD(P)H, quinone or similar compound as acceptor		21	5	NDH-M;CRR23;NDH-O;NDH-N;MCA23.23	1.58867	0.00447513	molecular_function
coumarin biosynthetic process		54	35	GT72B1;F23N19.3;F17A22.28;CCoAOMT1;F12K8.24;T11I18.10;AP22.47;GGH2;MYB4;C4H;PDH-E1 BETA;PAL2;MC4;PAO4;ECT8;PDR1;HMG1;OASA1;AT4G25030;LACS4;ATB2;CCH;EMB1144;T4C12.30;CYP98A3;OMT1;KCS1;PHO1;F2H17.10;SAM1;4CL1;PAL1;POM1;HCT;SMT1	-1.09625	0.0480724	biological_process													sequence-specific DNA binding transcription factor activity		2635	295	RL6;MYR1;RL1;CPL3;NF-YC2;GPRI1;NF-YC4;RVE1;HB31;bZIP44;MGH6.22;K24G6.23;F19H22.60;HAT14;UNE10;AGL16;AP1;GBF6;MYB48;LHY;SIGE;COL3;ZFP8;PAP2;STO;ARF1;AT4G13040;COL5;NAC1;MYB59;CCA1;HB34;IDD5;ELF3;ZML2;LRL3;ARF16;T6L1.10;AT-HSFB2B;UGLYAH;F13M7.13;SIGF;GNC;REV;LRL1;AXR3;MYB65;ZFP1;F16L1.8;COL4;WRKY4;WRKY74;OBP3;T11I18.14;F27J15.20;F24B18.9;ARF2;TLP1;HB-1;BEL1;SCR;WRKY75;ZFP4;T4M8.7;ZFP7;HSI2;K2N11.5;…	1.22781	0.00506615	molecular_function
defense response by callose deposition in cell wall		18	6	CYP83B1;EIN2;ETR1;TSA1;GSH1;CYP81F2	1.10045	0.0483551	biological_process													symporter activity		98	18	F18A8.6;AAP3;NRT1.5;MIL23.23;AST91;PHT2;1;F5M6.16;STP1;PMT1;PHT4;1;SULTR3;1;NRT1.1;LHT1;SULTR2;1;F12K21.8;K11J9.8;SULTR4;1;STP7	1.54345	0.00522649	molecular_function
root morphogenesis		46	17	ABCB19;F11A17.10;F12F1.30;F7J8.70;AT5G02600;HSL1;CEV1;T4C12.10;HAG1;T9J14.4;RPT2a;COB;PIN3;T28N17.5;T25M19.1;ATL5;POM1	1.03027	0.0489178	biological_process													structural molecule activity		186	32	MQL5.3;AT1G51115;NFU1;FIB4;AT3G26070;NFU2;T24P15.4;F28I16.90;CPISCA;MYH9.3;F6N15.13;NFU3;LHCB3;F14M4.46;PGL34;VAP27-2;F19K6.16;F11B9.30;T10I14.70;AT5G03905;ISU1;AT3G08530;T32F12.13;PVA12;VAP;T5I8.8;MAMI;F3L17.50;F8K4.21;T24I21.12;T4L20.30;T28M21.22	1.3146	0.00548704	molecular_function
trichome differentiation		20	8	CPL3;ZFP8;TOP6B;FAS1;TTG1;MSI1;GEM;SHV3	1.1142	0.049335	biological_process													antioxidant activity		33	6	ATPRX Q;K14B20.1;AT3G52960;F24J8.1;2-Cys Prx B;TPX1	1.34838	0.00863651	molecular_function
chloroplast avoidance movement		10	6	KAC2;JAC1;F4N21.22;PHOT1;PP2A-2;T9J22.24	1.48374	0.0496927	biological_process													2 iron, 2 sulfur cluster binding		115	24	T28N17.80;ACD1;F26A9.12;PETC;FED A;AT4G29890;NFU2;CH1;DL3485W;T9G5.4;ACD1-LIKE;MOM;CXIP1;MFDX2;ISU1;FD3;CXIP2;MIO24.14;AO1;EMB1467;T10P11.14;SDH2-2;BIO2;T22N19.80	1.42309	0.00993406	molecular_function
chloroplast thylakoid membrane		518	263	F15M4.5;AT5G02160;CA2;PSI-P;AT4G28025;PSBW;OHP;PQL2;AT1G14345;PSAK;AT3G47070;ATPRX Q;ATHM2;AT2G42975;HCF136;PSBX;AT3G10060;PSAN;F26A9.14;PSBQA;PRK;AT3G15520;LHCA4;LHCB2.1;CaS;F14M13.24;PSAG;ATPC1;AT4G38100;F26A9.12;LHCA5;LHCA2;RABE1b;SEP1;T10P11.17;PSB28;ENH1;AT5G21430;AT1G51115;LHCB5;T1D16.2;LHCA3;PSBP-1;APE1;PGR5;MNC6.3;PETC;ATPD;GAPB;CYP38;PETE1;PSBO2;AT2G36145;AT3G51510;F2G14.30;PSBY;SPPA;NDH…	1.48777	1.65817e-45	cellular_component													acid phosphatase activity		105	13	F24A6.12;PAP3;F17A13.80;PAP15;PAP27;TLP18.3;LPP2;F16A14.11;F21F23.18;PAP24;F2G14.190;PAP18;PAP10	1.61343	0.0103733	molecular_function
chloroplast thylakoid		200	166	FSD3;AT3G61870;PSI-P;AT4G28025;T6G15.50;PQL2;AT1G14345;PSAK;AT3G47070;ATPRX Q;HCF136;AT3G10060;GLDP1;PSAN;PSBQA;AT3G15520;LHCA4;CaS;APE2;PSAG;ATPC1;F26A9.12;F7D8.28;LHCA2;RABE1b;DiT1;T10P11.17;DIT2.1;NDC1;ENH1;AT1G51115;LHCB5;LHCA3;PSBP-1;APE1;PGR5;MNC6.3;PETC;ATPD;CYP38;PSBO2;SPPA;PSB27;AT3G18890;NPQ4;FIB4;CRD1;F13N6.21;MED24.18;PSAE-1;F1M20.15;LHCB4.1;PSAL;CSP41A;F10M6.100;F11F12.19;NPQ1;OHP2;F…	1.55087	7.21877e-41	cellular_component													iron-sulfur cluster binding		104	16	ACD1;T13D8.12;F4D11.210;NFU1;NDF4;CPISCA;NFU3;ASE1;T1G11.13;AT5G03905;ISU1;F17A14.4;THIC;AT3G19630;T24I21.12;BIO2	1.31086	0.0106998	molecular_function
chloroplast		4156	2073	RL6;NCED4;FADA;BETA-OHASE 2;PIP2B;FSD3;F14G24.14;F1N13.150;RHM1;RXW8;F15M4.5;SIP1-like;AT3G03773;AT5G02160;K9D7.6;CA2;NIR1;F5E19.70;F13K3.18;F24A6.12;AT4G28740;CYP709B2;AT3G61870;PSI-P;SAG21;STR18;CT-BMY;FRO7;AT4G28025;CYP71B13;PSBW;T13D8.12;T20L15.20;AVP1;OHP;AlaAT1;K1F13.10;SS3;GA2;T6G15.50;PRORP1;T9A4.16;PQL2;AT1G14345;FAD8;PAA1;K18I23.7;PSAK;LOS2;AT3G47070;ZIP9;AT4G12830;ATPRX Q;F2P9.6;CHUP1;…	1.21613	3.24966e-39	cellular_component													methyl indole-3-acetate esterase activity		25	6	MES17;CXE18;F15M7.10;CXE12;F16N3.25;F14J22.12	1.61081	0.0116098	molecular_function
chloroplast envelope		591	377	F14D16.25;F1N13.150;CA2;AT3G61870;PSI-P;AVP1;FAD8;PAA1;AT3G47070;ATPRX Q;HCF136;GLDP1;MQB2.4;PRK;LHCA4;LHCB2.1;APE2;F14M13.24;PSAG;MVA3.2;ATPC1;RCP1;F26A9.12;RABE1b;AT5G12470;DiT1;F19P19.12;T10P11.17;F3G5.19;DIT2.1;F28I8.26;F6D8.27;ENH1;AT1G51115;T29H11.1;PSBP-1;TIM;APE1;PETC;ATPD;PHT2;1;GAPB;F5I6.13;KEA2;IREG3;F2G14.30;KEA1;SCO1;SPPA;ASP5;T29E15.22;RCA;AT3G18890;FIB4;F11F19.29;CRD1;MED24.18;emb2…	1.36656	1.14139e-29	cellular_component													calcium ion binding		753	88	ANN5;F4I1.12;CPK29;F15M4.5;AT5G54130;AT3G24110;PQL2;PLA2-ALPHA;PSBQA;CML11;AT3G63540;PSBP-1;PSBO2;F12M16.12;F11F19.29;PPL1;CPK13;AMY3;F22K20.16;CP1;T10F20.22;CPK6;F17K2.20;PQL1;CRSH;VSR4;AT3G56650;TPC1;CAM5;CRT3;PQL3;ANNAT3;VSR3;F10N7.140;DL3795W;WAK3;VSR6;FASS;CBL2;F5A18.15;F5I14.7;CPK17;VSR1;F5O11.35;F8K7.4;CBL3;AGD11;F15N18.40;CAM1;CAM7;F21J9.28;AT3G59820;AT3G18430;MAH20.14;F2D10.25;AT1G73440;…	1.22291	0.0136411	molecular_function
thylakoid		218	153	FSD3;F15M4.5;PSI-P;PSAK;AT3G47070;ATHM2;HCF136;PSAO;AT3G10060;PSAN;PSBQA;T32F12.21;PRK;AT3G15520;LHCA4;LHCB2.1;CaS;PSAG;ATPC1;LHCA2;T10P11.17;PSB28;LHCB5;LHCA3;PSBP-1;TIM;MNC6.3;PETC;F14G9.19;ATPD;CYP38;PETE1;PSBO2;F2G14.30;MNB8.3;RCA;PSB27;CSD2;NPQ4;FIB4;PSAE-1;PPL1;TRX-M4;LHCB4.1;PSAL;CSP41A;F10M6.100;F2N1.18;TLP18.3;LHCB6;F3C3.2;F22K20.16;APX4;RPL27;F1N21.10;FNR1;HCF106;MCK7.20;LHB1B2;RPL12-C;…	1.50048	3.29767e-29	cellular_component													ATP-dependent peptidase activity		45	13	F1B16.1;F6A14.25;VAR2;FTSH8;ftsh9;T9I1.11;T18K17.17;FTSH11;FTSH1;ftsh3;CLPC1;LON2;ftsh4	1.48599	0.0142355	molecular_function
chloroplast stroma		745	477	CA2;NIR1;CT-BMY;GA2;PAA1;ATHM2;HCF136;K19P17.1;GLDP1;PSBQA;T32F12.21;PRK;HCEF1;ACA1;RABE1b;ACHT4;F19P19.12;MSRB1;T10P11.17;PSB28;F28I8.26;K14B20.1;F6D8.27;T29H11.1;PSBP-1;T6I14.3;TIM;MNC6.3;F14G9.19;AT3G05625;GAPB;CYP38;F5I6.13;PSBO2;ACS;AGT;AT2G36145;APS2;AMK2;DXR;F2G14.30;AT3G57190;AT3G23700;SCO1;AT3G58140;SPPA;ASP5;T29E15.22;RCA;CSD2;AT3G14420;AT3G18890;NFU1;F13N6.21;J8;emb2394;ACT11;PSRP4;TRX…	1.29239	2.4135e-28	cellular_component													inorganic diphosphatase activity		42	7	PPa1;PS2;AVP1;PPa6;PPa4;VHP2;2;PPa3	1.54316	0.0148741	molecular_function
plastoglobule		74	49	NCED4;ATPRX Q;T11I11.8;F3L17.6;LHCA4;LHCB2.1;F14O23.19;NDC1;LHCB5;LHCA3;PSY;ATPD;PSBO2;F6D8.19;RCA;FIB4;T22H22.2;PSAE-1;F12K11.2;LHCB4.1;PSAL;CSP41A;F13P17.33;F2N1.18;AT3G26070;LHCB6;F3C3.2;LHB1B2;T24P15.4;PSAE-2;FBA2;AT3G10130;K2A11.7;PSAD-1;VTE1;PSAF;F13K9.24;T3K9.19;LHCA1;CLP2;F14M4.46;PGL34;F17N18.90;F20B17.3;T32F12.13;T10I14.70;FIB;AT2G01140;AOS	1.63598	5.49526e-19	cellular_component													alpha,alpha-trehalose-phosphate synthase (UDP-forming) activity		12	5	TPS1;TPS11;TPS5;TPS7;TPS9	1.43275	0.0156737	molecular_function
chloroplast thylakoid lumen		83	60	F15M4.5;PQL2;ATPRX Q;F2P9.6;HCF136;AT3G10060;PSAN;PSBQA;AT3G15520;AT3G63540;T10P11.17;F3G5.19;T1D16.2;PSBP-1;MNC6.3;CYP38;PETE1;PSBO2;MNB8.3;PSB27;FKBP13;PPL1;NPQ1;TLP18.3;AT3G56140;F22K20.16;APX4;T22N19.60;T13E15.7;AT4G26555;DEG5;PQL1;AT3G44020;AT3G56650;F13M23.70;YCF37;F5D21.10;LPA19;T28K15.2;CYP20-2;AT3G60370;T10F20.17;FKBP16-2;DL3795W;F14M2.10;KOB1;T16H5.190;AT3G57680;AT3G29240;DEG8;DEGP1;F15…	1.52787	2.82856e-11	cellular_component													coenzyme binding		226	22	RHM1;UGE2;RHD1;T9L3.2;MAJ23.90;SULA;CCR1;BAN;MUR4;UGE5;T24D18.18;SQD1;GLYR1;F23N20.17;MQJ2.6;AT4G29120;F4P9.36;DUR;F14P1.35;GLYR2;CCR2;F4P9.37	1.45916	0.0196274	molecular_function
thylakoid lumen		58	44	F15M4.5;HCF136;PSBQA;AT3G15520;T10P11.17;PSBP-1;MNC6.3;CYP38;PETE1;PSBO2;MNB8.3;FKBP13;FIB4;PPL1;NPQ1;TLP18.3;F22K20.16;APX4;F1N21.10;FNR1;F7N22.3;T22N19.60;T13E15.7;DEG5;VAR2;RBCS1A;AT3G56650;F13M23.70;ROC4;PGL34;CYP20-2;AT3G60370;HCF164;DL3795W;DEG8;FTSH1;DEGP1;F15N18.40;MPL12.19;CS26;T1O24.30;CHL;T10I14.70;FIB	1.5676	2.95787e-10	cellular_component													antiporter activity		171	24	APE2;T9L6.1;K24M7.20;CUE1;T28M21.13;AT3G26590;F9L1.11;CXIP1;T19C21.18;AT4G38380;ALF5;ZF14;AT3G21690;GPT2;F25C20.18;AT3G23550;F11M15.20;F5I10.20;PRORP2;MNA5.11;CCX4;NDT1;F23N20.13;F3K23.10	1.33611	0.0222798	molecular_function
apoplast		680	156	GER3;F9P14.12;CA2;NIR1;LOS2;PYR6;GLDP1;PRK;HCEF1;RABE1b;AT3G08590;DIR1;PSBP-1;TIM;MDH9.20;GAPB;SHD;AGT;SCO1;ASP5;RCA;F12P19.3;CSD2;AT3G14420;GAPA-2;CSP41A;T3F17.21;GGT1;MDH9.21;FNR1;MCK7.20;MPO12.80;SFGH;PPC2;GLU1;AT3G23600;HPR;FBA2;XTH29;SBPASE;TRX1;T24D18.18;F24D7.4;RBCS1A;MWF20.2;OASB;NDPK1;HEMC;ROC4;ADSS;PMDH2;K1F13.19;PAH2;F12F1.30;PREP1;PBF1;2-Cys Prx B;F5O8.29;F13M22.16;CPN60B;LIN2;ASD1;GA…	1.16064	4.24016e-08	cellular_component													UDP-glucose 4-epimerase activity		26	5	UGE2;RHD1;MUR4;UGE5;DUR	1.53056	0.0240604	molecular_function
chloroplast membrane		116	68	BETA-OHASE 2;CA2;FRO7;FAD8;PAA1;GUN4;APE2;ACHT4;GAPB;KEA2;KEA1;PHT4;5;F1M20.15;F8F6.110;F16B3.32;KEA3;CYP97B3;HEMA1;ABC4;F22C12.9;G4;ABA1;CYP97A3;Z-ISO;CRTISO;LUT1;MSL2;RBCS1A;FZL;FC2;FLU;T19C21.18;AT4G38380;LUT2;CYP20-2;TAP1;GPT2;NTT1;AT3G61320;EMB2289;BETA-OHASE 1;CHLM;MGT10;MNC17.15;ATS2;AAE14;F22D22.21;RBL10;F14J16.20;ATH12;CLH2;F8K7.7;NDT1;F3K23.10;T7A14.10;SULTR4;1;T6L1.7;PHT4;3;CAT9;FC1;CJ…	1.36769	2.6398e-07	cellular_component													isomerase activity		112	12	AT3G12345;LYC;MJB24.14;UNE5;K1F13.19;ECHID;F15G16.1;F7K24.120;PPOX;DL4011W;T1K7.8;ROF2	1.28961	0.0270943	molecular_function
chloroplast photosystem II		17	12	PQL2;HCF136;PSBQA;PSBP-1;PSBO2;PSBY;PSB27;PPL1;NPQ1;PQL1;F5D21.10;DL3795W	1.748	1.89083e-06	cellular_component													adenylate kinase activity		29	5	PYR6;AMK2;T25C13.50;AT2G37250;K9B18.5	1.60069	0.0281097	molecular_function
light-harvesting complex		26	14	LHCA4;LHCB2.1;LHCA5;LHCA2;LHCB5;LHCA3;LHCB4.1;LHB1B2;LHCA1;LHCB3;LHCA6;F14G6.17;psbD;psbC	1.66834	3.26592e-06	cellular_component													starch binding		8	5	SS3;F2KP;RNEE/G;AT3G10940;ATGWD3	1.32459	0.037996	molecular_function
photosystem II		58	19	PSBW;OHP;HCF136;PSBX;LHCA4;SEP1;PSBY;NPQ4;LHCB4.1;psbA;PSBR;LHCA1;PSB29;ELIP2;SEP2;psbM;AT4G19100;psbD;psbC	1.6081	4.74598e-06	cellular_component													trehalose-phosphatase activity		26	5	TPS11;TPS5;TPS7;AT4G39770;TPS9	1.41504	0.0403632	molecular_function
oxygen evolving complex		63	16	F15M4.5;PQL2;PSBQA;AT3G63540;PSB28;PSBP-1;PSBO2;PPL1;F22K20.16;PQL1;PSBR;AT3G56650;PQL3;DL3795W;F15N18.40;T8O18.1	1.68294	5.15493e-06	cellular_component													methyl salicylate esterase activity		22	5	CXE18;F15M7.10;CXE12;F16N3.25;F14J22.12	1.33426	0.0415268	molecular_function
chloroplast inner membrane		76	52	AT3G61870;MQB2.4;RCP1;AT5G12470;DiT1;DIT2.1;PHT2;1;AT3G18890;T20D1.20;CRD1;F3C3.12;CH1;TIC21;MGD1;ANTR2;SHS1;OEP37;GUN5;PGLCT;VTE1;ACD1-LIKE;FAD6;APG1;PTAC4;MDF20.15;TIC20;F17M5.110;T4C21.1;AT3G51140;MXC17.8;AT4G13010;AT3G23710;EMB269;T6A23.25;MIND;MJC20.24;T30F21.5;CLPC1;TIC40;HMA1;TGD2;T6G15.140;RBL11;MCD1;TGD1;TIC55-II;AT3G57280;ACD1;RER1;MINE1;ACA1;MSH12.19	1.34086	1.121e-05	cellular_component													methyl jasmonate esterase activity		23	5	CXE18;F15M7.10;CXE12;F16N3.25;F14J22.12	1.33426	0.0415268	molecular_function
membrane		3614	715	AT4G30420;PIP2B;TIP2;3;AT3G24460;CPK29;PIP1;5;PPa1;AAP3;NRT1.5;NIR1;AMT1;2;TUB8;FRO7;AVP1;K1F13.10;AT1G14345;PSAK;LOS2;AT1G18265;AT3G07080;CYP83B1;MIL23.23;PRK;LHCA4;LHCB2.1;APE2;PSAG;ATPC1;LHCA5;LHCA2;RABE1b;DiT1;T9L6.1;F15M7.6;DIT2.1;AT1G51115;LHCB5;LHCA3;T21J18.1;APE1;K24M7.20;PETC;F14G9.19;ATPD;GAPB;KEA2;SHD;F14D16.26;AGT;IREG3;PHT4;5;AT3G58140;RCA;FKBP13;F12M16.12;F27G19.80;AT3G14420;NPQ4;FI…	1.10693	2.1672e-05	cellular_component													peroxidase activity		370	12	K18I23.14;ATPRX Q;APX4;GSTT1;F14M13.18;AT3G52960;2-Cys Prx B;TPX1;RCI3;RBOH F;F19F18.20;GSTU19	1.34838	0.0441453	molecular_function
photosystem I		49	11	PSAK;PSAO;PSAN;LHCA4;PSAG;LHCB5;LHCB4.1;LHCA1;AT1G49975;ELIP2;psaC	1.82353	4.73437e-05	cellular_component													transporter activity		599	95	F18A8.6;PS3;NRT1.5;AT3G20240;MIL23.23;DiT1;T9L6.1;DIT2.1;K24M7.20;PIN5;IREG3;MCD7.21;ABC1;MDC12.2;NIP4;1;SHS1;T6A9.21;T8E3.6;T22N19.50;PTR5;AT3G26590;ATH6;ATH13;GCN4;PTR1;F5D14.32;NAP8;F9L1.11;NAP9;AT5G14460;ATATH8;T19C21.18;AP22.47;ALF5;MXK3.20;ZF14;AT3G21690;TAP1;F25C20.18;NAP6;ABC1;EIN2;ATH9;NAP7;GCN1;MGH6.18;TAAC;F22D22.21;GCN5;AT3G55640;NRT1.1;ATH12;ERMO2;OZS1;TAP2;T9J14.5;NAP10;AT3G23550;MT…	1.24826	0.0452733	molecular_function
extracellular region		2888	422	CKX3;GER3;F1K23.17;AT3G43110;T18E12.13;AT3G16660;F7L13.100;CKX7;T1M15.190;RXW8;F9P14.12;BR6OX2;CYP71B2;F12G12.12;F7A19.32;PLA2-ALPHA;F13O11.7;PAP3;SCPL51;F15A23.4;F17A13.80;ATXYN2;DIR1;BG1;MDH9.20;MNC6.3;CYP707A4;F14D16.26;PAP15;TPS1;AT3G56310;T5J17.240;F12P19.3;AT3G15480;CYP71B37;BAM6;F12A24.16;PAP27;CYP81D2;T6G15.100;AMY3;MYH9.4;SAG12;LOL1;MDH9.21;T1A4.20;ILL6;F2G14.10;TT7;XTH29;F3G5.3;SCPL7;K2…	1.0278	0.000107414	cellular_component													sigma factor activity		17	5	SIGE;SIGF;SIG2;SIGA;SIGC	1.4107	0.0470202	molecular_function
NAD(P)H dehydrogenase complex (plastoquinone)		11	11	NDH-M;CRR23;NDF4;NDF1;NDH-O;NDH-N;NDF6;CRR7;NDF2;FKBP16-2;CRR3	1.50111	0.000159404	cellular_component													plastid sigma factor activity		6	5	SIGE;SIGF;SIG2;SIGA;SIGC	1.4107	0.0470202	molecular_function
extrinsic to membrane		65	18	AGO1;F15M4.5;PQL2;PSBQA;AT3G63540;PSBP-1;PSBO2;PPL1;F22K20.16;PQL1;AT3G56650;PQL3;DL3795W;F15N18.40;PUX2;T8O18.1;KEU;GCL2	1.61143	0.000164904	cellular_component
stromule		47	27	PRK;HCEF1;ATPD;GAPB;ASP5;RCA;CSP41A;T26J12.5;F1N21.10;F3G5.1;PSB29;F19I3.27;2-Cys Prx B;F5O8.29;CPN60B;CAT2;SHM1;PGM;PGK1;SIR;CB5-A;MDAR6;RPE;F17F16.13;cMDH;FIB;THI1	1.29802	0.000185002	cellular_component
thylakoid membrane		37	12	CRR23;CH1;HCF153;LHB1B2;PSBR;AT1G49975;AT1G27510;LPA2;EX1;TAAC;F14F8.80;RFNR2	1.44215	0.000496767	cellular_component
photosystem I reaction center		21	6	PSAE-1;PSAL;PSAH-1;PSAE-2;PSAD-1;PSAF	1.61389	0.00107662	cellular_component
chloroplast stromal thylakoid		6	6	ATPRX Q;HCF136;LHCB5;PSBY;CYP20-2;DEGP2	1.82353	0.00154491	cellular_component
plastid		1680	200	SRG3;GA2;PAA1;RABE1b;AT5G12470;DiT1;F3G5.19;DIT2.1;RPH1;KEA2;PHT4;5;ASP5;F11F19.29;AT1G05140;F8F6.110;SULA;SFR2;CR88;MGD1;ANTR2;SIGF;PPa6;SHS1;OEP37;LOX1;F24J5.17;ACD1-LIKE;FTSH11;SQD2;RBCS1A;APG1;F14M2.27;TIC110;OASB;SPS2;F12K8.24;ICS2;ADSS;HST;CDS4;F18O19.26;AT3G52960;MXK3.20;F7D19.23;T28P6.3;TOC64-III;TLP2;MFL8.15;F19I3.27;F17M5.110;T4C21.1;GPS1;CDF1;ASE1;AT3G60750;NTT1;FAB1;NAP6;CLPR4;LIN2;MI…	1.15141	0.00479341	cellular_component
plasma membrane		3754	1283	F17M19.10;PHO1;H1;PIP2B;F18A8.6;ATJ3;ARD4;CRK10;AT3G22600;CPK29;K19E1.19;PIP1;5;AAP3;MQL5.3;NRT1.5;AMT1;2;RK2;PLL4;ZIP3;F6I18.50;AVP1;F21F14.5;MCK7.17;MOK9.3;F22D22.1;KUP6;AT3G24110;PAA1;F13O11.7;LOS2;ZIP9;F14J22.5;AT3G22790;RLP2;UGE2;CYP83B1;MIL23.23;T4O24.7;F3L17.6;CIPK1;VTC4;PLA IIIA;F2KP;AILP1;MPO12.160;AT3G24190;SNC4;SPS1F;AT5G67385;SRF3;T9L6.1;F15M7.6;PCR2;AT5G21326;AT2G36885;F14O23.19;T2K1…	1.05695	0.00605397	cellular_component
integral to membrane		5256	1051	AT4G30420;CYP714A1;PHO1;H1;BETA-OHASE 2;PIP2B;F18A8.6;TIP2;3;CYP71A22;F14G24.14;CRK10;F1N13.150;F16P17.18;PS3;PIP1;5;AAP3;MQL5.3;NRT1.5;BR6OX2;CYP71B2;AMT1;2;RK2;FRO7;CYP71B13;PSBW;ZIP3;F6I18.50;AVP1;OHP;MCK7.17;KUP6;F12G12.12;PAA1;PSAK;ZIP9;RLP2;CYP83B1;MIL23.23;MQB2.4;AT2G25737;CAX5;LHCA4;CaS;APE2;PSAG;RCP1;DiT1;SRF3;SEP1;F15M7.6;PCR2;AST91;DIT2.1;GATL4;DOGT1;LHCB5;PETC;CYP707A4;PIN5;PHT2;1;PIS…	1.06879	0.0109037	cellular_component
nucleoid		39	25	FSD3;PSI-P;RABE1b;PTAC17;PTAC6;PTAC7;PTAC16;MQN23.16;FSD2;PTAC4;RPL12-A;TRX z;PTAC13;WHY3;PTAC12;PTAC14;MURE;GYRA;LON2;PTAC3;PTAC2;PDE312;FLN1;FLN2;MXI22.5	1.3269	0.0136726	cellular_component
cell wall		810	147	GER3;F7L13.100;ATJ3;F13O11.7;HSP81-2;NDC1;HB1;TPS1;RCA;F12P19.3;TRX-M4;XTH29;TRX3;MMN10.16;GAPC2;PHT3;1;PME31;ACT7;GRF5;RHC1A;ASE1;T31K7.4;UBQ9;RP1;RPT4A;RS27A;F10A8.13;F6G3.50;DL4170C;GGH2;AT3G09630;F12F1.13;ATCS;HSA32;T4L20.250;EIF4A1;MTHSC70-2;PAP24;CWINV2;F6F22.24;AT5G19760;ATP3;F6N7.14;F1C9.13;TUA6;CLPC1;SDD1;FRUCT5;BG3;RPT3;RPS5B;F7B19.13;MQB2.190;PGK1;NOP56;AT5G27430;F22D1.60;RPS5A;XCP2;T4…	1.05982	0.0143993	cellular_component
glyoxysome		17	12	ACS;T28M21.13;ACBP2;PXA1;PMDH2;CAT2;APX3;DEG15;MFP2;PKT3;ACX4;LACS6	1.2424	0.0150908	cellular_component
small ribosomal subunit		96	10	AT5G14320;T1B8.10;AT3G13120;F7H2.15;T5E8.310;MYH19.10;P40;RPS5A;RPS10;RPS18C	1.37972	0.0334691	cellular_component
electron carrier activity		1330	138	T28N17.80;CYP714A1;CYP71A22;CYP78A9;CYP93D1;BR6OX2;CYP71B2;FRO7;CYP71B13;CYTC-2;ATHM2;CYP83B1;ACHT4;ENH1;PGR5;CYP707A4;PETE1;F4D11.210;CYP71B37;F20D21.31;MED24.18;MHK7.4;TRX-M4;CYP72A14;FED A;CYP81D2;K3K7.19;AT4G29890;CYP97B3;NDF4;F7D19.25;THX;T9J22.17;MPO12.80;DL3485W;TRXF2;CYP71A24;TT7;F24B9.21;T9G5.4;TRX3;CYP97A3;LUT1;TRX1;ACD1-LIKE;MAC12.24;NIA2;CYP72A15;SOX;F2P24.8;CXIP1;BTS;ACHT2;TRX z;TY1;…	1.23958	4.02845e-11	molecular_function
oxygen binding		243	44	CYP714A1;CYP71A22;CYP78A8;CYP78A9;CYP93D1;BR6OX2;CYP71B2;CYP709B2;CYP71B13;CYP83B1;CYP707A4;HB1;CYP71B37;CYP72A14;CYP81D2;CYP97B3;CYP71A24;TT7;CYP97A3;LUT1;CYP72A15;CYP72A10;CYP94D2;CYP706A6;GLB3;CPD;CYP90D1;CYP94B3;CYP81D1;CYP81D4;CYP81H1;CYP86A4;CYP72A8;CYP81D8;CYP51G1;CYP72A9;CYP71A25;CYP704A2;F23M2.31;CYP716A1;GA3;CYP76C4;AOS;CYP81F2	1.37418	1.07691e-08	molecular_function
chlorophyll binding		50	19	OHP;PSAK;LHCA4;LHCB2.1;PSAG;LHCA2;SEP1;LHCB5;LHCA3;NPQ4;LHCB4.1;LHCB6;LHB1B2;LHCA1;LHCA6;ELIP2;SEP2;F14G6.17;psbC	1.7047	3.81178e-08	molecular_function
iron ion binding		487	80	CYP714A1;BETA-OHASE 2;CYP71A22;ARD4;CYP78A9;BR6OX2;CYP71B2;FRO7;CYP71B13;CYTC-2;CYP83B1;GA20OX1;CYP707A4;HB1;NFU1;CYP71B37;AT4G29890;NFU2;CYP97B3;CH1;F7D19.25;psbA;CYP71A24;ATGA2OX1;TT7;LOX1;NFU3;PDF1B;CYP97A3;LUT1;NIA2;SMO1-1;LOX3;BETA-OHASE 1;NIA1;ISU1;CPD;CYP90D1;HDS;ATR2;ATARD2;CER3;MJM18.3;C4H;GLT1;BSL3;AT1G79010;F17K4.150;F11B9.11;CER1;F14P3.7;SMO2-2;AT3G50210;AAO2;NFU4;F14O10.12;AO4;AO1;AT…	1.18845	1.71046e-07	molecular_function
symporter activity		98	34	F18A8.6;AAP3;NRT1.5;MIL23.23;AST91;PHT2;1;F5M6.16;STP1;PMT1;PHT4;1;SULTR3;1;NRT1.1;SULTR2;1;F12K21.8;K11J9.8;SULTR4;1;SUT4;F5H14.25;SUT2;AT3G19553;PHT1;5;SULTR1;1;AAP8;SULTR1;3;LHT1;DUR3;NRT1:2;AAP7;LHT2;AAP6;SULTR3;4;STP7;PHT1;4;AT3G13620	-1.04267	7.89097e-07	molecular_function
monooxygenase activity		711	41	CYP714A1;CYP71A22;CYP78A9;CYP93D1;BR6OX2;CYP71B2;CYP71B13;AT4G38540;CYP71B37;CYP72A14;CYP81D2;CYP97B3;CYP71A24;MFB13.9;LUT1;RBCS1A;CYP72A15;HPL1;CYP94D2;CYP706A6;CTF2A;AT3G24200;CPD;CYP94B3;T28K15.7;EMB2421;CYP81D1;C4H;F2I11.220;CYP81D4;CYP81H1;CYP72A8;CYP81D8;CYP98A3;CYP71A25;CYP704A2;F23M2.31;FAH1;CYP716A1;CYP76C4;CYP81F2	1.29038	9.06845e-07	molecular_function
oxidoreductase activity, acting on paired donors, with incorporation or reduction of molecular oxygen		158	25	CYP714A1;CYP71A22;CYP78A9;BR6OX2;CYP71B2;CYP71B13;LYC;CYP71B37;CYP97B3;CH1;CYP71A24;PDS3;CYP97A3;LUT2;CPD;MJM18.3;F17K4.150;F14O10.12;AT3G28480;AT3G18210;CYP98A3;CYP71A25;FAH1;CYP76C4;AOS	1.47256	3.82214e-06	molecular_function
UDP-glycosyltransferase activity		100	28	IAGLU;F13K3.18;GT72B1;DOGT1;MGD1;UGT78D2;SQD2;UGT73D1;F1C9.11;UGT73B5;DGD2;UGT72B3;K18J17.3;UGT84A3;UGT84A1;AT3G55700;UGT89B1;UGT88A1;T1J8.15;UGT85A1;AT3G11340;T27E13.11;UGT74F2;UGT75B1;SUS4;SUS3;UGT71B8;UGT85A2	1.20414	3.86707e-06	molecular_function
sequence-specific DNA binding transcription factor activity		2635	416	RL6;MYR1;RL1;CPL3;GPRI1;NF-YC4;RVE1;HB31;bZIP44;MGH6.22;K24G6.23;F19H22.60;HAT14;UNE10;AGL16;AP1;GBF6;MYB48;LHY;SIGE;COL3;ZFP8;PAP2;STO;ARF1;AT4G13040;COL5;MYB59;CCA1;HB34;IDD5;ELF3;ZML2;LRL3;T6L1.10;AT-HSFB2B;UGLYAH;F13M7.13;SIGF;GNC;REV;LRL1;AXR3;MYB65;ZFP1;F16L1.8;COL4;WRKY4;WRKY74;OBP3;T11I18.14;F27J15.20;F24B18.9;TLP1;HB-1;BEL1;SCR;WRKY75;ZFP4;T4M8.7;ZFP7;K2N11.5;F17A22.28;HY5;IAA8;AGL20;F2J…	1.09695	4.43546e-06	molecular_function
heme binding		1130	81	CYP714A1;CYP71A22;CYP78A9;CYP93D1;BR6OX2;NIR1;CYP71B2;CYP71B13;CYTC-2;CYP83B1;CYP707A4;HB1;CYP71B37;MHK7.4;CYP72A14;CYP81D2;CYP97B3;APX4;CYP71A24;TED4;TT7;CYP97A3;HO2;LUT1;NIA2;CYP72A15;F14M13.18;HPL1;CYP94D2;CYP706A6;NIA1;RCI3;GLB3;CPD;CYP90D1;CAT2;CYP94B3;T9J14.5;APX3;MAPR2;RLF;CYP81D1;CB5LP;C4H;K21C13.23;F19F18.20;TG1;AT3G62370;MBG8.1;CYP81D4;MAPR4;CYP81H1;CYP86A4;K21L19.2;CYP72A8;SIR;MSBP1;SA…	1.16365	2.27711e-05	molecular_function
enzyme activator activity		17	10	ATHM2;TRX-M4;NTRC;THX;TRXF2;TRX1;TY1;CPSUFE;ATHM3;QS	1.55614	0.00013859	molecular_function
protein kinase activity		664	88	RK2;MCK7.17;RLP2;F3L17.6;AT3G24190;SRF3;AT5G21326;F14O23.19;CONNEXIN 32;SPA4;LRR XI-23;T1G11.5;STN7;RP1;PERK4;STN8;F20M13.30;S6K2;F3O9.7;T7N9.25;OST1;ATSIK;T17A5.2;F5E19.150;F12K21.25;PHOT1;CIPK8;VIK;WNK1;PBS1;WNK5;T6H22.26;SRPK4;ATSK12;CRY1;T1N24.12;F20B17.3;CDC2;T8P21.25;SPA2;MPK6;AT3G25840;DL3215C;F4B14.1;KEG;FC2;T21L14.21;F6A4.180;F3I17.28;AT4G29380;SK42;MPK2;GCN2;T8K14.1;GRIK2;B120;KIPK;F20D…	1.14842	0.000139163	molecular_function
rRNA binding		165	40	emb2394;emb2184;CSP41A;RPS9;DL4815W;AT3G15190;AT5G14320;RPL9;MFL8.11;F11A17.10;T1B8.10;RPS17;PRPL11;MQJ2.1;F28N24.22;AT3G54210;EMB2750;PSRP6;MRB17.10;F1N19.8;T6I14.40;MYH19.10;AT3G63490;F15O4.7;AT3G18760;F9P14.5;T2N18.5;RPS11-BETA;T28J14.30;RPL23AB;AT3G16080;F14F8.130;RFC3;F10K1.8;RPL3P;T30D6.9;rps8;NFD1;F19K19.15;RPS18C	1.38686	0.000163358	molecular_function
metal ion binding		1600	408	T28N17.80;NCED4;GolS1;FSD3;ATJ3;ARD4;C17L7.9;NIR1;PS2;GA2OX8;PLL4;FRO7;PAA1;5PTASE13;PLA2-ALPHA;F13E7.31;PAP3;RPA70B;VTC4;LHCA4;HCEF1;F14M13.24;F17M5.260;MSRB1;F28I8.26;ENH1;NUDT16;LHCB5;F2J6.2;PETC;PIS2;PAP15;DXR;F2G14.30;F4D11.210;ACA4;RPA70D;T3F24.2;CSD2;F20D21.31;F18B13.12;FED A;PAP27;PAA2;LHCB4.1;K3K7.19;PGSIP1;CAO;NDF4;TOPP4;F1N21.10;SPS1;PP2A-4;DL3485W;GGPS1;GLU1;TED4;AT2G26800;MSRB2;CPISC…	1.12982	0.000333218	molecular_function
4-coumarate-CoA ligase activity		18	7	4CL3;K9H21.11;C17L7.80;OPCL1;4CL1;ACOS5;F5M15.28	-1.42387	0.000442747	molecular_function
electron transporter, transferring electrons within the cyclic electron transport pathway of photosynthesis activity		17	7	PQL2;psbA;FNR1;PQL1;PQL3;psbD;psbC	1.50318	0.00047673	molecular_function
amino acid transmembrane transporter activity		97	21	AAP3;F5M6.16;PROT1;OEP16-1;T3K9.4;F22I13.20;AT3G28960;CAT9;AT3G19553;T7F6.1;CAT2;F2G14.60;AT3G30390;AAP8;LHT1;BAT1;AT3G56200;AAP7;LHT2;AAP6;AT3G13620	-1.32408	0.000940193	molecular_function
NADP binding		155	23	GAPB;GAPA-2;HEMA1;FNR1;MFB13.9;GAPC2;G6PD1;G6PD4;GR;GAPC1;T28K15.7;GAPCP-1;G6PD2;PHS1;HMG1;MEE32;G6PD6;F10B6.22;MBK23.20;GR1;RFNR2;F11A12.5;AK-HSDH I	1.19273	0.000969569	molecular_function
calcium ion binding		753	119	ANN5;F4I1.12;CPK29;F15M4.5;AT5G54130;AT3G24110;PQL2;PLA2-ALPHA;PSBQA;CML11;AT3G63540;PSBP-1;PSBO2;F12M16.12;F11F19.29;PPL1;CPK13;AMY3;F22K20.16;CP1;T10F20.22;CPK6;F17K2.20;PQL1;CRSH;VSR4;AT3G56650;TPC1;CAM5;CRT3;PQL3;ANNAT3;VSR3;F10N7.140;DL3795W;WAK3;VSR6;FASS;CBL2;F5A18.15;F5I14.7;CPK17;F5O11.35;F8K7.4;AGD11;F15N18.40;CAM1;CAM7;F21J9.28;AT3G59820;MAH20.14;F2D10.25;AT1G73440;MIRO1;CRK1;M3E9.100;…	1.12296	0.00153602	molecular_function
poly(U) RNA binding		22	11	PSBP-1;PSBO2;CSP41A;FNR1;HPR;GLCAK;F3G5.1;RBP31;SHM1;ATB' GAMMA;AT5G08690	1.49956	0.00169903	molecular_function
acid phosphatase activity		105	19	F24A6.12;PAP3;F17A13.80;PAP15;PAP27;TLP18.3;LPP2;F16A14.11;F21F23.18;PAP24;F2G14.190;PAP18;DL3505W;PAP26;F3N23.8;F21M12.26;F4F7.38;PAP10;PAP29	1.1944	0.00172189	molecular_function
protein disulfide oxidoreductase activity		260	44	T28N17.80;ATHM2;ACHT4;TRX-M4;THX;MPO12.80;TRXF2;F24B9.21;TRX3;TRX1;MAC12.24;F2P24.8;CXIP1;ACHT2;TRX z;TY1;HCF164;F1N19.7;TRX2;AT4G28730;PDIL2-2;TO1;CXIP2;F7O18.27;WCRKC1;F7C8.90;AT3G53220;GRX480;MJC20.26;K15E6.80;F26K24.21;PDIL5-2;WCRKC2;TH9;GRX4;PDIL1-1;T1J1.6;CDSP32;ATHM3;CXXS1;UNE5;MQJ2.15;AT5G11930;PDIL1-4	1.23958	0.00213872	molecular_function
oxidoreductase activity, acting on a sulfur group of donors, disulfide as acceptor		29	10	ACHT4;NTRC;TRX3;TRX1;ACHT2;ERO1;TY1;HCF164;TRX2;TO1	1.36174	0.0025884	molecular_function
copper ion transmembrane transporter activity		24	6	PAA1;PAA2;ZIP4;emb1513;RAN1;COPT5	1.32759	0.00392061	molecular_function
diacylglycerol O-acyltransferase activity		21	5	K19E1.19;T22H22.2;F11A17.15;TAG1;AT3G51520	1.29825	0.00433397	molecular_function
calcium-dependent phospholipid binding		28	5	ANN5;ANNAT3;ANNAT2;BON3;ANNAT7	-1.43082	0.00461751	molecular_function
inorganic diphosphatase activity		42	8	PPa1;PS2;AVP1;PPa6;PPa4;VHP2;2;PPa3;T16L4.40	1.54316	0.00499905	molecular_function
linoleate 13S-lipoxygenase activity		33	5	LOX1;LOX3;T10D10.1;LOX5;LOX2	-1.32962	0.00507518	molecular_function
UDP-glucosyltransferase activity		23	11	GT72B1;UGT78D2;UGT73B5;URH2;UGT84A1;UGT89B1;UGT71C4;HEXO2;UGT74F2;UGT75B1;EPC1	1.15818	0.00593842	molecular_function
ATP-dependent peptidase activity		45	16	F1B16.1;F6A14.25;VAR2;FTSH8;ftsh9;T9I1.11;T18K17.17;FTSH11;FTSH1;ftsh3;CLPC1;LON2;ftsh4;F3N11.21;MXI22.5;FTSH6	1.44561	0.00639595	molecular_function
ADP binding		65	11	MOK9.3;RCA;RPP13;AT3G14470;RPM1;F12M16.35;AT3G46730;ZAR1;AT3G14460;ADR1-L1;ZWI	1.27266	0.00655467	molecular_function
hydrolase activity		708	132	BETA-OHASE 2;AT3G62040;MES17;AT4G12830;K19P17.1;F10K1.27;PLA IIIA;AT3G09690;VTC5;F6D8.27;NUDT16;T29H11.1;AT3G45740;F13H10.20;F13N6.21;HDA3;F10M6.100;T19D16.3;AT3G50790;AT3G10970;T5J17.140;AT3G16150;AT3G23600;T9L24.33;T12H1.32;ILL6;NUDT8;AT3G09970;MNB8.11;AT2G35440;AP22.96;F25E4.190;K23L20.7;AT3G10840;F12A4.4;T11I18.10;MBB18.5;CFIM-25;AT4G39955;AT5G19850;F20B17.21;NOA1;T6A23.6;BETA-OHASE 1;AT3G072…	1.14901	0.00691007	molecular_function
transporter activity		599	122	F18A8.6;PS3;NRT1.5;MIL23.23;DiT1;T9L6.1;DIT2.1;K24M7.20;PIN5;IREG3;MCD7.21;ABC1;MDC12.2;NIP4;1;SHS1;T6A9.21;T8E3.6;T22N19.50;PTR5;AT3G26590;ATH6;ATH13;GCN4;F5D14.32;NAP8;F9L1.11;NAP9;AT5G14460;ATATH8;T19C21.18;AP22.47;ALF5;MXK3.20;ZF14;AT3G21690;TAP1;F25C20.18;NAP6;ABC1;EIN2;ATH9;NAP7;GCN1;MGH6.18;TAAC;F22D22.21;GCN5;AT3G55640;NRT1.1;ATH12;ERMO2;OZS1;TAP2;T9J14.5;NAP10;AT3G23550;MTM1;CEF;MQB2.190…	1.1426	0.00718375	molecular_function
oxidoreductase activity, acting on NAD(P)H, quinone or similar compound as acceptor		21	6	NDH-M;CRR23;NDH-O;NDH-N;MCA23.23;FQR1	1.58867	0.00729505	molecular_function
pyridoxal phosphate binding		327	60	MAB16.11;AlaAT1;F12G12.12;GLDP1;AT4G26860;AGT;ASP5;GGT1;K19P17.14;AT3G26115;MTO1;OASB;OASC;SR;PHS2;CYSC1;AGD2;TSB1;AOAT2;GSA1;K23L20.6;SHM1;HPA1;MMT;CPNIFS;OMR1;LCB2;F17F8.22;NFS1;BIOF;WIN1;F12F1.20;emb1075;MGL;T5M16.26;ACS12;DPL1;AT5G26600;CBL;ABA3;ASP1;SHM7;TSBtype2;POP2;THA1;F14J16.13;DELTA-OAT;SHM4;BIO1;MJM18.1;PSAT;AGT2;LCB1;AAT;ASP3;F5I6.11;MTO2;ATPHS1;ALAAT2;GAD	1.02273	0.00746557	molecular_function
coenzyme binding		226	40	RHM1;UGE2;RHD1;T9L3.2;MAJ23.90;SULA;CCR1;MUR4;UGE5;T24D18.18;SQD1;GLYR1;F23N20.17;MQJ2.6;AT4G29120;DUR;F14P1.35;GLYR2;CCR2;F4P9.37;F11A3.9;F7K24.190;T29E15.11;UXS6;FLDH;MFP2;T10O22.24;GER2;GAE2;UXS1;AT3G58610;GME;AXS2;UXS4;AUD1;F4P9.36;GMD1;AIM1;BAN;F9F13.110	1.01224	0.00809259	molecular_function
UDP-glucose 4-epimerase activity		26	6	UGE2;RHD1;MUR4;UGE5;DUR;F9F13.110	1.53056	0.00823409	molecular_function
alpha,alpha-trehalose-phosphate synthase (UDP-forming) activity		12	6	TPS1;TPS11;TPS7;TPS9;ATTPS6;TPS5	1.41504	0.00851641	molecular_function
flavin adenine dinucleotide binding		382	54	CKX3;CKX7;FRO7;NDC1;NTRC;AT3G63510;FNR1;NDA1;F10F5.3;MFB13.9;XF1;NIA2;AT3G49640;ERO1;NIA1;GR;MDAR4;F14J16.20;T28K15.7;T26C18.3;MDAR1;K21H1.18;LPD1;GLT1;NDB1;AP22.14;GLDH;ACX1;F19H22.4;F15M7.11;CSR1;mtLPD1;AAO2;NDB2;AO4;AO1;ACX3;IBR3;MDAR6;NTRA;SDH1-1;XDH1;IVD;ACX2;GR1;DWF1;RFNR2;ETFALPHA;K9L2.20;ACX4;CKX1;PAO1;T13K14.20;MFC16.3	1.05737	0.00885908	molecular_function
water channel activity		38	7	PIP2B;TIP2;3;PIP1;5;NIP4;1;PIP2A;SIP1A;TIP4;1	1.55935	0.00920888	molecular_function
inorganic phosphate transmembrane transporter activity		42	8	PHT2;1;PHT4;5;ANTR2;PHT4;1;GPT2;PHT4;3;PHT1;5;PHT1;4	1.4547	0.00949406	molecular_function
serine-type carboxypeptidase activity		141	17	SCPL51;SCPL7;SCPL49;scpl33;SCPL34;scpl40;scpl29;scpl20;scpl28;SCPL27;SCPL19;scpl2;scpl6;F27D4.19;scpl42;scpl26;scpl50	-1.13499	0.0117379	molecular_function
antiporter activity		171	25	APE2;T9L6.1;K24M7.20;T28M21.13;AT3G26590;F9L1.11;CXIP1;T19C21.18;AT4G38380;ALF5;ZF14;AT3G21690;GPT2;F25C20.18;AT3G23550;F11M15.20;F5I10.20;PRORP2;CCX4;NDT1;F23N20.13;F3K23.10;MNA5.11;CUE1;PNC1	1.32852	0.0123084	molecular_function
transferase activity, transferring glycosyl groups		625	157	GolS1;UGT85A3;K21L13.6;IAGLU;F13K3.18;SS3;GT72B1;SPS1F;GATL4;SPS3F;DOGT1;ATSPS4F;TPS1;DGD1;F27G19.80;PGSIP1;MGD1;AT3G27540;UGT78D2;TPS11;SQD2;GSL12;CSLB04;TPS7;F1C9.11;AT1G20575;SSI1;UGT73B5;SS4;T20F21.27;PHS2;GAUT4;DL3085W;DL3665C;DGD2;AT3G07020;KOB1;MXI10.19;CSLA02;UGT72B3;F13M22.23;CEV1;GSL07;F17F16.20;TPS9;F2N1.24;K19E1.14;UKL2;K18J17.3;UGT84A3;GAUT7;F9L11.8;F15M4.23;UGT84A1;EBS1;AT1G05170;AT…	1.06429	0.0124961	molecular_function
sequence-specific DNA binding		1129	130	NF-YC4;bZIP44;HAT14;AGL16;GBF6;AT3G57190;CCA1;ZML2;AT-HSFB2B;GNC;REV;F16L1.8;WRKY4;WRKY74;HB-1;BEL1;SCR;WRKY75;HY5;RPL;KNAT1;WRKY2;ANL2;AGL79;GBF3;GATA5;ABF3;BLH4;WRKY20;BZO2H3;AT4G06634;bZIP68;BLH6;MLN1.10;ABF4;VOZ1;BZIP9;HAT3.1;WRKY70;AT3G18380;HSFA6B;GATA26;F27L4.8;AGL71;KNAT3;bZIP2;ZML1;RAP2.4;ERF7;GATA23;NF-YB3;HB16;MBF1B;PRHA;HSF3;LON2;LD;SVP;ATML1;PDF2;T6J4.18;MBF1A;bZIP19;AT-HSFA5;bZIP16;…	1.06619	0.0128706	molecular_function
L-phenylalanine:2-oxoglutarate aminotransferase activity		10	6	MAB16.11;ASP5;HPA1;ASP1;AAT;ASP3	1.20283	0.0133788	molecular_function
nutrient reservoir activity		194	8	GER3;VHA-A3;PLP4;GER1;RD22;F24B9.13;GLP4;PLA2A	-1.28485	0.014174	molecular_function
N-acetyltransferase activity		83	15	F21P24.12;F28P5.8;NSI;T23E23.19;T13J8.140;T7F6.17;AT4G19985;AT2G06025;AT2G04845;MXE10.7;F10O3.2;F2I11.230;ATMAK3;F5E19.140;F21B7.25	1.38752	0.0146098	molecular_function
methyl indole-3-acetate esterase activity		25	8	MES17;CXE18;F15M7.10;CXE12;F14J22.12;T4M8.1;F16N3.25;MES1	1.33426	0.0162457	molecular_function
oxidoreductase activity		1177	138	CKX7;DMR6;FRO7;F26A9.12;F19P19.12;NDC1;K14B20.1;AT3G14420;F13N6.21;F12K11.2;psbA;FNR1;F12K22.18;T8P21.30;AT2G27680;T24D18.18;FAD6;F17A8.20;AT3G21420;F14L17.11;MNC6.12;SOX;SMO1-1;AT5G02540;SDRB;NOL;AT5G39410;DL4720W;AT3G60370;PORA;F24J8.1;F14N23.19;AT3G15090;T19F6.40;crr1;F5A18.15;F19K16.17;T11I18.9;AT4G13010;MDAR1;FEY;F14J16.31;T17B22.23;CER3;AT4G26965;AT4G15093;F5F19.4;GDH1;T21P5.25;KCR1;K9B18.5…	1.05473	0.0166616	molecular_function
fructose-bisphosphate aldolase activity		23	5	FBA2;M3E9.40;T10O22.24;F1O11.9;AT2G01140	-1.21019	0.0171952	molecular_function
potassium:hydrogen antiporter activity		9	6	KEA2;KEA1;KEA3;NHX2;NHD1;KEA5	1.66837	0.0173483	molecular_function
beta-amylase activity		29	6	CT-BMY;BAM6;BMY2;BAM5;BAM2;BAM1	1.34605	0.0180565	molecular_function
transcription regulatory region DNA binding		18	6	GPRI1;LHY;GNC;ATAN11;WRKY6;TOC1	1.56614	0.018967	molecular_function
FMN binding		98	23	AT3G14420;CRY3;PHOT2;PGR7;PHOT1;F13A10.11;PPOX;F20H23.6;CI51;ATR2;HAL3A;GLT1;ATHAL3B;F14P3.7;F5D21.3;F28I8.27;FQR1;OPR3;AT3G14130;AP22.84;OPR2;OPR1;F28J12.20	1.14506	0.0204502	molecular_function
trehalose-phosphatase activity		26	6	TPS11;TPS7;AT4G39770;TPS9;ATTPS6;TPS5	1.29232	0.0219696	molecular_function
L-malate dehydrogenase activity		28	5	MCK7.20;MWF20.2;PMDH2;mMDH1;cMDH	1.36157	0.0231719	molecular_function
phosphorelay response regulator activity		104	15	ARR3;RR5;PRR7;ARR9;ARR6;ETR1;PRR9;PRR5;HK3;RR2;ARR11;RR12;TOC1;RR18;WOL	-1.15862	0.0241322	molecular_function
quercetin 4'-O-glucosyltransferase activity		8	5	VTC5;DOGT1;UGT89B1;UGT88A1;UGT71B8	1.15818	0.0241342	molecular_function
oxidoreductase activity, acting on single donors with incorporation of molecular oxygen, incorporation of two atoms of oxygen		85	11	NCED4;GA2OX8;ATGA2OX1;ELF6;F11B9.11;F25C20.6;MSJ1.9;K19P17.17;T32G9.27;F5O24.290;F7A19.21	1.01855	0.025215	molecular_function
cationic amino acid transmembrane transporter activity		13	6	F5M6.16;CAT9;AT3G19553;CAT5;AAT1;AT3G13620	-1.17459	0.0265758	molecular_function
protein serine-threonine phosphatase activity		231	71	PLL4;F13E7.31;PAP3;F7H19.181;F10K1.27;F17M5.260;PAP15;T3F24.2;PAP27;TOPP4;PP2A-4;TAP38;ABI2;T2G17.15;F18C1.9;F13D4.1;AT3G09970;T2E12.9;T12M4.15;MFH8.8;T10F20.4;T20B5.6;AT3G51370;WIN2;FYPP3;F28L1.21;F16A14.11;TOPP8;F21F23.18;DBP1;PAP24;MDC8.3;KAPP;MAA21.3;T1N24.8;MAG1;PP2A-2;F20M13.80;PPX2;BSL3;PP5.2;DBR1;PAP18;TOPP7;F11O6.14;MPH15.11;T26M18.10;F3O9.3;AT4G03415;F21D18.16;F22K18.70;T1B8.2;HAB2;PP2C…	1.12446	0.0267156	molecular_function
structural molecule activity		186	42	MQL5.3;AT1G51115;NFU1;FIB4;AT3G26070;NFU2;T24P15.4;F28I16.90;CPISCA;MYH9.3;F6N15.13;NFU3;LHCB3;F14M4.46;PGL34;VAP27-2;F19K6.16;AT5G03905;ISU1;T32F12.13;PVA12;T5I8.8;MAMI;F8K4.21;T28M21.22;TUB3;AT3G15980;F19K16.4;NFU4;F18E5.70;T24I21.12;AT3G08530;F3L17.50;F11B9.30;F6N15.21;T4L20.30;F5H14.27;VAP;ORG1;T10I14.70;FTSZ2-1;FIB	1.20228	0.0276362	molecular_function
glycerophosphodiester phosphodiesterase activity		38	6	SRG3;MEE6.15;SNC4;T22D6.1;F3I17.1;SHV3	1.92371	0.0305375	molecular_function
peptide binding		11	6	ROC4;CYP20-2;T8I13.16;CYP5;SQN;F26H11.11	1.29443	0.0332267	molecular_function
sugar:hydrogen symporter activity		111	37	PS3;STP1;F17K4.90;PMT1;PGLCT;PHT4;1;F18O14.22;UNE2;AP22.91;UTR6;MXK3.23;MNC17.15;MGH6.18;SUC9;K16L22.3;INT1;F12K21.8;AT2G43235;K11J9.8;T7A14.10;TMT2;MSS1;PHT4;3;SUT4;F2K13.160;F5H14.25;SUT2;4-Oct;T17A11.9;F1N21.12;F18D22.5;INT2;STP7;F22H5.6;PHT1;4;ZIFL2;PMT5	1.05568	0.0334239	molecular_function
aldo-keto reductase (NADP) activity		11	7	F19P19.12;F12K11.2;AT2G27680;MNC6.12;T8P21.32;T16L1.160;F8A5.21	1.41227	0.0337969	molecular_function
transmembrane receptor protein serine-threonine kinase activity		12	5	RK2;RK3;SERK1;F20P5.3;PR5K	-1.24707	0.0348439	molecular_function
starch synthase activity		24	6	SS3;SSI1;SS4;F9L11.8;AT5G65685;SS2	1.36441	0.0354381	molecular_function
serine-type endopeptidase activity		296	39	F17M19.10;F7L13.100;MBB18.4;SPPA;RBL14;CLPP6;DEG5;T18K17.17;CLP2;CLPP3;CLPR4;CLPP4;F7G19.1;DEG8;DEGP2;F6G3.50;NCLPP7;DEGP1;HSA32;TPP2;SDD1;CLPR1;LON2;DegP9;RBL12;F14I3.4;RBL13;RBL11;RBL15;T1G16.1;RBL2;RBL3;CLPP5;DegP7;MAG2.15;SBT5.4;MXI22.5;F9F13.80;MFC16.21	1.19006	0.035492	molecular_function
antioxidant activity		33	7	ATPRX Q;K14B20.1;AT3G52960;F24J8.1;2-Cys Prx B;TPX1;PRXIIF	1.30867	0.0359979	molecular_function
drug transmembrane transporter activity		144	16	T9L6.1;K24M7.20;AT3G26590;F9L1.11;T19C21.18;AT4G38380;ALF5;ZF14;AT3G21690;F25C20.18;AT3G23550;F11M15.20;PRORP2;F23N20.13;F3K23.10;MNA5.11	1.33611	0.0383013	molecular_function
microtubule motor activity		123	15	MSL3.50;AT3G16060;F3G5.21;KAC2;AT3G63480;ATK5;K1L20.9;F3K23.6;F15F15.20;FRA1;KINESIN-13A;F26F24.7;F2K11.1;DL4005W;ZWI	1.24591	0.038766	molecular_function
oxidoreductase activity, acting on the CH-CH group of donors		33	6	F1N13.150;FAR4;F25P22.7;COX15;F1P15.9;PYD1	1.22662	0.0392998	molecular_function
transition metal ion binding		38	5	CRD1;F9P14.10;TSO2;FP3;SSI2	-1.52747	0.0412703	molecular_function
receptor activity		502	41	PYL6;MCK7.17;T4O24.7;SRF3;AT3G47090;T9N14.3;LRR XI-23;AR781;RCAR3;T7N9.25;F12K21.25;EBS;HHP1;T16O11.3;ABP1;F10A5.5;F6D8.24;SGR4;F17I23.60;T9A14.70;AR401;MCA23.12;T9N14.20;PYL1;HHP4;XPO1A;NIK1;ERD2;SRF6;RCAR1;K2I5.13;MJJ3.7;F18A17.4;ERD2B;T2N18.19;AT1G56145;F20B17.5;MXA21.150;PYL2;PR5K;MSF3.15	1.11585	0.0463773	molecular_function
AMP binding		9	6	ACS;AAE7;AAE1;AAE14;AT3G16170;AT3G48990	1.29926	0.0464497	molecular_function
1-aminocyclopropane-1-carboxylate synthase activity		53	7	MAB16.11;GGT1;K19P17.14;AOAT2;T5M16.26;ACS12;ALAAT2	1.26731	0.0488713	molecular_function
methyl salicylate esterase activity		22	7	CXE18;F15M7.10;CXE12;F14J22.12;T4M8.1;F16N3.25;MES1	1.15668	0.0492036	molecular_function
methyl jasmonate esterase activity		23	7	CXE18;F15M7.10;CXE12;F14J22.12;T4M8.1;F16N3.25;MES1	1.15668	0.0492036	molecular_function
quercetin 3-O-glucosyltransferase activity		23	7	UGT78D2;UGT73B5;UGT72B3;UGT89B1;UGT88A1;UGT71C4;UGT71B8	1.15818	0.0499349	molecular_function
Name	Total # of Neighbors	# of Measured Neighbors	Gene Set Seed	Measured Neighbors	Median change	p-value	Activation Score	Hit type		Name	Total # of Neighbors	# of Measured Neighbors	Gene Set Seed	Measured Neighbors	Median change	p-value	Activation Score	Hit type		Name	Total # of Neighbors	# of Measured Neighbors	Gene Set Seed	Measured Neighbors	Median change	p-value	Activation Score	Hit type		Name	Total # of Neighbors	# of Measured Neighbors	Gene Set Seed	Measured Neighbors	Median change	p-value	Activation Score	Hit type
Expression Targets of PIL6	30	9	PIL6	AT5G02580;FT;GA20OX1;PSY;PHYB;IAA8;GAI;PIN3;NAC6	1.46134	0.0075374	-0.57735	Expression Targets		miRNA Targets of MIR172A	23	10	MIR172A	AG;3;NAM;AT3G14770;AGO1;RAP2.7;ARF16;EFE;FT;AP1	-1.42371	0.00708538	1.63299	miRNA Targets		Expression Targets of PIL6	30	7	PIL6	AT5G02580;FT;GA20OX1;PSY;PHYB;IAA8;GAI	1.81678	0.0084932	0	Expression Targets		Binding Partners of photosystem I reaction center	43	5	photosystem I reaction center	PSI-P;PSBW;OHP;PGR5;OHP2	2.26005	0.00287932		Binding Partners
Expression Targets of PIF4	41	12	PIF4	TT4;GPRI1;FT;GA20OX1;PSY;IAA8;PIL6;ARP6;PIN3;HSP70;NYE1;NAC6	1.44183	0.00783059	-0.57735	Expression Targets		miRNA Targets of MIR396A	29	5	MIR396A	F3I6.9;BIO1;T22I11.3;GRF7;MMG4.7	-1.36538	0.0367243	1.41421	miRNA Targets		Expression Targets of PIF3	17	7	PIF3	FT;LHY;PSY;CCA1;PSAE-1;PHYB;SNRK2.5	1.7029	0.0103442	1.41421	Expression Targets		Name	Total # of Neighbors	# of Measured Neighbors	Gene Set Seed	Measured Neighbors	Median change	p-value	Activation Score	Hit type
Expression Targets of PIF3	17	7	PIF3	FT;LHY;PSY;CCA1;PSAE-1;PHYB;SNRK2.5	1.7029	0.0128712	1.41421	Expression Targets		miRNA Targets of MIR164A	13	5	MIR164A	DRB2;NAM;NAC6;ARF16;NAC1	-2.01837	0.0487271	1.73205	miRNA Targets		Expression Targets of catalase	16	9	catalase	PAL1;AP1;PSY;DXR;GPX1;ABA1;PDS3;HSP70;KU80	1.53999	0.028831	-1.63299	Expression Targets		Proteins/Chemicals Regulating Cell Processes of oxidative stress	246	16	oxidative stress	GolS1;FSD3;SAG21;PLA2-ALPHA;NTRC;ZFP1;TED4;RCD1;HB-1;RSR4;CXIP1;AT3G07270;STZ;NQR;RBOHD;HXK1	1.51506	0.0201767	0	Proteins/Chemicals Regulating Cell Processes
Expression Targets of GAI	17	5	GAI	GA20OX1;GNC;PIF3;XERICO;LOX2	1.27295	0.0181247	0	Expression Targets		Name	Total # of Neighbors	# of Measured Neighbors	Gene Set Seed	Measured Neighbors	Median change	p-value	Activation Score	Hit type		Expression Targets of PIF4	41	9	PIF4	TT4;GPRI1;FT;GA20OX1;PSY;IAA8;HSP70;PIL6;ARP6	1.81678	0.0300363	1	Expression Targets		Proteins/Chemicals Regulating Cell Processes of photosynthesis	288	16	photosynthesis	GPRI1;PRK;SIGE;PSBP-1;PGR5;PETC;ATPD;NTRC;RPS17;GLY1;PHYB;HSI2;F28J7.18;STZ;HB-7;HXK1	1.63941	0.0275646	0.447214	Proteins/Chemicals Regulating Cell Processes
Expression Targets of basic-helix-loop-helix protein	34	7	basic-helix-loop-helix protein	LHY;CCA1;NAS1;GAI;RD22;BAN;ADH1	1.21996	0.0277174	1	Expression Targets		Binding Partners of 14-3-3	91	11	14-3-3	ERS;HA2;HDA05;SERK1;F2KP;WRKY6;HSP101;HSP70;WRKY18;TPS5;FT	-1.27762	0.0164846		Binding Partners		Name	Total # of Neighbors	# of Measured Neighbors	Gene Set Seed	Measured Neighbors	Median change	p-value	Activation Score	Hit type		Proteins/Chemicals Regulating Cell Processes of calcium-mediated signaling	63	7	calcium-mediated signaling	PLA2-ALPHA;CaS;TED4;PERK4;ABI2;DND1;RBOHD	1.51598	0.0286032	1	Proteins/Chemicals Regulating Cell Processes
Expression Targets of ABI4	29	9	ABI4	PAA1;GA20OX1;PETE1;ABI3;SBE2.2;TAG1;AOX1A;HXK1;ADH1	-1.0893	0.0347666	0.57735	Expression Targets		Binding Partners of calmodulin	124	24	calmodulin	CRK1;EICBP.B;PAS1;RLK;CNGC17;BI1;CNGC1;NPG1;LP1;MUF9.8;NAM;WRKY17;NADK1;SR1;CRK10;CRK3;WRKY50;WRKY11;HSP70;T25C13.60;APY2;ATAF1;NAC1;PCAP1	-1.21187	0.0195633		Binding Partners		Binding Partners of photosystem I reaction center	43	15	photosystem I reaction center	PSI-P;PSBW;OHP;PSAO;LHCA4;LHCB2.1;LHCA2;PGR5;PSB27;NPQ4;OHP2;TAPX;LHCA1;PGR5-LIKE A;F9I5.10	1.80575	1.10491e-08		Binding Partners		Proteins/Chemicals Regulating Cell Processes of Respiratory chain	85	9	Respiratory chain	PLA2-ALPHA;PGR5;PETC;PSBO2;NTRC;HY2;F28J7.18;GDH2;HXK1	1.63941	0.0416934	0	Proteins/Chemicals Regulating Cell Processes
Expression Targets of HOS1	14	8	HOS1	AGO1;FT;COR47;ELF3;FLK;PRR5;TOC1;ICE1	1.67375	0.0474586	0.57735	Expression Targets		Binding Partners of SIP3	11	5	SIP3	PP2CA;CBL9;CBL3;HAI2;SOS3	-1.41277	0.041752		Binding Partners		Binding Partners of light-harvesting complex	40	13	light-harvesting complex	PSI-P;LHCA2;LHCB5;LHCA3;LHCB4.1;LHCB6;psbA;PPa6;G4;LHCA1;LHCB3;PORA;ALB4	1.6081	1.07518e-05		Binding Partners		Proteins/Chemicals Regulating Cell Processes of seed dormancy	76	5	seed dormancy	FT;ABI2;MEE11;ARF16;MYBR1	1.41787	0.0481112	1	Proteins/Chemicals Regulating Cell Processes
Name	Total # of Neighbors	# of Measured Neighbors	Gene Set Seed	Measured Neighbors	Median change	p-value	Activation Score	Hit type		Binding Partners of SAR1	9	5	SAR1	SYP132;NPSN11;SYP71;SNAP33;SYP121	-1.28324	0.0496615		Binding Partners		Binding Partners of photosystem II reaction center	34	9	photosystem II reaction center	ATPRX Q;ATHM2;LHCB2.1;TRX-M4;APX4;LHCB3;CYP20-2;ELIP2;HSP70	1.61087	0.000109353		Binding Partners		Name	Total # of Neighbors	# of Measured Neighbors	Gene Set Seed	Measured Neighbors	Median change	p-value	Activation Score	Hit type
miRNA Targets of MIR172A	23	14	MIR172A	AGO1;FT;AP1;DCL1;ZLL;AP2;NHL8;AG;3;NAM;AT3G14770;RAP2.7;ARF16;EFE	1.13785	0.0201163	0.816497	miRNA Targets		Binding Partners of VAMP721	8	5	VAMP721	SYP132;NPSN11;SYP71;SNAP33;SYP121	-1.28324	0.0496615		Binding Partners		Binding Partners of 14-3-3	91	19	14-3-3	FT;F2KP;CaS;TPS1;PHOT2;PHYB;TPS5;NIA2;HSP101;SSI1;PHOT1;HSP70;PORA;GRF2;HA2;ERS;AKR2;UGP1;SERK1	1.37347	0.0011575		Binding Partners		Upstream Neighbors of photosystem II reaction center	110	13	photosystem II reaction center	FSD3;PSBW;PLA2-ALPHA;PRK;PSB28;SIGE;PSBP-1;PGR5;PSBO2;RSR4;STZ;HXK1;FTSH6	1.82085	0.000432339	0.707107	Upstream Neighbors
Name	Total # of Neighbors	# of Measured Neighbors	Gene Set Seed	Measured Neighbors	Median change	p-value	Activation Score	Hit type		Name	Total # of Neighbors	# of Measured Neighbors	Gene Set Seed	Measured Neighbors	Median change	p-value	Activation Score	Hit type		Binding Partners of ferredoxin-NADP+ reductase	11	6	ferredoxin-NADP+ reductase	AT3G18890;PSAE-1;FED A;PSAD-1;TROL;HSP70	1.67188	0.00159971		Binding Partners		Upstream Neighbors of D-glucose	42	5	D-glucose	GPRI1;CaS;MKP1;HXK1;PMT5	1.18608	0.0245482	-1	Upstream Neighbors
Binding Partners of photosystem I reaction center	43	16	photosystem I reaction center	PSI-P;PSBW;OHP;PSAO;LHCA4;LHCB2.1;LHCA2;PGR5;PSB27;NPQ4;OHP2;LHCA1;PGR5-LIKE A;F9I5.10;DL3;TAPX	1.80575	5.07583e-07		Binding Partners		Proteins/Chemicals Regulating Cell Processes of photosynthetic electron transport	25	7	photosynthetic electron transport	PXA1;psbD;HPT1;COPT5;AOX1A;ACP4;F28J12.20	-1.59059	0.00166402	0	Proteins/Chemicals Regulating Cell Processes		Binding Partners of photosystem	17	6	photosystem	CYTC-2;LHCB2.1;PSBP-1;PSBY;LHCB3;psaC	1.82085	0.00304788		Binding Partners		Upstream Neighbors of oxidative stress	246	16	oxidative stress	GolS1;FSD3;SAG21;PLA2-ALPHA;NTRC;ZFP1;TED4;RCD1;HB-1;RSR4;CXIP1;AT3G07270;STZ;NQR;RBOHD;HXK1	1.51506	0.0311119	0	Upstream Neighbors
Binding Partners of light-harvesting complex	40	15	light-harvesting complex	PSI-P;LHCA2;LHCB5;LHCA3;LHCB4.1;LHCB6;psbA;PPa6;G4;LHCA1;LHCB3;PORA;ALB4;NTRA;psbC	1.54316	1.46655e-05		Binding Partners		Proteins/Chemicals Regulating Cell Processes of seed germination	632	137	seed germination	SYP61;SIZ1;ARP4;BGL2;HD1;BETA-VPE;SAM-2;SDP1;SUT4;DDB1A;TIM17-2;SCL14;HDA9;MPK4;PAT1;PUMP1;PLDBETA1;ROP1;BZIP60;LOS4;RPK2;LBA1;SAL1;PDR2;CPK4;LEC2;PEX4;SAG24;ATRZ-1A;HST;HB6;PUB9;EXO70A1;F15M4.11;OST1;ANN5;ABA3;OWL1;ABI1;ACT7;EXLA1;MYC2;SPHK1;ALN;ITN1;URE;FATB;ABF4;VDAC3;TH9;SAUL1;TPLATE;ELF3;BLH1;VSR1;AAH;ABH1;CBR;CYSB;HMGB2;TTG1;arginase;CCR2;CSDP1;PKP-BETA1;SAD1;MFP2;ABA2;DELTA-OAT;ARF2;HAB1;P…	-1.21515	0.004288	-0.96225	Proteins/Chemicals Regulating Cell Processes		Binding Partners of NAD(P)H dehydrogenase (quinone)	15	7	NAD(P)H dehydrogenase (quinone)	CRR23;FNR1;NDF6;CRR7;CYP20-2;CRR6;CRR3	1.46068	0.00403322		Binding Partners		Upstream Neighbors of photosystem I reaction center	63	6	photosystem I reaction center	PLA2-ALPHA;PSAK;PSB28;PGR5;RPS17;MYB62	1.87484	0.036523	-1.41421	Upstream Neighbors
Binding Partners of photosystem II reaction center	34	13	photosystem II reaction center	ATPRX Q;ATHM2;LHCB2.1;TRX-M4;APX4;LHCB3;CYP20-2;ELIP2;AT3G11620;psbD;HSP70;psbC;NYE1	1.34701	5.09227e-05		Binding Partners		Proteins/Chemicals Regulating Cell Processes of shoot regeneration	35	5	shoot regeneration	RR2;ARF3;Rap2.6L;CKX1;WOL	-1.66262	0.00589842	1	Proteins/Chemicals Regulating Cell Processes		Binding Partners of ribosome	62	19	ribosome	SCO1;EIF3E;T1O3.7;ALB3;RSH2;SCY1;RRF;HSC70-1;PSRP6;CPSRP54;RPL12-A;HSP70;NOA1;GB1;SBP2;RPL3B;RPL3P;BTF3;PPR336	1.3635	0.00713598		Binding Partners		Upstream Neighbors of H+-transporting two-sector ATPase	52	9	H+-transporting two-sector ATPase	FT;PLA2-ALPHA;ATPC1;PGR5;ELF3;OST1;VAP;BAN;HXK1	1.67375	0.0392223	0.57735	Upstream Neighbors
Binding Partners of 14-3-3	91	22	14-3-3	FT;F2KP;CaS;TPS1;PHOT2;PHYB;NIA2;HSP101;SSI1;PHOT1;PORA;GRF2;ERS;AKR2;UGP1;HA2;HDA05;SERK1;WRKY6;HSP70;WRKY18;TPS5	1.3114	0.000404188		Binding Partners		Proteins/Chemicals Regulating Cell Processes of lignification	54	12	lignification	APG5;ATCAD4;VND7;SHP1;CCR1;BGLU46;4CL1;K18I23.14;PAL1;POM1;RBOHD;HCT	-1.94008	0.0084178	1	Proteins/Chemicals Regulating Cell Processes		Binding Partners of psbC	15	6	psbC	PSB28;LHCB5;PSBP-1;LHCB6;PSBR;AT4G19100	1.82085	0.00759597		Binding Partners		Upstream Neighbors of Chlorophyll	120	6	Chlorophyll	GPRI1;PSB28;NTRC;TED4;PHYB;MYBR1	1.63941	0.0408103	2.23607	Upstream Neighbors
Binding Partners of ferredoxin-NADP+ reductase	11	6	ferredoxin-NADP+ reductase	AT3G18890;PSAE-1;FED A;PSAD-1;TROL;HSP70	1.67188	0.00126796		Binding Partners		Proteins/Chemicals Regulating Cell Processes of reproduction	33	5	reproduction	DL1;EXO70B1;MYBR1;FT1;FT	-2.28276	0.0109988		Proteins/Chemicals Regulating Cell Processes		Binding Partners of chaperones	67	22	chaperones	PAA1;VTC4;ACA1;SIGE;SHD;PAA2;CYT1;VAR2;TTN5;HSC70-1;APX1;MLO1;HA1;NCLPP7;TIM13;CLPC1;UGT74F2;TIM10;PP5.2;B73;PBS2;TIM9	1.40072	0.00881453		Binding Partners		Upstream Neighbors of calcium-mediated signaling	63	7	calcium-mediated signaling	PLA2-ALPHA;CaS;TED4;PERK4;ABI2;DND1;RBOHD	1.51598	0.0422779	1	Upstream Neighbors
Binding Partners of photosystem	17	7	photosystem	CYTC-2;LHCB2.1;PSBP-1;PSBY;LHCB3;psaC;psbC	1.748	0.00137501		Binding Partners		Proteins/Chemicals Regulating Cell Processes of nitrogen metabolism	30	7	nitrogen metabolism	URE;AlaAT1;AT3G58610;HB-1;HPT1;LBD37;GAD	-1.38304	0.0127307		Proteins/Chemicals Regulating Cell Processes		Binding Partners of psaA	12	5	psaA	PSAK;ALB3;psbA;LHCA1;psaC	1.6081	0.0128393		Binding Partners		Upstream Neighbors of photosynthesis	288	16	photosynthesis	GPRI1;PRK;SIGE;PSBP-1;PGR5;PETC;ATPD;NTRC;RPS17;GLY1;PHYB;HSI2;F28J7.18;STZ;HB-7;HXK1	1.63941	0.0436622	0.447214	Upstream Neighbors
Binding Partners of psaA	12	7	psaA	PSAK;ALB3;psbA;LHCA1;psaC;psbD;psbC	1.45195	0.00298522		Binding Partners		Proteins/Chemicals Regulating Cell Processes of shoot development	80	11	shoot development	ARP2;GPX6;RPL;HK3;LP1;ARF3;CKX1;DIS1;BPS1;FT;AVP1	-1.54518	0.0157927		Proteins/Chemicals Regulating Cell Processes		Binding Partners of leucine zipper	32	9	leucine zipper	FT;NF-YC4;ZFN1;HB-1;COP1;AP2;DREB2A;BZIP53;ABI3	1.48213	0.0140795		Binding Partners		Upstream Neighbors of ATP	110	8	ATP	PRK;PGR5;AMK2;CONNEXIN 32;EIF4G;ZWI;RBOHD;HXK1	1.75078	0.0458089		Upstream Neighbors
Binding Partners of F-actin	43	11	F-actin	ANN5;ADF4;CHUP1;CH1;MAP1C;AFH14;WLIM1;B73;ANNAT2;SUS4;HXK1	1.13541	0.00524255		Binding Partners		Proteins/Chemicals Regulating Cell Processes of exine formation	16	5	exine formation	LAP3;T17M13.14;GPAT6;ACOS5;CALS5	-1.70181	0.0185696		Proteins/Chemicals Regulating Cell Processes		Binding Partners of translocon	20	8	translocon	ACD1;AT3G18890;ALB3;G4;TIC110;OEP80;CLPC1;TIM50	1.54211	0.0227247		Binding Partners		Name	Total # of Neighbors	# of Measured Neighbors	Gene Set Seed	Measured Neighbors	Median change	p-value	Activation Score	Hit type
Binding Partners of CRY2	8	5	CRY2	COP1;HY5;T27I1.15;K15N18.2;AT3G07340	1.39129	0.00585608		Binding Partners		Proteins/Chemicals Regulating Cell Processes of defense response	445	111	defense response	SIZ1;BGL2;CRK5;GLR3.3;HD1;SCR;RABA1b;SOBER1;PFT1;NPR4;EIL1;RPN1A;MPK4;RPM1;PLDBETA1;ROP1;EDR2;NIK1;HTB2;FDH;GH9A1;CNGC4;SRF6;OCP3;AGB1;OASA1;ZAR1;EDS1;RLK;DCL4;BI1;MYC2;JAZ1;CERK1;CRT1a;PAD4;RPT2a;NAC3;LP1;CCR1;IBR3;VIP1;NAM;ARI1;PDC2;arginase;CCR2;TGA4;ABA2;MKK5;EMB2024;VAD1;MEKK1;SR1;HCHIB;PR4;EXO70B1;BSK1;SERK1;ATMIN7;ACD11;F10A12.18;COI1;BIR1;WRKY6;VAP;SNAP33;RR2;RIN4;FER;MBF1C;STZ;WRKY51;PTP…	-1.22985	0.0186793	1.88982	Proteins/Chemicals Regulating Cell Processes		Binding Partners of chloroplast protein	14	6	chloroplast protein	PRK;SCY1;LHB1B2;CPSRP54;TOC159;HCF152	1.58001	0.0257462		Binding Partners		Downstream Neighbors of ATP	155	11	ATP	CYP83B1;PRK;PSBP-1;AMK2;UBC9;NADP-ME4;MPK3;NAPRT2;RBOHD;HXK1;SMT1	-1.47293	0.030957	0	Downstream Neighbors
Binding Partners of NAD(P)H dehydrogenase (quinone)	15	7	NAD(P)H dehydrogenase (quinone)	CRR23;FNR1;NDF6;CRR7;CYP20-2;CRR6;CRR3	1.46068	0.00627256		Binding Partners		Proteins/Chemicals Regulating Cell Processes of superoxide anion generation	178	50	superoxide anion generation	ATMPK8;TRX2;MPK4;PUMP1;AKT1;CPK4;DL3;LPR1;PHB1;HAP13;AGB1;OST1;ABI1;CERK1;SPHK1;ITN1;VDAC3;ELF3;IBR3;NAM;arginase;ABA2;MKK5;MMN10.18;NTRA;MEKK1;XDH1;CBL9;COI1;FER;PKT3;TOC1;CDPK6;ATHM3;UGT74F2;MSD1;HSP70;CPK5;AOX1A;PYL2;DND1;MPK3;ATAF1;ALDH12A1;MYBR1;RBOHD;HXK1;F28J12.20;PLDALPHA1;GAD	-1.21824	0.0189143	-0.447214	Proteins/Chemicals Regulating Cell Processes		Binding Partners of endopeptidase	42	10	endopeptidase	HB1;SPPA;SAG12;VSR4;PA200;CLPX;VSR1;CLPC1;EGY1;CLPR1	1.36724	0.0257738		Binding Partners
Binding Partners of psbC	15	6	psbC	PSB28;LHCB5;PSBP-1;LHCB6;PSBR;AT4G19100	1.82085	0.0105893		Binding Partners		Proteins/Chemicals Regulating Cell Processes of root length	61	12	root length	FDH;PDR2;YDA;HK3;NUC-L1;PLP4;OPR1;WOL;SOS3;HXK1;SMT1;ADG1	-1.26471	0.0222978	0.447214	Proteins/Chemicals Regulating Cell Processes		Binding Partners of TIC40	7	5	TIC40	CH1;AGY1;TIC110;HSP70;CLPC1	1.40019	0.0262118		Binding Partners
Binding Partners of HSC70-1	22	8	HSC70-1	BAG6;BAG4;HSP101;SSI1;PAS2;SGT1A;CHIP;BAG7	1.37347	0.0109808		Binding Partners		Proteins/Chemicals Regulating Cell Processes of stomata conductance	21	7	stomata conductance	CBP20;SDH1-1;CAX3;LPP2;DND1;HB-7;PLDALPHA1	-1.39722	0.0224257	1.41421	Proteins/Chemicals Regulating Cell Processes		Binding Partners of HSC70-1	22	7	HSC70-1	BAG6;BAG4;HSP101;SSI1;PAS2;SGT1A;CHIP	1.37347	0.0271924		Binding Partners
Binding Partners of chaperones	67	34	chaperones	PAA1;VTC4;ACA1;SIGE;SHD;PAA2;CYT1;VAR2;TTN5;MLO1;HA1;NCLPP7;TIM13;CLPC1;TIM10;PP5.2;B73;PBS2;TIM9;ARG1;EBP;KIS;FKGP;TIM8;APX1;HSC70-1;RIN4;SQN;P58IPK;HSF4;UGT74F2;psbC;PDIL1-4;BAG7	1.06297	0.0164823		Binding Partners		Proteins/Chemicals Regulating Cell Processes of lignin biosynthesis trait	46	13	lignin biosynthesis trait	MYB32;ATCAD4;SHP1;CCR1;BEL1;CCoAOMT1;OMT1;CAD9;SUS4;FAH1;4CL1;POM1;HCT	-1.29856	0.0251387	-1	Proteins/Chemicals Regulating Cell Processes		Binding Partners of CHIP	12	5	CHIP	VAR2;HSC70-1;HSP70;CLPP4;FTSH1	1.33616	0.0343058		Binding Partners
Binding Partners of ribosome	62	22	ribosome	SCO1;EIF3E;T1O3.7;ALB3;SCY1;RRF;PSRP6;CPSRP54;RPL12-A;NOA1;GB1;SBP2;RPL3P;BTF3;HD1;PPR336;MHX;ATG2;HSC70-1;RSH2;HSP70;RPL3B	1.18419	0.0248952		Binding Partners		Proteins/Chemicals Regulating Cell Processes of organ development	79	15	organ development	CUL3;AG;ARP2;VPS9A;NAM;KIN10;BEL1;AGO1;LUG;AFO;SCL3;ARF3;SUS4;DIS1;AVP1	-1.42371	0.026774	-1	Proteins/Chemicals Regulating Cell Processes		Binding Partners of tRNA	48	10	tRNA	AGO1;PRORP1;SRS;HRS1;FLU;RPS13A;ERS;ALATS;EIF4G;GCN2	1.39525	0.0399358		Binding Partners
Binding Partners of chloroplast protein	14	6	chloroplast protein	PRK;SCY1;LHB1B2;CPSRP54;TOC159;HCF152	1.58001	0.0333859		Binding Partners		Proteins/Chemicals Regulating Cell Processes of transpiration	57	14	transpiration	AKT1;ABA3;ABF4;CYCH;1;CIPK23;CBL9;TRE1;ERF-1;TOC1;CER3;ZIFL1;MPK9;F6F22.16;MRP4	-1.30049	0.0318137	1	Proteins/Chemicals Regulating Cell Processes		Binding Partners of ARF	17	5	ARF	PSI-P;T10F20.22;IAA8;PHOT1;BIG	1.44183	0.0448025		Binding Partners
Binding Partners of CIPK23	8	6	CIPK23	AT5G21326;CBL2;CIPK9;CIPK3;CBL3;HAI2	-1.12619	0.0371464		Binding Partners		Proteins/Chemicals Regulating Cell Processes of Pentose-phosphate shunt	12	5	Pentose-phosphate shunt	PGI1;CP12-1;F11A12.5;MYB12;HXK1	-1.54784	0.032379		Proteins/Chemicals Regulating Cell Processes		Binding Partners of photoreceptor	17	6	photoreceptor	CHUP1;PHOT2;ZTL;PIF3;PIL5;SHY2	1.34688	0.0448078		Binding Partners
Binding Partners of SNRK2.2	7	5	SNRK2.2	AT5G21326;ABI2;ABI1;HAB1;HAI1	-1.11339	0.0373219		Binding Partners		Proteins/Chemicals Regulating Cell Processes of mitochondrial damage	23	6	mitochondrial damage	APG5;VDAC2;VDAC1;HSP70;AOS;HXK1	-1.44752	0.032748	1.41421	Proteins/Chemicals Regulating Cell Processes		Binding Partners of SPA1	12	8	SPA1	SPA4;COP1;PHYB;DET1;CUL4;SPA2;PIL5;FUS9	1.2728	0.0480161		Binding Partners
Binding Partners of endopeptidase	42	12	endopeptidase	HB1;SPPA;SAG12;VSR4;PA200;CLPX;CLPC1;EGY1;CLPR1;EIF4E;VSR1;psbC	1.27583	0.046736		Binding Partners		Proteins/Chemicals Regulating Cell Processes of phosphate import	31	6	phosphate import	PHF1;WRKY6;WRKY75;MYB62;PHO1;PHT1;4	-1.3342	0.033079	-1	Proteins/Chemicals Regulating Cell Processes		Name	Total # of Neighbors	# of Measured Neighbors	Gene Set Seed	Measured Neighbors	Median change	p-value	Activation Score	Hit type
Name	Total # of Neighbors	# of Measured Neighbors	Gene Set Seed	Measured Neighbors	Median change	p-value	Activation Score	Hit type		Proteins/Chemicals Regulating Cell Processes of sugar concentration	17	5	sugar concentration	THA1;PKP-ALPHA;LKR;HPT1;HXK1	-1.45819	0.0335072	-1.41421	Proteins/Chemicals Regulating Cell Processes		Protein Modification Targets of proteasome endopeptidase complex	11	6	proteasome endopeptidase complex	AT5G21326;CYT1;PA200;PIF3;SHM1;CRY2	1.36724	0.0337804		Protein Modification Targets
Protein Modification Targets of casein kinase II	32	17	casein kinase II	COR47;LHY;CCA1;ALB3;HY5;OST1;EIF3C;PTAC12;HMG;PIL5;HMGB3;EIF4G;ASA1;HSF1;HMGB2;LKR;ATL5	1.18874	0.0490024		Protein Modification Targets		Proteins/Chemicals Regulating Cell Processes of response to wounding	59	17	response to wounding	ATMPK8;PP2-A13;RAT5;MYC2;WRKY23;MKK5;PLDALPHA2;COI1;OPR3;ERF-1;ADC2;WRKY3;PLA-I{gamma}1;MPK3;CAT1;AOS;PLDALPHA1	-1.30055	0.0358454	-1	Proteins/Chemicals Regulating Cell Processes		Name	Total # of Neighbors	# of Measured Neighbors	Gene Set Seed	Measured Neighbors	Median change	p-value	Activation Score	Hit type
Name	Total # of Neighbors	# of Measured Neighbors	Gene Set Seed	Measured Neighbors	Median change	p-value	Activation Score	Hit type		Proteins/Chemicals Regulating Cell Processes of detoxification	117	28	detoxification	SCL14;ACS;AT3G11620;SIR;FDH;NIT4;CSD1;ALDH3I1;CCH;PAD4;POP2;CLA1;SOS2;arginase;MDAR1;FCLY;TAG1;UGT75B1;NQR;SBP1;MRP3;PCR2;GSH1;SOS3;ADH1;NAP3;GAD;T8P21.32	-1.18556	0.0369468	-1	Proteins/Chemicals Regulating Cell Processes		Proteins/Chemicals Regulating Cell Processes of photosynthesis	288	142	photosynthesis	GPRI1;NIR1;FRO7;CYTC-2;ATPRX Q;PSBQA;GA20OX1;PRK;LHCA4;LHCB2.1;APE2;ERD15;SIGE;ENH1;LHCB5;PSBP-1;PSY;PGR5;PETC;ATPD;PHT2;1;RCA;PSB27;DGD1;CSD2;NPQ4;PSAE-1;PSAL;NPQ1;NTRC;NFU2;LHCB6;ALB3;CH1;PSAH-1;LPP2;HEMA1;psbA;CcdA;SFR2;MGD1;ALB1;APG3;CYT1;LHB1B2;GLU1;RPS17;OVA6;STN7;GPX1;CLPP6;TAPX;GUN5;TAP38;PHOT2;CEST;HCF101;GLY1;CAX3;PSAD-1;VTE1;SBPASE;PHYB;HSI2;ADG1;CLA1;PYE;SIG2;ACA8;APX1;PTAC4;LPA2;TROL…	1.39228	3.56186e-10	0.852803	Proteins/Chemicals Regulating Cell Processes
Proteins/Chemicals Regulating Cell Processes of photosynthesis	288	166	photosynthesis	GPRI1;NIR1;FRO7;CYTC-2;ATPRX Q;PSBQA;GA20OX1;PRK;LHCA4;LHCB2.1;APE2;ERD15;SIGE;ENH1;LHCB5;PSBP-1;PSY;PGR5;PETC;ATPD;PHT2;1;RCA;PSB27;DGD1;CSD2;NPQ4;PSAE-1;PSAL;NPQ1;NTRC;NFU2;LHCB6;ALB3;CH1;PSAH-1;LPP2;HEMA1;psbA;CcdA;SFR2;MGD1;ALB1;APG3;CYT1;LHB1B2;GLU1;RPS17;OVA6;STN7;GPX1;CLPP6;GUN5;TAP38;PHOT2;CEST;HCF101;GLY1;CAX3;PSAD-1;VTE1;SBPASE;PHYB;CLA1;PYE;SIG2;ACA8;PTAC4;LPA2;TROL;SEX4;SIGA;PHOT1;ELI…	1.27582	7.25913e-08	1.1767	Proteins/Chemicals Regulating Cell Processes		Proteins/Chemicals Regulating Cell Processes of flower identity	13	5	flower identity	AG;RPL;FT1;FT;AP1	-2.46159	0.0404957	-1.41421	Proteins/Chemicals Regulating Cell Processes		Proteins/Chemicals Regulating Cell Processes of nonphotochemical quenching	27	21	nonphotochemical quenching	FSD3;LHCB2.1;APE2;LHCB5;PGR5;AMK2;HB1;NPQ4;NPQ1;LHCB6;SAG12;CYT1;ABA1;PSBR;PSAD-1;VTE1;PGR7;LUT1;FSD2;AOX1A;CEF	1.61209	5.22401e-08	1.06904	Proteins/Chemicals Regulating Cell Processes
Proteins/Chemicals Regulating Cell Processes of nonphotochemical quenching	27	22	nonphotochemical quenching	FSD3;LHCB2.1;APE2;LHCB5;PGR5;AMK2;HB1;NPQ4;NPQ1;LHCB6;SAG12;CYT1;ABA1;PSBR;PSAD-1;VTE1;PGR7;LUT1;FSD2;CEF;CRR2;AOX1A	1.61209	2.40686e-07	1.06904	Proteins/Chemicals Regulating Cell Processes		Proteins/Chemicals Regulating Cell Processes of tuber development	18	5	tuber development	PYRB;BEL1;LPP2;SUS4;FT	-1.39722	0.0435957	-1	Proteins/Chemicals Regulating Cell Processes		Proteins/Chemicals Regulating Cell Processes of chloroplast organization and biogenesis	135	76	chloroplast organization and biogenesis	FSD3;GPRI1;GUN4;RCP1;CRD1;NTRC;ABCB19;ALB3;psbA;AGY1;CR88;MGD1;HCF106;SIGF;GNC;RRF;GLU1;CLPB3;CLPP6;RSH1;VAR2;ATAB2;CEST;PRPL11;PDS3;COP1;SBPASE;PHYB;CDT1A;CLP2;HY5;CLA1;FSD2;CDPMEK;SIG2;PLSP1;PSB29;CPSRP54;EDD1;EX1;SIGA;ELIP2;APG2;TIC20;TRX z;HSP70;RNEE/G;VAR3;HDR;PIF3;DET1;ZDS;CRY1;TOC159;SVR1;EMB269;HDS;CRY2;PIL5;PTAC14;MURE;IM;GUN1;PAC;DG1;TIC40;EGY1;PHYA;ALB4;PTAC3;ERH3;PP5.2;ECB2;HXK1;FLN1;…	1.3635	2.10432e-06	0	Proteins/Chemicals Regulating Cell Processes
Proteins/Chemicals Regulating Cell Processes of chloroplast organization and biogenesis	135	83	chloroplast organization and biogenesis	FSD3;GPRI1;GUN4;RCP1;CRD1;NTRC;ABCB19;ALB3;psbA;AGY1;CR88;MGD1;HCF106;SIGF;GNC;RRF;GLU1;CLPB3;CLPP6;RSH1;VAR2;ATAB2;CEST;PRPL11;PDS3;COP1;SBPASE;PHYB;CDT1A;CLP2;HY5;CLA1;FSD2;CDPMEK;SIG2;PLSP1;PSB29;CPSRP54;EDD1;EX1;SIGA;ELIP2;APG2;TIC20;TRX z;RNEE/G;VAR3;HDR;PIF3;DET1;ZDS;CRY1;TOC159;SVR1;EMB269;HDS;CRY2;PIL5;PTAC14;MURE;IM;GUN1;PAC;DG1;TIC40;EGY1;PHYA;ALB4;PTAC3;ERH3;PP5.2;ECB2;FLN1;SCA3;CM1;FL…	1.34451	1.02659e-05	-0.333333	Proteins/Chemicals Regulating Cell Processes		Proteins/Chemicals Regulating Cell Processes of seed dormancy	76	15	seed dormancy	HD1;HTB2;SNL1;ABI1;TTG1;ABA2;PXA1;SUVH4;GAI;CTR1;PYL2;ARF16;MYBR1;GID1C;FT	-1.35504	0.0450808	0	Proteins/Chemicals Regulating Cell Processes		Proteins/Chemicals Regulating Cell Processes of Respiratory chain	85	46	Respiratory chain	PLA2-ALPHA;CYTC-2;HCF136;PSBX;PSAG;PGR5;PETC;PSBO2;PSBY;AATP1;NPQ4;PSAE-1;PAA2;CRY3;NTRC;LHCB6;PSAH-1;psbA;GLU1;OVA6;F10F5.3;PSAD-1;HY2;PSAF;PDK;PIFI;TROL;ANNAT3;HST;PREP1;ABC1;EMB25;CRY1;GAPC1;AOX1A;CEF;FH;IM;SRT1;HMA1;MRPL11;NDB1;K21C13.23;HXK1;psbM;GLDH	1.47232	2.24472e-06	-0.816497	Proteins/Chemicals Regulating Cell Processes
Proteins/Chemicals Regulating Cell Processes of Respiratory chain	85	58	Respiratory chain	PLA2-ALPHA;CYTC-2;HCF136;PSBX;PSAG;PGR5;PETC;PSBO2;PSBY;AATP1;NPQ4;PSAE-1;PAA2;CRY3;NTRC;LHCB6;PSAH-1;psbA;GLU1;OVA6;F10F5.3;PSAD-1;HY2;PSAF;PDK;PIFI;TROL;ANNAT3;HST;PREP1;ABC1;EMB25;CRY1;GAPC1;CEF;FH;IM;SRT1;HMA1;MRPL11;NDB1;K21C13.23;psbM;GLDH;BSH;PUMP1;AT3G10540;LPR1;PDC2;ETFQO;FCLY;F28J7.18;CDSP32;LKR;GDH2;AOX1A;HXK1;LOX2	1.36168	1.26572e-05	-1.13389	Proteins/Chemicals Regulating Cell Processes		Proteins/Chemicals Regulating Cell Processes of flower type	176	41	flower type	HD1;CUL1;ELF8;PEP;SYN1;MUK11.13;SPL4;HST;AG;AGB1;TT5;SVP;SHP1;RPL;TSO1;TTG1;BEL1;MKK5;MSI1;RBL;PTR2;TRE1;SQN;GR-RBP2;TOC1;GAI;LPP2;CTR1;TAG1;LUG;AFO;FPF1;ARF3;TT7;P5CS1;LSU4;PAO1;AOS;FT;AP1;PLDALPHA1	-1.28563	0.0451457	-1.41421	Proteins/Chemicals Regulating Cell Processes		Proteins/Chemicals Regulating Cell Processes of photoprotection	21	12	photoprotection	GUN4;PSY;PGR5;NPQ4;NPQ1;TAPX;VAR2;HY5;HSP60;HSP70;PORA;ZDS	1.52357	9.60634e-05		Proteins/Chemicals Regulating Cell Processes
Proteins/Chemicals Regulating Cell Processes of photosynthetic electron transport	25	21	photosynthetic electron transport	CaS;APE2;PETC;DGD1;PAA2;MGD1;VAR2;VTE1;PGR7;PXA1;PTAC4;CPNIFS;CEF;IM;PDS1;psbD;HPT1;COPT5;AOX1A;ACP4;F28J12.20	1.39228	4.20422e-05	0.447214	Proteins/Chemicals Regulating Cell Processes		Proteins/Chemicals Regulating Cell Processes of response to hypoxia	15	7	response to hypoxia	EDS1;PAD4;RAP2.12;HB-1;LKR;HRE1;ADH1	-1.38304	0.0475304	1	Proteins/Chemicals Regulating Cell Processes		Proteins/Chemicals Regulating Cell Processes of photoinhibition	27	19	photoinhibition	VTC5;PGR5;PSBY;NPQ4;NPQ1;psbA;STN7;TAPX;DEG5;VAR2;STN8;PHYB;ZTL;HSP70;GR;DEG8;FTSH1;PHYA;GS2	1.50672	0.000205204	1.34164	Proteins/Chemicals Regulating Cell Processes
Proteins/Chemicals Regulating Cell Processes of lipid peroxidation	34	27	lipid peroxidation	ATHM2;HB1;TRX-M4;NPQ1;NTRC;CH1;CPK6;TED4;LOX1;RSR4;VTE1;EX1;AT3G52960;G-TMT;GR;ALDH7B4;SRT1;SPL7;GPX4;ALDH3I1;TIL;STZ;CDSP32;HPT1;HSP70;AOS;LOX5	1.2808	0.000244961	1.41421	Proteins/Chemicals Regulating Cell Processes		Proteins/Chemicals Regulating Cell Processes of meristem size	74	13	meristem size	SCR;HK3;NHO1;CKS1;GER1;RR2;HPY2;ARR11;RR12;DWF1;ARR3;CKX1;DAR2	-1.30272	0.0498626	1	Proteins/Chemicals Regulating Cell Processes		Proteins/Chemicals Regulating Cell Processes of lipid peroxidation	34	21	lipid peroxidation	ATHM2;HB1;TRX-M4;NPQ1;NTRC;CH1;CPK6;TED4;LOX1;RSR4;VTE1;EX1;AT3G52960;HSP70;LOX5;G-TMT;GR;ALDH7B4;TIL;SRT1;SPL7	1.47221	0.000310037	1.63299	Proteins/Chemicals Regulating Cell Processes
Proteins/Chemicals Regulating Cell Processes of xanthophyll cycle	10	8	xanthophyll cycle	LHCB5;DGD1;NPQ4;NPQ1;ABA1;VTE1;NRPD2A;HPT1	1.65286	0.00055973	0	Proteins/Chemicals Regulating Cell Processes		Name	Total # of Neighbors	# of Measured Neighbors	Gene Set Seed	Measured Neighbors	Median change	p-value	Activation Score	Hit type		Proteins/Chemicals Regulating Cell Processes of plastid organization and biogenesis	37	26	plastid organization and biogenesis	GPRI1;HCF136;DiT1;AT3G10420;SCO1;CUE1;TIC21;CcdA;CLPB3;VAR2;EMB1586;ACD1-LIKE;CLA1;SIG2;PLSP1;TIC110;EX1;AKRP;ABC1;EMB25;IM;EGY1;TOC34;PHYA;ABI3;LZF1	1.44012	0.000379509	1.41421	Proteins/Chemicals Regulating Cell Processes
Proteins/Chemicals Regulating Cell Processes of photoprotection	21	15	photoprotection	GUN4;PSY;PGR5;NPQ4;NPQ1;VAR2;HY5;HSP60;PORA;ZDS;SAPX;STZ;TAPX;FIB;HSP70	1.39308	0.000620771		Proteins/Chemicals Regulating Cell Processes		Upstream Neighbors of photosynthetic electron transport	25	7	photosynthetic electron transport	PXA1;psbD;HPT1;COPT5;AOX1A;ACP4;F28J12.20	-1.59059	0.00202201	0	Upstream Neighbors		Proteins/Chemicals Regulating Cell Processes of xanthophyll cycle	10	6	xanthophyll cycle	LHCB5;DGD1;NPQ4;NPQ1;ABA1;VTE1	1.7047	0.000563036	1	Proteins/Chemicals Regulating Cell Processes
Proteins/Chemicals Regulating Cell Processes of carotenoid content	10	8	carotenoid content	NCED4;PSY;DXR;VTE1;CLA1;CCD1;FIB;HPT1	1.47221	0.000863198	0.447214	Proteins/Chemicals Regulating Cell Processes		Upstream Neighbors of JA	86	27	JA	SAL1;CPK4;SNC4;AG;EDS1;ACX3;C17L7.80;PXA1;ACD11;COI1;WRKY6;ACX2;OPR3;PKT3;T10D10.1;STZ;OPCL1;WRKY3;PLA-I{gamma}1;AIM1;OPR1;PEX6;JMT;AOS;LOX2;AVP1;PLDALPHA1	-1.31261	0.00252726	-2.44949	Upstream Neighbors		Proteins/Chemicals Regulating Cell Processes of anthocyanin metabolism	6	5	anthocyanin metabolism	TT4;PAP2;NPQ4;LPP2;WRKY75	1.7047	0.000849534	1.41421	Proteins/Chemicals Regulating Cell Processes
Proteins/Chemicals Regulating Cell Processes of photoinhibition	27	21	photoinhibition	VTC5;PGR5;PSBY;NPQ4;NPQ1;psbA;STN7;DEG5;VAR2;STN8;PHYB;ZTL;GR;DEG8;FTSH1;PHYA;GS2;HST;TAPX;FIB;HSP70	1.46134	0.00105774	0.816497	Proteins/Chemicals Regulating Cell Processes		Upstream Neighbors of flavonoids	67	14	flavonoids	TT5;SVP;MYC2;TTG1;PXA1;OMT1;UGT75B1;BAN;MYB12;TT7;MRP3;PAL1;HCT;ABCB19	-1.49599	0.00337055	-0.57735	Upstream Neighbors		Proteins/Chemicals Regulating Cell Processes of carotenoid content	10	6	carotenoid content	NCED4;PSY;DXR;VTE1;CLA1;CCD1	1.75905	0.00129364	1	Proteins/Chemicals Regulating Cell Processes
Proteins/Chemicals Regulating Cell Processes of anthocyanin metabolism	6	5	anthocyanin metabolism	TT4;PAP2;NPQ4;LPP2;WRKY75	1.7047	0.0013798	1.41421	Proteins/Chemicals Regulating Cell Processes		Upstream Neighbors of lignin	52	13	lignin	ATCAD4;VND7;CCR1;CYP98A3;CCoAOMT1;OMT1;DWF1;ELI3-1;FAH1;BGLU46;4CL1;PAL1;HCT	-1.4296	0.00527707	-2	Upstream Neighbors		Proteins/Chemicals Regulating Cell Processes of chloroplast morphology	17	10	chloroplast morphology	PSBP-1;NTRC;MGD1;GPX1;ATAB2;MSL2;FZL;TIC20;CLPP4;MIND	1.49601	0.00152928		Proteins/Chemicals Regulating Cell Processes
Proteins/Chemicals Regulating Cell Processes of plastid organization and biogenesis	37	28	plastid organization and biogenesis	GPRI1;HCF136;DiT1;AT3G10420;SCO1;TIC21;CcdA;CLPB3;VAR2;EMB1586;ACD1-LIKE;CLA1;SIG2;PLSP1;TIC110;EX1;AKRP;ABC1;EMB25;IM;EGY1;TOC34;PHYA;ABI3;SIR;EMB506;LZF1;CUE1	1.4106	0.00205725	1.41421	Proteins/Chemicals Regulating Cell Processes		Upstream Neighbors of fatty acids	59	21	fatty acids	ACS;PDK;LEC2;TGD1;BI1;FATB;ETFQO;T1D16.5;PXA1;TAG1;CER3;NADP-ME4;AT3G51520;AIM1;LACS6;ACP4;FAAH;ACOS5;AOS;LOX2;FAD2	-1.45877	0.00586016	-1.73205	Upstream Neighbors		Proteins/Chemicals Regulating Cell Processes of chloroplast function	20	11	chloroplast function	CaS;KEA2;KEA1;NTRC;ALB3;GNC;NOA1;VAR3;CLPP4;CPNIFS;CLPC1	1.56614	0.00171597		Proteins/Chemicals Regulating Cell Processes
Proteins/Chemicals Regulating Cell Processes of greening	70	40	greening	GBF6;F28I8.26;PGR5;TPS1;CH1;SCY1;GNC;ABA1;CLPP6;COP1;RPN10;PHYB;HY5;AGL20;ELIP2;RPN12a;PORA;CPN60B;EIN2;CLPP4;PIF3;CRY1;RIF10;RFI2;PIL5;PIL6;BRM;SR45;TIC40;PHYA;ETR1;ABI3;EIL1;SAPX;SAUL1;RR12;TAPX;DWF1;WOL;HXK1	1.28471	0.00215841	-0.377964	Proteins/Chemicals Regulating Cell Processes		Upstream Neighbors of shoot regeneration	35	5	shoot regeneration	RR2;ARF3;Rap2.6L;CKX1;WOL	-1.66262	0.00671891	1	Upstream Neighbors		Proteins/Chemicals Regulating Cell Processes of greening	70	36	greening	GBF6;F28I8.26;PGR5;TPS1;CH1;SCY1;GNC;ABA1;CLPP6;TAPX;COP1;RPN10;PHYB;HY5;AGL20;ELIP2;WOL;RPN12a;PORA;CPN60B;EIN2;CLPP4;PIF3;CRY1;RIF10;RFI2;PIL5;PIL6;BRM;SR45;TIC40;PHYA;ETR1;ABI3;EIL1;HXK1	1.31729	0.00208553	-1.63299	Proteins/Chemicals Regulating Cell Processes
Proteins/Chemicals Regulating Cell Processes of chlorophyll content	57	35	chlorophyll content	GUN4;LHCB2.1;RCP1;TPS1;NTRC;SAG12;ALB1;CYT1;GNC;OVA6;MUR4;GUN5;RSR4;VTE1;SQD2;NOA1;ABC1;PIF3;CRY1;PPOX;PIL6;CLPC1;FER4;HUB1;HAT22;HUB2;SAMC1;ELF8;HK3;ACD1;LCD1;CTR1;HPT1;WRKY57;HXK1	1.27295	0.00246936	-1.38675	Proteins/Chemicals Regulating Cell Processes		Upstream Neighbors of seed germination	632	137	seed germination	SYP61;SIZ1;ARP4;BGL2;HD1;BETA-VPE;SAM-2;SDP1;SUT4;DDB1A;TIM17-2;SCL14;HDA9;MPK4;PAT1;PUMP1;PLDBETA1;ROP1;BZIP60;LOS4;RPK2;LBA1;SAL1;PDR2;CPK4;LEC2;PEX4;SAG24;ATRZ-1A;HST;HB6;PUB9;EXO70A1;F15M4.11;OST1;ANN5;ABA3;OWL1;ABI1;ACT7;EXLA1;MYC2;SPHK1;ALN;ITN1;URE;FATB;ABF4;VDAC3;TH9;SAUL1;TPLATE;ELF3;BLH1;VSR1;AAH;ABH1;CBR;CYSB;HMGB2;TTG1;arginase;CCR2;CSDP1;PKP-BETA1;SAD1;MFP2;ABA2;DELTA-OAT;ARF2;HAB1;P…	-1.21515	0.00936466	-0.96225	Upstream Neighbors		Proteins/Chemicals Regulating Cell Processes of chlorophyll content	57	30	chlorophyll content	ACD1;GUN4;LHCB2.1;RCP1;TPS1;NTRC;SAG12;ALB1;CYT1;GNC;OVA6;MUR4;GUN5;RSR4;VTE1;SQD2;NOA1;ABC1;PIF3;CRY1;PPOX;PIL6;CLPC1;FER4;CTR1;HUB1;HXK1;HAT22;HK3;HUB2	1.47221	0.00250189	-1.38675	Proteins/Chemicals Regulating Cell Processes
Proteins/Chemicals Regulating Cell Processes of shoot growth	75	37	shoot growth	CKX3;UGE2;GA20OX1;COL3;RHD1;HB1;TPS1;TED4;RCD1;PTR5;COP1;OST1;CER10;PAH2;CRY1;PPOX;NRT1.1;PHR1;PHYA;ROP1;RAC3;PAH1;AXR1;TXR1;ABI1;PIP2A;HAM3;HK3;VSR1;PIN3;RR12;ERF-1;PTR1;PHO1;WOL;BPS1;FT1	1.11144	0.00337481	0.333333	Proteins/Chemicals Regulating Cell Processes		Upstream Neighbors of lignification	54	12	lignification	APG5;ATCAD4;VND7;SHP1;CCR1;BGLU46;4CL1;K18I23.14;PAL1;POM1;RBOHD;HCT	-1.94008	0.0107215	1	Upstream Neighbors		Proteins/Chemicals Regulating Cell Processes of heme biosynthesis	12	8	heme biosynthesis	GUN4;HB1;HEMA1;ALB1;GLU1;HEMC;LIN2;FH	1.586	0.00267678		Proteins/Chemicals Regulating Cell Processes
Proteins/Chemicals Regulating Cell Processes of lignification	54	20	lignification	GA2OX8;CH1;CCR1;KNAT1;TPX1;MYB4;AP2;C4H;PAL2;APG5;ATCAD4;VND7;SHP1;BGLU46;4CL1;K18I23.14;PAL1;POM1;RBOHD;HCT	-1.08608	0.003722	-0.57735	Proteins/Chemicals Regulating Cell Processes		Upstream Neighbors of reproduction	33	5	reproduction	DL1;EXO70B1;MYBR1;FT1;FT	-2.28276	0.0121257		Upstream Neighbors		Proteins/Chemicals Regulating Cell Processes of photosynthesis light harvesting	9	6	photosynthesis light harvesting	LHCB5;NPQ4;KEA3;NPQ1;psbA;CEF	1.66837	0.00302545	-1	Proteins/Chemicals Regulating Cell Processes
Proteins/Chemicals Regulating Cell Processes of chloroplast function	20	14	chloroplast function	CaS;KEA2;KEA1;NTRC;ALB3;GNC;NOA1;VAR3;CLPP4;CPNIFS;CLPC1;AT3G11620;EMB93;WRKY57	1.31096	0.00484638	1	Proteins/Chemicals Regulating Cell Processes		Upstream Neighbors of nitrogen metabolism	30	7	nitrogen metabolism	URE;AlaAT1;AT3G58610;HB-1;HPT1;LBD37;GAD	-1.38304	0.0144803		Upstream Neighbors		Proteins/Chemicals Regulating Cell Processes of chloroplast relocation	15	10	chloroplast relocation	CHUP1;NPQ1;RPT2;KAC2;PHOT2;JAC1;PLPB;PHOT1;PMI1;PHYA	1.501	0.00343835	1	Proteins/Chemicals Regulating Cell Processes
Proteins/Chemicals Regulating Cell Processes of growth rate	103	56	growth rate	RVE1;PSBX;RCA;NPQ4;CCA1;NPQ1;GGT1;LPP2;SIGF;REV;FBA2;RSH1;VAR2;TPS11;CAX3;SBPASE;PHYB;FAD6;TPC1;PSB29;ANNAT3;PHOT1;NTT1;UBC2;CRY1;AT1G79050;GAI;CRY2;PGM;PAD4;SULTR2;1;CNGC1;CPK1;PHYA;ROP1;EIL1;FTA;TOR;HD1;AKT1;APG7;MRE11;OPT3;ATNTT2;PYRB;NHO1;ABA2;AGO4;OPR3;ALDH5F1;ERF-1;AT3G51520;CYCD2;1;SUS4;DAR2;HXK1	1.18649	0.00503336	-1.06904	Proteins/Chemicals Regulating Cell Processes		Upstream Neighbors of L-lysine	21	8	L-lysine	AAP3;AT3G53580;IVD;LKR;LHT1;AAT1;FT;AK-HSDH I	-1.45819	0.0145061	1	Upstream Neighbors		Proteins/Chemicals Regulating Cell Processes of photodamage	12	10	photodamage	PGR5;NPQ1;TLP18.3;CH1;TAPX;PHOT2;CRTISO;GR;CEF;AT3G12630	1.52357	0.00349804	-1	Proteins/Chemicals Regulating Cell Processes
Proteins/Chemicals Regulating Cell Processes of phosphate import	31	13	phosphate import	PHO1;H1;CaS;PHT2;1;WRKY75;PHT4;1;HA1;PHR1;ZAT6;PHF1;WRKY6;MYB62;PHO1;PHT1;4	1.22131	0.00651484	1	Proteins/Chemicals Regulating Cell Processes		Upstream Neighbors of lipids	76	19	lipids	HMG1;ALA2;MOD1;TGD1;EDS1;WBC11;PXA1;PKT3;CER5;TAG1;ANNAT2;CER3;ACP4;GPAT6;PCK1;AOS;LOX2;PLDALPHA1;FAD2	-1.40703	0.0151156	-1.41421	Upstream Neighbors		Proteins/Chemicals Regulating Cell Processes of pigmentation	55	9	pigmentation	NCED4;DXR;ALB1;PGLCT;PHYB;CCD1;HEMC;CUL4;PHYA	1.46134	0.00484097	1.41421	Proteins/Chemicals Regulating Cell Processes
Proteins/Chemicals Regulating Cell Processes of symport	9	6	symport	PHT2;1;INT1;ISPD;DUR3;INT2;PMT5	-1.28691	0.00661698		Proteins/Chemicals Regulating Cell Processes		Upstream Neighbors of L-ascorbate peroxidase	38	7	L-ascorbate peroxidase	ABI1;APX1;SAG12;RCI2A;EFE;RBOHD;ADG1	-1.44823	0.0164119	-1.41421	Upstream Neighbors		Proteins/Chemicals Regulating Cell Processes of flower identity	13	5	flower identity	FT;FT1;AP1;RPL;AP2	1.89495	0.00496925	1.41421	Proteins/Chemicals Regulating Cell Processes
Proteins/Chemicals Regulating Cell Processes of chloroplast relocation	15	10	chloroplast relocation	CHUP1;NPQ1;RPT2;KAC2;PHOT2;JAC1;PLPB;PHOT1;PMI1;PHYA	1.501	0.00681416	1	Proteins/Chemicals Regulating Cell Processes		Upstream Neighbors of 12-oxo-PDA	16	5	12-oxo-PDA	PXA1;OPR3;F11A17.13;OPR1;AOS	-1.55322	0.0174606		Upstream Neighbors		Proteins/Chemicals Regulating Cell Processes of photosynthetic electron transport	25	17	photosynthetic electron transport	CaS;APE2;PETC;DGD1;PAA2;MGD1;VAR2;VTE1;PGR7;PXA1;PTAC4;CPNIFS;AOX1A;CEF;IM;ACP4;PDS1	1.47131	0.00518893	0.57735	Proteins/Chemicals Regulating Cell Processes
Proteins/Chemicals Regulating Cell Processes of stomata conductance	21	12	stomata conductance	CCA1;LPP2;PRR7;CAX3;CCD1;LSD1;CBP20;PK1B;SDH1-1;DND1;HB-7;PLDALPHA1	1.1713	0.00750753	1	Proteins/Chemicals Regulating Cell Processes		Upstream Neighbors of shoot development	80	11	shoot development	ARP2;GPX6;RPL;HK3;LP1;ARF3;CKX1;DIS1;BPS1;FT;AVP1	-1.54518	0.0194909		Upstream Neighbors		Proteins/Chemicals Regulating Cell Processes of shoot growth	75	31	shoot growth	CKX3;UGE2;GA20OX1;FT1;COL3;RHD1;HB1;TPS1;TED4;RCD1;PTR5;COP1;PTR1;OST1;CER10;WOL;PAH2;CRY1;VSR1;PPOX;HAM3;NRT1.1;PHR1;PHO1;PHYA;ROP1;RAC3;PAH1;AXR1;HK3;TXR1	1.33488	0.006151	-0.816497	Proteins/Chemicals Regulating Cell Processes
Proteins/Chemicals Regulating Cell Processes of nitrate assimilation	10	7	nitrate assimilation	NIR1;GLU1;NIA2;HSP60;NIA1;GAI;HXK1	1.39308	0.00792627	1	Proteins/Chemicals Regulating Cell Processes		Upstream Neighbors of exine formation	16	5	exine formation	LAP3;T17M13.14;GPAT6;ACOS5;CALS5	-1.70181	0.0211221		Upstream Neighbors		Proteins/Chemicals Regulating Cell Processes of growth rate	103	44	growth rate	RVE1;PSBX;RCA;NPQ4;CCA1;NPQ1;GGT1;LPP2;SIGF;REV;FBA2;RSH1;VAR2;TPS11;CAX3;SBPASE;PHYB;FAD6;TPC1;PSB29;ANNAT3;PHOT1;NTT1;UBC2;SUS4;CRY1;AT1G79050;GAI;CRY2;PGM;PAD4;CYCD2;1;SULTR2;1;CNGC1;AGO4;CPK1;ATNTT2;PHYA;ROP1;EIL1;HXK1;FTA;TOR;OPT3	1.34567	0.00653065	-0.301511	Proteins/Chemicals Regulating Cell Processes
Proteins/Chemicals Regulating Cell Processes of photodamage	12	10	photodamage	PGR5;NPQ1;TLP18.3;CH1;PHOT2;CRTISO;GR;CEF;AT3G12630;TAPX	1.501	0.00914862	-1	Proteins/Chemicals Regulating Cell Processes		Upstream Neighbors of anthocyanins	100	14	anthocyanins	SIZ1;TT5;MYC2;TUA6;TTG1;COI1;LPP2;DWF1;BAN;FAH1;TT7;MRP3;PAL1;LBD37	-1.39722	0.0250951	0.57735	Upstream Neighbors		Proteins/Chemicals Regulating Cell Processes of de-etiolation	47	22	de-etiolation	CYP83B1;LHY;PSY;CCA1;CH1;SIGF;COP1;PHYB;HY5;SIG2;ABC1;PIF3;MAX2;CRY1;HTB2;CRY2;PIL5;SHY2;PIL6;PHYA;PHYC;PKL	1.30067	0.0126769	1.41421	Proteins/Chemicals Regulating Cell Processes
Proteins/Chemicals Regulating Cell Processes of pigmentation	55	12	pigmentation	NCED4;DXR;ALB1;PGLCT;PHYB;CCD1;HEMC;CUL4;PHYA;SIP1A;TTG1;MYB12	1.3924	0.0102855	1.41421	Proteins/Chemicals Regulating Cell Processes		Upstream Neighbors of stomata conductance	21	7	stomata conductance	CBP20;SDH1-1;CAX3;LPP2;DND1;HB-7;PLDALPHA1	-1.39722	0.0253488	1.41421	Upstream Neighbors		Proteins/Chemicals Regulating Cell Processes of oxidative stress	246	96	oxidative stress	GolS1;FSD3;NIR1;ACD1;SAG21;PLA2-ALPHA;ATPRX Q;MSRB1;NADK2;HB1;CSD2;CCA1;NTRC;TIC21;LRR XI-23;CYT1;GAD;GLU1;ZFP1;GPX1;TED4;TAPX;MSRB2;GUN5;RCD1;LOX1;HB-1;RSR4;VTE1;PDK;ATH13;TRX1;ACBP2;HSC70-1;FSD2;APX1;NDPK1;GLYR1;CXIP1;ANNAT3;ERO1;HSP70;PORA;NOA1;2-Cys Prx B;TRX2;AT3G07270;LIN2;EIN2;G-TMT;GR;DET3;GAPC1;TCTP;CAT2;GCH;NQR;T8P21.32;ALDH7B4;MPK6;AOX1A;CP12-1;CEF;FH;DSPTP1;TIL;NUDT2;SEC10;ACC1;SRT1;U…	1.29168	0.0149702	-1.5	Proteins/Chemicals Regulating Cell Processes
Proteins/Chemicals Regulating Cell Processes of light adaptation	6	6	light adaptation	psbA;STN7;PHOT1;LSD1;SYP121;RBOHD	1.34567	0.0108454		Proteins/Chemicals Regulating Cell Processes		Upstream Neighbors of root length	61	12	root length	FDH;PDR2;YDA;HK3;NUC-L1;PLP4;OPR1;WOL;SOS3;HXK1;SMT1;ADG1	-1.26471	0.0272275	0.447214	Upstream Neighbors		Proteins/Chemicals Regulating Cell Processes of photooxidation	33	21	photooxidation	CYTC-2;HB1;NPQ1;CAO;CH1;GPX1;ABA1;TAPX;VAR2;PDS3;VTE1;PIFI;LUT2;PIF3;PIL5;LSD1;IM;EIL1;SRX;HOT5;GS2	1.47221	0.0150791	0	Proteins/Chemicals Regulating Cell Processes
Proteins/Chemicals Regulating Cell Processes of calcium-mediated signaling	63	39	calcium-mediated signaling	PLA2-ALPHA;CIPK1;CaS;ACA4;CPK6;TED4;PERK4;ABI2;PHOT2;COP1;TPC1;ACA8;CRT3;PHOT1;CIPK8;GLR3.3;ARIA;RBOH F;ROP1;MRP5;VPS34;CML42;HIT3;CPK32;FRO1;CERK1;CRT1a;ACA11;SOS2;APX1;FER;CDPK6;CBL3;FIB;ACA1;DND1;BT1;SOS3;RBOHD	1.05161	0.0110914	0	Proteins/Chemicals Regulating Cell Processes		Upstream Neighbors of superoxide anion generation	178	50	superoxide anion generation	ATMPK8;TRX2;MPK4;PUMP1;AKT1;CPK4;DL3;LPR1;PHB1;HAP13;AGB1;OST1;ABI1;CERK1;SPHK1;ITN1;VDAC3;ELF3;IBR3;NAM;arginase;ABA2;MKK5;MMN10.18;NTRA;MEKK1;XDH1;CBL9;COI1;FER;PKT3;TOC1;CDPK6;ATHM3;UGT74F2;MSD1;HSP70;CPK5;AOX1A;PYL2;DND1;MPK3;ATAF1;ALDH12A1;MYBR1;RBOHD;HXK1;F28J12.20;PLDALPHA1;GAD	-1.21824	0.0291579	-0.447214	Upstream Neighbors		Proteins/Chemicals Regulating Cell Processes of seed yield	32	11	seed yield	CKX3;RCA;LPP2;TIC21;HB-1;F2J7.10;AP2;DHS;PAD4;LSD1;HUB1	1.43961	0.0195216	0.57735	Proteins/Chemicals Regulating Cell Processes
Proteins/Chemicals Regulating Cell Processes of chloroplast morphology	17	13	chloroplast morphology	PSBP-1;NTRC;MGD1;GPX1;ATAB2;MSL2;FZL;TIC20;CLPP4;MIND;RPI2;MINE1;FTSZ2-1	1.4283	0.0114387		Proteins/Chemicals Regulating Cell Processes		Upstream Neighbors of PAD3	11	7	PAD3	AIR12;PAD4;UPS1;HPT1;WRKY33;MPK3;GSH1	-1.50854	0.0296801	-2	Upstream Neighbors		Proteins/Chemicals Regulating Cell Processes of lignification	54	15	lignification	K18I23.14;GA2OX8;BGLU46;PAL1;CH1;CCR1;KNAT1;HCT;TPX1;MYB4;AP2;C4H;PAL2;4CL1;ATCAD4	1.36237	0.0227755	-1.41421	Proteins/Chemicals Regulating Cell Processes
Proteins/Chemicals Regulating Cell Processes of shoot development	80	29	shoot development	CKX3;RHM1;FT;AVP1;ZFP8;HB1;TPS1;REV;RSR4;RPL;KNAT1;SLK2;EMF2;SEU;GPX6;BRM;ARF3;ARIA;F24J13.17;ETR1;FLA1;SYD;ATE2;ARP2;HK3;LP1;CKX1;DIS1;BPS1	1.235	0.0126883	-1	Proteins/Chemicals Regulating Cell Processes		Upstream Neighbors of NADP+	61	6	NADP+	IDH1;CYP98A3;DWF1;LKR;FAH1;P5CS1	-1.4296	0.0313673		Upstream Neighbors		Proteins/Chemicals Regulating Cell Processes of auxin polar transport	13	6	auxin polar transport	AVP1;ABCB19;REV;PHOT2;PHOT1;BIG	1.55129	0.0231903	1.41421	Proteins/Chemicals Regulating Cell Processes
Proteins/Chemicals Regulating Cell Processes of stomatal movement	254	142	stomatal movement	AHP4;FT;NIR1;PLA2-ALPHA;LHCB2.1;CaS;HSP81-2;ERD15;LHY;LHCB5;CCA1;CPK13;ELF3;LHCB6;CH1;LPP2;RPT2;CPK6;ABA1;GUN5;RCD1;LOX1;ABI2;PHOT2;COP1;CAX3;PHYB;ACBP2;NHX2;AGL20;ABCG25;LEW1;NIA2;LHCB3;TPC1;OST1;FLU;CCD1;ZIFL1;ABF3;PHOT1;NOA1;NIA1;EIN2;ABF4;ABP1;PIF3;DET3;CRY1;HA1;TCTP;CCR2;WRKY70;NRT1.1;PDR12;OZS1;MPK6;CRY2;PAD4;LSD1;ERF7;MPK1;ILA;ALMT9;SDIR1;CPK1;ATKCO1;PHYA;ESK1;KAT1;RBOH F;ETR1;RAC3;PK1B;SL…	1.10351	0.0135413	-0.625543	Proteins/Chemicals Regulating Cell Processes		Upstream Neighbors of ABI1	29	10	ABI1	HD1;RCAR1;ABH1;SAD1;CTR1;PYL2;HB-7;MYBR1;NAC1;PLDALPHA1	-1.39946	0.0315578	-1	Upstream Neighbors		Proteins/Chemicals Regulating Cell Processes of shoot development	80	25	shoot development	CKX3;RHM1;FT;AVP1;ZFP8;HB1;TPS1;REV;RSR4;RPL;KNAT1;DIS1;SLK2;EMF2;SEU;GPX6;BRM;ARF3;ARIA;F24J13.17;ETR1;FLA1;SYD;HK3;ATE2	1.31944	0.0245497	-1	Proteins/Chemicals Regulating Cell Processes
Proteins/Chemicals Regulating Cell Processes of rosette size	19	12	rosette size	UGE2;RHD1;RR5;REV;CLP2;BLI;ARR6;DHS;DDB1A;HK3;NUC-L1;WOL	1.35102	0.0141668	-1	Proteins/Chemicals Regulating Cell Processes		Upstream Neighbors of lignin biosynthesis trait	46	13	lignin biosynthesis trait	MYB32;ATCAD4;SHP1;CCR1;BEL1;CCoAOMT1;OMT1;CAD9;SUS4;FAH1;4CL1;POM1;HCT	-1.29856	0.0315904	-1	Upstream Neighbors		Proteins/Chemicals Regulating Cell Processes of xylem development	35	10	xylem development	CKX7;REV;SCR;ELF5A-1;WRKY2;RABG3B;WOL;SHY2;APL;KAN	1.41841	0.0258286		Proteins/Chemicals Regulating Cell Processes
Proteins/Chemicals Regulating Cell Processes of oxidative stress	246	129	oxidative stress	GolS1;FSD3;NIR1;SAG21;PLA2-ALPHA;ATPRX Q;MSRB1;NADK2;HB1;CSD2;CCA1;NTRC;TIC21;LRR XI-23;CYT1;GLU1;ZFP1;GPX1;TED4;MSRB2;GUN5;RCD1;LOX1;HB-1;RSR4;VTE1;PDK;ATH13;TRX1;ACBP2;FSD2;NDPK1;GLYR1;CXIP1;ANNAT3;ERO1;PORA;NOA1;2-Cys Prx B;TRX2;AT3G07270;LIN2;EIN2;G-TMT;GR;DET3;GAPC1;TCTP;CAT2;GCH;T8P21.32;ALDH7B4;MPK6;CP12-1;CEF;FH;DSPTP1;NUDT2;SEC10;ACC1;SRT1;UVH1;NDPK2;TFIIS;CSD1;RBOH F;ABI3;APG8A;SPL7;SOS…	1.11105	0.0166038	-0.852803	Proteins/Chemicals Regulating Cell Processes		Upstream Neighbors of Camalexin	34	12	Camalexin	MPK4;TSA1;PAD4;NAM;MKK5;NAC042;HPT1;MPK9;WRKY33;MPK3;ATAF1;GSH1	-1.26541	0.0316289	-2	Upstream Neighbors		Proteins/Chemicals Regulating Cell Processes of rosette size	19	11	rosette size	UGE2;RHD1;RR5;REV;CLP2;BLI;WOL;ARR6;DHS;DDB1A;HK3	1.35102	0.0262122	-1.73205	Proteins/Chemicals Regulating Cell Processes
Proteins/Chemicals Regulating Cell Processes of lignin biosynthesis trait	46	18	lignin biosynthesis trait	CCR1;MYB65;BEL1;KNAT1;CCoAOMT1;MYB4;C4H;CCR2;MYB32;ATCAD4;SHP1;OMT1;CAD9;SUS4;FAH1;4CL1;POM1;HCT	-1.0617	0.0181855	0.57735	Proteins/Chemicals Regulating Cell Processes		Upstream Neighbors of defense response	445	111	defense response	SIZ1;BGL2;CRK5;GLR3.3;HD1;SCR;RABA1b;SOBER1;PFT1;NPR4;EIL1;RPN1A;MPK4;RPM1;PLDBETA1;ROP1;EDR2;NIK1;HTB2;FDH;GH9A1;CNGC4;SRF6;OCP3;AGB1;OASA1;ZAR1;EDS1;RLK;DCL4;BI1;MYC2;JAZ1;CERK1;CRT1a;PAD4;RPT2a;NAC3;LP1;CCR1;IBR3;VIP1;NAM;ARI1;PDC2;arginase;CCR2;TGA4;ABA2;MKK5;EMB2024;VAD1;MEKK1;SR1;HCHIB;PR4;EXO70B1;BSK1;SERK1;ATMIN7;ACD11;F10A12.18;COI1;BIR1;WRKY6;VAP;SNAP33;RR2;RIN4;FER;MBF1C;STZ;WRKY51;PTP…	-1.22985	0.0330991	1.88982	Upstream Neighbors		Proteins/Chemicals Regulating Cell Processes of fruit development	75	18	fruit development	FT;PAP2;PSY;TIC21;psbA;BAN;BEL1;RPL;LUT2;ABP1;ZLL;GAI;AP2;F9L11.8;SWI3C;PK1B;TRO;GS2	1.36769	0.0264146	-0.57735	Proteins/Chemicals Regulating Cell Processes
Proteins/Chemicals Regulating Cell Processes of nitrogen metabolism	30	15	nitrogen metabolism	NIR1;AlaAT1;DiT1;GNC;GLU1;HB-1;AKINBETA1;GCN2;GS2;CSR1;URE;AT3G58610;HPT1;LBD37;GAD	1.08095	0.0185083	-1	Proteins/Chemicals Regulating Cell Processes		Upstream Neighbors of H2O	110	14	H2O	ESK1;EICBP.B;KCS6;PIP2A;SIP1A;CYP98A3;CAT2;UGT73B5;F7A19.21;AOX1A;FAH1;QS;EFE;AOS	-1.35229	0.0342662		Upstream Neighbors		Proteins/Chemicals Regulating Cell Processes of NO biosynthesis	11	6	NO biosynthesis	NIR1;TED4;NIA2;NOA1;NIA1;MPK6	1.42674	0.0266893	-1	Proteins/Chemicals Regulating Cell Processes
Proteins/Chemicals Regulating Cell Processes of sugar concentration	17	8	sugar concentration	CYT1;VTE1;MYB4;THA1;PKP-ALPHA;LKR;HPT1;HXK1	-1.1637	0.0187756	0	Proteins/Chemicals Regulating Cell Processes		Upstream Neighbors of organ development	79	15	organ development	CUL3;AG;ARP2;VPS9A;NAM;KIN10;BEL1;AGO1;LUG;AFO;SCL3;ARF3;SUS4;DIS1;AVP1	-1.42371	0.0344545	-1	Upstream Neighbors		Proteins/Chemicals Regulating Cell Processes of variegation	15	11	variegation	T6I14.3;DXR;FUG1;VAR2;CRTISO;CLPR4;VAR3;SVR1;IM;AT3G22150;CLPR1	1.29809	0.0331348	-1.73205	Proteins/Chemicals Regulating Cell Processes
Proteins/Chemicals Regulating Cell Processes of heme biosynthesis	12	9	heme biosynthesis	GUN4;HB1;HEMA1;ALB1;GLU1;HEMC;LIN2;FH;FC1	1.55183	0.0222776		Proteins/Chemicals Regulating Cell Processes		Upstream Neighbors of L-glutamate	35	13	L-glutamate	ERS;F3G5.29;P5CR;AlaAT1;DELTA-OAT;ALDH5F1;AT5G57655;LKR;GDH2;GSH1;ALDH12A1;AAT1;GAD	-1.40894	0.034887	-1	Upstream Neighbors		Proteins/Chemicals Regulating Cell Processes of phosphate import	31	9	phosphate import	PHO1;H1;CaS;PHT2;1;WRKY75;PHT4;1;HA1;PHR1;PHO1;ZAT6	1.4547	0.0332151	1.73205	Proteins/Chemicals Regulating Cell Processes
Proteins/Chemicals Regulating Cell Processes of fatty acid desaturation	31	14	fatty acid desaturation	FAD8;CCR1;PDS3;CRTISO;FAD6;OST1;HST;ZDS;TOC159;FAD2;IM;PDS1;STE1;SSI2	1.36168	0.026304		Proteins/Chemicals Regulating Cell Processes		Upstream Neighbors of Pentose-phosphate shunt	12	5	Pentose-phosphate shunt	PGI1;CP12-1;F11A12.5;MYB12;HXK1	-1.54784	0.0362342		Upstream Neighbors		Proteins/Chemicals Regulating Cell Processes of fatty acid desaturation	31	13	fatty acid desaturation	FAD8;CCR1;PDS3;CRTISO;FAD6;OST1;SSI2;HST;ZDS;TOC159;FAD2;IM;PDS1	1.39542	0.0335695		Proteins/Chemicals Regulating Cell Processes
Proteins/Chemicals Regulating Cell Processes of flower identity	13	6	flower identity	FT;AP1;RPL;AP2;AG;FT1	1.4393	0.0271968	0	Proteins/Chemicals Regulating Cell Processes		Upstream Neighbors of mitochondrial damage	23	6	mitochondrial damage	APG5;VDAC2;VDAC1;HSP70;AOS;HXK1	-1.44752	0.037316	1.41421	Upstream Neighbors		Proteins/Chemicals Regulating Cell Processes of osmoregulation	12	8	osmoregulation	KEA2;HB1;KEA1;VAR2;TAFII15;ftsh3;OZS1;KAT1	1.50672	0.0354768	1	Proteins/Chemicals Regulating Cell Processes
Proteins/Chemicals Regulating Cell Processes of Pentose-phosphate shunt	12	9	Pentose-phosphate shunt	PRK;TPS1;G6PD1;CP12-1;TPI;PGI1;F11A12.5;MYB12;HXK1	1.05256	0.0280333		Proteins/Chemicals Regulating Cell Processes		Upstream Neighbors of phosphate import	31	6	phosphate import	PHF1;WRKY6;WRKY75;MYB62;PHO1;PHT1;4	-1.3342	0.0373243	-1	Upstream Neighbors		Proteins/Chemicals Regulating Cell Processes of tuber development	18	9	tuber development	FT;LPP2;BEL1;PHYB;HB-1;RPS19;SUS4;LKP2;GI	1.34613	0.0367276	-1	Proteins/Chemicals Regulating Cell Processes
Proteins/Chemicals Regulating Cell Processes of hormone biosynthesis	22	9	hormone biosynthesis	GA2;CaS;GA1;LOX1;ARIA;ABI3;SPY;ATAF1;BT1	1.12225	0.0309998	-1	Proteins/Chemicals Regulating Cell Processes		Upstream Neighbors of sugar concentration	17	5	sugar concentration	THA1;PKP-ALPHA;LKR;HPT1;HXK1	-1.45819	0.0374469	-1.41421	Upstream Neighbors		Proteins/Chemicals Regulating Cell Processes of shoot morphogenesis	26	9	shoot morphogenesis	FT;ABCB19;RR5;RPL;KNAT1;ACT7;EMF2;HUA2;TOR	1.42872	0.036849	0	Proteins/Chemicals Regulating Cell Processes
Proteins/Chemicals Regulating Cell Processes of de-etiolation	47	26	de-etiolation	CYP83B1;LHY;PSY;CCA1;CH1;SIGF;COP1;PHYB;HY5;SIG2;ABC1;PIF3;MAX2;CRY1;HTB2;CRY2;PIL5;SHY2;PIL6;PHYA;PHYC;PKL;MSBP1;JAZ1;FKF1;DND1	1.27252	0.0314758	0.57735	Proteins/Chemicals Regulating Cell Processes		Upstream Neighbors of CAB2	36	6	CAB2	ELF3;BLH1;COI1;TOC1;HXK1;FTSH6	-1.27014	0.0377842	1	Upstream Neighbors		Proteins/Chemicals Regulating Cell Processes of phototransduction	32	19	phototransduction	STO;CCA1;SPA4;ELF3;PHOT2;COP1;PHYB;HY5;PHOT1;PIF3;DET1;CRY1;PAT1;PIL5;PIL6;NDPK2;PHYA;ABI3;SPY	1.27295	0.0391814	-1.73205	Proteins/Chemicals Regulating Cell Processes
Proteins/Chemicals Regulating Cell Processes of photosynthesis light harvesting	9	7	photosynthesis light harvesting	LHCB5;NPQ4;KEA3;NPQ1;psbA;CEF;PUMP1	1.65286	0.0315045	-1	Proteins/Chemicals Regulating Cell Processes		Upstream Neighbors of PR5	19	6	PR5	NHO1;MEKK1;RR2;GLP4;WRKY28;DND1	-1.29737	0.0387307	0.57735	Upstream Neighbors		Proteins/Chemicals Regulating Cell Processes of calcium-mediated signaling	63	26	calcium-mediated signaling	PLA2-ALPHA;CIPK1;CaS;ACA4;CPK6;TED4;PERK4;ABI2;PHOT2;COP1;TPC1;ACA8;APX1;CRT3;PHOT1;CIPK8;GLR3.3;CBL3;ARIA;RBOH F;CRT1a;ROP1;MRP5;CDPK6;VPS34;HIT3	1.40072	0.0392118	1	Proteins/Chemicals Regulating Cell Processes
Proteins/Chemicals Regulating Cell Processes of pathogen interaction	64	31	pathogen interaction	ATPRX Q;SIB1;RPP13;CCR1;GPX1;WRKY75;EFR;NOA1;RPM1;HA1;ATAF2;EDR1;PAD4;RBOH F;PBS2;ACD2;BGL2;FDH;ATCAD4;EDS1;RLK;HA2;WRKY6;WRKY11;ACX4;WRKY28;FAH1;DND1;ATAF1;MYBR1;RBOHD	1.03521	0.0341293	1	Proteins/Chemicals Regulating Cell Processes		Upstream Neighbors of glyoxylate	11	7	glyoxylate	T10B6.40;THA1;AGT;UAH;MKD10.10;F28J12.20;MLS	-1.52565	0.0397056	-1	Upstream Neighbors		Proteins/Chemicals Regulating Cell Processes of meristem growth	32	7	meristem growth	FT;REV;SCR;CRL;BOU;SHY2;KAN	1.46652	0.0392763	0	Proteins/Chemicals Regulating Cell Processes
Proteins/Chemicals Regulating Cell Processes of lipid binding	7	5	lipid binding	NPQ1;PTAC4;LP1;FIB;ADL6	-1.16429	0.0355567		Proteins/Chemicals Regulating Cell Processes		Upstream Neighbors of transpiration	57	14	transpiration	AKT1;ABA3;ABF4;CYCH;1;CIPK23;CBL9;TRE1;ERF-1;TOC1;CER3;ZIFL1;MPK9;F6F22.16;MRP4	-1.30049	0.0397983	1	Upstream Neighbors		Proteins/Chemicals Regulating Cell Processes of flower initiation	69	27	flower initiation	NF-YC2;FT;NF-YC4;K24G6.23;GA20OX1;AP1;ELF3;PHYB;AGL20;RPL;EBS;DCL1;ABP1;CRY1;SUC9;GAI;PUB13;CRY2;PGM;PGI1;FLK;SKB1;PHYA;PHYC;EHD1;GI;COL2	1.26118	0.040059	-0.57735	Proteins/Chemicals Regulating Cell Processes
Proteins/Chemicals Regulating Cell Processes of leaf senescence	158	75	leaf senescence	HSP18.2;RCA;ELF3;SAG12;REV;AXR3;G4;MKK9;WRKY75;ELF5A-1;PHYB;JAZ4;MEE11;ERF8;SEN1;EIN2;ARR6;PIF3;MAX2;YSL3;NAC2;XRN4;WRKY70;DHS;ATAF2;K2A18.18;MPK6;CRY2;PAD4;RAP2.4;SHY2;PIL6;SAG24;PHYA;ETR1;ABI3;APG8A;GRF5;AtATG18a;BIP2;EIL1;UBA 2;BI1;HDA6;HAT22;APG9;APT1;NTL9;ATG3;APG7;APG5;HK3;SAUL1;ACD1;NAM;MEKK1;ARF2;COI1;WRKY6;UPL5;RR2;CRK3;NAC083;AT1G08230;GAMMA-VPE;CKX1;NYE1;ATAF1;NAC6;QS;WRKY57;MYBR1;HXK1…	1.09429	0.0364804	0	Proteins/Chemicals Regulating Cell Processes		Upstream Neighbors of benzoic acid	9	5	benzoic acid	AO4;PXA1;AIM1;ABCB19;CHY1	-1.58854	0.039972	-1	Upstream Neighbors		Proteins/Chemicals Regulating Cell Processes of seed size	40	6	seed size	CYP78A9;BB;ARF2;DRM2;AP2;UBP15	1.50479	0.0413316	-1	Proteins/Chemicals Regulating Cell Processes
Proteins/Chemicals Regulating Cell Processes of lignin content	26	7	lignin content	CCR1;TPX1;C4H;ATCAD4;FAH1;4CL1;HCT	-1.09552	0.0374724	1	Proteins/Chemicals Regulating Cell Processes		Upstream Neighbors of PR1	149	48	PR1	ERF9;HD1;F28K19.13;EIL1;MPK4;RPM1;EDR2;FDH;WRKY4;EDS1;MYC2;PAD4;FAB1;RPT2a;NHO1;VIP1;CCR2;ABA2;MKK5;VAD1;MEKK1;HCHIB;EXO70B1;ATMIN7;ACD11;COI1;WRKY6;RR2;RIN4;WRKY38;MBF1C;WRKY51;WRKY50;MKK2;CUE1;WRKY3;WRKY2;WRKY18;NHL2;DND1;SYP121;WRKY33;MPK3;SSI2;PAL1;AOS;MYBR1;AAT1	-1.25045	0.0430128	-3	Upstream Neighbors		Proteins/Chemicals Regulating Cell Processes of inflorescence development	67	19	inflorescence development	FT;GA20OX1;FT1;AP1;ELF3;PHYB;AGL20;RPL;KNAT1;TAFII15;AP2;CDKC;1;MPK6;SE;SPL14;BRM;PHYA;CYP71;TFL2	1.23449	0.0446674	1.41421	Proteins/Chemicals Regulating Cell Processes
Proteins/Chemicals Regulating Cell Processes of tillering	28	7	tillering	ATGA2OX1;PHYB;HB-1;TIR1;OPR3;DWF1;RAN1	1.16921	0.0379763	1	Proteins/Chemicals Regulating Cell Processes		Upstream Neighbors of response to wounding	59	17	response to wounding	ATMPK8;PP2-A13;RAT5;MYC2;WRKY23;MKK5;PLDALPHA2;COI1;OPR3;ERF-1;ADC2;WRKY3;PLA-I{gamma}1;MPK3;CAT1;AOS;PLDALPHA1	-1.30055	0.0442477	-1	Upstream Neighbors		Proteins/Chemicals Regulating Cell Processes of pigment biosynthesis	13	6	pigment biosynthesis	GUN4;PSY;APX4;TT7;CRY2;PDS1	1.61087	0.0448546	1	Proteins/Chemicals Regulating Cell Processes
Proteins/Chemicals Regulating Cell Processes of plant response	229	117	plant response	AGO1;5PTASE13;ERD15;HB1;RCA;CCA1;ELF3;THX;CPK6;TED4;PMSR4;LOX1;ABI2;PHOT2;COP1;RPS1;PHYB;FAD6;HY5;OST1;SSI1;GBF3;BTS;HB-1;PHOT1;IP5PI;SKOR;LOX3;UVR8;EIN2;GR;PIF3;MAX2;CBL2;GAPC1;NAS4;GAI;AP2;HDS;MPK6;DREB2A;CHIA;PAD4;SWI3C;LSD1;ERF7;PIL6;RDR6;CHIP;MKK3;SDIR1;AT1G78290;PHYA;XCT;ESK1;F18C1.3;ETR1;SVP;PLDP1;SIZ1;BIP2;YSL6;HSF A4A;FCA;SRX;SAB;SIP3;TFIIIA;HOT5;HD1;GRL;CBL10;PLDDELTA;HOS15;CPK4;GH9A1;A…	1.08445	0.0393841	1	Proteins/Chemicals Regulating Cell Processes		Upstream Neighbors of flower identity	13	5	flower identity	AG;RPL;FT1;FT;AP1	-2.46159	0.0442522	-1.41421	Upstream Neighbors		Proteins/Chemicals Regulating Cell Processes of phototropism	37	14	phototropism	RPT2;PHOT2;ENP;PHYB;HY5;DIS1;PLPB;PHOT1;ABP1;CRY1;CRY2;PIL6;PHYA;GN	1.37728	0.0484928	-1	Proteins/Chemicals Regulating Cell Processes
Proteins/Chemicals Regulating Cell Processes of tuber development	18	10	tuber development	FT;LPP2;BEL1;PHYB;HB-1;RPS19;LKP2;GI;PYRB;SUS4	1.34613	0.0418802	-1.41421	Proteins/Chemicals Regulating Cell Processes		Upstream Neighbors of GA20OX1	28	6	GA20OX1	ERH3;TOC1;GAI;CTR1;SCL3;GID1C	-1.37877	0.0460128	-1.41421	Upstream Neighbors		Proteins/Chemicals Regulating Cell Processes of sporulation	15	6	sporulation	TPS1;CcdA;SIGF;LOX1;LSD1;SAE2	1.56767	0.0491397	0	Proteins/Chemicals Regulating Cell Processes
Proteins/Chemicals Regulating Cell Processes of mitochondrial damage	23	14	mitochondrial damage	PLA2-ALPHA;CaS;TED4;CCL;RBP31;BIP2;OGG1;ATG6;APG5;VDAC2;VDAC1;HSP70;AOS;HXK1	1.05734	0.0471963	1.63299	Proteins/Chemicals Regulating Cell Processes		Upstream Neighbors of Starch	113	19	Starch	GPT2;BAM5;DPE2;PGLCT;AMY2;PGI1;PDIL1-1;NF-YA3;ERF-1;RGP2;PHO1;SUS4;BAM2;SUS3;BAM1;SS2;AATP1;HXK1;ADG1	-1.37641	0.0464193	-1.73205	Upstream Neighbors		Name	Total # of Neighbors	# of Measured Neighbors	Gene Set Seed	Measured Neighbors	Median change	p-value	Activation Score	Hit type
Proteins/Chemicals Regulating Cell Processes of exine formation	16	7	exine formation	MS2;NEF1;LAP3;T17M13.14;GPAT6;ACOS5;CALS5	-1.34127	0.0472177		Proteins/Chemicals Regulating Cell Processes		Upstream Neighbors of PDF1.2	98	30	PDF1.2	BGL2;EBP;EIL1;MPK4;ABI1;EDS1;MYB15;MYC2;JAZ1;PAD4;NAC3;ABA2;VAD1;MEKK1;COI1;AP2C1;WRKY51;WRKY50;ERF-1;MKK2;GAI;HSF4;WRKY33;WRKY46;MPK3;NAC6;SSI2;MYBR1;ADG1;ATL2	-1.27014	0.0473406	0	Upstream Neighbors		Upstream Neighbors of photosystem II reaction center	110	73	photosystem II reaction center	FSD3;PSBW;PLA2-ALPHA;HCF136;GUN4;PSBQA;PRK;APE2;RCP1;PSB28;SIGE;LHCB5;PSBP-1;PGR5;CYP38;PSBO2;PSBY;SPPA;CUE1;PSB27;DGD1;NPQ4;PPL1;NPQ1;TLP18.3;LHCB6;ALB3;CH1;psbA;FUG1;MGD1;STN7;TAPX;VAR2;TAP38;PMSR4;STN8;PSBR;ATAB2;PRPL11;RSR4;CRL;CRTISO;LUT1;LPA3;HY5;FSD2;PSB29;LPA1;LPA2;T27E13.9;LPA19;HST;NOA1;2-Cys Prx B;FAB1;CRY1;DEGP2;NAC2;FTSH1;DEGP1;ftsh3;PAD4;AOX1A;LSD1;CLPC1;LPA66;DegP9;PHYA;HXK1;B73;AT…	1.50112	9.57192e-13	-1.14708	Upstream Neighbors
Proteins/Chemicals Regulating Cell Processes of superoxide anion generation	178	94	superoxide anion generation	PLA2-ALPHA;GUN4;AT5G21326;HB1;PSBY;ELF3;LRR XI-23;CPK6;TED4;F10F5.3;LOX1;ABI2;OST1;FLU;ERO1;EFR;CDF1;FAB1B;PBS1;TRX2;RCI3;EIN2;GR;DHS;ATAF2;OZS1;MPK6;MKP1;ATP3;SUMO1;LSD1;MKK4;FH;IM;PHB1;GDH1;FAB1D;SRT1;CPK1;RBOH F;APG8A;GCN2;HDA6;MWD22.24;ATMPK8;JAR1;ATARCA;PYL1;VPS34;MPK4;PUMP1;AKT1;CPK4;DL3;LPR1;HAP13;AGB1;ABI1;CERK1;SPHK1;ITN1;VDAC3;IBR3;NAM;arginase;ABA2;MKK5;MMN10.18;NTRA;MEKK1;XDH1;CBL9;CO…	1.02556	0.0476592	-0.301511	Proteins/Chemicals Regulating Cell Processes		Upstream Neighbors of detoxification	117	28	detoxification	SCL14;ACS;AT3G11620;SIR;FDH;NIT4;CSD1;ALDH3I1;CCH;PAD4;POP2;CLA1;SOS2;arginase;MDAR1;FCLY;TAG1;UGT75B1;NQR;SBP1;MRP3;PCR2;GSH1;SOS3;ADH1;NAP3;GAD;T8P21.32	-1.18556	0.0476582	-1	Upstream Neighbors		Upstream Neighbors of photosynthesis	288	142	photosynthesis	GPRI1;NIR1;FRO7;CYTC-2;ATPRX Q;PSBQA;GA20OX1;PRK;LHCA4;LHCB2.1;APE2;ERD15;SIGE;ENH1;LHCB5;PSBP-1;PSY;PGR5;PETC;ATPD;PHT2;1;RCA;PSB27;DGD1;CSD2;NPQ4;PSAE-1;PSAL;NPQ1;NTRC;NFU2;LHCB6;ALB3;CH1;PSAH-1;LPP2;HEMA1;psbA;CcdA;SFR2;MGD1;ALB1;APG3;CYT1;LHB1B2;GLU1;RPS17;OVA6;STN7;GPX1;CLPP6;TAPX;GUN5;TAP38;PHOT2;CEST;HCF101;GLY1;CAX3;PSAD-1;VTE1;SBPASE;PHYB;HSI2;ADG1;CLA1;PYE;SIG2;ACA8;APX1;PTAC4;LPA2;TROL…	1.39228	4.20589e-09	0.852803	Upstream Neighbors
Proteins/Chemicals Regulating Cell Processes of autotrophy	19	9	autotrophy	PSBP-1;RCA;GLU1;SBPASE;PGM;PGK;RSW10;PHYA;HXK1	1.18489	0.0479316	-1.41421	Proteins/Chemicals Regulating Cell Processes		Upstream Neighbors of tuber development	18	5	tuber development	PYRB;BEL1;LPP2;SUS4;FT	-1.39722	0.0488434	-1	Upstream Neighbors		Upstream Neighbors of light-harvesting complex	32	19	light-harvesting complex	PSAK;LHCA4;LHCB2.1;LHY;CUE1;NPQ4;CCA1;LHCB4.1;CAO;ALB3;PSAH-1;psbA;SCY1;STN7;G4;ABA1;STN8;LHCB3;CPSRP54	1.62101	1.00606e-08	-1.73205	Upstream Neighbors
Proteins/Chemicals Regulating Cell Processes of Triacylglycerols biosynthesis	14	9	Triacylglycerols biosynthesis	PLA2-ALPHA;ROD1;PXA1;ATS2;PDAT;TGD1;TAG1;MEE58;AT3G51520	1.06867	0.0491123	-1	Proteins/Chemicals Regulating Cell Processes		Name	Total # of Neighbors	# of Measured Neighbors	Gene Set Seed	Measured Neighbors	Median change	p-value	Activation Score	Hit type		Upstream Neighbors of photosystem I reaction center	63	40	photosystem I reaction center	PLA2-ALPHA;PSAK;HCF136;GUN4;PSAG;LHCA5;PSB28;LHCA3;PGR5;DGD1;NPQ4;CRD1;PSAE-1;PSAL;NPQ1;ALB3;PSAH-1;MGD1;RPS17;STN7;GPX1;ATAB2;HCF101;PSAD-1;PSAF;PSB29;YCF37;LHCA6;SIGA;PHOT1;HSP70;EMF2;APO1;DEGP1;CLPC1;CEF;IM;psaC;K21C13.23;CSK	1.54237	3.62093e-08	-1.34164	Upstream Neighbors
Name	Total # of Neighbors	# of Measured Neighbors	Gene Set Seed	Measured Neighbors	Median change	p-value	Activation Score	Hit type		Downstream Neighbors of JA	339	70	JA	BGL2;HD1;ZFP1;ATMPK8;GLDH;EIL1;HMG1;MPK4;IAR3;BZIP60;OCP3;ATCAD4;APP1;TT5;QPT;CSD1;MYC2;JAZ1;COS1;EBF1;NAC3;arginase;ABA2;VAD1;HCHIB;PR4;RSH2;COI1;WRKY6;OPR3;ORG1;RIN4;WRKY38;WRKY51;WRKY50;ERF-1;MKK2;CTR1;UGT74F2;OPCL1;RD22;LKR;WRKY3;GAMMA-VPE;WRKY18;OPR2;WRKY28;AOX1A;OPR1;Rap2.6L;ICE1;TT7;SYP121;WRKY33;JMT;CAT1;GSH1;PLA2A;TIFY10B;SSI2;WRKY57;PAL1;AOS;MYBR1;F5M15.28;HAK5;F28J12.20;LOX2;PLDALPHA1;…	-1.34825	0.0144576	-2.82843	Downstream Neighbors		Upstream Neighbors of nonphotochemical quenching	27	21	nonphotochemical quenching	FSD3;LHCB2.1;APE2;LHCB5;PGR5;AMK2;HB1;NPQ4;NPQ1;LHCB6;SAG12;CYT1;ABA1;PSBR;PSAD-1;VTE1;PGR7;LUT1;FSD2;AOX1A;CEF	1.61209	1.04918e-07	1.06904	Upstream Neighbors
Upstream Neighbors of photosystem II reaction center	110	80	photosystem II reaction center	FSD3;PSBW;PLA2-ALPHA;HCF136;GUN4;PSBQA;PRK;APE2;RCP1;PSB28;SIGE;LHCB5;PSBP-1;PGR5;CYP38;PSBO2;PSBY;SPPA;PSB27;DGD1;NPQ4;PPL1;NPQ1;TLP18.3;LHCB6;ALB3;CH1;psbA;FUG1;MGD1;STN7;VAR2;TAP38;PMSR4;STN8;PSBR;ATAB2;PRPL11;RSR4;CRL;CRTISO;LUT1;LPA3;HY5;FSD2;PSB29;LPA1;LPA2;T27E13.9;LPA19;HST;NOA1;2-Cys Prx B;FAB1;CRY1;DEGP2;NAC2;FTSH1;DEGP1;ftsh3;PAD4;LSD1;CLPC1;LPA66;DegP9;PHYA;B73;AT4G19100;GS2;PUMP1;SIR…	1.46652	1.80082e-11	-0.625543	Upstream Neighbors		Downstream Neighbors of ethylene receptor	11	5	ethylene receptor	ERF-1;CTR1;HSP70;MPK3;NAC2	-1.54788	0.0201445	1	Downstream Neighbors		Upstream Neighbors of Respiratory chain	85	46	Respiratory chain	PLA2-ALPHA;CYTC-2;HCF136;PSBX;PSAG;PGR5;PETC;PSBO2;PSBY;AATP1;NPQ4;PSAE-1;PAA2;CRY3;NTRC;LHCB6;PSAH-1;psbA;GLU1;OVA6;F10F5.3;PSAD-1;HY2;PSAF;PDK;PIFI;TROL;ANNAT3;HST;PREP1;ABC1;EMB25;CRY1;GAPC1;AOX1A;CEF;FH;IM;SRT1;HMA1;MRPL11;NDB1;K21C13.23;HXK1;psbM;GLDH	1.47232	6.38123e-06	-0.816497	Upstream Neighbors
Upstream Neighbors of photosystem I reaction center	63	43	photosystem I reaction center	PLA2-ALPHA;PSAK;HCF136;GUN4;PSAG;LHCA5;PSB28;LHCA3;PGR5;DGD1;NPQ4;CRD1;PSAE-1;PSAL;NPQ1;ALB3;PSAH-1;MGD1;RPS17;STN7;GPX1;ATAB2;HCF101;PSAD-1;PSAF;PSB29;YCF37;LHCA6;SIGA;PHOT1;EMF2;APO1;DEGP1;CLPC1;CEF;IM;psaC;K21C13.23;CSK;FD1;MYB62;HSP70;psbC	1.49601	3.14538e-07	-0.816497	Upstream Neighbors		Downstream Neighbors of organic cations	31	6	organic cations	arginase;CCoAOMT1;UGT75B1;TPS5;GA2;AVP1	-1.49599	0.0208545	1	Downstream Neighbors		Upstream Neighbors of chloroplast organization and biogenesis	135	76	chloroplast organization and biogenesis	FSD3;GPRI1;GUN4;RCP1;CRD1;NTRC;ABCB19;ALB3;psbA;AGY1;CR88;MGD1;HCF106;SIGF;GNC;RRF;GLU1;CLPB3;CLPP6;RSH1;VAR2;ATAB2;CEST;PRPL11;PDS3;COP1;SBPASE;PHYB;CDT1A;CLP2;HY5;CLA1;FSD2;CDPMEK;SIG2;PLSP1;PSB29;CPSRP54;EDD1;EX1;SIGA;ELIP2;APG2;TIC20;TRX z;HSP70;RNEE/G;VAR3;HDR;PIF3;DET1;ZDS;CRY1;TOC159;SVR1;EMB269;HDS;CRY2;PIL5;PTAC14;MURE;IM;GUN1;PAC;DG1;TIC40;EGY1;PHYA;ALB4;PTAC3;ERH3;PP5.2;ECB2;HXK1;FLN1;…	1.3635	1.09122e-05	0	Upstream Neighbors
Upstream Neighbors of light-harvesting complex	32	22	light-harvesting complex	PSAK;LHCA4;LHCB2.1;LHY;NPQ4;CCA1;LHCB4.1;CAO;ALB3;PSAH-1;psbA;SCY1;STN7;G4;ABA1;STN8;LHCB3;CPSRP54;NYC1;CUE1;DWF1;FTSH6	1.6081	3.53403e-07	-0.447214	Upstream Neighbors		Downstream Neighbors of MIR172A	36	10	MIR172A	AG;3;NAM;AT3G14770;AGO1;RAP2.7;ARF16;EFE;FT;AP1	-1.42371	0.0241101	1.63299	Downstream Neighbors		Upstream Neighbors of CO2	46	9	CO2	GA2OX8;GA20OX1;APE2;NADK2;HB1;GAD;ATGA2OX1;PHYB;OST1	1.76284	4.1893e-05	-0.57735	Upstream Neighbors
Upstream Neighbors of nonphotochemical quenching	27	22	nonphotochemical quenching	FSD3;LHCB2.1;APE2;LHCB5;PGR5;AMK2;HB1;NPQ4;NPQ1;LHCB6;SAG12;CYT1;ABA1;PSBR;PSAD-1;VTE1;PGR7;LUT1;FSD2;CEF;CRR2;AOX1A	1.61209	4.90888e-07	1.06904	Upstream Neighbors		Downstream Neighbors of acetate	43	6	acetate	AXR3;CAX3;AOX1A;ABCB19;MLS;GAD	-1.6252	0.0245316	0.57735	Downstream Neighbors		Upstream Neighbors of CAB2	36	25	CAB2	RVE1;LHCB2.1;LHY;LHCB5;CCA1;ELF3;ALB3;CH1;FUG1;STN7;GUN5;TAP38;COP1;PSAD-1;PHYB;HY5;PTAC4;CPSRP54;VAR3;DET1;TOC159;EID1;T6J4.18;HXK1;COI1	1.48213	0.000123682	-0.707107	Upstream Neighbors
Upstream Neighbors of photosynthesis	288	166	photosynthesis	GPRI1;NIR1;FRO7;CYTC-2;ATPRX Q;PSBQA;GA20OX1;PRK;LHCA4;LHCB2.1;APE2;ERD15;SIGE;ENH1;LHCB5;PSBP-1;PSY;PGR5;PETC;ATPD;PHT2;1;RCA;PSB27;DGD1;CSD2;NPQ4;PSAE-1;PSAL;NPQ1;NTRC;NFU2;LHCB6;ALB3;CH1;PSAH-1;LPP2;HEMA1;psbA;CcdA;SFR2;MGD1;ALB1;APG3;CYT1;LHB1B2;GLU1;RPS17;OVA6;STN7;GPX1;CLPP6;GUN5;TAP38;PHOT2;CEST;HCF101;GLY1;CAX3;PSAD-1;VTE1;SBPASE;PHYB;CLA1;PYE;SIG2;ACA8;PTAC4;LPA2;TROL;SEX4;SIGA;PHOT1;ELI…	1.27582	8.02103e-07	1.1767	Upstream Neighbors		Downstream Neighbors of H2O	79	23	H2O	GRL;MPK4;PUMP1;AMY2;HSP60;PAS2;ABA2;AlaAT1;HCHIB;RD22;MSD1;psbD;HSP70;PYL2;P5CS1;psbC;MPK3;ATAF1;GSH1;ALDH12A1;AOS;LOX2;ADH1	-1.48468	0.025236	-0.301511	Downstream Neighbors		Upstream Neighbors of photoprotection	21	12	photoprotection	GUN4;PSY;PGR5;NPQ4;NPQ1;TAPX;VAR2;HY5;HSP60;HSP70;PORA;ZDS	1.52357	0.000149535		Upstream Neighbors
Upstream Neighbors of CAB2	36	28	CAB2	RVE1;LHCB2.1;LHY;LHCB5;CCA1;ELF3;ALB3;CH1;FUG1;STN7;GUN5;TAP38;COP1;PSAD-1;PHYB;HY5;PTAC4;CPSRP54;VAR3;DET1;TOC159;EID1;T6J4.18;BLH1;COI1;TOC1;HXK1;FTSH6	1.47337	9.04024e-06	-0.333333	Upstream Neighbors		Downstream Neighbors of 12-oxo-PDA	23	6	12-oxo-PDA	ABA2;COI1;OPR2;OPR1;AOS;ALDH7B4	-1.59141	0.0258228	-1.41421	Downstream Neighbors		Upstream Neighbors of beta-carotene	15	9	beta-carotene	NCED4;BETA-OHASE 2;PSY;LYC;PDS3;CYP97A3;CRTISO;LUT2;BETA-OHASE 1	1.48373	0.000220635	1.41421	Upstream Neighbors
Upstream Neighbors of Respiratory chain	85	58	Respiratory chain	PLA2-ALPHA;CYTC-2;HCF136;PSBX;PSAG;PGR5;PETC;PSBO2;PSBY;AATP1;NPQ4;PSAE-1;PAA2;CRY3;NTRC;LHCB6;PSAH-1;psbA;GLU1;OVA6;F10F5.3;PSAD-1;HY2;PSAF;PDK;PIFI;TROL;ANNAT3;HST;PREP1;ABC1;EMB25;CRY1;GAPC1;CEF;FH;IM;SRT1;HMA1;MRPL11;NDB1;K21C13.23;psbM;GLDH;BSH;PUMP1;AT3G10540;LPR1;PDC2;ETFQO;FCLY;F28J7.18;CDSP32;LKR;GDH2;AOX1A;HXK1;LOX2	1.36168	3.94961e-05	-1.13389	Upstream Neighbors		Downstream Neighbors of GI	39	13	GI	GPX6;WRKY20;PRR5;CCR2;WRKY51;TOC1;FKF1;CDF2;WRKY72;CAT1;SOS3;FT;AP1	-1.40685	0.0298245	-2	Downstream Neighbors		Upstream Neighbors of flavonoids	67	24	flavonoids	TT4;RHM1;CYP83B1;PAL1;4CL3;ABCB19;BAN;GLU1;TED4;TT7;COP1;PXA1;HY5;KAK;HCT;TT5;MRP2;UVR8;NAC2;F22G10.11;C4H;ACC1;PAL2;SVP	1.44657	0.000249924	2.33333	Upstream Neighbors
Upstream Neighbors of chloroplast organization and biogenesis	135	83	chloroplast organization and biogenesis	FSD3;GPRI1;GUN4;RCP1;CRD1;NTRC;ABCB19;ALB3;psbA;AGY1;CR88;MGD1;HCF106;SIGF;GNC;RRF;GLU1;CLPB3;CLPP6;RSH1;VAR2;ATAB2;CEST;PRPL11;PDS3;COP1;SBPASE;PHYB;CDT1A;CLP2;HY5;CLA1;FSD2;CDPMEK;SIG2;PLSP1;PSB29;CPSRP54;EDD1;EX1;SIGA;ELIP2;APG2;TIC20;TRX z;RNEE/G;VAR3;HDR;PIF3;DET1;ZDS;CRY1;TOC159;SVR1;EMB269;HDS;CRY2;PIL5;PTAC14;MURE;IM;GUN1;PAC;DG1;TIC40;EGY1;PHYA;ALB4;PTAC3;ERH3;PP5.2;ECB2;FLN1;SCA3;CM1;FL…	1.34451	5.44781e-05	-0.333333	Upstream Neighbors		Downstream Neighbors of MYC2	71	15	MYC2	OCP3;EBF1;NAC3;NAM;HCHIB;PR4;COI1;ERF-1;RD22;WRKY33;JMT;ATAF1;TIFY10B;LOX2;ADH1	-1.35	0.0304457	-1	Downstream Neighbors		Upstream Neighbors of psbC	11	8	psbC	SIGE;PSB27;NPQ4;ALB3;STN7;STN8;ATAB2;LPA2	1.62101	0.000302684	0	Upstream Neighbors
Upstream Neighbors of photosynthetic electron transport	25	21	photosynthetic electron transport	CaS;APE2;PETC;DGD1;PAA2;MGD1;VAR2;VTE1;PGR7;PXA1;PTAC4;CPNIFS;CEF;IM;PDS1;psbD;HPT1;COPT5;AOX1A;ACP4;F28J12.20	1.39228	7.65325e-05	0.447214	Upstream Neighbors		Downstream Neighbors of photoreceptor	63	9	photoreceptor	HMG1;STZ;ERF-1;CAT2;TOC1;AOX1A;ERD9;ABCB19;FT	-1.3744	0.0314768		Downstream Neighbors		Upstream Neighbors of photoinhibition	27	19	photoinhibition	VTC5;PGR5;PSBY;NPQ4;NPQ1;psbA;STN7;TAPX;DEG5;VAR2;STN8;PHYB;ZTL;HSP70;GR;DEG8;FTSH1;PHYA;GS2	1.50672	0.000360542	1.34164	Upstream Neighbors
Upstream Neighbors of photosystem	26	18	photosystem	HCF136;GUN4;F28I8.26;PSBO2;DGD1;NPQ4;ALB3;APX4;psbA;STN7;STN8;ATAB2;APG1;PTAC4;CLPC1;IM;CSK;HXK1	1.6081	9.44313e-05	-0.57735	Upstream Neighbors		Downstream Neighbors of nitrogen	114	20	nitrogen	ASN2;ERS;OASA1;ALN;URE;POP2;AlaAT1;AtATG18a;UPS1;PTR2;LKR;AMT1;1;DUR3;GGT4;PAL1;GSR 1;F28J12.20;ALAAT2;LBD37;GAD	-1.28563	0.0349474	0.816497	Downstream Neighbors		Upstream Neighbors of photosystem	26	18	photosystem	HCF136;GUN4;F28I8.26;PSBO2;DGD1;NPQ4;ALB3;APX4;psbA;STN7;STN8;ATAB2;APG1;PTAC4;CLPC1;IM;HXK1;CSK	1.6081	0.000369486	-0.57735	Upstream Neighbors
Upstream Neighbors of flavonoids	67	30	flavonoids	TT4;RHM1;CYP83B1;4CL3;ABCB19;GLU1;TED4;TT7;COP1;PXA1;HY5;KAK;TT5;MRP2;UVR8;NAC2;F22G10.11;C4H;ACC1;PAL2;SVP;MYC2;TTG1;OMT1;UGT75B1;BAN;MYB12;MRP3;PAL1;HCT	1.29201	0.000152023	2.52982	Upstream Neighbors		Downstream Neighbors of H+	38	10	H+	AKT1;URE;APX1;STZ;CAX3;PTR1;ACA1;STOP1;GAD;FAD2	-1.38133	0.0373006	-1	Downstream Neighbors		Upstream Neighbors of Chlorophyll	120	60	Chlorophyll	GPRI1;ACD1;GUN4;PSB28;NTRC;CH1;HEMA1;TIC21;ALB1;GNC;PRR7;G4;TED4;GUN5;NARA5;VAR2;TAP38;PDS3;COP1;HO2;PHYB;ACD1-LIKE;HY5;CLA1;PSB29;FLU;HEMC;NOL;HEME2;PHOT1;ELIP2;PORA;NOA1;MRP2;LIN2;T1G11.13;CHLM;PIF3;ZDS;PPOX;HAM3;APO1;DEGP1;GSA1;GGR;CLH2;CRY2;PIL5;RAP2.4;PIL6;CLPC1;IM;ABI3;EIL1;PP5.2;COI1;PRR9;PRR5;ACD2;FLP	1.34567	0.000382483	1.38675	Upstream Neighbors
Upstream Neighbors of beta-carotene	15	9	beta-carotene	NCED4;BETA-OHASE 2;PSY;LYC;PDS3;CYP97A3;CRTISO;LUT2;BETA-OHASE 1	1.48373	0.000416246	1.41421	Upstream Neighbors		Downstream Neighbors of asRNA	27	11	asRNA	HD1;URE;AGO4;HSP101;FTSZ2-1;AGO1;MEE58;SUS4;MTO2;HXK1;PLDALPHA1	-1.42371	0.0403142	1.34164	Downstream Neighbors		Upstream Neighbors of lipid peroxidation	34	21	lipid peroxidation	ATHM2;HB1;TRX-M4;NPQ1;NTRC;CH1;CPK6;TED4;LOX1;RSR4;VTE1;EX1;AT3G52960;HSP70;LOX5;G-TMT;GR;ALDH7B4;TIL;SRT1;SPL7	1.47221	0.000587017	1.63299	Upstream Neighbors
Upstream Neighbors of lipid peroxidation	34	27	lipid peroxidation	ATHM2;HB1;TRX-M4;NPQ1;NTRC;CH1;CPK6;TED4;LOX1;RSR4;VTE1;EX1;AT3G52960;G-TMT;GR;ALDH7B4;SRT1;SPL7;GPX4;ALDH3I1;TIL;STZ;CDSP32;HPT1;HSP70;AOS;LOX5	1.2808	0.000481751	1.41421	Upstream Neighbors		Downstream Neighbors of catalase	29	10	catalase	FDH;BI1;arginase;DXR;MBF1C;HSP70;CAT1;PAL1;AP1;MLS	-1.32677	0.0471111	1	Downstream Neighbors		Upstream Neighbors of Lutein	10	8	Lutein	PSY;LYC;NPQ1;ABA1;CYP97A3;CRTISO;LUT1;LUT2	1.53819	0.00065484	1.41421	Upstream Neighbors
Upstream Neighbors of Starch	113	51	Starch	CT-BMY;SS3;APE2;RCP1;TPS1;AATP1;RCA;CCA1;NTRC;AMY3;PGSIP1;GNC;PPa6;RCD1;PGLCT;DPE1;SBPASE;LSF1;APL1;SSI1;SEX4;GPT2;DBE1;SEX1;PGM;F9L11.8;PGK;ATGWD3;ISA1;INV-E;UGP1;ISA3;SSE1;APL2;SPL2;BAM5;DPE2;AMY2;PGI1;PDIL1-1;NF-YA3;ERF-1;RGP2;PHO1;SUS4;BAM2;SUS3;BAM1;SS2;HXK1;ADG1	1.18426	0.000663	-1.1547	Upstream Neighbors		Downstream Neighbors of methyltransferase	27	6	methyltransferase	AGO4;PIN3;FCLY;MEE58;FAH1;FT	-1.32292	0.0474553		Downstream Neighbors		Upstream Neighbors of xanthophyll cycle	10	6	xanthophyll cycle	LHCB5;DGD1;NPQ4;NPQ1;ABA1;VTE1	1.7047	0.000686784	1	Upstream Neighbors
Upstream Neighbors of arachidonic acid	6	5	arachidonic acid	PLA2-ALPHA;CaS;LOX1;FAAH;LOX2	1.50388	0.000663751	1	Upstream Neighbors		Downstream Neighbors of arabinose	14	5	arabinose	ARA1;SQN;HSP70;QS;MLS	-1.54788	0.0474982	-1.73205	Downstream Neighbors		Upstream Neighbors of plastid organization and biogenesis	37	26	plastid organization and biogenesis	GPRI1;HCF136;DiT1;AT3G10420;SCO1;CUE1;TIC21;CcdA;CLPB3;VAR2;EMB1586;ACD1-LIKE;CLA1;SIG2;PLSP1;TIC110;EX1;AKRP;ABC1;EMB25;IM;EGY1;TOC34;PHYA;ABI3;LZF1	1.44012	0.000716305	1.41421	Upstream Neighbors
Upstream Neighbors of D-fructose	11	6	D-fructose	GPRI1;SOX;LKR;SUS4;HXK1;PMT5	-1.45819	0.000701154		Upstream Neighbors												Upstream Neighbors of thioredoxin	20	12	thioredoxin	ATHM2;TPS1;CCA1;TRX-M4;psbA;THX;GPX1;PSAD-1;SBPASE;GR;GPX6;ERH3	1.60654	0.000721944	1	Upstream Neighbors
Upstream Neighbors of psbC	11	8	psbC	SIGE;PSB27;NPQ4;ALB3;STN7;STN8;ATAB2;LPA2	1.62101	0.000711525	0	Upstream Neighbors												Upstream Neighbors of NAD(P)H dehydrogenase (quinone)	25	15	NAD(P)H dehydrogenase (quinone)	HCEF1;LHCA5;PGR5;NDF4;psbA;NDF1;NDA1;NDF6;PIFI;NDF2;LHCA6;NDF5;CRR28;SRO1;AT4G19100	1.47057	0.000739378	1.41421	Upstream Neighbors
Upstream Neighbors of CO2	46	14	CO2	GA2OX8;GA20OX1;APE2;NADK2;HB1;ATGA2OX1;PHYB;OST1;FDH;URE;PDC2;HPT1;F7A19.21;GAD	1.46134	0.000722124	-0.57735	Upstream Neighbors												Upstream Neighbors of LHCA4	7	6	LHCA4	PSAK;PSAG;PSAE-1;STN7;PSAF;LHCA1	1.68612	0.000920884	1.41421	Upstream Neighbors
Upstream Neighbors of xanthophyll cycle	10	8	xanthophyll cycle	LHCB5;DGD1;NPQ4;NPQ1;ABA1;VTE1;NRPD2A;HPT1	1.65286	0.000733418	0	Upstream Neighbors												Upstream Neighbors of anthocyanin metabolism	6	5	anthocyanin metabolism	TT4;PAP2;NPQ4;LPP2;WRKY75	1.7047	0.000972315	1.41421	Upstream Neighbors
Upstream Neighbors of photoprotection	21	15	photoprotection	GUN4;PSY;PGR5;NPQ4;NPQ1;VAR2;HY5;HSP60;PORA;ZDS;SAPX;STZ;TAPX;FIB;HSP70	1.39308	0.000988688		Upstream Neighbors												Upstream Neighbors of carotenoid content	10	6	carotenoid content	NCED4;PSY;DXR;VTE1;CLA1;CCD1	1.75905	0.00161883	1	Upstream Neighbors
Upstream Neighbors of carotenoid content	10	8	carotenoid content	NCED4;PSY;DXR;VTE1;CLA1;CCD1;FIB;HPT1	1.47221	0.00114576	0.447214	Upstream Neighbors												Upstream Neighbors of aminolevulinate	12	9	aminolevulinate	GUN4;CRD1;NTRC;HEMA1;G4;COP1;FLU;GSA1;ERS	1.54211	0.00204914	1.34164	Upstream Neighbors
Upstream Neighbors of L-ascorbate peroxidase	38	19	L-ascorbate peroxidase	CKX3;PRK;HB1;SAG12;APX4;OVA6;PRPL11;TPC1;HDR;GR;NDPK2;MRPL11;RBOH F;ABI1;APX1;RCI2A;EFE;RBOHD;ADG1	1.27582	0.00149755	-1	Upstream Neighbors												Upstream Neighbors of tetrapyrroles	20	16	tetrapyrroles	GUN4;NTRC;CH1;HEMA1;TED4;HPR;GUN5;HY2;HO2;FLU;HEMC;CLPP3;MRP2;PPOX;ABI3;ACD2	1.47232	0.00224066	1.41421	Upstream Neighbors
Upstream Neighbors of anthocyanin metabolism	6	5	anthocyanin metabolism	TT4;PAP2;NPQ4;LPP2;WRKY75	1.7047	0.00158397	1.41421	Upstream Neighbors												Upstream Neighbors of chloroplast morphology	17	10	chloroplast morphology	PSBP-1;NTRC;MGD1;GPX1;ATAB2;MSL2;FZL;TIC20;CLPP4;MIND	1.49601	0.00228484		Upstream Neighbors
Upstream Neighbors of LHCA4	7	6	LHCA4	PSAK;PSAG;PSAE-1;STN7;PSAF;LHCA1	1.68612	0.00170112	1.41421	Upstream Neighbors												Upstream Neighbors of chloroplast function	20	11	chloroplast function	CaS;KEA2;KEA1;NTRC;ALB3;GNC;NOA1;VAR3;CLPP4;CPNIFS;CLPC1	1.56614	0.00249051		Upstream Neighbors
Upstream Neighbors of photoinhibition	27	21	photoinhibition	VTC5;PGR5;PSBY;NPQ4;NPQ1;psbA;STN7;DEG5;VAR2;STN8;PHYB;ZTL;GR;DEG8;FTSH1;PHYA;GS2;HST;TAPX;FIB;HSP70	1.46134	0.00183157	0.816497	Upstream Neighbors												Upstream Neighbors of magnesium chelatase	6	6	magnesium chelatase	GUN4;HEMA1;ALB1;G4;GUN5;CHLI2	1.586	0.00251866	1	Upstream Neighbors
Upstream Neighbors of tetrapyrroles	20	17	tetrapyrroles	GUN4;NTRC;CH1;HEMA1;TED4;HPR;GUN5;HY2;HO2;FLU;HEMC;CLPP3;MRP2;PPOX;ABI3;ACD2;F28J12.20	1.46402	0.0020609	1.41421	Upstream Neighbors												Upstream Neighbors of plastocyanin	16	8	plastocyanin	PAA1;PSAN;PSAG;PAA2;AGY1;PSAF;DEGP1;PHYA	1.66906	0.00309678	1.41421	Upstream Neighbors
Upstream Neighbors of NAD(P)H dehydrogenase (quinone)	25	16	NAD(P)H dehydrogenase (quinone)	HCEF1;LHCA5;PGR5;NDF4;psbA;NDF1;NDA1;NDF6;PIFI;NDF2;LHCA6;NDF5;CRR28;SRO1;AT4G19100;FQR1	1.47057	0.00215069	1.41421	Upstream Neighbors												Upstream Neighbors of heme biosynthesis	12	8	heme biosynthesis	GUN4;HB1;HEMA1;ALB1;GLU1;HEMC;LIN2;FH	1.586	0.00348992		Upstream Neighbors
Upstream Neighbors of thioredoxin	20	13	thioredoxin	ATHM2;TPS1;CCA1;TRX-M4;psbA;THX;GPX1;PSAD-1;SBPASE;GR;GPX6;ERH3;NTRA	1.53999	0.0024905	1	Upstream Neighbors												Upstream Neighbors of photosynthesis light harvesting	9	6	photosynthesis light harvesting	LHCB5;NPQ4;KEA3;NPQ1;psbA;CEF	1.66837	0.00365115	-1	Upstream Neighbors
Upstream Neighbors of ABA	89	45	ABA	NCED4;PSAO;F15M7.6;BG1;PSY;CYP707A4;NPQ1;ABCB19;PRR7;ABA1;VTE1;CRTISO;PHYB;ABCG25;SLY1;CCD1;WNK1;EIN2;MAX2;ALDH2B7;NRT1.1;CLS;PDR12;GAI;PIL5;SR45;PHYA;PTR2;PRR9;PIS1;AO4;AO1;AGB1;ABA3;PRR5;VSR1;ABA2;CBL9;COI1;NRPD2A;UGT75B1;NRT1:2;XERICO;WRKY57;HXK1	1.22254	0.00348838	1.41421	Upstream Neighbors												Upstream Neighbors of cytokinin	56	12	cytokinin	CKX3;AP1;STO;SAG12;ATGA2OX1;SCR;RPN10;KNAT1;PAS2;SHY2;ARF3;AHP1	1.48071	0.00391125	1	Upstream Neighbors
Upstream Neighbors of alpha-linolenate	10	7	alpha-linolenate	FAD8;LOX1;GGH2;FAD2;AOS;LOX2;PLDALPHA1	1.15725	0.00361792	0	Upstream Neighbors												Upstream Neighbors of Lycopene	13	8	Lycopene	PSY;LYC;PDS3;CRTISO;CLA1;CCD1;LUT2;ZDS	1.46601	0.00405332	1.41421	Upstream Neighbors
Upstream Neighbors of plastid organization and biogenesis	37	28	plastid organization and biogenesis	GPRI1;HCF136;DiT1;AT3G10420;SCO1;TIC21;CcdA;CLPB3;VAR2;EMB1586;ACD1-LIKE;CLA1;SIG2;PLSP1;TIC110;EX1;AKRP;ABC1;EMB25;IM;EGY1;TOC34;PHYA;ABI3;SIR;EMB506;LZF1;CUE1	1.4106	0.00398793	1.41421	Upstream Neighbors												Upstream Neighbors of chlorophyll content	57	30	chlorophyll content	ACD1;GUN4;LHCB2.1;RCP1;TPS1;NTRC;SAG12;ALB1;CYT1;GNC;OVA6;MUR4;GUN5;RSR4;VTE1;SQD2;NOA1;ABC1;PIF3;CRY1;PPOX;PIL6;CLPC1;FER4;CTR1;HUB1;HXK1;HAT22;HK3;HUB2	1.47221	0.00441478	-1.38675	Upstream Neighbors
Upstream Neighbors of Chlorophyll	120	71	Chlorophyll	GPRI1;GUN4;PSB28;NTRC;CH1;HEMA1;TIC21;ALB1;GNC;PRR7;G4;TED4;GUN5;NARA5;VAR2;TAP38;PDS3;COP1;HO2;PHYB;ACD1-LIKE;HY5;CLA1;PSB29;FLU;HEMC;NOL;HEME2;PHOT1;ELIP2;PORA;NOA1;MRP2;LIN2;T1G11.13;CHLM;PIF3;ZDS;PPOX;APO1;DEGP1;GSA1;GGR;CLH2;CRY2;PIL5;RAP2.4;PIL6;CLPC1;IM;ABI3;EIL1;PP5.2;PRR9;ACD2;FLP;SAMC1;NYC1;HDA15;MYC2;HAM3;PRR5;ACD1;CBR;ETFQO;COI1;TOC1;PPH;MRP3;NYE1;MYBR1	1.28256	0.00451141	1.94145	Upstream Neighbors												Upstream Neighbors of greening	70	36	greening	GBF6;F28I8.26;PGR5;TPS1;CH1;SCY1;GNC;ABA1;CLPP6;TAPX;COP1;RPN10;PHYB;HY5;AGL20;ELIP2;WOL;RPN12a;PORA;CPN60B;EIN2;CLPP4;PIF3;CRY1;RIF10;RFI2;PIL5;PIL6;BRM;SR45;TIC40;PHYA;ETR1;ABI3;EIL1;HXK1	1.31729	0.00457705	-1.63299	Upstream Neighbors
Upstream Neighbors of chlorophyll content	57	35	chlorophyll content	GUN4;LHCB2.1;RCP1;TPS1;NTRC;SAG12;ALB1;CYT1;GNC;OVA6;MUR4;GUN5;RSR4;VTE1;SQD2;NOA1;ABC1;PIF3;CRY1;PPOX;PIL6;CLPC1;FER4;HUB1;HAT22;HUB2;SAMC1;ELF8;HK3;ACD1;LCD1;CTR1;HPT1;WRKY57;HXK1	1.27295	0.00468569	-1.38675	Upstream Neighbors												Upstream Neighbors of chloroplast relocation	15	10	chloroplast relocation	CHUP1;NPQ1;RPT2;KAC2;PHOT2;JAC1;PLPB;PHOT1;PMI1;PHYA	1.501	0.00485172	1	Upstream Neighbors
Upstream Neighbors of magnesium chelatase	6	6	magnesium chelatase	GUN4;HEMA1;ALB1;G4;GUN5;CHLI2	1.586	0.00476654	1	Upstream Neighbors												Upstream Neighbors of cyclase	6	5	cyclase	PSY;NTRC;CYP97A3;VTE1;LUT1	1.47256	0.00486522	2	Upstream Neighbors
Upstream Neighbors of greening	70	40	greening	GBF6;F28I8.26;PGR5;TPS1;CH1;SCY1;GNC;ABA1;CLPP6;COP1;RPN10;PHYB;HY5;AGL20;ELIP2;RPN12a;PORA;CPN60B;EIN2;CLPP4;PIF3;CRY1;RIF10;RFI2;PIL5;PIL6;BRM;SR45;TIC40;PHYA;ETR1;ABI3;EIL1;SAPX;SAUL1;RR12;TAPX;DWF1;WOL;HXK1	1.28471	0.00505603	-0.377964	Upstream Neighbors												Upstream Neighbors of photodamage	12	10	photodamage	PGR5;NPQ1;TLP18.3;CH1;TAPX;PHOT2;CRTISO;GR;CEF;AT3G12630	1.52357	0.00494439	-1	Upstream Neighbors
Upstream Neighbors of Lutein	10	9	Lutein	PSY;LYC;NPQ1;ABA1;CYP97A3;CRTISO;LUT1;LUT2;HYD1	1.47256	0.00520004	1.41421	Upstream Neighbors												Upstream Neighbors of Starch	113	42	Starch	CT-BMY;SS3;APE2;RCP1;TPS1;AATP1;RCA;CCA1;NTRC;AMY3;PGSIP1;GNC;PPa6;RCD1;PGLCT;DPE1;SBPASE;ADG1;LSF1;APL1;SSI1;SEX4;GPT2;SS2;SUS4;DBE1;SEX1;PGM;F9L11.8;PGK;ATGWD3;PGI1;PHO1;BAM1;ISA1;INV-E;UGP1;ISA3;SSE1;HXK1;APL2;SPL2	1.37347	0.00533653	-0.333333	Upstream Neighbors
Upstream Neighbors of plastocyanin	16	8	plastocyanin	PAA1;PSAN;PSAG;PAA2;AGY1;PSAF;DEGP1;PHYA	1.66906	0.00550644	1.41421	Upstream Neighbors												Upstream Neighbors of flower identity	13	5	flower identity	FT;FT1;AP1;RPL;AP2	1.89495	0.00573593	1.41421	Upstream Neighbors
Upstream Neighbors of lignification	54	20	lignification	GA2OX8;CH1;CCR1;KNAT1;TPX1;MYB4;AP2;C4H;PAL2;APG5;ATCAD4;VND7;SHP1;BGLU46;4CL1;K18I23.14;PAL1;POM1;RBOHD;HCT	-1.08608	0.0055107	-0.57735	Upstream Neighbors												Upstream Neighbors of CP29	7	5	CP29	GUN4;NPQ4;psbA;STN7;DEGP1	1.6081	0.00623518	-1	Upstream Neighbors
Upstream Neighbors of shoot growth	75	37	shoot growth	CKX3;UGE2;GA20OX1;COL3;RHD1;HB1;TPS1;TED4;RCD1;PTR5;COP1;OST1;CER10;PAH2;CRY1;PPOX;NRT1.1;PHR1;PHYA;ROP1;RAC3;PAH1;AXR1;TXR1;ABI1;PIP2A;HAM3;HK3;VSR1;PIN3;RR12;ERF-1;PTR1;PHO1;WOL;BPS1;FT1	1.11144	0.00668617	0.333333	Upstream Neighbors												Upstream Neighbors of pigmentation	55	9	pigmentation	NCED4;DXR;ALB1;PGLCT;PHYB;CCD1;HEMC;CUL4;PHYA	1.46134	0.00657492	1.41421	Upstream Neighbors
Upstream Neighbors of fatty acids	59	33	fatty acids	FAD8;PLA2-ALPHA;ACS;EGY2;LOX1;PDK;PXA1;RBP31;TPC1;SWI2;AP2;F22G10.11;CER3;FAD2;ACC1;SSE1;BI1;T1O3.5;LEC2;TGD1;FATB;ETFQO;T1D16.5;TAG1;NADP-ME4;AT3G51520;AIM1;LACS6;ACP4;FAAH;ACOS5;AOS;LOX2	1.05477	0.0068297	0	Upstream Neighbors												Upstream Neighbors of SVP	9	5	SVP	AP1;LHY;CCA1;ELF3;BRM	1.7029	0.0072784	-1.41421	Upstream Neighbors
Upstream Neighbors of mMDH1	7	5	mMDH1	AGO1;AGO2;cMDH;HSP70;AOX1A	-1.36233	0.00703229	0	Upstream Neighbors												Upstream Neighbors of photosynthetic electron transport	25	17	photosynthetic electron transport	CaS;APE2;PETC;DGD1;PAA2;MGD1;VAR2;VTE1;PGR7;PXA1;PTAC4;CPNIFS;AOX1A;CEF;IM;ACP4;PDS1	1.47131	0.00786176	0.57735	Upstream Neighbors
Upstream Neighbors of Lycopene	13	8	Lycopene	PSY;LYC;PDS3;CRTISO;CLA1;CCD1;LUT2;ZDS	1.46601	0.00706469	1.41421	Upstream Neighbors												Upstream Neighbors of CAB1	16	8	CAB1	CCA1;ELF3;TED4;COP1;HY5;ZTL;PIF3;CAM7	1.48213	0.00853474		Upstream Neighbors
Upstream Neighbors of chloroplast function	20	14	chloroplast function	CaS;KEA2;KEA1;NTRC;ALB3;GNC;NOA1;VAR3;CLPP4;CPNIFS;CLPC1;AT3G11620;EMB93;WRKY57	1.31096	0.0070936	1	Upstream Neighbors												Upstream Neighbors of L-ascorbate peroxidase	38	16	L-ascorbate peroxidase	CKX3;PRK;HB1;SAG12;APX4;OVA6;PRPL11;ADG1;TPC1;APX1;HDR;GR;NDPK2;MRPL11;RBOH F;EFE	1.4454	0.00947367	0	Upstream Neighbors
Upstream Neighbors of lignin	52	17	lignin	CCR1;CCL;ELI3-1;CCoAOMT1;TPX1;C4H;PAL2;ATCAD4;VND7;CYP98A3;OMT1;DWF1;FAH1;BGLU46;4CL1;PAL1;HCT	-1.12544	0.00778558	-0.447214	Upstream Neighbors												Upstream Neighbors of heme	12	9	heme	HB1;HEMA1;ALB1;TED4;HO2;HCF164;LIN2;PPOX;COX15	1.46402	0.00955336	1	Upstream Neighbors
Upstream Neighbors of cyclase	6	5	cyclase	PSY;NTRC;CYP97A3;VTE1;LUT1	1.47256	0.00789206	2	Upstream Neighbors												Upstream Neighbors of geranylgeranyl-PP	8	5	geranylgeranyl-PP	GA2;PSY;GA1;GPS1;GGR	1.79224	0.0103875		Upstream Neighbors
Upstream Neighbors of symport	9	6	symport	PHT2;1;INT1;ISPD;DUR3;INT2;PMT5	-1.28691	0.00793103		Upstream Neighbors												Upstream Neighbors of shoot growth	75	31	shoot growth	CKX3;UGE2;GA20OX1;FT1;COL3;RHD1;HB1;TPS1;TED4;RCD1;PTR5;COP1;PTR1;OST1;CER10;WOL;PAH2;CRY1;VSR1;PPOX;HAM3;NRT1.1;PHR1;PHO1;PHYA;ROP1;RAC3;PAH1;AXR1;HK3;TXR1	1.33488	0.0106467	-0.816497	Upstream Neighbors
Upstream Neighbors of phosphate import	31	13	phosphate import	PHO1;H1;CaS;PHT2;1;WRKY75;PHT4;1;HA1;PHR1;ZAT6;PHF1;WRKY6;MYB62;PHO1;PHT1;4	1.22131	0.00910577	1	Upstream Neighbors												Upstream Neighbors of carotenoids	43	23	carotenoids	NCED4;PSY;LYC;DXR;PRR7;ABA1;TED4;PDS3;Z-ISO;CRTISO;CLA1;CCD1;LUT2;HDR;PIF3;ZDS;CPD;PIL5;PIL6;IM;PRR9;PRR5;EFS	1.3924	0.0110849	2.44949	Upstream Neighbors
Upstream Neighbors of chloroplast relocation	15	10	chloroplast relocation	CHUP1;NPQ1;RPT2;KAC2;PHOT2;JAC1;PLPB;PHOT1;PMI1;PHYA	1.501	0.00958263	1	Upstream Neighbors												Upstream Neighbors of malate dehydrogenase	12	5	malate dehydrogenase	PYR6;PSBP-1;HPR;TRX1;GAPCP-1	1.52577	0.0111509	0.57735	Upstream Neighbors
Upstream Neighbors of glutamate dehydrogenase	6	5	glutamate dehydrogenase	NIR1;CCA1;GLU1;POP2;GAD	1.55183	0.00964099	1.41421	Upstream Neighbors												Upstream Neighbors of growth rate	103	44	growth rate	RVE1;PSBX;RCA;NPQ4;CCA1;NPQ1;GGT1;LPP2;SIGF;REV;FBA2;RSH1;VAR2;TPS11;CAX3;SBPASE;PHYB;FAD6;TPC1;PSB29;ANNAT3;PHOT1;NTT1;UBC2;SUS4;CRY1;AT1G79050;GAI;CRY2;PGM;PAD4;CYCD2;1;SULTR2;1;CNGC1;AGO4;CPK1;ATNTT2;PHYA;ROP1;EIL1;HXK1;FTA;TOR;OPT3	1.34567	0.0129537	-0.301511	Upstream Neighbors
Upstream Neighbors of nitrate assimilation	10	7	nitrate assimilation	NIR1;GLU1;NIA2;HSP60;NIA1;GAI;HXK1	1.39308	0.0100025	1	Upstream Neighbors												Upstream Neighbors of H+-transporting two-sector ATPase	52	24	H+-transporting two-sector ATPase	FT;AVP1;PLA2-ALPHA;ATPC1;PGR5;ELF3;BAN;PHOT2;CAX3;LEW1;OST1;PHOT1;ABP1;GRF2;CBL2;HA1;HA2;VAP;ATP3;PPI1;MGP1;HXK1;SOS1;GI	1.34567	0.0145351	0.57735	Upstream Neighbors
Upstream Neighbors of CP29	7	5	CP29	GUN4;NPQ4;psbA;STN7;DEGP1	1.6081	0.0101561	-1	Upstream Neighbors												Upstream Neighbors of phytoene	5	5	phytoene	PSY;PDS3;Z-ISO;CRTISO;ZDS	1.46824	0.0166545		Upstream Neighbors
Upstream Neighbors of stomata conductance	21	12	stomata conductance	CCA1;LPP2;PRR7;CAX3;CCD1;LSD1;CBP20;PK1B;SDH1-1;DND1;HB-7;PLDALPHA1	1.1713	0.0104239	1	Upstream Neighbors												Upstream Neighbors of GUN5	14	6	GUN5	GUN4;ALB1;TED4;HY2;PIF3;PIL5	1.53254	0.0171227	1	Upstream Neighbors
Upstream Neighbors of SVP	9	5	SVP	AP1;LHY;CCA1;ELF3;BRM	1.7029	0.010798	-1.41421	Upstream Neighbors												Upstream Neighbors of gibberellic acid	31	12	gibberellic acid	GA2;GA1;ATGA2OX1;BEL1;PHYB;PXA1;KNAT1;EBS;CRY1;GAI;PIL5;SPY	1.44657	0.0174205	1.41421	Upstream Neighbors
Upstream Neighbors of monosaccharides	13	6	monosaccharides	T21J18.1;STP1;PMT1;MSS1;HXK1;PMT5	1.54345	0.0110947		Upstream Neighbors												Upstream Neighbors of PhANG	10	7	PhANG	GPRI1;ALB1;GUN5;HY5;FC2;CRY1;GUN1	1.44211	0.0181517	1	Upstream Neighbors
Upstream Neighbors of H2O	110	29	H2O	CYP83B1;PSBQA;GA20OX1;PSBP-1;DGD1;CH1;GPX1;ATGA2OX1;UGT73B5;GR;HA1;CAT2;GSH2;ATGWD3;IM;ESK1;T6L1.7;CYP86A4;EICBP.B;KCS6;PIP2A;SIP1A;CYP98A3;F7A19.21;AOX1A;FAH1;QS;EFE;AOS	1.15679	0.011557		Upstream Neighbors												Upstream Neighbors of psbA	15	9	psbA	SIGE;SCY1;HCF173;GUN5;STN8;PRPL11;SIG2;PHYA;PTAC2	1.50112	0.0184216	0.57735	Upstream Neighbors
Upstream Neighbors of growth rate	103	56	growth rate	RVE1;PSBX;RCA;NPQ4;CCA1;NPQ1;GGT1;LPP2;SIGF;REV;FBA2;RSH1;VAR2;TPS11;CAX3;SBPASE;PHYB;FAD6;TPC1;PSB29;ANNAT3;PHOT1;NTT1;UBC2;CRY1;AT1G79050;GAI;CRY2;PGM;PAD4;SULTR2;1;CNGC1;CPK1;PHYA;ROP1;EIL1;FTA;TOR;HD1;AKT1;APG7;MRE11;OPT3;ATNTT2;PYRB;NHO1;ABA2;AGO4;OPR3;ALDH5F1;ERF-1;AT3G51520;CYCD2;1;SUS4;DAR2;HXK1	1.18649	0.0116428	-1.06904	Upstream Neighbors												Upstream Neighbors of NADPH	35	11	NADPH	APE2;HB1;TPS1;AT3G18890;PSAH-1;TRX1;MNC6.12;NQR;ACC1;NUDX19;NDB1	1.46163	0.019053	1	Upstream Neighbors
Upstream Neighbors of carotenoids	43	26	carotenoids	NCED4;PSY;LYC;DXR;PRR7;ABA1;TED4;PDS3;Z-ISO;CRTISO;CLA1;CCD1;LUT2;HDR;PIF3;ZDS;CPD;PIL5;PIL6;IM;PRR9;EFS;SHP1;PRR5;TOC1;IPP1	1.36769	0.0116636	1.88982	Upstream Neighbors												Upstream Neighbors of ABA	89	35	ABA	NCED4;PSAO;F15M7.6;BG1;PSY;CYP707A4;NPQ1;ABCB19;PRR7;ABA1;VTE1;CRTISO;PHYB;ABCG25;SLY1;CCD1;WNK1;EIN2;MAX2;ALDH2B7;VSR1;NRT1.1;CLS;PDR12;GAI;PIL5;SR45;AO1;PHYA;PTR2;HXK1;COI1;PRR9;PRR5;XERICO	1.28605	0.0192663	1.63299	Upstream Neighbors
Upstream Neighbors of VTE1	5	5	VTE1	CYT1;RSR4;ABC1;HPT1;GSH1	1.30067	0.0117075	-1	Upstream Neighbors												Upstream Neighbors of glutamate dehydrogenase	6	5	glutamate dehydrogenase	NIR1;CCA1;GAD;GLU1;POP2	1.57994	0.0195342	1.41421	Upstream Neighbors
Upstream Neighbors of cytokinin	56	19	cytokinin	CKX3;AP1;STO;SAG12;ATGA2OX1;SCR;RPN10;KNAT1;PAS2;SHY2;ARF3;HMG1;APT1;IPT2;UGT85A1;AHP1;IPP1;LHW;CKX1	1.17233	0.0118905	0	Upstream Neighbors												Upstream Neighbors of de-etiolation	47	22	de-etiolation	CYP83B1;LHY;PSY;CCA1;CH1;SIGF;COP1;PHYB;HY5;SIG2;ABC1;PIF3;MAX2;CRY1;HTB2;CRY2;PIL5;SHY2;PIL6;PHYA;PHYC;PKL	1.30067	0.0204232	1.41421	Upstream Neighbors
Upstream Neighbors of glyoxylate	11	9	glyoxylate	AGT;GGT1;AOAT2;T10B6.40;THA1;UAH;MKD10.10;F28J12.20;MLS	-1.1637	0.0122051	-1	Upstream Neighbors												Upstream Neighbors of monoterpenes	17	5	monoterpenes	DXR;TPS1;TPS11;GPS1;TPS21	1.48992	0.0207159	1	Upstream Neighbors
Upstream Neighbors of photodamage	12	10	photodamage	PGR5;NPQ1;TLP18.3;CH1;PHOT2;CRTISO;GR;CEF;AT3G12630;TAPX	1.501	0.0126596	-1	Upstream Neighbors												Upstream Neighbors of heme oxygenase	6	6	heme oxygenase	HB1;TED4;HY2;HO2;HSP70;PIL5	1.47232	0.021494		Upstream Neighbors
Upstream Neighbors of bZIP1	7	5	bZIP1	GPRI1;CCA1;BZO2H3;KIN10;HXK1	1.32809	0.013191	-1.41421	Upstream Neighbors												Upstream Neighbors of photooxidation	33	21	photooxidation	CYTC-2;HB1;NPQ1;CAO;CH1;GPX1;ABA1;TAPX;VAR2;PDS3;VTE1;PIFI;LUT2;PIF3;PIL5;LSD1;IM;EIL1;SRX;HOT5;GS2	1.47221	0.0222694	0	Upstream Neighbors
Upstream Neighbors of light adaptation	6	6	light adaptation	psbA;STN7;PHOT1;LSD1;SYP121;RBOHD	1.34567	0.0132478		Upstream Neighbors												Upstream Neighbors of AMT1;1	8	5	AMT1;1	AMT1;2;CUE1;AMT2;GDU1;LHT1	1.48549	0.0235235	1	Upstream Neighbors
Upstream Neighbors of geranylgeranyl-PP	8	5	geranylgeranyl-PP	GA2;PSY;GA1;GPS1;GGR	1.79224	0.014571		Upstream Neighbors												Upstream Neighbors of psbH	5	5	psbH	ATPRX Q;HCF136;STN8;HCF107;HCF152	1.50112	0.0248522	1.41421	Upstream Neighbors
Upstream Neighbors of pigmentation	55	12	pigmentation	NCED4;DXR;ALB1;PGLCT;PHYB;CCD1;HEMC;CUL4;PHYA;SIP1A;TTG1;MYB12	1.3924	0.0146666	1.41421	Upstream Neighbors												Upstream Neighbors of seed yield	32	11	seed yield	CKX3;RCA;LPP2;TIC21;HB-1;F2J7.10;AP2;DHS;PAD4;LSD1;HUB1	1.43961	0.0263052	0.57735	Upstream Neighbors
Upstream Neighbors of UDP	17	5	UDP	PYR6;SQD2;UGT73B5;UGT74F2;SUS4	1.36672	0.0148766		Upstream Neighbors												Upstream Neighbors of auxin polar transport	13	6	auxin polar transport	AVP1;ABCB19;REV;PHOT2;PHOT1;BIG	1.55129	0.0275283	1.41421	Upstream Neighbors
Upstream Neighbors of glutamate-ammonia ligase	9	8	glutamate-ammonia ligase	GPRI1;NIR1;CCA1;NTRC;GLT1;GS2;CUE1;HXK1	1.63941	0.0155798	1.73205	Upstream Neighbors												Upstream Neighbors of lignification	54	15	lignification	K18I23.14;GA2OX8;BGLU46;PAL1;CH1;CCR1;KNAT1;HCT;TPX1;MYB4;AP2;C4H;PAL2;4CL1;ATCAD4	1.36237	0.0300695	-1.41421	Upstream Neighbors
Upstream Neighbors of JA	86	44	JA	AVP1;PLA2-ALPHA;SNC4;K9H21.11;LOX1;PHYB;PXA1;TPC1;GLA1;LOX3;ARF6;CEV1;AT2G41835;MPK1;JAZ3;PHYA;SAL1;MPK2;ACX1;HOT5;JAR1;CPK4;AG;EDS1;ACX3;C17L7.80;ACD11;COI1;WRKY6;ACX2;OPR3;PKT3;T10D10.1;STZ;OPCL1;WRKY3;PLA-I{gamma}1;AIM1;OPR1;PEX6;JMT;AOS;LOX2;PLDALPHA1	-1.07277	0.0164492	-1.1547	Upstream Neighbors												Upstream Neighbors of psaA	12	10	psaA	ATPRX Q;SIGE;ALB3;GUN5;ATAB2;RGD3;SIGA;MUF9.8;F28J7.12;CSK	1.49601	0.0309272	0	Upstream Neighbors
Upstream Neighbors of chloroplast morphology	17	13	chloroplast morphology	PSBP-1;NTRC;MGD1;GPX1;ATAB2;MSL2;FZL;TIC20;CLPP4;MIND;RPI2;MINE1;FTSZ2-1	1.4283	0.0165762		Upstream Neighbors												Upstream Neighbors of FKF1	8	6	FKF1	LHY;CCA1;ELF3;PHYB;ZTL;GI	1.67375	0.0322311	1	Upstream Neighbors
Upstream Neighbors of L-glutamate	35	21	L-glutamate	AlaAT1;PLA2-ALPHA;PDX2;GGT1;GLU1;ERS;GDH1;GLT1;OXP1;GS2;F3G5.29;P5CR;DELTA-OAT;ALDH5F1;AT5G57655;LKR;GDH2;GSH1;ALDH12A1;AAT1;GAD	-1.03785	0.0166187	0	Upstream Neighbors												Upstream Neighbors of NO biosynthesis	11	6	NO biosynthesis	NIR1;TED4;NIA2;NOA1;NIA1;MPK6	1.42674	0.0333301	-1	Upstream Neighbors
Upstream Neighbors of heme	12	9	heme	HB1;HEMA1;ALB1;TED4;HO2;HCF164;LIN2;PPOX;COX15	1.46402	0.0169609	1	Upstream Neighbors												Upstream Neighbors of rbcL	23	15	rbcL	psbA;CYT1;MRL1;GUN5;PRPL11;SIG2;HST;RGD3;SIGA;PHOT1;MUF9.8;RIF10;F28J7.12;PHYA;PHYC	1.35658	0.0338511	0.57735	Upstream Neighbors
Upstream Neighbors of PP2CA	14	6	PP2CA	PYL6;ABI2;ABF3;ABI3;PYL2;MYBR1	1.34887	0.0174082	0	Upstream Neighbors												Upstream Neighbors of oxidative stress	246	96	oxidative stress	GolS1;FSD3;NIR1;ACD1;SAG21;PLA2-ALPHA;ATPRX Q;MSRB1;NADK2;HB1;CSD2;CCA1;NTRC;TIC21;LRR XI-23;CYT1;GAD;GLU1;ZFP1;GPX1;TED4;TAPX;MSRB2;GUN5;RCD1;LOX1;HB-1;RSR4;VTE1;PDK;ATH13;TRX1;ACBP2;HSC70-1;FSD2;APX1;NDPK1;GLYR1;CXIP1;ANNAT3;ERO1;HSP70;PORA;NOA1;2-Cys Prx B;TRX2;AT3G07270;LIN2;EIN2;G-TMT;GR;DET3;GAPC1;TCTP;CAT2;GCH;NQR;T8P21.32;ALDH7B4;MPK6;AOX1A;CP12-1;CEF;FH;DSPTP1;TIL;NUDT2;SEC10;ACC1;SRT1;U…	1.29168	0.0343748	-1.5	Upstream Neighbors
Upstream Neighbors of aminolevulinate	12	10	aminolevulinate	GUN4;CRD1;NTRC;HEMA1;G4;COP1;FLU;GSA1;ERS;FC1	1.54211	0.0180042	1.34164	Upstream Neighbors												Upstream Neighbors of rosette size	19	11	rosette size	UGE2;RHD1;RR5;REV;CLP2;BLI;WOL;ARR6;DHS;DDB1A;HK3	1.35102	0.0346724	-1.73205	Upstream Neighbors
Upstream Neighbors of heme oxygenase	6	6	heme oxygenase	HB1;TED4;HY2;HO2;PIL5;HSP70	1.47232	0.0186217		Upstream Neighbors												Upstream Neighbors of xylem development	35	10	xylem development	CKX7;REV;SCR;ELF5A-1;WRKY2;RABG3B;WOL;SHY2;APL;KAN	1.41841	0.034842		Upstream Neighbors
Upstream Neighbors of Flavonol	19	6	Flavonol	MYB48;UGT78D2;TT7;TT5;WRKY23;MYB12	1.51659	0.0196373	0	Upstream Neighbors												Upstream Neighbors of shoot development	80	25	shoot development	CKX3;RHM1;FT;AVP1;ZFP8;HB1;TPS1;REV;RSR4;RPL;KNAT1;DIS1;SLK2;EMF2;SEU;GPX6;BRM;ARF3;ARIA;F24J13.17;ETR1;FLA1;SYD;HK3;ATE2	1.31944	0.0359008	-1	Upstream Neighbors
Upstream Neighbors of calcium-mediated signaling	63	39	calcium-mediated signaling	PLA2-ALPHA;CIPK1;CaS;ACA4;CPK6;TED4;PERK4;ABI2;PHOT2;COP1;TPC1;ACA8;CRT3;PHOT1;CIPK8;GLR3.3;ARIA;RBOH F;ROP1;MRP5;VPS34;CML42;HIT3;CPK32;FRO1;CERK1;CRT1a;ACA11;SOS2;APX1;FER;CDPK6;CBL3;FIB;ACA1;DND1;BT1;SOS3;RBOHD	1.05161	0.0197891	0	Upstream Neighbors												Upstream Neighbors of fruit development	75	18	fruit development	FT;PAP2;PSY;TIC21;psbA;BAN;BEL1;RPL;LUT2;ABP1;ZLL;GAI;AP2;F9L11.8;SWI3C;PK1B;TRO;GS2	1.36769	0.0373809	-0.57735	Upstream Neighbors
Upstream Neighbors of rosette size	19	12	rosette size	UGE2;RHD1;RR5;REV;CLP2;BLI;ARR6;DHS;DDB1A;HK3;NUC-L1;WOL	1.35102	0.0198585	-1	Upstream Neighbors												Upstream Neighbors of quinones	8	5	quinones	CUE1;PDS3;VTE1;ABC1;NQR	1.47221	0.0375544		Upstream Neighbors
Upstream Neighbors of AMT1;1	8	5	AMT1;1	AMT1;2;AMT2;GDU1;CUE1;LHT1	1.2842	0.0203016	0	Upstream Neighbors												Upstream Neighbors of Mgproto	5	5	Mgproto	GUN4;ALB1;GUN5;CHLM;GUN1	1.51742	0.0386276		Upstream Neighbors
Upstream Neighbors of shoot development	80	29	shoot development	CKX3;RHM1;FT;AVP1;ZFP8;HB1;TPS1;REV;RSR4;RPL;KNAT1;SLK2;EMF2;SEU;GPX6;BRM;ARF3;ARIA;F24J13.17;ETR1;FLA1;SYD;ATE2;ARP2;HK3;LP1;CKX1;DIS1;BPS1	1.235	0.0205909	-1	Upstream Neighbors												Upstream Neighbors of ELF4	11	5	ELF4	LHY;CCA1;PHYB;HY5;PHYA	1.46134	0.0388587	-0.57735	Upstream Neighbors
Upstream Neighbors of RBOH F	9	5	RBOH F	AT5G21326;OST1;IRX3;CBL9;RBOHD	1.36016	0.0208069	1	Upstream Neighbors												Upstream Neighbors of psbB	8	8	psbB	ATPRX Q;HCF136;SIGE;HCF107;RGD3;MUF9.8;F28J7.12;SIGC	1.45274	0.0394297	1.41421	Upstream Neighbors
Upstream Neighbors of GUN5	14	7	GUN5	GUN4;ALB1;TED4;HY2;PIF3;PIL5;TOC1	1.47232	0.021558	1	Upstream Neighbors												Upstream Neighbors of carbohydrates	41	18	carbohydrates	UGE2;APE2;PMT5;HB1;TPS1;STP1;VTE1;PDK;SBPASE;SUC9;SEX1;THIC;PGM;USP;IM;ESK1;HXK1;MSS1	1.46168	0.0403052	1.73205	Upstream Neighbors
Upstream Neighbors of SPL3	23	6	SPL3	FT;AGL20;RPL;SGS3;RDR6;EFE	1.4393	0.0217152	1	Upstream Neighbors												Upstream Neighbors of phosphate import	31	9	phosphate import	PHO1;H1;CaS;PHT2;1;WRKY75;PHT4;1;HA1;PHR1;PHO1;ZAT6	1.4547	0.041503	1.73205	Upstream Neighbors
Upstream Neighbors of nitrogen metabolism	30	15	nitrogen metabolism	NIR1;AlaAT1;DiT1;GNC;GLU1;HB-1;AKINBETA1;GCN2;GS2;CSR1;URE;AT3G58610;HPT1;LBD37;GAD	1.08095	0.0232551	-1	Upstream Neighbors												Upstream Neighbors of NPQ4	6	5	NPQ4	PGR5;NPQ1;CPSRP54;CRY1;DEGP1	1.3635	0.0429975	-1	Upstream Neighbors
Upstream Neighbors of phosphoenolpyruvate carboxylase	18	5	phosphoenolpyruvate carboxylase	PPC3;PPC2;IM;CUE1;PPC1	1.15679	0.0233117		Upstream Neighbors												Upstream Neighbors of bZIP transcription factor	36	14	bZIP transcription factor	GPRI1;GBF6;CCA1;ELF3;COP1;PHYB;HY5;OST1;FYPP3;PIL6;CPK4;KIN10;AT1G78290;TGA6	1.44211	0.0435979	-2	Upstream Neighbors
Upstream Neighbors of LHCB2.1	8	6	LHCB2.1	STN7;GUN5;TAP38;PSAD-1;CLPR1;WRKY57	1.50571	0.0240585	0.57735	Upstream Neighbors												Upstream Neighbors of H2O2	92	36	H2O2	GER3;ACD1;HB1;PSBY;NPQ1;NTRC;CPK6;GPX1;TED4;TAPX;LOX1;TRX1;RBP31;APX1;OST1;AT3G52960;NOA1;2-Cys Prx B;RCI3;EIN2;GR;CAT2;GPX6;DHS;PAD4;MKK4;SDP1;AO1;WLIM1;RBOH F;CARB;HXK1;PLDALPHA1;PBS2;ftsh4;VPS34	1.30734	0.0436599	1.63299	Upstream Neighbors
Upstream Neighbors of endopeptidase	68	33	endopeptidase	F9P14.12;PLA2-ALPHA;SPPA;RCA;VAR2;PHYB;CLP2;SIG2;RABG3B;CLPP3;LPA19;PA200;CLPX;DEGP1;MPK6;SUMO1;CLPC1;CYSB;GRL;APG7;RLK;VND7;LP1;PDIL1-1;T2E6.22;HSC70-1;COI1;HSK;AT3G59950;PAG1;HSP70;GAMMA-VPE;CP1	1.16798	0.0242547	0.816497	Upstream Neighbors												Upstream Neighbors of osmoregulation	12	8	osmoregulation	KEA2;HB1;KEA1;VAR2;TAFII15;ftsh3;OZS1;KAT1	1.50672	0.0441267	1	Upstream Neighbors
Upstream Neighbors of sugar concentration	17	8	sugar concentration	CYT1;VTE1;MYB4;THA1;PKP-ALPHA;LKR;HPT1;HXK1	-1.1637	0.0247154	0	Upstream Neighbors												Upstream Neighbors of variegation	15	11	variegation	T6I14.3;DXR;FUG1;VAR2;CRTISO;CLPR4;VAR3;SVR1;IM;AT3G22150;CLPR1	1.29809	0.0449217	-1.73205	Upstream Neighbors
Upstream Neighbors of phytoene	5	5	phytoene	PSY;PDS3;Z-ISO;CRTISO;ZDS	1.46824	0.024817		Upstream Neighbors												Upstream Neighbors of PIL6	17	11	PIL6	LHY;CCA1;ELF3;PRR7;PHOT2;COP1;PHYB;PHOT1;PHYA;PRR9;PRR5	1.48213	0.0450018	-0.57735	Upstream Neighbors
Upstream Neighbors of 12-oxo-PDA	16	9	12-oxo-PDA	K9H21.11;PXA1;SDRB;AAE1;GSTU19;OPR3;F11A17.13;OPR1;AOS	1.01796	0.0252009		Upstream Neighbors												Upstream Neighbors of GA20OX2	20	8	GA20OX2	FT;ELF3;ATGA2OX1;PHYB;AGL20;GAI;PIL6;SVP	1.46134	0.0453085	1	Upstream Neighbors
Upstream Neighbors of lignin biosynthesis trait	46	18	lignin biosynthesis trait	CCR1;MYB65;BEL1;KNAT1;CCoAOMT1;MYB4;C4H;CCR2;MYB32;ATCAD4;SHP1;OMT1;CAD9;SUS4;FAH1;4CL1;POM1;HCT	-1.0617	0.0255582	0.57735	Upstream Neighbors												Upstream Neighbors of shoot morphogenesis	26	9	shoot morphogenesis	FT;ABCB19;RR5;RPL;KNAT1;ACT7;EMF2;HUA2;TOR	1.42872	0.0462528	0	Upstream Neighbors
Upstream Neighbors of superoxide radical	8	6	superoxide radical	FSD3;CSD2;FSD2;CSD1;XDH1;PLDALPHA1	1.43377	0.0263693	-1	Upstream Neighbors												Upstream Neighbors of fatty acid desaturation	31	13	fatty acid desaturation	FAD8;CCR1;PDS3;CRTISO;FAD6;OST1;SSI2;HST;ZDS;TOC159;FAD2;IM;PDS1	1.39542	0.0468861		Upstream Neighbors
Upstream Neighbors of neurotransmitters	6	5	neurotransmitters	PLA2-ALPHA;SEX4;SYTA;AT1G08230;GAD	1.13797	0.0264255	1	Upstream Neighbors												Upstream Neighbors of tuber development	18	9	tuber development	FT;LPP2;BEL1;PHYB;HB-1;RPS19;SUS4;LKP2;GI	1.34613	0.0472578	-1	Upstream Neighbors
Upstream Neighbors of L-lysine	21	13	L-lysine	AAP3;FT;STN7;AGD2;AT3G53580;SRT1;AP22.14;WIN1;IVD;LKR;LHT1;AAT1;AK-HSDH I	1.10496	0.0267632	1	Upstream Neighbors												Upstream Neighbors of LHCB2.1	8	5	LHCB2.1	STN7;GUN5;TAP38;PSAD-1;CLPR1	1.50571	0.048078	0	Upstream Neighbors
Upstream Neighbors of heme biosynthesis	12	9	heme biosynthesis	GUN4;HB1;HEMA1;ALB1;GLU1;HEMC;LIN2;FH;FC1	1.55183	0.0282493		Upstream Neighbors												Upstream Neighbors of PP2CA	14	5	PP2CA	PYL6;PYL2;ABI2;ABF3;ABI3	1.50143	0.0480885	-1.73205	Upstream Neighbors
Upstream Neighbors of Zeaxanthin	6	5	Zeaxanthin	BETA-OHASE 2;NPQ1;ABA1;RSR4;HYD1	1.53819	0.029282	1	Upstream Neighbors												Upstream Neighbors of meristem growth	32	7	meristem growth	FT;REV;SCR;CRL;BOU;SHY2;KAN	1.46652	0.0488511	0	Upstream Neighbors
Upstream Neighbors of GA20OX2	20	10	GA20OX2	FT;ELF3;ATGA2OX1;PHYB;AGL20;GAI;PIL6;SVP;AFO;SCL3	1.43961	0.0301565	0.447214	Upstream Neighbors												Upstream Neighbors of seed size	40	6	seed size	CYP78A9;BB;ARF2;DRM2;AP2;UBP15	1.50479	0.0492177	-1	Upstream Neighbors
Upstream Neighbors of Proanthocyanidin	21	5	Proanthocyanidin	FT;TT7;TT5;TTG1;BAN	1.33899	0.030833	-1	Upstream Neighbors												Name	Total # of Neighbors	# of Measured Neighbors	Gene Set Seed	Measured Neighbors	Median change	p-value	Activation Score	Hit type
Upstream Neighbors of YLS9	5	5	YLS9	ADF4;AGB1;CDPK6;CPK5;RBOHD	-1.38777	0.0309742		Upstream Neighbors												Downstream Neighbors of light	140	60	light	FSD3;FT;NIR1;GA2;5PTASE13;LOS2;ATPRX Q;ACA1;NDC1;LHY;SIGE;PSY;CSD2;NPQ4;CCA1;J8;NPQ1;OHP2;CH1;psbA;NDA1;RPT2;GLU1;STN7;ABA1;TT7;PHOT2;RSR4;COP1;VTE1;ATH13;PHYB;FSD2;APX1;PHOT1;ELIP2;TT5;ABC1;PIF3;CRY1;NAC2;CCR2;MYB4;SPA2;CAM7;CRY2;PIL6;SR45;IM;CK1;PHYA;XCT;ABI3;UGP1;PHYC;GLDH;UBQ3;GI;PDS1;GS2	1.47221	0.000380083	2.55841	Downstream Neighbors
Upstream Neighbors of AFO	20	9	AFO	GPRI1;HDA3;REV;RPL;KNAT1;SEU;RDR6;ARF3;LUG	1.42872	0.0310282	-1	Upstream Neighbors												Downstream Neighbors of PIF3	30	16	PIF3	TT4;FT;LHY;PSY;CCA1;PSAE-1;CH1;HEMA1;GUN5;PHYB;HY5;RBCS1A;ELIP2;DET1;SNRK2.5;CTR1	1.60954	0.000394966	1.41421	Downstream Neighbors
Upstream Neighbors of flower identity	13	6	flower identity	FT;AP1;RPL;AP2;AG;FT1	1.4393	0.0316652	0	Upstream Neighbors												Downstream Neighbors of STN7	10	6	STN7	LHCA4;LHCB2.1;LHCB5;LHCB4.1;PTAC16;STN8	1.82353	0.00132039		Downstream Neighbors
Upstream Neighbors of PIL6	17	12	PIL6	LHY;CCA1;ELF3;PRR7;PHOT2;COP1;PHYB;PHOT1;PHYA;PRR9;PRR5;TOC1	1.48213	0.0319936	-0.57735	Upstream Neighbors												Downstream Neighbors of photosystem I reaction center	25	16	photosystem I reaction center	BETA-OHASE 2;PSAN;PGR5;PETE1;CRD1;FED A;psbA;STN7;COP1;CAX3;PSAF;PSB29;SIGA;CEF;IM;K21C13.23	1.54237	0.00185072	1.34164	Downstream Neighbors
Upstream Neighbors of H2O2	92	54	H2O2	GER3;HB1;PSBY;NPQ1;NTRC;CPK6;GPX1;TED4;LOX1;TRX1;RBP31;OST1;AT3G52960;NOA1;2-Cys Prx B;RCI3;EIN2;GR;CAT2;GPX6;DHS;PAD4;MKK4;SDP1;WLIM1;RBOH F;PBS2;ftsh4;VPS34;GPX4;T1D16.13;AT3G11620;FDH;AO1;EDS1;PIP2A;ACD1;MKK5;APX1;MMN10.18;DELTA-OAT;NAC042;GER1;FER;CARB;GR1;TAPX;LKR;BCE2;AOS;RBOHD;HXK1;F28J12.20;PLDALPHA1	1.0531	0.0332683	1.13389	Upstream Neighbors												Downstream Neighbors of Dithiothreitol	27	10	Dithiothreitol	NIR1;PLA2-ALPHA;PRK;SHD;NPQ1;ACO3;TRX1;SKOR;CHLM;C4H	1.65286	0.00323811	0.377964	Downstream Neighbors
Upstream Neighbors of CAB1	16	9	CAB1	CCA1;ELF3;TED4;COP1;HY5;ZTL;PIF3;CAM7;MYC2	1.44211	0.0333998		Upstream Neighbors												Downstream Neighbors of photoreceptor	63	29	photoreceptor	FT;SIB1;NDC1;LHY;SIGE;ERD9;PSY;CCA1;ABCB19;psbA;NDA1;RPT2;PHOT2;ATAB2;COP1;PHYB;HY5;AGL20;PHOT1;PIF3;CAT2;PHR1;SHY2;AOX1A;PIL6;NDPK2;MYB60;PKL;PRR9	1.48213	0.00338051	1.34164	Downstream Neighbors
Upstream Neighbors of PR5	19	9	PR5	GER3;WRKY70;MPK6;NHO1;MEKK1;RR2;GLP4;WRKY28;DND1	-1.224	0.0338141	1	Upstream Neighbors												Downstream Neighbors of FLC	27	10	FLC	FPF1;FT;AGL16;AP1;LHY;CCA1;AGL20;EMF2;CRY2;SVP	1.85941	0.00459991	-1	Downstream Neighbors
Upstream Neighbors of ERD5	15	10	ERD5	bZIP44;COR47;GBF6;OSM34;bZIP2;ESK1;BZIP53;KIN10;RR18;ALDH12A1	1.19169	0.0338387	2.23607	Upstream Neighbors												Downstream Neighbors of PIL6	38	9	PIL6	AT5G02580;FT;GA20OX1;PSY;PHYB;IAA8;PIF3;DET1;GAI	1.46134	0.00568759	0	Downstream Neighbors
Upstream Neighbors of anthocyanins	100	35	anthocyanins	TT4;CH1;LPP2;UGT78D2;TT7;PHOT2;COP1;HY5;ANL2;TT5;NOA1;MRP2;UVR8;PIF3;DET1;CRY1;CEV1;CRY2;TUA6;C4H;PHYA;MYB60;SIZ1;ZAT6;RPT5A;RNS2;MYC2;TTG1;COI1;DWF1;BAN;FAH1;MRP3;PAL1;LBD37	1.18649	0.0340697	1.34164	Upstream Neighbors												Downstream Neighbors of PAP1	24	5	PAP1	TT4;PAL1;CYT1;UGT78D2;TT5	1.58273	0.00569673	0	Downstream Neighbors
Upstream Neighbors of quinones	8	5	quinones	PDS3;VTE1;ABC1;CUE1;NQR	1.30067	0.0343308		Upstream Neighbors												Downstream Neighbors of deacetylase	7	5	deacetylase	FT;AP1;ACS;HDA3;HDA2	1.77311	0.00816885		Downstream Neighbors
Upstream Neighbors of Pentose-phosphate shunt	12	9	Pentose-phosphate shunt	PRK;TPS1;G6PD1;CP12-1;TPI;PGI1;F11A12.5;MYB12;HXK1	1.05256	0.0343846		Upstream Neighbors												Downstream Neighbors of lipoic acid	10	6	lipoic acid	PSB28;TRX-M4;RPL12-C;TED4;SBPASE;AT3G52960	1.57833	0.00885567	2	Downstream Neighbors
Upstream Neighbors of linoleic acid	9	5	linoleic acid	PLA2-ALPHA;LOX1;LOX3;FAD2;AOS	1.2976	0.0345151	1	Upstream Neighbors												Downstream Neighbors of PIF4	49	11	PIF4	TT4;GPRI1;FT;GA20OX1;PSY;PHYB;IAA8;HSP70;DET1;PIL6;ARP6	1.46134	0.00889527	0	Downstream Neighbors
Upstream Neighbors of psbH	5	5	psbH	ATPRX Q;HCF136;STN8;HCF107;HCF152	1.50112	0.034947	1.41421	Upstream Neighbors												Downstream Neighbors of SVP	19	5	SVP	FT;AGL16;AP1;AGL20;EMF2	1.89495	0.00894443	-1	Downstream Neighbors
Upstream Neighbors of inositol	13	8	inositol	VTC4;PAP15;MIPS2;IMPL1;MIPS1;INT1;PIS1;INT2	1.43127	0.0360687	1	Upstream Neighbors												Downstream Neighbors of HSF	24	7	HSF	HSP18.2;GolS1;BAG6;APX1;HSP101;HSP70;DREB2A	1.40072	0.0108637		Downstream Neighbors
Upstream Neighbors of hormone biosynthesis	22	9	hormone biosynthesis	GA2;CaS;GA1;LOX1;ARIA;ABI3;SPY;ATAF1;BT1	1.12225	0.036385	-1	Upstream Neighbors												Downstream Neighbors of Norflurazon	27	16	Norflurazon	NIR1;GUN4;SIGE;HEMA1;psbA;SIGF;PDS3;CRTISO;SLY1;FC2;SIG2;SIGA;CHLM;GUN1;ROP1;SIGC	1.46601	0.0111997	-1.88982	Downstream Neighbors
Upstream Neighbors of monolignols	21	8	monolignols	CCR1;CCL;MYB4;C4H;ATCAD4;FAH1;GSH1;HCT	1.14875	0.0364223	1.41421	Upstream Neighbors												Downstream Neighbors of TTG1	30	7	TTG1	CPL3;PAP2;BAN;AXR3;CDT1A;TT5;SHY2	1.54662	0.0145896	-1.41421	Downstream Neighbors
Upstream Neighbors of photosynthesis light harvesting	9	7	photosynthesis light harvesting	LHCB5;NPQ4;KEA3;NPQ1;psbA;CEF;PUMP1	1.65286	0.0369632	-1	Upstream Neighbors												Downstream Neighbors of Disulfides	19	6	Disulfides	PLA2-ALPHA;PRK;HB1;NPQ1;F10F5.3;GCN2	1.76284	0.0146049		Downstream Neighbors
Upstream Neighbors of fatty acid desaturation	31	14	fatty acid desaturation	FAD8;CCR1;PDS3;CRTISO;FAD6;OST1;HST;ZDS;TOC159;FAD2;IM;PDS1;STE1;SSI2	1.36168	0.0371562		Upstream Neighbors												Downstream Neighbors of reduced thioredoxin	6	6	reduced thioredoxin	ATPRX Q;PSAN;PRK;SBPASE;HCF164;SEX1	1.98636	0.0149857	-0.57735	Downstream Neighbors
Upstream Neighbors of PP2C	28	12	PP2C	PYL6;RCAR3;ABI2;PYL1;PP2CA;RCAR1;ABI1;PYL2;HAI2;MPK3;HB-7;HAI1	-1.09381	0.0383447	-1	Upstream Neighbors												Downstream Neighbors of NADPH	76	35	NADPH	NIR1;ATPRX Q;PRK;NDC1;GAPB;HB1;DXR;RCA;FED A;NTRC;BAN;GLU1;GPX1;PCB2;HPR;TRX3;TRX1;GLYR1;HCF164;PORA;TPX1;TRX2;F5O8.29;GR;PPOX;PGK;CP12-1;CEF;C4H;TH9;RBOH F;ERH3;HXK1;GLYR2;IDH1	1.39211	0.0151326	-2	Downstream Neighbors
Upstream Neighbors of succinate	36	11	succinate	GA2OX8;GA20OX1;DIT2.1;ATGA2OX1;ALMT9;UCP5;T10O8.50;POP2;ALDH5F1;F7A19.21;EFE	-1.05527	0.0387447	0	Upstream Neighbors												Downstream Neighbors of photosystem II reaction center	16	9	photosystem II reaction center	PETC;PSAE-1;LHCB6;psbA;COP1;PSAD-1;PSB29;SIGA;ETR1	1.48213	0.015263	0.447214	Downstream Neighbors
Upstream Neighbors of linoleate 13S-lipoxygenase	20	9	linoleate 13S-lipoxygenase	LOX1;PHYB;TPC1;PIF3;WRKY70;MPK6;MYC2;MPK3;LOX2	1.24035	0.0389218	-0.57735	Upstream Neighbors												Downstream Neighbors of GUN5	17	9	GUN5	GPRI1;LHCB2.1;CH1;HEMA1;psbA;ALB1;CHLM;CLPC1;psaC	1.6081	0.0153011	1.34164	Downstream Neighbors
Upstream Neighbors of glucose-6-P	15	8	glucose-6-P	TPS1;MIPS2;MIPS1;MJB21.12;PGM;PGI1;T28P16.12;HXK1	1.39276	0.0412731		Upstream Neighbors												Downstream Neighbors of ARF19	14	5	ARF19	LBD29;ARF1;NAC1;GNC;SHY2	1.71475	0.0178614	0.57735	Downstream Neighbors
Upstream Neighbors of stomatal movement	254	142	stomatal movement	AHP4;FT;NIR1;PLA2-ALPHA;LHCB2.1;CaS;HSP81-2;ERD15;LHY;LHCB5;CCA1;CPK13;ELF3;LHCB6;CH1;LPP2;RPT2;CPK6;ABA1;GUN5;RCD1;LOX1;ABI2;PHOT2;COP1;CAX3;PHYB;ACBP2;NHX2;AGL20;ABCG25;LEW1;NIA2;LHCB3;TPC1;OST1;FLU;CCD1;ZIFL1;ABF3;PHOT1;NOA1;NIA1;EIN2;ABF4;ABP1;PIF3;DET3;CRY1;HA1;TCTP;CCR2;WRKY70;NRT1.1;PDR12;OZS1;MPK6;CRY2;PAD4;LSD1;ERF7;MPK1;ILA;ALMT9;SDIR1;CPK1;ATKCO1;PHYA;ESK1;KAT1;RBOH F;ETR1;RAC3;PK1B;SL…	1.10351	0.0418033	-0.625543	Upstream Neighbors												Downstream Neighbors of Fe2+	105	25	Fe2+	NIR1;ZIP9;K8K14.9;IREG3;HB1;CSD2;PSAL;F7D19.25;NAS1;TED4;PYE;APX1;GPT2;ZIP4;ABC1;NRAMP1;GR;NAS4;HA2;CDC2;VAP;CXIP2;FER4;OPT3;NRAMP3	1.32852	0.018569	-0.447214	Downstream Neighbors
Upstream Neighbors of lipid binding	7	5	lipid binding	NPQ1;PTAC4;LP1;FIB;ADL6	-1.16429	0.0419413		Upstream Neighbors												Downstream Neighbors of catalase	29	13	catalase	PAL1;AP1;PSY;DXR;CYT1;GPX1;ABA1;PDS3;HSP70;GR;MPK6;KU80;BI1	1.53819	0.0203193	-1.88982	Downstream Neighbors
Upstream Neighbors of ERF6	5	5	ERF6	SAG21;MPK6;MYC2;MPK3;RBOHD	-1.13222	0.0423169	1	Upstream Neighbors												Downstream Neighbors of naringenin-chalcone synthase	12	5	naringenin-chalcone synthase	TT4;4CL3;TT7;TT5;PORA	1.51659	0.0214627		Downstream Neighbors
Upstream Neighbors of lignin content	26	7	lignin content	CCR1;TPX1;C4H;ATCAD4;FAH1;4CL1;HCT	-1.09552	0.0444538	1	Upstream Neighbors												Downstream Neighbors of GLU2	26	10	GLU2	TT4;IAGLU;LHY;CCA1;GLU1;AMT2;AOAT2;GSH2;ATBCAT-5;GLT1	1.55183	0.0242947	0.816497	Downstream Neighbors
Upstream Neighbors of O2	48	31	O2	CYTC-2;HB1;TED4;CCL;CRTISO;HY5;SOX;FLU;PLPB;2-Cys Prx B;GR;PIF3;CRY1;CPD;CAT2;PPOX;PIL5;IM;RBOH F;ETR1;B73;GLDH;AO1;COS1;PDC2;XDH1;VAP;RAN1;AOX1A;RBOHD;HXK1	1.23419	0.0449222	-0.447214	Upstream Neighbors												Downstream Neighbors of Dibromothymoquinone	13	5	Dibromothymoquinone	PETE1;PSAE-1;NPQ1;psbA;LSD1	1.65286	0.0250282	-1.41421	Downstream Neighbors
Upstream Neighbors of NADP+	61	14	NADP+	CYP83B1;NADK2;CH1;MNC6.12;GR;PGM;NRS/ER;CYP86A4;IDH1;CYP98A3;DWF1;LKR;FAH1;P5CS1	1.12099	0.045483		Upstream Neighbors												Downstream Neighbors of CRY2	25	15	CRY2	FT;GA20OX1;HCEF1;SIGE;PHOT2;ATAB2;COP1;PHYB;SIGA;PHOT1;ELIP2;CRY1;CK1;ARI2;GI	1.46134	0.0264597	1.41421	Downstream Neighbors
Upstream Neighbors of acetyl-CoA	16	9	acetyl-CoA	ACS;AAE7;AT2G26800;PDK;ACC1;T19B17.4;MVA1;KAS III;MLS	1.13225	0.0461405	1	Upstream Neighbors												Downstream Neighbors of STM	26	5	STM	GA20OX1;AP1;RR5;KNAT1;BOB1	1.5935	0.027736	0	Downstream Neighbors
Upstream Neighbors of oxidative stress	246	129	oxidative stress	GolS1;FSD3;NIR1;SAG21;PLA2-ALPHA;ATPRX Q;MSRB1;NADK2;HB1;CSD2;CCA1;NTRC;TIC21;LRR XI-23;CYT1;GLU1;ZFP1;GPX1;TED4;MSRB2;GUN5;RCD1;LOX1;HB-1;RSR4;VTE1;PDK;ATH13;TRX1;ACBP2;FSD2;NDPK1;GLYR1;CXIP1;ANNAT3;ERO1;PORA;NOA1;2-Cys Prx B;TRX2;AT3G07270;LIN2;EIN2;G-TMT;GR;DET3;GAPC1;TCTP;CAT2;GCH;T8P21.32;ALDH7B4;MPK6;CP12-1;CEF;FH;DSPTP1;NUDT2;SEC10;ACC1;SRT1;UVH1;NDPK2;TFIIS;CSD1;RBOH F;ABI3;APG8A;SPL7;SOS…	1.11105	0.0461412	-0.852803	Upstream Neighbors												Downstream Neighbors of CRY1	43	17	CRY1	HCEF1;SIGE;NPQ4;RPT2;ATGA2OX1;PHOT2;ATAB2;COP1;HY5;CCD1;SIGA;PHOT1;ELIP2;CRY2;UGT84A1;ARI2;PKL	1.44211	0.0277764	0.447214	Downstream Neighbors
Upstream Neighbors of tillering	28	7	tillering	ATGA2OX1;PHYB;HB-1;TIR1;OPR3;DWF1;RAN1	1.16921	0.0491354	1	Upstream Neighbors												Downstream Neighbors of NO2	5	5	NO2	NIR1;AlaAT1;TED4;NIA1;NRT1.1	1.53254	0.0301765	-0.57735	Downstream Neighbors
Upstream Neighbors of phytohormone	38	13	phytohormone	CKX3;GA2;AP1;ATGA2OX1;MKK9;HB-1;CYP94B3;MPK6;BOR4;TWD1;JAR1;ABA2;MPK3	1.22754	0.0499405	1	Upstream Neighbors												Downstream Neighbors of AFO	21	5	AFO	AP1;GA1;REV;KNAT1;AP2	1.55129	0.0304223	0	Downstream Neighbors
Name	Total # of Neighbors	# of Measured Neighbors	Gene Set Seed	Measured Neighbors	Median change	p-value	Activation Score	Hit type												Downstream Neighbors of SPL9	20	5	SPL9	FT;AP1;AGL20;NIA2;TPS21	1.43961	0.030748	-1	Downstream Neighbors
Downstream Neighbors of PIF3	30	17	PIF3	TT4;FT;LHY;PSY;CCA1;PSAE-1;CH1;HEMA1;GUN5;PHYB;HY5;RBCS1A;ELIP2;DET1;SNRK2.5;HDA15;CTR1	1.51742	0.00143031	1.41421	Downstream Neighbors												Downstream Neighbors of LUT2	5	5	LUT2	PSY;NPQ1;PDS3;CRTISO;ZDS	1.48373	0.0310858	2	Downstream Neighbors
Downstream Neighbors of STN7	10	7	STN7	LHCA4;LHCB2.1;LHCB5;LHCB4.1;PTAC16;STN8;psbC	1.66834	0.0014489		Downstream Neighbors												Downstream Neighbors of nitrate	127	36	nitrate	PPC3;NIR1;ACD1;PSY;HB1;PSBY;TPS1;RR5;GNC;GLU1;VAR2;HB-1;PDS3;CLA1;NIA2;SOX;ARR9;NLP7;CIPK8;TT5;SKOR;TPX1;NIA1;TCP20;AT1G79050;NRT1.1;SMT2;G6PD2;MPK1;GLT1;GSR 1;NAM;SLAH3;HXK1;CLC-C;GS2	1.36712	0.0331579	2.7136	Downstream Neighbors
Downstream Neighbors of GAI	26	8	GAI	GA20OX1;GNC;PIF3;AP2;DAG1;XERICO;GID1C;LOX2	1.21153	0.00347774	-0.57735	Downstream Neighbors												Downstream Neighbors of GL3	25	9	GL3	CPL3;FT;CCA1;CYT1;BAN;TT7;KAK;COI1;RBR1	1.55487	0.0332901	1	Downstream Neighbors
Downstream Neighbors of nitrate	127	45	nitrate	PPC3;NIR1;PSY;HB1;PSBY;TPS1;RR5;GNC;GLU1;VAR2;HB-1;PDS3;CLA1;NIA2;SOX;ARR9;NLP7;CIPK8;TT5;SKOR;TPX1;NIA1;AT1G79050;NRT1.1;SMT2;G6PD2;MPK1;GLT1;SLAH3;GS2;ASN2;FDH;ACD1;NAM;CLC-C;CIPK23;G6PD6;TCP20;ACA1;AMT1;1;DUR3;BT1;GSR 1;HXK1;LBD37	1.23765	0.00484369	2.84019	Downstream Neighbors												Downstream Neighbors of MADS box protein	28	6	MADS box protein	FT;AP1;PSY;AGL20;VDD;AL7	1.81678	0.0349001		Downstream Neighbors
Downstream Neighbors of PAP1	24	8	PAP1	TT4;CYT1;UGT78D2;TT5;TTG1;MYB12;AT5MAT;PAL1	1.33899	0.00538507	-1	Downstream Neighbors												Downstream Neighbors of N-Benzyladenine	31	8	N-Benzyladenine	CKX3;PAL1;RR5;HPR;RPN10;TT5;NIA1;RPN1A	1.52577	0.0355049	1	Downstream Neighbors
Downstream Neighbors of acetate	43	15	acetate	GA2OX8;GA20OX1;PSBY;ABCB19;CPK6;AXR3;CAX3;OEP16-1;AP2;SUVH2;SDG2;PKL;AOX1A;MLS;GAD	1.24578	0.00750047	0.333333	Downstream Neighbors												Downstream Neighbors of FAR1	15	6	FAR1	COR47;LHY;CCA1;COP1;ABF3;PHYA	1.7029	0.0357584	2	Downstream Neighbors
Downstream Neighbors of PIF4	49	15	PIF4	TT4;GPRI1;FT;GA20OX1;PSY;PHYB;IAA8;DET1;PIL6;ARP6;NYC1;PIN3;HSP70;NYE1;NAC6	1.2728	0.00814058	-1	Downstream Neighbors												Downstream Neighbors of Chlorophyll	25	13	Chlorophyll	PSBY;CRD1;NPQ1;MGD1;GLU1;VTE1;LHCB3;LHCA6;HSP70;EIN2;CRY1;XRN4;CSR1	1.42085	0.0371691	-2	Downstream Neighbors
Downstream Neighbors of GLU2	26	15	GLU2	TT4;IAGLU;LHY;CCA1;GLU1;AMT2;AOAT2;GSH2;ATBCAT-5;GLT1;FUM1;AT3G58610;AT3G23940;GSH1;BCAT3	1.19954	0.00860767	1.13389	Downstream Neighbors												Downstream Neighbors of PHR1	24	6	PHR1	PHO1;H1;SPX2;DGD1;SPX3;SULTR2;1;PHO1	1.71457	0.0390885	1	Downstream Neighbors
Downstream Neighbors of photoreceptor	63	33	photoreceptor	FT;SIB1;NDC1;LHY;SIGE;ERD9;PSY;CCA1;ABCB19;psbA;NDA1;RPT2;PHOT2;ATAB2;COP1;PHYB;HY5;AGL20;PHOT1;PIF3;CAT2;PHR1;SHY2;PIL6;NDPK2;MYB60;PKL;PRR9;HMG1;STZ;ERF-1;TOC1;AOX1A	1.44211	0.00928707	1.34164	Downstream Neighbors												Downstream Neighbors of B3+	11	6	B3+	NIR1;PSBP-1;RCA;APX1;GR;BOR4	1.7256	0.0392784	-1.73205	Downstream Neighbors
Downstream Neighbors of light	140	71	light	FSD3;FT;NIR1;GA2;5PTASE13;LOS2;ATPRX Q;ACA1;NDC1;LHY;SIGE;PSY;CSD2;NPQ4;CCA1;J8;NPQ1;OHP2;CH1;psbA;NDA1;RPT2;GLU1;STN7;ABA1;TT7;PHOT2;RSR4;COP1;VTE1;ATH13;PHYB;FSD2;PHOT1;ELIP2;TT5;ABC1;PIF3;CRY1;NAC2;CCR2;MYB4;SPA2;CAM7;CRY2;PIL6;SR45;IM;CK1;PHYA;XCT;ABI3;UGP1;PHYC;GLDH;GI;PDS1;GS2;ASN2;MSBP1;ATSRP30;SUT2;PEX11B;GRX4;LP1;APX1;PIN3;HPT1;DAG1;IPP1;UBQ3	1.33899	0.0110406	2.2	Downstream Neighbors												Downstream Neighbors of Glucocyanidin	8	5	Glucocyanidin	AlaAT1;AGY1;PGLCT;HSP70;CDC2	1.50709	0.0427491	-1.41421	Downstream Neighbors
Downstream Neighbors of PHR1	24	9	PHR1	PHO1;H1;SPX2;DGD1;SPX3;SULTR2;1;PHF1;SULTR1;3;PHO1;SULTR3;4	1.17798	0.0119514	1	Downstream Neighbors												Downstream Neighbors of acetate	43	14	acetate	GA2OX8;GA20OX1;PSBY;ABCB19;GAD;CPK6;AXR3;CAX3;OEP16-1;AP2;SUVH2;AOX1A;SDG2;PKL	1.54662	0.0429966	0	Downstream Neighbors
Downstream Neighbors of Ag+	9	7	Ag+	PAA1;EIN2;ETR1;PCNA2;POM1;HAK5;GAD	-1.41509	0.0120715	1.34164	Downstream Neighbors												Downstream Neighbors of NCED3	10	5	NCED3	BETA-OHASE 2;PSY;ABA1;LOX3;MCL19.12	1.53819	0.0439204		Downstream Neighbors
Downstream Neighbors of EIN3	56	19	EIN3	NRT1.5;SAG12;RR5;COP1;ERF2;PORA;PIF3;NAC2;EIL1;EBP;MYC2;ERF-1;T13K14.40;RD22;P5CS1;HRE1;NAC6;EFE;ADH1	-1.02854	0.0127507	-1.34164	Downstream Neighbors												Downstream Neighbors of PSY	5	5	PSY	PSAN;PDS3;CRTISO;CLA1;ZDS	1.46601	0.0446217	1.41421	Downstream Neighbors
Downstream Neighbors of Norflurazon	27	17	Norflurazon	NIR1;GUN4;SIGE;HEMA1;psbA;SIGF;PDS3;CRTISO;SLY1;FC2;SIG2;SIGA;CHLM;GUN1;ROP1;SIGC;CAT1	1.41716	0.0130769	-2.12132	Downstream Neighbors												Downstream Neighbors of H+	38	16	H+	PSAK;NPQ4;NPQ1;GAD;PTR5;CAX3;PTR1;PHT4;1;APX1;PTAC4;SEN1;GR;CEF;FAD2;STOP1;KAT1	1.4547	0.0463307	1.34164	Downstream Neighbors
Downstream Neighbors of STN8	6	5	STN8	CaS;psbA;STN7;PGR5-LIKE A;psbC	1.54237	0.0150886		Downstream Neighbors												Downstream Neighbors of gibberellin	106	22	gibberellin	FT;ACD1;GA20OX1;PSY;AMY3;LOX1;COP1;HY5;CLA1;AGL20;ERF3;KNAT1;SLY1;PIF3;CDC2;PAT1;GAI;IBH1;SHY2;SKB1;PKL;SCL5	1.43487	0.0473573	1.66667	Downstream Neighbors
Downstream Neighbors of asRNA	27	16	asRNA	AGO1;NIR1;AGO2;MTO1;HSP101;DCL1;UVH1;HD1;URE;AGO4;FTSZ2-1;MEE58;SUS4;MTO2;HXK1;PLDALPHA1	-1.0041	0.015907	1.41421	Downstream Neighbors												Downstream Neighbors of histone	40	7	histone	FT;MCM2;PGLCT;NIA2;DRM2;UVR8;SWI2	1.42674	0.0479335		Downstream Neighbors
Downstream Neighbors of NRT2:1	11	6	NRT2:1	NRT1.5;KT2;SULTR1;1;AMT1;1;ZIP11;HXK1	-1.42312	0.0160109		Downstream Neighbors												Downstream Neighbors of HY5	69	20	HY5	TT4;SIB1;UNE10;LHY;CCA1;ATGA2OX1;COP1;RBCS1A;NIA2;ELIP2;TT5;KOB1;PIF3;MAX2;NRT1.1;APR2;DREB2A;UGT84A1;ARI2;LZF1	1.34451	0.0487895	2	Downstream Neighbors
Downstream Neighbors of SPL9	20	6	SPL9	FT;AP1;AGL20;NIA2;TPS21;RAP2.7	1.43961	0.0164839	-1.41421	Downstream Neighbors												Downstream Neighbors of alpha-tocopherol	7	5	alpha-tocopherol	PLA2-ALPHA;NPQ1;ABA1;CLA1;PGK1	1.53819	0.0496304	0	Downstream Neighbors
Downstream Neighbors of HB-1	8	5	HB-1	NIR1;T21F11.23;NIA2;SK20;MLS	1.42674	0.0167238	0	Downstream Neighbors
Downstream Neighbors of PIL6	38	12	PIL6	AT5G02580;FT;GA20OX1;PSY;PHYB;IAA8;PIF3;DET1;GAI;NYC1;PIN3;NAC6	1.44183	0.0187876	-0.57735	Downstream Neighbors
Downstream Neighbors of GSNO	18	10	GSNO	PRK;HDA3;HPR;FER4;BIN2;AHP1;ACA1;SAM1;AOX1A;PLDALPHA1	-1.0743	0.019287	-0.816497	Downstream Neighbors
Downstream Neighbors of STM	26	6	STM	GA20OX1;AP1;RR5;KNAT1;BOB1;AFO	1.5935	0.0195887	0	Downstream Neighbors
Downstream Neighbors of GUN5	17	10	GUN5	GPRI1;LHCB2.1;CH1;HEMA1;psbA;ALB1;CHLM;CLPC1;psaC;psbD	1.6081	0.0200879	0.816497	Downstream Neighbors
Downstream Neighbors of Starch	12	8	Starch	RCP1;PGLCT;APL1;GAPCP-1;F9L11.8;HPT1;HXK1;ADG1	1.19273	0.0204751	1.41421	Downstream Neighbors
Downstream Neighbors of catalase	29	18	catalase	AP1;PSY;DXR;CYT1;GPX1;ABA1;PDS3;GR;MPK6;KU80;BI1;FDH;arginase;MBF1C;HSP70;CAT1;PAL1;MLS	1.19603	0.0209212	-1.26491	Downstream Neighbors
Downstream Neighbors of NO	120	62	NO	ERD15;PDX2;HB1;HDA3;ALDH2C4;SAG12;psbA;NAS1;AXR3;TED4;PGLCT;RSR4;HO2;HY5;NIA2;OST1;EDD1;AT3G52960;TT5;AT3G07270;NIA1;GR;PIF3;NAS4;GSH2;MKP1;TIR1;SPDS3;MPK1;SRT1;COX17;ETR1;SOS1;ASA1;GI;CBL10;PLDDELTA;PUMP1;NDB2;PLDBETA1;HIT3;AMY2;PLC2;HA2;APX1;NSF;GR1;HSP70;ACA1;SAM1;AOX1A;MYB12;P5CS1;psbC;GSH1;K18I23.14;PAL1;AOS;RBOHD;AAT1;LOX2;PLDALPHA1	1.12274	0.0212592	-0.208514	Downstream Neighbors
Downstream Neighbors of heavy metal ion	48	21	heavy metal ion	MT2A;NIR1;AlaAT1;HCF136;SFGH;TED4;ELF5A-1;SBPASE;TCTP;GSH2;EIL1;VAM3;HMA2;OASA1;EBF1;URE;HSP70;SYP121;MRP4;GSH1;ADH1	1.0805	0.0234077	0	Downstream Neighbors
Downstream Neighbors of reduced thioredoxin	6	6	reduced thioredoxin	ATPRX Q;PSAN;PRK;SBPASE;HCF164;SEX1	1.98636	0.02354	-0.57735	Downstream Neighbors
Downstream Neighbors of HK2	16	5	HK2	RR5;GNC;ARR6;P5CS1;WOL	1.28207	0.0238748	0	Downstream Neighbors
Downstream Neighbors of EGL3	22	6	EGL3	CPL3;CYT1;TT7;COI1;ERF-1;BAN	1.51659	0.0262982	0.57735	Downstream Neighbors
Downstream Neighbors of photosystem II reaction center	16	9	photosystem II reaction center	PETC;PSAE-1;LHCB6;psbA;COP1;PSAD-1;PSB29;SIGA;ETR1	1.48213	0.0295122	0.447214	Downstream Neighbors
Downstream Neighbors of metal ions	15	6	metal ions	PAA1;SR;GRX4;ATTPS6;GSH1;HXK1	-1.16193	0.0312105	1.41421	Downstream Neighbors
Downstream Neighbors of O2	95	43	O2	CKX3;NIR1;HB1;CRD1;TED4;GUN5;RCD1;PGLCT;PHOT2;MTO1;NIA2;EX1;ZTL;PHOT1;ERO1;GR;GSH2;MPK6;HAL3A;LSD1;FAD2;UBP1;TOR;FKBP12;MPK4;T1D16.13;PUMP1;FDH;PDC2;arginase;RAP2.12;F4I10.4;CTR1;HSP70;SUS4;AOX1A;SUS3;MPK3;HRE1;EFE;AOS;HXK1;ADH1	1.04829	0.0319716	-0.301511	Downstream Neighbors
Downstream Neighbors of naringenin-chalcone synthase	12	5	naringenin-chalcone synthase	TT4;4CL3;TT7;TT5;PORA	1.51659	0.0325366		Downstream Neighbors
Downstream Neighbors of TTG1	30	8	TTG1	CPL3;PAP2;AXR3;CDT1A;TT5;SHY2;UGT80B1;BAN	1.45097	0.0331316	-1.41421	Downstream Neighbors
Downstream Neighbors of Glucocyanidin	8	5	Glucocyanidin	AlaAT1;AGY1;PGLCT;CDC2;HSP70	1.50709	0.0349901	-1.73205	Downstream Neighbors
Downstream Neighbors of photosystem I reaction center	25	18	photosystem I reaction center	BETA-OHASE 2;PSAN;PGR5;PETE1;CRD1;FED A;psbA;STN7;COP1;CAX3;PSAF;PSB29;SIGA;CEF;IM;K21C13.23;FD1;AT3G11620	1.48213	0.0357475	1.34164	Downstream Neighbors
Downstream Neighbors of ethylene receptor	11	8	ethylene receptor	MKK9;EIN2;MPK6;ERF-1;CTR1;HSP70;MPK3;NAC2	-1.35	0.0363623	0	Downstream Neighbors
Downstream Neighbors of FLC	27	11	FLC	FPF1;FT;AGL16;AP1;LHY;CCA1;AGL20;EMF2;CRY2;SVP;VIP5	1.7029	0.0364416	-1	Downstream Neighbors
Downstream Neighbors of GL3	25	10	GL3	CPL3;FT;CCA1;CYT1;TT7;KAK;RBR1;TTG1;COI1;BAN	1.51659	0.0371268	1	Downstream Neighbors
Downstream Neighbors of chitosan	21	8	chitosan	CYT1;CAT2;BGL2;APX1;GSH1;RBOHD;T7F6.4;CYP81F2	-1.20728	0.0372059	-1.41421	Downstream Neighbors
Downstream Neighbors of Dithiothreitol	27	13	Dithiothreitol	NIR1;PLA2-ALPHA;PRK;SHD;NPQ1;TRX1;SKOR;CHLM;C4H;BZIP60;URE;ACO3;ACA1	1.32765	0.0373278	0	Downstream Neighbors
Downstream Neighbors of CRY2	25	16	CRY2	FT;GA20OX1;HCEF1;SIGE;PHOT2;ATAB2;COP1;PHYB;SIGA;PHOT1;ELIP2;CRY1;CK1;ARI2;GI;psbD	1.46134	0.0375931	1.41421	Downstream Neighbors
Downstream Neighbors of HY5	69	26	HY5	TT4;SIB1;UNE10;LHY;CCA1;ATGA2OX1;COP1;RBCS1A;NIA2;ELIP2;TT5;KOB1;PIF3;MAX2;NRT1.1;APR2;DREB2A;UGT84A1;ARI2;MSBP1;PEX11B;LZF1;STZ;psbD;MYB12;LRP1	1.27295	0.0378044	1.34164	Downstream Neighbors
Downstream Neighbors of Dibromothymoquinone	13	5	Dibromothymoquinone	PETE1;PSAE-1;NPQ1;psbA;LSD1	1.65286	0.0385914	-1.41421	Downstream Neighbors
Downstream Neighbors of carbohydrates	110	45	carbohydrates	SAG21;F2KP;GBF6;ERD15;DXR;TPS1;STP1;AMY3;SAG12;psbA;PMT1;PPa6;TPS11;CLA1;CLPP3;NIA1;EIN2;NRT1.1;SEX1;DREB2A;F9L11.8;MCCB;MCCA;NDL1;TOR;CSR1;ASN2;BGL2;BAM5;CCS;HMG1;FRO1;KIN10;DIN10;ATBFRUCT1;PHO1;SUS4;TPS5;MKD10.10;BT1;PCK1;AOS;MYBR1;HXK1;CHY1	1.09328	0.0388643	-1.60357	Downstream Neighbors
Downstream Neighbors of thioredoxin	61	28	thioredoxin	AlaAT1;PRK;MSRB1;RCA;psbA;CcdA;MGD1;GLU1;TED4;MSRB2;G6PD1;SEX4;HCF164;2-Cys Prx B;TPX1;TRX2;CHLI2;SEX1;CXIP2;CP12-1;SNF4;SRX;AT3G11620;ALDH3I1;ALDH3H1;IVD;BAM1;RBOHD	1.30734	0.0389911	0.57735	Downstream Neighbors
Downstream Neighbors of LOX1	8	5	LOX1	DMR6;CSD2;CAT2;APX1;LOX5	1.2424	0.039586	0	Downstream Neighbors
Downstream Neighbors of 1 chloro 2,4 dinitrobenzene	6	5	1 chloro 2,4 dinitrobenzene	MRP2;DHAR2;MRP3;MRP4;GSH1	-1.72399	0.0404664	-0.57735	Downstream Neighbors
Downstream Neighbors of GLU1	26	15	GLU1	TT4;IAGLU;LHY;CCA1;AMT2;AOAT2;GSH2;ATBCAT-5;GLT1;GS2;FUM1;AT3G58610;AT3G23940;GSH1;BCAT3	1.15944	0.0406776	0.816497	Downstream Neighbors
Downstream Neighbors of MYB58	8	6	MYB58	CCR1;C4H;CAD6;FAH1;4CL1;PAL1	-1.24149	0.0429477	-0.57735	Downstream Neighbors
Downstream Neighbors of WRKY6	13	5	WRKY6	PS3;GLU1;SEN1;LOX3;PHO1	1.32497	0.0430439	1.41421	Downstream Neighbors
Downstream Neighbors of NO2	5	5	NO2	NIR1;AlaAT1;TED4;NIA1;NRT1.1	1.53254	0.043168	-0.57735	Downstream Neighbors
Downstream Neighbors of CO2	57	33	CO2	CA2;ACA1;HSP81-2;PETC;RCA;NPQ1;CYT1;PRR7;PPC2;AMT2;CPN60B;EIN2;GR;HA1;CPN60A;FTSH1;NRT1.1;OZS1;F9L11.8;PGK;KT2;ETR1;GS2;AT2G11890;BGL2;AT3G11620;ALDH11A3;HSP70;PPC1;EFE;PAL1;F28J12.20;LOX2	1.22855	0.0433475	-0.377964	Downstream Neighbors
Downstream Neighbors of MAX2	16	7	MAX2	CKX3;CIPK1;HY5;TIR1;KUF1;CKX1;PHT1;4	1.16921	0.0450766	-0.447214	Downstream Neighbors
Downstream Neighbors of ARF19	14	6	ARF19	LBD29;ARF1;GNC;SHY2;WRKY23;NAC1	1.56614	0.0453936	0.57735	Downstream Neighbors
Downstream Neighbors of Cd2+	156	73	Cd2+	CKX3;MT2A;NRT1.5;NIR1;ZIP3;CAX5;LHY;PSBY;RCA;CSD2;CCA1;ABA1;TED4;LOX1;PDF1B;ATH13;GAPC2;NIA2;GLYR1;NOA1;NIA1;NRAMP1;GR;TSB1;GAPC1;NAS4;CAT2;CPL1;GSH2;MPK6;SULTR2;1;SERAT3;2;SBP2;HMA1;CSD1;MMH-1;ZAT;ATM3;BIP2;CPL2;GLDH;HMA2;BGL2;PUMP1;NDB2;UCP5;SIR;SAPX;MRP14;MSH3;URE;ACD1;MDAR6;APX1;GER2;MEKK1;TOC1;GR1;TAPX;PCNA2;SULTR1;1;HSP70;AOX1A;MRP3;MPK3;MRP4;CAT1;GSH1;EFE;RBOHD;LOX5;HXK1;F28J12.20	1.08527	0.0461571	-0.654654	Downstream Neighbors
Downstream Neighbors of MIR172A	36	17	MIR172A	AGO1;FT;AP1;HB1;AGL20;DCL1;ZLL;AP2;FRL2;NHL8;AG;3;NAM;AT3G14770;RAP2.7;ARF16;EFE	1.17298	0.047064	1.13389	Downstream Neighbors
Downstream Neighbors of LUT2	5	5	LUT2	PSY;NPQ1;PDS3;CRTISO;ZDS	1.48373	0.0477917	2	Downstream Neighbors
Downstream Neighbors of deacetylase	7	6	deacetylase	FT;AP1;ACS;HDA3;HDA2;TUA5	1.77311	0.048548		Downstream Neighbors

## Sheet: supp file 2b 2008 WR8 vs C
ALL										Up in WR8										Up in Control										Just significant
Name		# of Entities	# of Measured Entities	Measured entities	Median change	p-value	Hit type			Name		# of Entities	# of Measured Entities	Measured entities	Median change	p-value	Hit type			Name		# of Entities	# of Measured Entities	Measured entities	Median change	p-value	Hit type			Name		# of Entities	# of Measured Entities	Measured entities	Median change	p-value	Hit type
Phytochrome Signaling		77	31	NDPK2;AP1;ELIP2;GAI;SUB1;HY5;OBP3;PHYC;HEMA1;ARF19;GA3OX1;PHYA;ZTL;PIL6;SPY;TT4;COP1;PHYB;PAP2;AGL20;PIL5;SPA4;SPA1;PAT1;GI;JAR1;CCA1;PIF3;PRR5;psbD;FT	-1.24416	0.011767	Arabidopsis Signaling Pathways			Phytochrome Signaling		77	22	AP1;PHYA;ZTL;PIL6;HY5;SPY;TT4;COP1;PHYB;PAP2;AGL20;PIL5;SPA4;SPA1;PAT1;GI;JAR1;CCA1;PIF3;PRR5;psbD;FT	-1.46162	0.0157788	Arabidopsis Signaling Pathways			translation		1149	164	MMN10.16;F28K19.15;T25K17.40;F6F22.24;PSRP6;F7B19.13;F15J5.70;T27G7.6;T24A18.40;MNC17.7;AT3G16080;F3A4.4;RPSAb;AT3G13580;F3C22.6;AT3G57490;RPS28;P40;BBC1;RPS18C;RPS5A;T28M21.17;T13C7.4;F1C9.13;T8E24.9;F1O17.6;DL3545W;F13P17.34;T4L20.250;SAG24;RPS13A;F2G1.15;F14I23.10;MQJ2.1;AT5G02610;MYH19.10;EMB2296;F24J13.17;K24G6.9;F6F22.23;PRPL11;T22F8.100;F6N7.14;F6E13.25;T5E8.310;T5P19.4;T1F15.11;RPS11-BETA…	1.91224	2.02047e-30	biological_process			translation		1149	76	MMN10.16;F28K19.15;T25K17.40;F6F22.24;PSRP6;F7B19.13;F15J5.70;T27G7.6;T24A18.40;AT3G16080;F3A4.4;RPSAb;F3C22.6;AT3G57490;RPS28;P40;BBC1;RPS18C;RPS5A;T28M21.17;F1C9.13;T8E24.9;F1O17.6;DL3545W;F13P17.34;T4L20.250;SAG24;RPS13A;F14I23.10;AT5G02610;MYH19.10;EMB2296;F24J13.17;K24G6.9;F6F22.23;PRPL11;F6N7.14;F6E13.25;T5E8.310;T5P19.4;T1F15.11;STV1;RPS5B;K2N11.6;T24D18.3;F2P9.8;RPS17;MOK9.14;AT3G10610;em…	2.27851	6.48151e-12	biological_process
Cryptochrome Signaling		55	23	AP1;ELIP2;GAI;SUB1;HY5;OBP3;CRY2;NPQ4;ZTL;SIGA;SIGE;TT4;CRY1;COP1;AGL20;SPA4;SPA1;GI;CCA1;PIF3;PRR5;psbD;FT	-1.24416	0.0130606	Arabidopsis Signaling Pathways			Jasmonic Acid Signaling		63	21	HCHIB;PLDALPHA1;RBX1;FUS9;MYC2;MKK2;JAZ3;COP1;RUB1;MEKK1;CUL1;MPK4;SAG12;MKK3;TIFY10B;PXA1;COI1;JAR1;WRKY70;JAZ1;JMT	-1.42783	0.0391206	Arabidopsis Signaling Pathways			ribosome biogenesis		159	62	ATARCA;T25K17.40;F6F22.24;F15J5.70;T24A18.40;MNC17.7;AT3G16080;RPS28;BBC1;RPS18C;T28M21.17;T13C7.4;T8E24.9;F1O17.6;F13P17.34;AT5G02610;F6F22.23;PRPL11;T5P19.4;STV1;T2N18.5;ATL5;RS27A;AT3G62870;RPL23AB;GHS1;MUB3.19;T9J14.13;T2P11.7;T30B22.8;F1N19.8;F11A17.10;AT3G10950;MNB8.13;K11I1.1;T1G16.30;AT3G15190;AT3G16780;MQN23.16;RPL9;T6I14.40;F28N24.22;F5O24.50;F8A12.14;MRPL11;AT5G11750;T8P21.10;AT5G14320…	1.88837	2.06096e-13	biological_process			ribosome biogenesis		159	28	ATARCA;T25K17.40;F6F22.24;F15J5.70;T24A18.40;AT3G16080;RPS28;BBC1;RPS18C;T28M21.17;T8E24.9;F1O17.6;F13P17.34;AT5G02610;F6F22.23;PRPL11;T5P19.4;STV1;RS27A;GHS1;MUB3.19;F1N19.8;F11A17.10;AT3G10950;AT3G15190;AT3G16780;F28N24.22;AT5G14320	2.3729	2.09032e-05	biological_process
translation		1149	183	MMN10.16;F28K19.15;T25K17.40;F6F22.24;PSRP6;F7B19.13;F15J5.70;T27G7.6;T24A18.40;MNC17.7;AT3G16080;F3A4.4;RPSAb;AT3G13580;F3C22.6;AT3G57490;RPS28;P40;BBC1;RPS18C;RPS5A;T28M21.17;T13C7.4;F1C9.13;T8E24.9;F1O17.6;DL3545W;F13P17.34;T4L20.250;SAG24;RPS13A;F2G1.15;F14I23.10;AT5G02610;MYH19.10;EMB2296;F24J13.17;K24G6.9;F6F22.23;PRPL11;T22F8.100;F6N7.14;F6E13.25;T5E8.310;T5P19.4;T1F15.11;RPS11-BETA;STV1;R…	1.79007	8.58783e-26	biological_process			Stress ABA Signaling		70	21	HD1;ERF-1;RD22;ABF2;ERA1;ABI2;ARIA;HOS15;OST1;SNL3;ABA1;ABI1;SKOR;CPK32;DREB2A;ABF4;ABA3;PP2CA;KAT1;ABF3;XERICO	-1.54561	0.0486252	Arabidopsis Signaling Pathways			RNA methylation		171	84	MMN10.16;T24A18.40;AT3G16080;F3A4.4;F3C22.6;AT3G57490;P40;BBC1;RPS18C;T28M21.17;T13C7.4;DL3545W;T4L20.250;RPS13A;F2G1.15;MQJ2.1;PHB4;K24G6.9;F6E13.25;T5E8.310;T1F15.11;STV1;T2N18.5;MOK9.14;AT3G10610;ATL5;T9J14.21;RS27A;AT3G62870;T7H20.100;F22D22.19;ATG2;RP1;T9J14.13;AT3G44590;T2P11.7;T30B22.8;T5J8.16;DL4385C;PHB3;GAMMA-H2AX;F18C1.17;CARA;AT3G09630;F24D7.15;AT3G16780;F15K20.19;MWD9.24;RUXF;F5O24.5…	1.73648	1.53063e-09	biological_process			RNA methylation		171	36	MMN10.16;T24A18.40;AT3G16080;F3A4.4;F3C22.6;AT3G57490;P40;BBC1;RPS18C;T28M21.17;DL3545W;T4L20.250;RPS13A;K24G6.9;F6E13.25;T5E8.310;T1F15.11;STV1;MOK9.14;AT3G10610;RS27A;F22D22.19;ATG2;AT3G44590;DL4385C;PHB3;GAMMA-H2AX;CARA;AT3G09630;AT3G16780;F15K20.19;F5M15.9;RIN1;NUP155;MQJ2.1;T8O18.11	2.19527	4.01616e-05	biological_process
ribosome biogenesis		159	69	ATARCA;T25K17.40;F6F22.24;F15J5.70;T24A18.40;MNC17.7;AT3G16080;RPS28;BBC1;RPS18C;T28M21.17;T13C7.4;T8E24.9;F1O17.6;F13P17.34;AT5G02610;F6F22.23;PRPL11;T5P19.4;STV1;T2N18.5;ATL5;RS27A;AT3G62870;RPL23AB;GHS1;MUB3.19;T9J14.13;T2P11.7;T30B22.8;F1N19.8;F11A17.10;AT3G10950;MNB8.13;K11I1.1;T1G16.30;AT3G15190;AT3G16780;MQN23.16;RPL9;T6I14.40;F28N24.22;F5O24.50;F8A12.14;MRPL11;AT5G11750;AT5G14320;emb2386;…	1.70903	3.30383e-10	biological_process			salicylic acid mediated signaling pathway		167	56	SERAT1;1;T6J4.22;AGB1;GID1C;ORP3C;MPK1;MPK3;MYC2;AT3G19970;MKD10.10;RAN1;SYP121;AT3G49350;GRX480;RCD1;MKK2;LBA1;B120;DGD2;PAD4;AT4G29380;AT3G45040;MFC19.8;MEKK1;MLE2.12;VTC5;MPK4;LSD1;UPF3;BIR1;T16B24.10;AOC3;TIFY10B;ABI1;PTP1;SNAP33;S6K2;F19K19.4;T23A1.8;CPK32;WRKY33;WRKY70;ABA3;VIK;CRCK3;JAZ1;HK3;ABF3;WRKY40;F12K21.25;AMT2;MGH6.18;PLA2A;CONNEXIN 32;JMT;AMC1	-1.45484	6.07016e-06	biological_process			protein targeting to chloroplast		53	38	ROC4;F15N18.40;TOC75-III;T23J18.10;PTAC2;RBP31;T6A9.13;MFL8.11;CPHSC70-2EAT SHOCK PROTEIN 70-2;AT3G52150;TOC34;cpHsc70-1;F20P5.8;DL4225W;F22K18.50;F10E10.5;AT3G08740;AT3G18680;PTAC14;TIC110;T1B8.10;TOC159;AT3G63490;EMB2247;AT3G12930;K1F13.13;emb1473;F2G14.30;TRX z;CIA2;CLPC1;F17A14.4;PTAC3;F14M2.27;AT2G30695;AKR2;AT3G13180;TIC55-II	1.64113	9.44032e-08	biological_process			plant-type cell wall organization		180	14	T6P5.12;MMN10.16;T26C19.11;F3C22.6;P40;EXPA13;F13P17.34;RPS13A;K24G6.9;F6N7.14;T5P19.4;RS27A;F11A17.10;AT3G09630	2.47295	6.59992e-05	biological_process
RNA methylation		171	96	MMN10.16;T24A18.40;AT3G16080;F3A4.4;F3C22.6;AT3G57490;P40;BBC1;RPS18C;T28M21.17;T13C7.4;DL3545W;T4L20.250;RPS13A;F2G1.15;PHB4;K24G6.9;F6E13.25;T5E8.310;T1F15.11;STV1;T2N18.5;MOK9.14;AT3G10610;ATL5;T9J14.21;RS27A;AT3G62870;T7H20.100;F22D22.19;ATG2;RP1;T9J14.13;AT3G44590;T2P11.7;T30B22.8;T5J8.16;DL4385C;PHB3;GAMMA-H2AX;F18C1.17;CARA;AT3G09630;F24D7.15;AT3G16780;F15K20.19;MWD9.24;RUXF;F5O24.50;F5M15…	1.59366	1.8773e-07	biological_process			response to jasmonic acid stimulus		281	67	SERAT1;1;ILL6;AT4G25030;ATAF2;RSH2;EIN2;GSH1;T22A6.210;SUT2;PTR3;MYB4;F1L3.23;MYC2;ATMPK8;CKX5;MYB32;AT3G19970;MKD10.10;NINJA;TT4;SYP121;GRX480;GSH2;CYT1;EIL3;F6F3.7;MUG13.28;MEKK1;VTC5;F6N7.15;CUL1;F22H5.6;MPK4;GBF3;ASA1;F16M22.4;SIP4;AOC3;MYB59;TIFY10B;ABI1;T19N18.9;SNAP33;LOX1;MUL3.10;COI1;ATAF1;T12G13.10;CPK32;JAR1;TRB1;RBOH F;MGN6.11;MYB60;WRKY70;ABA3;VIK;ACBP4;JAZ1;LHY;CCA1;WRKY40;MYB30;MQL…	-1.47345	6.56723e-05	biological_process			translational elongation		688	15	K18P6.3;MNC17.7;T28M21.17;AT3G10610;AT4G26310;emb2726;T9J14.13;AT3G44590;AT3G08740;AT4G25890;MUK11.13;T1G16.30;F15K20.19;F12P21.12;T27K22.2	1.94238	2.7877e-06	biological_process			cell wall modification		177	12	MMN10.16;F3C22.6;P40;F13P17.34;RPS13A;SKL2;K24G6.9;F6N7.14;T5P19.4;RS27A;F17I14.50;AT3G09630	2.35482	0.000468186	biological_process
protein targeting to chloroplast		53	40	ROC4;F15N18.40;TOC75-III;T23J18.10;PTAC2;RBP31;T6A9.13;MFL8.11;CPHSC70-2EAT SHOCK PROTEIN 70-2;AT3G52150;TOC34;cpHsc70-1;F20P5.8;DL4225W;F22K18.50;F10E10.5;AT3G08740;AT3G18680;PTAC14;TIC110;T1B8.10;TOC159;AT3G63490;EMB2247;AT3G12930;K1F13.13;emb1473;F2G14.30;TRX z;CIA2;F17A14.4;PTAC3;F14M2.27;AT2G30695;AKR2;AT3G13180;TIC55-II;T29E15.26;F5O24.190;CLPC1	1.63455	4.28232e-07	biological_process			cellular response to nitrogen starvation		25	12	SIB1;CDC2;T20L15.20;ATHB-15;RLK;PAP1;CRT3;T23A1.8;CRK10;PEN3;AMT2;ALN	-1.57257	0.000159173	biological_process			aromatic amino acid family biosynthetic process		100	53	ROC4;AT2G17033;T23J18.10;RBP31;SKL2;GSA1;AT4G39040;PCB2;LIN2;AT3G51140;F4L23.19;HEMC;F12K8.24;F10E10.5;ISPF;SK1;MWD22.5;CM3;AT3G18680;T22J18.13;T24P22.2;AP22.85;AT3G63490;AT3G12930;MNB8.2;FLU;NAP7;F7A19.12;G4;FBA2;MWD9.13;LIP1;CLA1;T25K17.4;EMB1144;GUN4;CRR6;CLPP6;F17H15.14;K2A18.20;F25I18.8;CPNIFS;RRF;CPSUFE;F13K23.5;MEE32;AT2G30695;OASB;ATAB2;GLDP1;APO2;CH1;SKL1	1.52365	1.14927e-05	biological_process			isopentenyl diphosphate biosynthetic process, mevalonate-independent pathway		235	38	ROC4;CPN20;NDPK2;GSTF11;F15N18.40;CP33;HO2;ACP4;SKL2;LTA2;PRPL11;F8A12.12;HPT1;MCO15.17;F24J5.17;MFL8.11;PCB2;CLPR4;HEMC;CLPP4;F23N19.15;F22K18.50;AT3G54210;ISPF;F5O8.29;AT3G09860;AT3G47650;CHLI2;LIL3:1;AT3G12930;F4P9.22;AT5G14320;F22K20.16;CAS1;SQD2;CCD1;F26B6.4;PSB28	1.87827	0.00124164	biological_process
translational elongation		688	15	K18P6.3;MNC17.7;T28M21.17;AT3G10610;AT4G26310;emb2726;T9J14.13;AT3G44590;AT3G08740;AT4G25890;MUK11.13;T1G16.30;F15K20.19;F12P21.12;T27K22.2	1.94238	1.10593e-06	biological_process			defense response		934	64	AT3G15010;SGT1A;AGO1;AT3G13560;ERF-1;TIR1;UGT73B5;SOBIR1;JAZ12;CCR2;PBS1;ETR1;VDAC1;HSP81-2;UBA2A;VIP1;CYSB;SYD;NINJA;ADR1-L1;SYP121;PAL1;JAZ3;DGK7;AT3G46730;KEG;MLO9;AT3G61220;ERF9;JAZ4;DGK1;T11J7.13;RPM1;MLO4;AT3G46710;TIFY10B;PTP1;AFB2;DL4275C;DGK5;LOX1;COI1;PRHA;SMG7;SIZ1;F2P24.4;F12M16.35;RBOH F;AT1G11820;MKP1;CYP79B2;RPP13;AT3G14470;MOK9.3;RLP35;F19I3.16;AT3G14460;MNJ7.14;SNC4;JAZ11;BZO1;T2…	-1.39669	0.000221002	biological_process			cell wall modification		177	24	F6F3.10;MMN10.16;F3C22.6;P40;F13P17.34;RPS13A;SKL2;K24G6.9;F6N7.14;T5P19.4;RS27A;F17I14.50;AT3G09630;T1G16.30;F16B3.16;F22D1.60;T14P8.1;T9A14.6;F8N16.8;SRS;GLDP1;AT3G15680;EOL1;AT3G11830	1.97377	2.44046e-05	biological_process			cysteine biosynthetic process		212	24	ROC4;CPN20;T26C19.11;MAC12.38;ALDH11A3;SKL2;CYP20-2;F7J8.70;T28K15.4;T9H9.19;PCB2;LIN2;HEMC;ISPF;LHCA4;F28G11.11;PSAN;NAP7;T25C13.60;COAD;GLX2-4;APR3;ACYB-2;APR2	1.93075	0.00173965	biological_process
cell wall modification		177	28	F6F3.10;MMN10.16;F3C22.6;P40;F13P17.34;RPS13A;SKL2;K24G6.9;F6N7.14;T5P19.4;RS27A;F17I14.50;AT3G09630;T1G16.30;F16B3.16;F22D1.60;T14P8.1;T9A14.6;F8N16.8;SRS;GLDP1;AT3G11830;ALE2;EOL1;T15N1.100;AT3G15680;RLK902;SVL1	1.69226	3.15605e-06	biological_process			signal transduction		538	96	AT4G25030;RSH2;RLP2;AT3G56310;LRR XI-23;F16M22.8;RLP4;TIR1;F1N18.15;SBP1;CPK9;AT3G15410;T25B24.3;RHF2A;MPK1;MAH20.14;F1E22.8;F9L1.19;SPI;AT5G21090;MOP9.16;REN1;MPK3;F2H15.5;CIPK9;ATMPK8;F16F14.25;CIPK12;ATB' BETA;RAN1;SIP3;F7F1.9;SYP121;AT3G26020;AT3G43230;GRX480;PLC2;T25C13.60;CIPK23;ATB' GAMMA;T9N14.3;K16E1.3;ALB4;CIPK3;GPRI1;CIPK18;AT4G29380;AT1G48090;EIL3;CIPK8;VTC5;MPK4;EDM2;UBP3;GBF3;ATB BE…	-1.3507	0.000534604	biological_process			tRNA metabolic process		36	32	FLN1;TIC40;CPZ;T23J18.10;PTAC2;T6A9.13;RH39;AT3G51140;F20P5.8;DAL1;F22K18.50;MURE;T16L1.250;AT3G06980;AT3G18680;PTAC14;EMB2247;FSD2;TRX z;OVA5;F17A14.4;SRS;emb2738;NOA1;SIG2;EMB2369;AT3G28460;F15N18.70;AT2G30695;AT3G13180;AT3G59040;EMB2730	1.64113	7.09171e-05	biological_process			methionine biosynthetic process		117	10	T6P5.12;F10B6.22;SMO1-1;MIJ24.9;T9H9.19;AT5G11720;AK-HSDH II;T10F18.90;COQ3;MST1	2.05837	0.00447883	biological_process
tRNA metabolic process		36	33	FLN1;TIC40;CPZ;T23J18.10;PTAC2;T6A9.13;RH39;AT3G51140;F20P5.8;DAL1;F22K18.50;MURE;T16L1.250;AT3G06980;AT3G18680;PTAC14;EMB2247;FSD2;TRX z;F17A14.4;SRS;emb2738;NOA1;SIG2;EMB2369;AT3G28460;F15N18.70;AT2G30695;AT3G13180;AT3G59040;EMB2730;CAF1;OVA5	1.57474	6.6766e-05	biological_process			negative regulation of defense response		270	82	B73;PRK;CA2;QC;NQR;T6J4.22;BI1;PSBP-1;AGB1;TSA1;EIN2;CPK9;MJC20.15;ORP3C;MPK1;WRKY54;ACS;PETC;MPK3;WRKY53;ADR1-L1;SYP121;AT3G49350;GRX480;CBL2;RCD1;COL4;MKK2;DGK7;ATB' GAMMA;ZFP8;DGD2;SIB1;AT3G59660;GPRI1;F11A6.20;PAD4;TCP5;AT3G45040;EIL3;MEKK1;AT5G35735;FMA;MPK4;SVP;DMR6;RLK;SRFR1;PHT4;1;ASA1;FNR1;T12G13.70;BIR1;ABI1;PTP1;SNAP33;F26H11.12;COI1;ORP1C;CAD1;F19K19.4;T23A1.8;CPK32;JAR1;RBOH F;DL1E;F…	-1.39172	0.00078029	biological_process			chloroplast organization		145	89	F20M13.30;CPN20;FLN1;TOC75-III;TIC40;CPZ;T23J18.10;CPN60A;PTAC2;EMB269;CR88;T6A9.13;ERS;RH39;F15O4.7;AT3G13470;CLP2;F3C3.12;AT4G34020;AT3G51140;cpHsc70-1;CLPP4;EGY1;F20P5.8;DL4225W;DAL1;F22K18.50;T5F17.40;AT3G27750;MURE;T16L1.250;AT3G06980;AT3G18680;OEP80;PTAC14;TIC110;EMB2247;SAMC1;RNEE/G;FSD2;CLPB3;TRX z;DG1;CLPC1;OVA5;F17A14.4;OVA6;TIM;AT3G58140;SRS;CSP41A;CEST;emb2738;CLPP6;F12F1.30;NOA1;LZF1…	1.46227	7.50516e-05	biological_process			brassinosteroid biosynthetic process		120	11	MOD1;SMO1-1;FLA6;BIO2;LTA2;FLA2;EMB3003;T28K15.4;F17L24.13;STE1;ACAT2	2.30155	0.00551489	biological_process
aromatic amino acid family biosynthetic process		100	61	ROC4;AT2G17033;T23J18.10;RBP31;SKL2;GSA1;AT4G39040;PCB2;LIN2;AT3G51140;F4L23.19;HEMC;F12K8.24;F10E10.5;ISPF;SK1;MWD22.5;CM3;AT3G18680;T22J18.13;T24P22.2;AP22.85;AT3G63490;AT3G12930;MNB8.2;FLU;NAP7;F7A19.12;G4;FBA2;MWD9.13;LIP1;CLA1;T25K17.4;EMB1144;GUN4;CRR6;CLPP6;F17H15.14;K2A18.20;F25I18.8;CPNIFS;RRF;CPSUFE;F13K23.5;MEE32;AT2G30695;OASB;ATAB2;GLDP1;APO2;CH1;SKL1;T29E15.26;PIL6;LPA3;DHS2;CM2;F7F…	1.4496	0.000110508	biological_process			regulation of transcription, DNA-dependent		3116	375	VIM1;GATA17;ARP;ELF8;HDA9;PHYA;RFR1;HAM3;MYB12;BBX32;AGO1;PAC;MYB54;ARR9;ATAF2;SNL1;HD1;ERF-1;TLP3;T30D6.8;SPL4;AL2;F28H19.11;F1C9.16;AT4G31805;F8L15.2;GBF6;AGB1;MLE2.11;TGA6;LKP2;PHOT2;F4P9.32;AT4G29100;F13K9.15;T13E15.25;MZN1.16;TCX2;F8F16.90;REV;RECQL2;ANL2;T15M6.12;HDA2;BEH4;AL7;K15N18.10;AT3G09180;AT3G54130;CRF4;JAZ12;F14P3.7;AL6;CDC48C;RSZP21;MPK1;BZIP53;WRKY54;UGLYAH;MYB61;bZIP19;F19H22.60…	-1.33157	0.000945878	biological_process			thylakoid membrane organization		206	145	FLN1;F15N18.40;CP33;TIC40;T23J18.10;PTAC2;EMB269;MFP1;PRPL11;2-Cys Prx B;F9G14.8;F6G17.160;AT3G56650;EMB506;MGD1;MNC6.3;F15O4.7;NAP6;MCO15.17;PLSP1;CLP2;emb2726;F3C3.12;F1N19.8;RPS1;CLPP4;EGY1;F23N19.15;SAL1;F20P5.8;DAL1;MEE40;ISPF;AT3G13120;MWD22.5;F7F23.11;PTAC13;PTAC6;AT3G29185;MURE;TRX-M4;APG2;AT3G18680;PMI1;T22J18.13;OVA2;AT3G45050;AT3G07670;T13E15.12;T6I14.40;FZL;AT3G63490;EMB2247;CCB3;AT3G…	1.41851	0.000154897	biological_process			microtubule nucleation		64	5	MAC12.38;BIO2;LTA2;IQD31;LPA66	2.30588	0.00730663	biological_process
response to salt stress		734	361	ADC1;ROC4;MOD1;CPN20;OSM34;ATARCA;SMO1-1;COR47;RHA2A;DL4170C;P40;ANNAT4;ESK1;ANNAT7;CR88;OST1;PIN1AT;CHIA;FLA2;ANNAT2;TUB8;IIL1;AT3G58610;2-Cys Prx B;NDPK1;TUA6;T24D18.3;MOK9.14;F15K9.16;MFL8.15;IMD1;F6E21.100;ATMS1;PPC1;APA1;CSD1;AT3G60750;AT5G20080;F27J15.20;SAH7;SAL1;CEV1;ERD3;PHB3;T18K17.10;AT3G20390;AOC3;AT4G10320;GAMMA CAL2;SAHH2;GAPC2;GS2;CCR2;ACBP6;F11A3.9;AVP1;mMDH1;DiT1;PAB2;MXC20.6;ATB…	1.07661	0.000168931	biological_process			response to ethylene stimulus		262	72	QC;MYB12;AT4G25030;RSH2;ERF-1;T19D16.6;AGB1;CCR3;EIN2;UGT73B5;CPK9;GID1C;EIL1;F18A17.4;F1L3.23;AUX1;T28N17.2;ETR1;BPC6;MYB32;BPC2;RAN1;SYP121;GRX480;RCD1;MCA23.5;CIPK23;RTE1;CTR1;GSH2;MBF1B;EIL3;MLE2.12;VTC5;F6N7.15;XRN4;MPK4;XLG3;EDR1;EBF1;MUR4;GBF3;SAG12;ASA1;SIP4;AOC3;MYB59;TIFY10B;RR2;ABI1;K15E6.80;DGK5;ORP1C;S6K2;CPK32;TRB1;RBOH F;ABA3;VIK;BT3;ACBP4;JAZ1;LHY;CCA1;WRKY40;MYB30;MQL5.25;AT3G235…	-1.42256	0.00139643	biological_process			secondary cell wall biogenesis		43	13	PGSIP3;FLA11;IRX3;GUT1;IRX9;CEV1;TBR;IRX6;IRX9-L;PGSIP1;GUT2;AT3G50220;CESA4	1.83334	0.000387349	biological_process			tRNA metabolic process		36	8	TIC40;CPZ;T23J18.10;PTAC2;DAL1;F22K18.50;T16L1.250;OVA5	2.41357	0.00769527	biological_process
chloroplast organization		145	109	CPN20;FLN1;TOC75-III;TIC40;CPZ;T23J18.10;CPN60A;PTAC2;EMB269;CR88;T6A9.13;ERS;RH39;F15O4.7;AT3G13470;CLP2;F3C3.12;AT4G34020;AT3G51140;cpHsc70-1;CLPP4;EGY1;F20P5.8;DL4225W;DAL1;F22K18.50;T5F17.40;AT3G27750;MURE;T16L1.250;AT3G06980;AT3G18680;OEP80;PTAC14;TIC110;EMB2247;SAMC1;RNEE/G;FSD2;CLPB3;TRX z;DG1;F17A14.4;OVA6;TIM;AT3G58140;SRS;CSP41A;CEST;emb2738;CLPP6;F12F1.30;NOA1;LZF1;GR;SIG2;MRO11.23;VAR…	1.33048	0.000349794	biological_process			response to salicylic acid stimulus		148	37	ORG4;ATAF2;MPK1;WRKY54;PTR3;MYB4;F1L3.23;CRK19;MYB32;EBS1;IRE1A;WRKY53;F7H2.12;GRX480;RCD1;PNG1;F6N7.15;LSD1;RLK;DOX1;F16M22.4;MYB59;WAK2;OPR1;TRB1;MYB60;TRFL10;WRKY70;BT3;LHY;CCA1;MYB48;WRKY40;MYB30;MQL5.25;WRKY18;CPL3	-1.48421	0.00194949	biological_process			rRNA processing		304	167	FLN1;TIC40;CPZ;T23J18.10;ACP4;PTAC2;EMB269;PRPL11;T6A9.13;F2P9.19;RH39;MNC6.3;F15O4.7;NAP6;EIF3K;PLSP1;CLP2;MFL8.11;ACD2;PCB2;LIN2;AT3G51140;F11I4.1;HEMC;PSB27;RPS1;CLPP4;F20P5.8;DAL1;F22K18.50;AT2G25860;F13M22.16;ISPF;SEP1;AT3G13120;MWD22.5;EMB3010;PTAC6;AT3G47650;CHLM;MURE;T16L1.250;SBPASE;K11I1.1;AT3G06980;APG2;DL3485W;AT3G18680;PMI1;AT3G15190;emb2394;PTAC14;MJB24.9;T6I14.40;MWD9.24;F10A5.12;F…	1.41256	0.000528458	biological_process			protein targeting to chloroplast		53	8	ROC4;F15N18.40;TOC75-III;T23J18.10;PTAC2;MFL8.11;F22K18.50;AT3G12930	2.47835	0.00905827	biological_process
plant-type cell wall organization		180	51	F6F3.10;T6P5.12;MMN10.16;T26C19.11;F3C22.6;P40;EXPA13;F13P17.34;RPS13A;MFP1;K24G6.9;F6N7.14;T5P19.4;RS27A;TCH4;F13M22.16;LDA;F11A17.10;AT3G09630;T1G16.30;F16B3.16;MAP65-1;FLA7;F22D1.60;F18A8.10;T9A14.6;F8N16.8;EXPA1;DPE2;GH9B7;DL3220C;PGR3;T2O4.2;PGM;ATGWD3;CESA6;AT3G11830;HSL1;RAC10;COB;TPS1;CESA1;ALE2;SS4;T15N1.100;AT3G15680;ISA3;RLK902;SVL1;MPK20;PGI1	1.45312	0.000359475	biological_process			nuclear-transcribed mRNA catabolic process		98	63	AT3G22440;SNL1;F25E4.180;NRPB2;TFL2;emb1441;MDF20.4;F21M11.16;T6D22.8;SR1;F1L3.23;SKIP;SCL14;GC1;ARIA;F28M11.1;SPY;T11H3.70;F12C20.4;F3L17.8;T3K9.21;HOS15;AT3G13340;TPR2;KEG;AT4G10930;K13P22.4;ATSRL1;F15K9.12;ELF9;SUA;K5J14.2;MFG13.4;XRN4;INO80;F17K2.15;MOS1;F11F12.23;nPAP;F14D16.10;MZN1.26;UPF3;ATCHR12;T16B24.10;F4P9.21;T1K7.5;ADA2B;UBP5;GTE4;HUB1;AT5G12400;F7K24.170;AT3G24740;GC6;SWN;F21M12.29;…	-1.3864	0.00241514	biological_process			isopentenyl diphosphate biosynthetic process, mevalonate-independent pathway		235	167	ROC4;CPN20;NDPK2;GSTF11;F15N18.40;CP33;HO2;ACP4;MFP1;SKL2;LTA2;PRPL11;T6A9.13;F8A12.12;F6G17.160;MNC6.3;HPT1;MCO15.17;F28B23.11;F24J5.17;emb2726;MFL8.11;AT4G39040;PCB2;AOS;AT3G60750;AT3G52150;CLPR4;HEMC;RPS1;CLPP4;F23N19.15;F22K18.50;AT3G54210;F13M22.16;ISPF;SEP1;F5O8.29;AT3G13120;LDA;PTAC13;AT3G09860;GAPC2;AT3G47650;CHLM;AT3G29185;SBPASE;CHLI2;AT3G06980;DL3485W;T22J18.13;emb2394;PHR2;AT3G07670;R…	1.39647	0.000681687	biological_process			chloroplast organization		145	24	CPN20;TOC75-III;TIC40;CPZ;T23J18.10;CPN60A;PTAC2;EMB269;ERS;F3C3.12;AT4G34020;CLPP4;EGY1;DAL1;F22K18.50;T16L1.250;SAMC1;CSP41A;GPRI1;SPA1;IM;SYCO ARATH;F20M13.30;OVA5	1.86746	0.0108057	biological_process
defense response		934	94	LOX1;F12P19.3;OCP3;MDH9.20;VDAC1;AOS;CEV1;WHY3;F2D10.34;PGIP2;F13O11.7;PAL2;MDH9.21;F10A12.18;AT3G11340;AGO1;HSP81-2;T29M8.10;ERF3;LOX3;MC4;MLP423;SSI2;F15A23.4;CYSB;MIK19.3;ERF-1;MLO12;EFE;F1M20.9;RHA3B;ICS2;JAZ12;T10D10.1;DND1;ERF7;RBOHD;AT3G15010;SGT1A;AT3G13560;TIR1;UGT73B5;SOBIR1;CCR2;PBS1;ETR1;UBA2A;VIP1;SYD;NINJA;ADR1-L1;SYP121;PAL1;JAZ3;DGK7;AT3G46730;KEG;MLO9;AT3G61220;ERF9;JAZ4;DGK1;T11…	-1.19929	0.000359487	biological_process			defense response to fungus		618	83	B73;PRK;CA2;NQR;AP2C1;BI1;AtATG18a;HCHIB;PSBP-1;AGB1;TSA1;EIN2;GSH1;CPK9;MJC20.15;WRKY54;CCR2;PETC;SDF2;MPK3;MED8;TET8;WRKY53;SYP121;GRX480;CER1;RCD1;MKK2;B120;PFT1;APG9;DGD2;FER;CDC5;SIB1;ATG6;TEJ;F4M15.3;F11A6.20;PAD4;AT4G38540;EIL3;MEKK1;T28K15.7;TRX3;MIPS2;MPK4;EDM2;DMR6;RLK;PHT4;1;ASA1;FNR1;NPR4;AOC3;ABI1;WRKY50;BAG6;DRM2;SNAP33;COI1;ORP1C;SKOR;SR1;CAD1;T23A1.8;CPK32;RBOH F;DL1E;WRKY33;WRKY7…	-1.36251	0.00274165	biological_process			protein import into chloroplast stroma		17	8	TOC75-III;TIC40;CR88;TIC21;OEP16-1;TIC110;CLPC1;PSB29	2.18615	0.00103575	biological_process			nucleosome assembly		162	9	HTB2;HMGA;T6B20.3;F4H5.15;HTB4;HTA12;GAMMA-H2AX;HTA2;T5J17.200	2.56166	0.0155185	biological_process
response to cold		453	213	ADC1;ROC4;CPN20;COR47;F3A4.4;ANNAT4;SAG21;ESK1;ANNAT7;GLP5;F3G5.1;CHIA;CPN60B;ANNAT2;2-Cys Prx B;T2N18.5;LTP3;F15O4.7;PI4K GAMMA 4;RPL23AB;ATPHS1;MDAR6;mtACP2;TIL;CT-BMY;TCH4;HEMC;cpHsc70-1;SAL1;ERD3;F13M22.16;OEP16-1;F5O8.29;GS2;SBPASE;CCR2;CSLD2;ACBP6;mMDH1;F19I3.27;F21J9.2;F15K20.19;PPa6;T1B8.10;TUB6;RCI3;VDAC3;GER3;PAG1;T13E15.7;GR-RBP2;ADC2;PMH2;RCI2B;KAS III;F1N21.10;BI1;BZIP60;CAT2;T10P11.…	1.08989	0.000490172	biological_process			protein dephosphorylation		176	34	AP2C1;ABI2;SSP5;AT3G62260;AT4G18593;AT4G03415;F17I5.110;F11C18.60;WIN2;AT3G44620;PP2A-4;HAB2;SEX4;TAP38;T20F21.13;PP2A-2;T2G17.15;T1B8.2;F20M13.80;AT3G51370;MQL5.29;TOPP8;ATB BETA;TOPP4;F28L1.21;ABI1;DBP1;SSP4;MKP1;MPH15.11;FY;HAI2;PP2CA;HAB1	-1.42163	0.00286385	biological_process			transcription from plastid promoter		72	59	FLN1;PTAC2;PDE312;F15O4.7;NAP6;PLSP1;CLP2;CLPP4;DAL1;PTAC12;MWD22.5;PTAC13;PTAC6;MURE;APG2;PMI1;PTAC14;F9P14.5;MQN23.16;T6I14.40;FZL;AT3G63490;AT3G60370;SAMC1;NAP7;RNEE/G;FSD2;K1F13.13;TRX z;G4;T4I9.13;DG1;CLPC1;HCF136;T25K17.4;SRS;PTAC3;ALB3;T32F12.21;CLPP6;NOA1;MRL1;PSBO2;PDE149;F12A21.32;AT3G28460;LPA2;PSB29;F13K23.5;ATAB2;MOJ9.19;NARA5;SCO1;EDA3;FUG1;CYP38;HCF107;F15M4.5;AT2G27680	1.48045	0.00104951	biological_process			cellular amino acid biosynthetic process		68	7	ROC4;SKL2;LTA2;HPT1;F5O8.29;T10F18.90;T24P13.2	2.10997	0.0163595	biological_process
protein refolding		20	7	MCD7.27;CPN60A;CPN60B;AT3G13470;F28B23.11;HSP60;EMB3007	2.05367	0.000841686	biological_process			response to water deprivation		383	102	NLP7;AT4G25030;BI1;RSH2;AtATG18a;ERF-1;CRY2;T8P21.32;ABF2;MRP4;ERA1;ANNAT3;T19B17.5;PIP2B;ABI2;BAM1;NTMC2T4;PGR5;GR-RBP2;GolS1;MPB2C;HIS1-3;AT4G34100;HSP81-2;T12J13.11;MSS1;CYSB;AT3G19970;MKD10.10;F26H11.11;F8A5.17;SIP3;SYP121;GRX480;CER1;HB6;CRY1;RCD1;XF1;XDH1;AT3G12630;CBL9;F18C1.3;CIPK23;RAP2.4;PAO2;TEJ;F15M7.6;ANN5;EIL3;F14B2.22;T5P19.5;HB-7;T19N18.10;F18C1.9;OST1;VTC5;AT3G06760;F16L1.8;RPK2;…	-1.368	0.00312315	biological_process			protein refolding		20	7	MCD7.27;CPN60A;CPN60B;AT3G13470;F28B23.11;HSP60;EMB3007	2.05367	0.00105231	biological_process			cuticle development		47	7	F4L23.31;ACP4;mtACP2;F21J9.2;T1N6.22;CER3;PSB28	1.6546	0.0203994	biological_process
thylakoid membrane organization		206	174	FLN1;F15N18.40;CP33;TIC40;T23J18.10;PTAC2;EMB269;MFP1;PRPL11;2-Cys Prx B;F9G14.8;F6G17.160;AT3G56650;EMB506;MGD1;MNC6.3;F15O4.7;NAP6;MCO15.17;PLSP1;CLP2;emb2726;F3C3.12;F1N19.8;RPS1;CLPP4;EGY1;F23N19.15;SAL1;F20P5.8;DAL1;MEE40;ISPF;AT3G13120;MWD22.5;F7F23.11;PTAC13;PTAC6;AT3G29185;MURE;TRX-M4;APG2;AT3G18680;PMI1;T22J18.13;OVA2;AT3G45050;AT3G07670;T13E15.12;T6I14.40;FZL;AT3G63490;EMB2247;CCB3;AT3G…	1.33071	0.00148274	biological_process			response to red or far red light		51	20	LKP2;TIC;ZTL;FRS6;FRS8;FRS7;ABCB19;ANN5;CUL3;DDB1A;AT5G44090;AT3G06670;GI;GC6;PRR7;LHY;CCA1;PIF3;PRR5;FRS5	-1.49386	0.00339859	biological_process			xylan biosynthetic process		177	34	LAC17;AT3G10910;MJC20.29;PGSIP3;IQD13;T18E12.13;F14M2.8;IRX3;AT3G56230;AT3G23090;F9D12.16;IRX9;PAL4;TBL34;ASD1;T22H22.20;AT4G27435;IRX6;T23E23.18;TIP2;3;PGSIP1;SNL1;GUT2;AT3G50220;AT3G21710;CESA4;OTS2;LCBK1;AT3G54190;MAH20.12;SIS3;F26F24.8;T25B24.6;VIIIA	1.65015	0.00106133	biological_process			lipoate metabolic process		39	5	ROC4;SKL2;LTA2;HPT1;F5O8.29	2.30588	0.0217376	biological_process
ubiquinone biosynthetic process		41	19	T26C19.11;T27E13.6;IMD2;HEMC;ISPF;SK1;DHDPS1;PUR5;AT3G53580;K2A18.20;F19B11.14;MZN1.21;F14D16.30;SPS1;AT4G26860;GPS1;COQ3;SPS2;MJB24.11	1.34371	0.00154725	biological_process			endoplasmic reticulum unfolded protein response		186	56	B73;AT4G25030;BI1;GBF6;AGB1;TGA6;CPK9;MJC20.15;bZIP19;BZO2H3;F5A18.5;F17I5.110;VIP1;bZIP44;IRE1A;CERK1;SYP121;AT3G49350;GRX480;RCD1;ATERDJ2A;MKK2;KEU;DGD2;F4M15.3;PAD4;TGA4;ATXYN2;AT3G45040;EIL3;MEKK1;MPK4;GBF3;F14F8.110;ABI1;F6A4.20;PVA12;SNAP33;ORP1C;LHT1;S6K2;F19K19.4;CPK32;RBOH F;ABF4;ABA3;VIK;AHBP-1B;ACA2;CRCK3;JAZ1;LEW1;WRKY40;AMT2;MGH6.18;AMC1	-1.36021	0.0036485	biological_process			glucuronoxylan metabolic process		176	34	LAC17;AT3G10910;MJC20.29;PGSIP3;IQD13;T18E12.13;F14M2.8;IRX3;AT3G56230;AT3G23090;F9D12.16;IRX9;PAL4;TBL34;ASD1;T22H22.20;AT4G27435;IRX6;T23E23.18;TIP2;3;PGSIP1;SNL1;GUT2;AT3G50220;AT3G21710;CESA4;OTS2;LCBK1;AT3G54190;MAH20.12;SIS3;F26F24.8;T25B24.6;VIIIA	1.65015	0.00106133	biological_process			sulfur amino acid metabolic process		45	5	ROC4;SKL2;LTA2;HPT1;F5O8.29	2.30588	0.0217376	biological_process
cell wall macromolecule metabolic process		80	20	PGSIP3;IRX3;F9D12.16;IRX9;TBL34;IRX6;T23E23.18;MYB61;NCRK;CESA4;DUO3;CYCD4;1;AT4G39720;F2J10.3;LCBK1;F6I18.70;AT5G12400;AT3G22790;CKL2;CKX1	1.20511	0.00176079	biological_process			chlorophyll catabolic process		58	28	T26I20.7;ACD1;TAP1;F25E4.190;STN7;NYC1;AAH;ABC1;AT3G19553;F5H14.11;PPH;CLPX;MGH6.22;F12F1.8;PTR1;HB-1;MIPS2;K2A11.7;MMG4.18;F3L17.6;J20;F14F18.10;MEE13.8;AT3G26580;F7A7.40;AT3G57680;F14G6.17;F3N23.24	-1.39193	0.00376119	biological_process			plant-type cell wall organization		180	42	F6F3.10;T6P5.12;MMN10.16;T26C19.11;F3C22.6;P40;EXPA13;F13P17.34;RPS13A;MFP1;K24G6.9;F6N7.14;T5P19.4;RS27A;TCH4;F13M22.16;LDA;F11A17.10;AT3G09630;T1G16.30;F16B3.16;MAP65-1;FLA7;F22D1.60;F18A8.10;T9A14.6;F8N16.8;EXPA1;PGI1;DPE2;GH9B7;DL3220C;AT3G15680;PGR3;T2O4.2;CESA1;PGM;ATGWD3;CESA6;TPS1;AT3G11830;COB	1.68769	0.00131804	biological_process			sulfur compound biosynthetic process		39	5	ROC4;SKL2;LTA2;HPT1;F5O8.29	2.30588	0.0217376	biological_process
salicylic acid mediated signaling pathway		167	67	AOC3;GAI;F10A12.18;ADC2;T6P5.14;SERAT1;1;NAC3;T20M3.11;CESA4;T19L5.5;CPK4;ACX1;AT3G17410;T6J4.22;AGB1;GID1C;ORP3C;MPK1;MPK3;MYC2;AT3G19970;MKD10.10;RAN1;SYP121;AT3G49350;GRX480;RCD1;MKK2;LBA1;B120;DGD2;PAD4;AT4G29380;AT3G45040;MFC19.8;MEKK1;MLE2.12;VTC5;MPK4;LSD1;UPF3;BIR1;T16B24.10;TIFY10B;ABI1;PTP1;SNAP33;S6K2;F19K19.4;T23A1.8;CPK32;WRKY33;WRKY70;ABA3;VIK;CRCK3;JAZ1;HK3;ABF3;WRKY40;F12K21.25;AM…	-1.36162	0.00179269	biological_process			response to gibberellin stimulus		115	16	GID1C;ETR1;TFIIS;SCL3;PKL;F4I18.12;F6N7.15;AGL20;MYB59;TRB1;LHY;CCA1;MYB30;MQL5.25;XERICO;FPF1	-1.46162	0.00388107	biological_process			acetyl-CoA metabolic process		77	29	MOD1;SMO1-1;BIO2;LTA2;FLA2;ANNAT2;IQD31;EMB3003;T28K15.4;F17L24.13;F1N19.22;ATK5;FLA7;PDH-E1 BETA;STE1;ACAT2;TUB6;F18A8.10;KAS III;CAM7;F2P24.6;T8I13.16;GH9B7;F12F1.13;KOB1;ERD2B;ACLB-2;FK;DWF5	1.58195	0.00155965	biological_process			aromatic amino acid family metabolic process		51	5	ROC4;SKL2;LTA2;HPT1;F5O8.29	2.30588	0.0217376	biological_process
protein import into chloroplast stroma		17	11	TOC75-III;TIC40;CR88;TIC21;OEP16-1;TIC110;PSB29;TIC20;T12P18.8;ABA3;CLPC1	1.63455	0.00183399	biological_process			salicylic acid biosynthetic process		211	59	PRK;CA2;NQR;CPK29;T6J4.22;K14A3.2;PSBP-1;TSA1;AT5G04540;RHF2A;ORP3C;WRKY54;SHM1;PETC;MPK3;GLU1;IWS1;WRKY53;CERK1;SYP121;AT3G49350;VSR6;MKK2;DGD2;SIB1;AT3G59660;F11A6.20;PAD4;AT3G45040;MEKK1;MPK4;DMR6;RLK;PHT4;1;ASA1;FNR1;BIR1;F20D21.14;SNAP33;CRT3;F19K19.4;T23A1.8;RBOH F;DL1E;MBG8.12;WRKY33;WRKY70;AT3G14470;ACA2;CRCK3;PEN3;WRKY40;F12K21.25;AMT2;WRKY46;PLA2A;CONNEXIN 32;AMC1;EFR	-1.39172	0.00392654	biological_process			lysine biosynthetic process via diaminopimelate		30	9	AT3G59890;AT3G14390;AK-HSDH II;DHDPS1;AK-HSDH I;AK-LYS1;crr1;AT3G53580;AGD2	1.65392	0.00292245	biological_process			glycine catabolic process		56	5	ROC4;SKL2;LTA2;HPT1;F5O8.29	2.30588	0.0217376	biological_process
cellular response to nitrogen starvation		25	15	AGL26;CAT2;CAT1;SIB1;CDC2;T20L15.20;ATHB-15;RLK;PAP1;CRT3;T23A1.8;CRK10;PEN3;AMT2;ALN	-1.48421	0.00202753	biological_process			regulation of plant-type hypersensitive response		367	110	SERAT1;1;B73;PRK;CA2;NQR;AT4G25030;BI1;AT3G18280;LRR XI-23;TOC64-V;PSBP-1;AGB1;TSA1;CCR3;CPK9;ACA11;JAZ12;VAMP711;MJC20.15;CCH;MPK1;WRKY54;F18A17.4;AT3G10260;PETC;MPK3;PPI1;4CL1;MYC2;PP2-A1;F17I5.110;ALA3;AT3G19970;MKD10.10;NADP-ME2;WRKY53;ADR1-L1;CERK1;SYP121;AT3G49350;GRX480;CBL2;RCD1;COL4;MKK2;ZFP8;B120;AMT1;1;EFS;DGD2;SHS1;GPRI1;F4M15.3;PAD4;TCP5;EIL3;MFC19.8;MEKK1;AAP3;MLE2.12;VTC5;AT5G35735…	-1.34938	0.00435023	biological_process			response to cold		453	133	ADC1;ROC4;CPN20;COR47;F3A4.4;ANNAT4;SAG21;ESK1;ANNAT7;GLP5;F3G5.1;CHIA;CPN60B;ANNAT2;2-Cys Prx B;T2N18.5;LTP3;F15O4.7;PI4K GAMMA 4;RPL23AB;ATPHS1;MDAR6;mtACP2;TIL;CT-BMY;TCH4;HEMC;cpHsc70-1;SAL1;ERD3;F13M22.16;OEP16-1;F5O8.29;GS2;SBPASE;CCR2;CSLD2;ACBP6;mMDH1;F19I3.27;F21J9.2;F15K20.19;PPa6;T1B8.10;TUB6;RCI3;VDAC3;GER3;PAG1;T13E15.7;GR-RBP2;ADC2;PMH2;RCI2B;KAS III;F1N21.10;BI1;BZIP60;PCAP1;CAT2;T…	1.38912	0.00297359	biological_process			coenzyme biosynthetic process		39	5	ROC4;SKL2;LTA2;HPT1;F5O8.29	2.30588	0.0217376	biological_process
transcription from plastid promoter		72	66	FLN1;PTAC2;PDE312;F15O4.7;NAP6;PLSP1;CLP2;CLPP4;DAL1;PTAC12;MWD22.5;PTAC13;PTAC6;MURE;APG2;PMI1;PTAC14;F9P14.5;MQN23.16;T6I14.40;FZL;AT3G63490;AT3G60370;SAMC1;NAP7;RNEE/G;FSD2;K1F13.13;TRX z;G4;T4I9.13;DG1;HCF136;T25K17.4;SRS;PTAC3;ALB3;T32F12.21;CLPP6;NOA1;MRL1;PSBO2;PDE149;F12A21.32;AT3G28460;LPA2;PSB29;F13K23.5;ATAB2;NARA5;EDA3;FUG1;CYP38;HCF107;AT2G27680;APG3;HCF109;PHOT2;VAR2;F15M4.5;CHUP1;G…	1.40981	0.00207143	biological_process			transcription, DNA-dependent		1916	296	HSI2;AP1;GATA17;HDA9;PHYA;NAC2;RFR1;HAM3;MYB12;AGO1;RPAC43;PAC;TAF11;NLP7;ARR9;ATAF2;SNL1;HD1;NRPB1;ERF-1;F14M13.23;T30D6.8;SPL4;AL2;ABF2;NRPB2;ELF3;AT3G20640;MLE2.11;TGA6;TFL2;AT4G29100;AGO4;T13E15.25;REV;RECQL2;ANL2;NF-YB3;AT-HSFB2B;HDA2;NRPE7;AL7;HSF A4A;AT3G09180;AT3G54130;CRF4;JAZ12;AL6;EIL1;WRKY54;BEL1;NF-YB8;MYB4;VIP2;BRM;HSFC1;PUR ALPHA-1;F1L3.23;SPL12;ATML1;IAA13;bHLH121;PRP40A;PIL6;HSP7…	-1.32384	0.00462483	biological_process			isoleucine biosynthetic process		20	5	F20M17.15;AT3G58610;CSR1;T10F18.90;ATBCAT-5	2.11486	0.00324335	biological_process			oxidoreduction coenzyme metabolic process		39	5	ROC4;SKL2;LTA2;HPT1;F5O8.29	2.30588	0.0217376	biological_process
lysine biosynthetic process via diaminopimelate		30	9	AT3G59890;AT3G14390;AK-HSDH II;DHDPS1;AK-HSDH I;AK-LYS1;crr1;AT3G53580;AGD2	1.65392	0.00215227	biological_process			jasmonic acid mediated signaling pathway		286	81	SERAT1;1;B73;PRK;CA2;MBM17.7;NQR;BI1;PSBP-1;AGB1;TSA1;CPK9;GID1C;JAZ12;MJC20.15;MPK1;WRKY54;PETC;MPK3;MYC2;AT3G19970;MKD10.10;WRKY53;NINJA;SYP121;GRX480;CBL2;RCD1;COL4;MKK2;JAZ3;LBA1;ZFP8;PFT1;DGD2;PHYB;EER4;GPRI1;PAD4;TCP5;EIL3;MFC19.8;JAZ4;MEKK1;MLE2.12;VTC5;FMA;CUL1;MPK4;SVP;DMR6;RLK;PHT4;1;ASA1;FNR1;UPF3;TPL;T16B24.10;TIFY10B;ABI1;WRKY50;SNAP33;COI1;ORP1C;S6K2;CAD1;CPK32;RBOH F;DL1E;WRKY33;WR…	-1.37327	0.00474607	biological_process			purine nucleotide biosynthetic process		42	20	F10B6.22;AT3G58610;OTC;AT3G10610;ATG2;AK-HSDH II;SKB1;PUR5;CARA;F19I3.27;MQL5.6;PYRB;FIB2;ADSS;F21M12.22;HDA3;PAB8;MUA22.5;emb1027;AT3G58660	1.66242	0.00325553	biological_process			secondary metabolic process		44	5	ROC4;SKL2;LTA2;HPT1;F5O8.29	2.30588	0.0217376	biological_process
response to hypoxia		83	34	SUS4;F27G19.50;F4I10.4;AlaAT1;SUS6;ALAAT2;HB1;T1G16.90;GGT1;SUS3;AT3G48030;EIF4A-III;F1B16.5;GLB3;AT3G28510;SPS3F;MPK3;RAP2.12;AMT1;1;DGD2;SS4;PAD4;DGD1;SSI1;LSD1;ATSPS4F;DMR6;SS2;RAP2.2;F9L11.8;WRKY70;F2N1.24;AATP1;ADH1	-1.17695	0.00260284	biological_process			response to chitin		423	85	PRK;CA2;F13E7.17;NQR;VPS2.1;BBX32;ERF-1;PSBP-1;AGB1;F24J13.16;TSA1;ARA7;AT-HSFB2B;HSF A4A;SUT2;AT3G54130;T32G6.16;WRKY54;F18A17.4;AT3G62260;CCR2;PETC;MPK3;MYC2;F17I5.110;TET8;AT3G19970;WRKY53;CERK1;SYP121;F15H18.25;MKK2;KEU;B120;AT5G48655;MKK9;WRKY11;F4M15.3;PAD4;AT3G59350;AT3G45040;F14B2.22;MUG13.28;SUVH5;PUB29;K2A11.6;F3H9.7;T1B8.2;MPK4;MQD22.4;DMR6;PHT4;1;ASA1;FNR1;RHA1;MYB59;F3F9.18;SNAP33;T1…	-1.38081	0.00518224	biological_process			nucleosome assembly		162	16	HTB2;HMGA;T6B20.3;F4H5.15;HTB4;HTA12;GAMMA-H2AX;NRP2;HTA2;RAT5;T5J17.200;NAP1;2;HTB9;HTA11;HIS1-3;FKBP53	1.71463	0.0033177	biological_process			vitamin metabolic process		39	5	ROC4;SKL2;LTA2;HPT1;F5O8.29	2.30588	0.0217376	biological_process
regulation of meristem growth		155	49	T6P5.12;T26C19.11;AT1G33055;BIO2;MFP1;CINV2;IQD31;K1F13.12;F17I14.50;AT3G60750;T25M19.1;F11A17.10;FLA7;F18A8.10;T9A14.6;AT3G06035;MCK7.17;KT2;F14O23.6;F12F1.30;TED4;DEGP2;POM1;GH9B7;F5M6.8;PGR3;FRA1;NPY5;HSL1;CRY2;TCX2;REV;ATML1;AT4G15545;CRY1;NIK1;AT3G11560;ATSPS4F;RLK902;ATHB-15;F14M13.18;ATL8;XCP2;MPK16;SHD;F2E2.13;SVL1;MPK20;MJJ3.7	1.18808	0.00262779	biological_process			protein desumoylation		81	40	SNL1;NRPB1;DUO3;MZN1.8;MOP9.16;F8K4.6;F2K11.14;LKR;SPL7;T11H3.70;MAH20.12;FRS8;ESD4;VPS34;VEL1;DL3185C;AT5G16280;F15L12.6;AMSH3;PKDM7D;KINESIN-13A;ACLB-2;SFR6;KAK;LCBK1;F8L15.180;CHIA;T22B4.140;EMB2773;AT3G23900;HUB1;AT5G12400;MRH1;RBOH F;F21M12.29;GAUT7;AT5G12430;T18E12.13;GSL03;CRK	-1.40468	0.00544192	biological_process			iron-sulfur cluster assembly		140	72	FLN1;CP33;AT2G17033;T23J18.10;CPN60A;RBP31;SKL2;NAP6;AT4G39040;AT3G51140;SAL1;MEE40;F10E10.5;AT3G08740;MWD22.5;F7F23.11;AT3G29185;AT3G06980;AT3G18680;T22J18.13;OVA2;AT4G28730;F9P14.5;FH;AP22.85;FZL;AT3G63490;EMB2247;AT3G12930;MNB8.2;NAP7;K1F13.13;pde191;F7A19.12;OVA5;MWD9.13;AT5G03905;OVA6;T25K17.4;SRS;AFO;CRR6;CLPP6;NOA1;F17H15.14;F25I18.8;MNB8.3;emb2768;CPNIFS;EMB2369;RRF;CPSUFE;AT3G28460;T4L20…	1.4496	0.00341254	biological_process			transmembrane receptor protein tyrosine kinase signaling pathway		130	5	MRH1;F4H5.8;AT3G47090;AT3G47570;EFR	-3.64592	0.0217947	biological_process
response to temperature stimulus		105	72	COR47;P40;PIN1AT;HPT1;MFL8.15;ATPHS1;PPC1;APA1;AT3G60750;AT5G20080;CEV1;FAD8;GAPC2;GS2;CCR2;mMDH1;AT5G10860;AT5G47030;GAPC1;TUB6;cICDH;FRO1;PMM;PAG1;MEE58;RD21;MSD1;RCI2A;VHA-A;GH9A1;PIP1;5;NQR;TPI;OASA1;POM1;PBA1;PLDALPHA1;HSP70;F27D4.11;PIP2A;BIN2;RD19;HMGB2;CHIP;RPN10;CYSC1;NAD-ME1;MQM1.19;COB;SIR;VTE1;AT5G21090;CESA1;SAR2;EXO70A1;RCD1;PRR9;MKK2;SAM1;FER;ERD15;MPK4;SVP;APX1;STO;ACO3;SHD;IM;PRR…	1.23591	0.00268547	biological_process			gravitropism		133	75	ELF8;PHYA;RPT5A;F25E4.180;F5O11.22;EIF4B1;TSA1;T22J18.17;F21J9.22;CSTF77;UBP13;ATM3;PIL6;T14P8.8;GTB1;VPS41;ALY3;MCK7.28;AT5G18420;EIF4G;MAH20.12;VIP5;ELF6;emb2410;F12K2.7;F5J6.17;AT4G11380;F8K4.21;TAF4;CID4;PHYB;FIP1[V];F19P19.26;CYCT1;5;AT4G29380;K9D7.6;SGR4;CHR11;DCL1;HB-1;K5J14.2;RGD3;F22D16.11;SWP;CUL3;PKDM7D;XRN4;emb1579;GLR3.3;INO80;LCBK1;F11C18.80;XLG3;G2484-1;DDB1A;TAF2;T16B24.10;AT3G066…	-1.37747	0.00556466	biological_process			threonine biosynthetic process		23	7	F10B6.22;AK-HSDH II;T10F18.90;AK-HSDH I;AK-LYS1;MTO2;HSK	1.65392	0.00493357	biological_process			carbohydrate metabolic process		917	26	MCO15.13;GUS1;BGLU44;DL4170C;AT3G54690;F22D1.120;EMB2024;ATBFRUCT1;T28K15.4;ATPHS1;F17P19.9;T32A16.3;AT5G11720;F22D1.110;AT3G61490;F10A12.18;MSJ1.22;XK-1;RPE;SNF4;SFR2;AT1G11820;KIN10;TAG1;F7J8.240;BGLU46	1.92352	0.0218643	biological_process
rRNA processing		304	198	FLN1;TIC40;CPZ;T23J18.10;ACP4;PTAC2;EMB269;PRPL11;T6A9.13;F2P9.19;RH39;MNC6.3;F15O4.7;NAP6;EIF3K;PLSP1;CLP2;MFL8.11;ACD2;PCB2;LIN2;AT3G51140;F11I4.1;HEMC;PSB27;RPS1;CLPP4;F20P5.8;DAL1;F22K18.50;AT2G25860;F13M22.16;ISPF;SEP1;AT3G13120;MWD22.5;EMB3010;PTAC6;AT3G47650;CHLM;MURE;T16L1.250;SBPASE;K11I1.1;AT3G06980;APG2;DL3485W;AT3G18680;PMI1;AT3G15190;emb2394;PTAC14;MJB24.9;T6I14.40;MWD9.24;F10A5.12;F…	1.31651	0.00286725	biological_process			protein phosphorylation		2392	143	HSL1;K2I5.14;F13E7.17;CPK29;T8K14.1;SRF6;LRR XI-23;WNK5;PHOT2;F5E19.150;ATPI4K ALPHA;T25N22.14;F8L10.9;MEE62;SOBIR1;CPK13;CPK9;AT5G01850;AT3G46920;K6A12.4;D6PKL2;F21P24.13;F3I17.28;T4O24.7;F18A17.4;T21L14.21;PPCK2;CPK7;T22H22.5;T10M13.2;ckl10;SKdZeta;PBS1;F25P22.8;MPK3;WNK6;CRK19;F6I7.20;BIN2;F6D8.24;ckl4;F16F14.25;CKA2;SIK1;YDA;ASK1;AT3G22750;IRE1A;CAK1AT;DL3215C;CERK1;CKI1;AT3G13690;CRK1;CDPK6;…	-1.32879	0.00570202	biological_process			response to salt stress		734	234	ADC1;ROC4;MOD1;CPN20;OSM34;ATARCA;SMO1-1;COR47;RHA2A;DL4170C;P40;ANNAT4;ESK1;ANNAT7;CR88;OST1;PIN1AT;CHIA;FLA2;ANNAT2;TUB8;IIL1;AT3G58610;2-Cys Prx B;NDPK1;TUA6;T24D18.3;MOK9.14;F15K9.16;MFL8.15;IMD1;F6E21.100;ATMS1;MQL5.25;PPC1;APA1;CSD1;AT3G60750;AT5G20080;F27J15.20;SAH7;SAL1;CEV1;ERD3;PHB3;T18K17.10;AT3G20390;AOC3;AT4G10320;GAMMA CAL2;SAHH2;GAPC2;GS2;CCR2;ACBP6;F11A3.9;AVP1;mMDH1;DiT1;PAB2;MXC…	1.38247	0.0072986	biological_process			regulation of meristem growth		155	11	T6P5.12;T26C19.11;AT1G33055;BIO2;CINV2;IQD31;F17I14.50;T25M19.1;F11A17.10;ATSPS4F;MPK16	2.25084	0.0220643	biological_process
response to cadmium ion		573	288	CPN20;ATARCA;CML43;MUF9.8;COR47;emb2742;P40;AlaAT1;PIN1AT;IIL1;AT3G58610;NDPK1;T24D18.3;T22N19.70;FDH;MFL8.15;F6E21.100;AT4G29480;ATMS1;MDAR6;PPC1;emb2726;MAB1;CPHSC70-2EAT SHOCK PROTEIN 70-2;APA1;CSD1;AT3G60750;OXS3;AT5G20080;cpHsc70-1;SRG3;F27J15.20;AT4G32470;IAA16;CEV1;AT3G20390;T8L23.18;AT4G10320;GAPC2;F4P9.36;GS2;PAB4;CCR2;F16B3.16;mMDH1;MBK23.20;ATB2;AT5G10860;T5I8.3;AT5G47030;PKP-BETA1;T6D…	1.21111	0.003276	biological_process			phosphorylation		16	6	CKI1;MPK4;PPDK;SK 11;SERK1;ATSK12	-1.58763	0.00632606	biological_process			nitrate transport		206	27	GLP5;CLC-A;ATBFRUCT1;PPC3;AT3G23090;LAC7;F17M5.180;PHT4;3;HB-1;EP3;AT3G11780;RCI3;AT3G62040;NRT1.1;TIP2;3;MC4;NIR1;AT3G21710;HCHIB;NQR;ALDH2C4;HA2;F2P24.4;AGL12;F23N19.3;RAV2;PHO1	1.53131	0.00849747	biological_process			unsaturated fatty acid biosynthetic process		82	10	ROC4;SKL2;LTA2;HPT1;PCB2;ISPF;F5O8.29;CAS1;SQD2;CCD1	1.95368	0.0233067	biological_process
iron-sulfur cluster assembly		140	87	FLN1;CP33;AT2G17033;T23J18.10;CPN60A;RBP31;SKL2;NAP6;AT4G39040;AT3G51140;SAL1;MEE40;F10E10.5;AT3G08740;MWD22.5;F7F23.11;AT3G29185;AT3G06980;AT3G18680;T22J18.13;OVA2;AT4G28730;F9P14.5;FH;AP22.85;FZL;AT3G63490;EMB2247;AT3G12930;MNB8.2;NAP7;K1F13.13;pde191;F7A19.12;MWD9.13;AT5G03905;OVA6;T25K17.4;SRS;AFO;CRR6;CLPP6;NOA1;F17H15.14;F25I18.8;MNB8.3;emb2768;CPNIFS;EMB2369;RRF;CPSUFE;AT3G28460;T4L20.310;…	1.34867	0.00330897	biological_process			chromosome segregation		52	10	T22E19.6;MQN23.12;MLH3;T1F15.12;F8L15.180;ATZW10;TTN8;TTN7;MSH5;DL4245C	-1.47501	0.00698844	biological_process			fatty acid biosynthetic process		272	35	MOD1;T26C19.11;SMO1-1;ACP4;ACP2;mtACP2;T27E13.6;FAD8;FaTA;BCE2;F21J9.2;PKP-BETA1;mtACP3;PDH-E1 BETA;STE1;T3F17.14;LACS1;KAS III;MTACP-1;KAS I;FAD6;SSI2;BETA-OHASE 2;LACS9;KCS10;F16L2.2;LACS6;FAH1;FAB1;KCS5;BETA-OHASE 1;KCS2;ACX1;F10O3.2;NADP-ME4	1.46598	0.00932114	biological_process			acetyl-CoA metabolic process		77	13	MOD1;SMO1-1;BIO2;LTA2;FLA2;IQD31;EMB3003;T28K15.4;F17L24.13;STE1;ACAT2;MCM2;MVA1	2.16419	0.0267794	biological_process
threonine biosynthetic process		23	7	F10B6.22;AK-HSDH II;T10F18.90;AK-HSDH I;AK-LYS1;MTO2;HSK	1.65392	0.00351589	biological_process			systemic acquired resistance, salicylic acid mediated signaling pathway		255	66	B73;PRK;CA2;NQR;BI1;PSBP-1;AGB1;TGA6;TSA1;CPK9;AT3G28510;MJC20.15;MPK1;WRKY54;BEL1;PETC;MPK3;WRKY53;SYP121;GRX480;CBL2;RCD1;COL4;MKK2;ZFP8;AMT1;1;DGD2;SIB1;GPRI1;F11A6.20;PAD4;TCP5;EIL3;MEKK1;AT5G35735;FMA;MPK4;LSD1;SVP;DMR6;RLK;PHT4;1;ASA1;FNR1;NPR4;ABI1;SNAP33;F26H11.12;ORP1C;CAD1;CPK32;RBOH F;DL1E;WRKY33;WRKY70;ABA3;VIK;AHBP-1B;PEN3;JAZ1;AATP1;WRKY40;AMT2;PLA2A;ADH1;EFR	-1.36251	0.00699594	biological_process			glucuronoxylan biosynthetic process		15	7	PGSIP3;GUT1;IRX9;IRX9-L;PGSIP1;GUT2;IRX14-L	1.5299	0.00984041	biological_process			secondary cell wall biogenesis		43	6	PGSIP3;FLA11;IRX3;GUT1;IRX9;IRX6	2.31116	0.0356182	biological_process
xylan biosynthetic process		177	70	LAC17;AT3G10910;MJC20.29;PGSIP3;IQD13;T18E12.13;F14M2.8;IRX3;AT3G56230;AT3G23090;F9D12.16;IRX9;PAL4;TBL34;ASD1;T22H22.20;AT4G27435;IRX6;T23E23.18;TIP2;3;PGSIP1;SNL1;GUT2;AT3G50220;AT3G21710;CESA4;OTS2;SIS3;F26F24.8;T25B24.6;T9N14.17;VIIIA;RECQL2;F15L12.1;F13K9.28;AT3G54190;AT3G26850;SPL12;PDR2;F2K11.14;ALY3;T8K22.13;SPL7;T11H3.70;AT3G45830;ATSAC1;MAH20.12;ESD4;T20K14.10;T19L5.3;AT4G10930;MTH12.1;…	-1.12466	0.0041346	biological_process			protein targeting to membrane		365	111	SERAT1;1;B73;PRK;CA2;NQR;AT4G25030;BI1;AT3G18280;LRR XI-23;TOC64-V;PSBP-1;AGB1;TSA1;CCR3;SYP71;CPK9;ACA11;JAZ12;VAMP711;MJC20.15;CCH;MPK1;SYTA;WRKY54;F18A17.4;AT3G10260;PETC;MPK3;PPI1;4CL1;MYC2;PP2-A1;F17I5.110;ALA3;AT3G19970;MKD10.10;NADP-ME2;WRKY53;ADR1-L1;CERK1;SYP121;AT3G49350;GRX480;CBL2;RCD1;COL4;MKK2;ZFP8;B120;AMT1;1;DGD2;SHS1;GPRI1;F4M15.3;PAD4;TCP5;EIL3;MFC19.8;MEKK1;AAP3;MLE2.12;VTC5;AT…	-1.34938	0.00790306	biological_process			ubiquinone biosynthetic process		41	14	T26C19.11;T27E13.6;IMD2;HEMC;ISPF;SK1;DHDPS1;PUR5;MZN1.21;AT3G53580;K2A18.20;MJB24.11;F19B11.14;COQ3	1.80133	0.0105366	biological_process			systemic acquired resistance		244	16	WAK1;ACP4;GLP5;F22D1.120;AT2G40765;T16B24.15;CLPR4;T27E13.12;STP1;K15E6.80;F19K19.4;MBG8.12;ACA2;F12K21.25;AMT2;CONNEXIN 32	1.81766	0.0381866	biological_process
glucuronoxylan metabolic process		176	70	LAC17;AT3G10910;MJC20.29;PGSIP3;IQD13;T18E12.13;F14M2.8;IRX3;AT3G56230;AT3G23090;F9D12.16;IRX9;PAL4;TBL34;ASD1;T22H22.20;AT4G27435;IRX6;T23E23.18;TIP2;3;PGSIP1;SNL1;GUT2;AT3G50220;AT3G21710;CESA4;OTS2;SIS3;F26F24.8;T25B24.6;T9N14.17;VIIIA;RECQL2;F15L12.1;F13K9.28;AT3G54190;AT3G26850;SPL12;PDR2;F2K11.14;ALY3;T8K22.13;SPL7;T11H3.70;AT3G45830;ATSAC1;MAH20.12;ESD4;T20K14.10;T19L5.3;AT4G10930;MTH12.1;…	-1.12466	0.0041346	biological_process			response to superoxide		34	13	MPK1;RAN1;RCD1;AT4G29380;EIL3;LSD1;GBF3;ABI1;PTP1;ACO3;ABA3;HK3;ABF3	-1.47345	0.00825455	biological_process			D-ribose metabolic process		22	5	F20D23.14;T9A4.3;F28G11.11;T28P16.12;AT4G28706	1.72471	0.0106233	biological_process			sterol biosynthetic process		174	18	MOD1;SMO1-1;BIO2;LTA2;FLA2;EMB3003;T28K15.4;F17L24.13;OMT1;STE1;ACAT2;SBH1;LAG13;MVA1;CAS1;LOH2;AT3G13620;APS3	1.84949	0.0415505	biological_process
spermidine biosynthetic process		32	9	ADC1;SPDS1;HDH;ADC2;F21M12.1;F16G16.3;F19C24.7;AT3G16090;AT3G25570	1.4144	0.00463572	biological_process			vegetative to reproductive phase transition of meristem		314	107	LIS;AT5G12410;MXE10.7;DOT2;AGO1;SNL1;NRPB1;DCAF1;MEE49;DUO3;AT3G21060;PHP;EMB2753;MZN1.8;AKR2;FRL2;ATML1;ATO;ICE1;CLF;MOP9.16;F8K4.6;F2K11.14;PRMT4B;SKIP;TOR;TFIIS;RPA1A;LKR;HMG;ACD1;LD;SYD;ARP7;MCK7.28;FCA;SPL7;T11H3.70;MAH20.12;FRS8;VPS34;T27F4.8;ZFP8;OVA9;DEK1;F14G9.10;SDG26;CUL4;VEL1;HEN2;DL3185C;AT5G16280;CHR17;TCP5;DRP3A;F15L12.6;UBC2;XCT;CDKC;1;PDF2;CHR11;DCL1;UBP26;HB-1;HUB2;EIF3E;PKDM7D;…	-1.34938	0.01301	biological_process			chloroplast RNA processing		10	6	OTP82;DL4225W;OTP84;OTP85;OTP86;RIF10	1.61889	0.0110888	biological_process			very long-chain fatty acid metabolic process		45	6	F4L23.31;mtACP2;F21J9.2;T1N6.22;CER3;PSB28	1.6546	0.0418308	biological_process
ovule development		157	81	CPN20;FLN1;TOC75-III;CP33;AP1;CPN60A;CR88;ERS;OTC;NAP6;AT3G13470;cpHsc70-1;SAL1;MEE40;F7F23.11;T16L1.250;AT3G18680;OVA2;PAP16;FZL;EMB2247;NAP7;pde191;OVA1;OVA6;NS1;AT3G58140;SRS;AFO;F12F1.30;NOA1;GR;MNB8.3;emb2768;EMB2369;WIN1;CPSUFE;T4L20.310;EGY2;AP2;AGL12;OVA4;RPL;MPK6;PGK1;ADG1;ATS2;F18E5.150;AGL79;F6F22.3;PREP1;MPK1;BEL1;ATML1;MPK3;ACD1;GLU1;EDD1;MKK2;F13E7.30;ZFP8;OVA9;EFS;AG;ARF6;TCP5;PDF2…	1.16854	0.00500417	biological_process			sphingoid biosynthetic process		31	13	AT3G22845;SMO2-2;T12B11.9;F12L6.29;SBH1;F24P17.3;LAG13;SMO1-1;LOH2;AT3G13620;MSF3.15;F5M6.16;MJJ3.7	-1.63147	0.0139538	biological_process			ribosomal small subunit biogenesis		19	5	F11I4.1;EMB3010;K11I1.1;T1G16.30;K1F13.13	1.70903	0.0120741	biological_process			proteolysis		1149	29	T30N20.40;T6P5.12;T18E12.13;SCPL45;F22G10.30;CLPP5;T7B11.13;scpl20;F2J7.6;ATG2;CLPR4;CLPP4;EGY1;NCLPP7;MAP1C;MPPBETA;F5H14.3;MAP1A;F19K23.21;GAMMA-VPE;AT3G27110;F21M12.29;ULP1B;T11A7.11;AT3G16150;K6A12.12;ALP;F13K9.21;SCPL7	1.46509	0.0460927	biological_process
secondary cell wall biogenesis		43	15	PGSIP3;FLA11;IRX3;GUT1;IRX9;CEV1;TBR;IRX6;IRX9-L;PGSIP1;GUT2;AT3G50220;CESA4;F13P17.23;T18C20.2	1.60586	0.00511044	biological_process			abscisic acid mediated signaling pathway		291	83	B73;AP2C1;AT4G25030;PUB9;BI1;RSH2;ERF-1;ABF2;PLDALPHA1;T19D16.6;AGB1;CCR3;ABI2;CPK9;PYL6;RCAR3;MJC20.15;F18A17.4;RCAR1;T28N17.2;MPK3;MYC2;UBA2A;T12J13.11;EXO70B1;F23N19.3;SYP121;GRX480;HB6;CDPK6;RCD1;MCA23.5;MKK2;CBL9;CIPK23;SYP61;LPP2;DGD2;KEG;CUL4;CIPK3;PAD4;EIL3;HAB2;MEKK1;HB-7;MLE2.12;OST1;VTC5;CPL1;MPK4;EDR1;MUR4;GBF3;AFP2;ASA1;OZS1;SIP4;AOC3;TIFY10B;ABI1;ORP1C;S6K2;CPK32;MPK9;RBOH F;ABF4;AR…	-1.34007	0.0142841	biological_process			cytokinesis		45	8	GCP2;KIS;ABP1;MAP65-1;ATMAP65-6;MAP65-8;T21L14.8;NPSN11	1.64371	0.0126089	biological_process			cytosolic ribosome		226	50	GSR 1;ROC4;F28K19.15;ATARCA;F6F22.24;F7B19.13;F15J5.70;T27G7.6;K18P6.3;BGLU44;T24A18.40;F3A4.4;RPSAb;RPS28;P40;BBC1;RPS5A;T28M21.17;F1C9.13;DL3545W;F13P17.34;T4L20.250;CPN60A;SAG24;F14I23.10;AT5G02610;EMB2296;LTA2;F24J13.17;K24G6.9;F6F22.23;PRPL11;F6N7.14;F6E13.25;T5E8.310;T5P19.4;T1F15.11;RPS5B;T24D18.3;EMB3003;MOK9.14;AT3G10610;RS27A;F22D22.19;MCCA;AT3G44590;DL4385C;AT3G09630;F15K20.19;MQJ2.1	2.41216	1.28913e-13	cellular_component
purine nucleotide biosynthetic process		42	22	F10B6.22;AT3G58610;OTC;AT3G10610;ATG2;AK-HSDH II;SKB1;PUR5;CARA;F19I3.27;MQL5.6;PYRB;FIB2;ADSS;F21M12.22;HDA3;PAB8;MUA22.5;emb1027;AT3G58660;AT3G05060;ASE1	1.59881	0.00656713	biological_process			response to abscisic acid stimulus		504	121	HSI2;RPN10;SCE1;F13E7.17;LOS4;RSH2;ERF-1;RD22;ABF2;PLDALPHA1;AGB1;ERA1;ELF3;PRT6;ACBP1;DL3;PIP2B;ABI2;WBC11;GID1C;CER5;RCAR3;ARL1;VAMP711;PHT1;4;VLN4;MPK1;MZN1.8;T9J14.5;PTR3;GolS1;SPI;MJB24.14;ETR1;SKIP;HY5;MYC2;ARIA;MBD2.15;MYB32;F2J6.2;MSS1;ARP7;F26H11.11;ASK1;GRF5;ALDH3H1;EIF4G;ATE2;SYP121;HB6;RCD1;FBW2;T13J8.190;MSL3.12;MARD1;AMT1;1;PAO2;KEG;CPK5;YAK1;CIPK3;EIL3;HB-7;F18C1.9;OST1;P5CS2;ARF2;…	-1.32419	0.015203	biological_process			lignin biosynthetic process		71	16	LAC17;MQJ2.6;T22N19.70;OMT1;CEV1;F4P9.36;HCT;CCoAOMT1;ATCAD4;ELI3-2;ELI3-1;CCR1;POM1;CYP98A3;T29E15.11;DET3	1.58952	0.0133541	biological_process			ribosome		939	62	MMN10.16;F28K19.15;T25K17.40;F6F22.24;PSRP6;F15J5.70;T27G7.6;K18P6.3;T24A18.40;AT3G16080;F3C22.6;AT3G57490;RPS28;BBC1;RPS18C;RPS5A;T28M21.17;F1C9.13;T8E24.9;F1O17.6;DL3545W;F13P17.34;SAG24;AT5G02610;EMB2296;F24J13.17;F6F22.23;PRPL11;F6E13.25;T5P19.4;T1F15.11;STV1;RPS5B;K2N11.6;F2P9.8;AT3G10610;emb1129;RS27A;GHS1;F24J5.17;MUB3.19;MFL8.11;AT3G44590;F1N19.8;DL4385C;F28J7.12;AT3G54210;RPS9;AT3G13882;…	2.22767	3.40211e-08	cellular_component
isopentenyl diphosphate biosynthetic process, mevalonate-independent pathway		235	195	ROC4;CPN20;NDPK2;GSTF11;F15N18.40;CP33;HO2;ACP4;MFP1;SKL2;LTA2;PRPL11;T6A9.13;F8A12.12;F6G17.160;MNC6.3;HPT1;MCO15.17;F28B23.11;F24J5.17;emb2726;MFL8.11;AT4G39040;PCB2;AOS;AT3G60750;AT3G52150;CLPR4;HEMC;RPS1;CLPP4;F23N19.15;F22K18.50;AT3G54210;F13M22.16;ISPF;SEP1;F5O8.29;AT3G13120;LDA;PTAC13;AT3G09860;GAPC2;AT3G47650;CHLM;AT3G29185;SBPASE;CHLI2;AT3G06980;DL3485W;T22J18.13;emb2394;PHR2;AT3G07670;R…	1.30196	0.00676104	biological_process			cell death		82	22	AT3G15010;EIN2;MPK1;UBA2A;ACD1;RAN1;MWD22.24;RCD1;AT4G29380;MLO9;LSD1;EDR1;DOX1;MLO4;ABI1;PTP1;CAD1;ABA3;HK3;ABF3;PLA2A;MLO15	-1.45484	0.0156594	biological_process			sodium ion transport		60	7	T30F21.11;NHX2;DiT1;CCC1;NHD1;DIT2.1;CAX3	1.67162	0.0134079	biological_process			cytosolic large ribosomal subunit		137	29	F28K19.15;T25K17.40;F6F22.24;F15J5.70;T27G7.6;T24A18.40;AT3G16080;F3A4.4;BBC1;T8E24.9;F1O17.6;DL3545W;F13P17.34;SAG24;F14I23.10;AT5G02610;EMB2296;F24J13.17;K24G6.9;F6F22.23;PRPL11;F6E13.25;T1F15.11;STV1;F2P9.8;DL4385C;AT3G10950;AT3G09630;AT3G16780	2.41216	3.70256e-08	cellular_component
ribosomal small subunit biogenesis		19	5	F11I4.1;EMB3010;K11I1.1;T1G16.30;K1F13.13	1.70903	0.00773356	biological_process			ethylene mediated signaling pathway		238	49	ERF-1;PLDALPHA1;TIR1;T13E15.25;EIN2;CRF4;F13O11.3;EIL1;MPK1;ETR1;MYB32;RAP2.12;SYD;RAN1;EOL1;RCD1;RAP2.4;MKK9;CTR1;F28P22.24;AT4G29380;T1J8.15;EIL3;ERF9;XCT;RAB8A;F16L1.8;XRN4;CUL1;LSD1;EDR1;AT4G13040;EBF1;GBF3;RAP2.7;F23H11.26;AT4G39780;RR2;ABI1;PTP1;ACO3;RAP2.2;RBOH F;ABA3;F20B17.12;HK3;ABF3;WRKY40;WRKY6	-1.37178	0.0158199	biological_process			pyrimidine ribonucleotide biosynthetic process		132	58	ATARCA;AT3G57490;MAH20.17;ATL5;T9J14.21;T7H20.100;MUB3.19;ATG2;GYRA;emb1796;PUR5;F8F16.30;CARA;AT3G09630;F24D7.15;F19I3.27;RBP45A;AT3G16780;AT-HF;MQL5.6;EIF2 GAMMA;ASP1;T2K10.4;F7D19.9;MKD15.11;AT1G53645;T4I9.19;AR192;PYRB;FIB2;NUC-L1;F3G5.29;T24I21.21;ADSS;GR-RBP3;NFD3;TCP-1;RPS10;F20O9.130;AT3G15140;EMB3007;HDA3;AT5G27390;MUA22.5;TOM40;AT3G10530;PPR596;AT3G18600;T7D17.16;MRH10.6;T30D6.27;AT3G58…	1.43846	0.0140151	biological_process			cytosolic small ribosomal subunit		124	26	MMN10.16;F7B19.13;RPSAb;F3C22.6;AT3G57490;RPS28;P40;RPS18C;RPS5A;F1C9.13;T4L20.250;RPS13A;MYH19.10;F6N7.14;T5E8.310;T5P19.4;RPS5B;T24D18.3;RPS17;MOK9.14;AT3G10610;emb1129;RS27A;F22D22.19;RPS9;MQJ2.1	2.36987	1.04749e-07	cellular_component
acetyl-CoA metabolic process		77	39	MOD1;SMO1-1;BIO2;LTA2;FLA2;ANNAT2;IQD31;EMB3003;T28K15.4;F17L24.13;F1N19.22;ATK5;FLA7;PDH-E1 BETA;STE1;ACAT2;TUB6;F18A8.10;KAS III;CAM7;F2P24.6;T8I13.16;GH9B7;F12F1.13;ERD2B;FK;DWF5;SMT1;F23H14.4;SMT2;HYD1;SQS1;SMO2-2;F9H16.6;ACLB-2;MCM2;MVA1;KOB1;FPS1	1.38585	0.00773502	biological_process			mismatch repair		30	5	MLH3;CID7;MZN1.26;MSH5;MJP23.7	-1.52883	0.0158543	biological_process			regulation of meristem growth		155	32	T6P5.12;T26C19.11;AT1G33055;BIO2;MFP1;CINV2;IQD31;K1F13.12;F17I14.50;AT3G60750;T25M19.1;F11A17.10;FLA7;F18A8.10;T9A14.6;AT3G06035;MCK7.17;KT2;F14O23.6;F12F1.30;TED4;DEGP2;MJJ3.7;POM1;GH9B7;F5M6.8;NIK1;PGR3;ATSPS4F;SHD;FRA1;NPY5	1.42164	0.0145111	biological_process			extracellular region		2888	93	T30N20.40;F28P5.12;F3I17.10;F18O19.30;F4L23.31;T6P5.12;XYL4;T7F6.4;OSM34;MJC20.29;F12P19.3;MAC12.38;PDLP6;WAK1;T18E12.13;RALFL33;GUS1;BGLU44;MQD22.14;T4O12.13;SCPL45;F14J9.5;EXPA13;T1P2.9;GLP5;F22D1.120;CHIA;T5K18.190;AT5G25460;scpl20;F2J7.6;LTP3;ATBFRUCT1;AT4G06744;LAC7;F8K7.10;F14M4.24;F17I14.50;F17L24.13;AT3G26430;T26C19.17;T32A16.3;AT5G11720;F22D1.110;FLA16;T9E8.80;K18J17.13;F14G24.18;F2O10.1…	1.8267	3.20281e-05	cellular_component
[truncated: 231 more rows]

## Sheet: supp file 2c 2007 WR4 vs C
ALL										Up in WR4										Up in Control										Just significant
[truncated: 398 more rows]

## Sheet: supp file 2d 2008 WR4 vs C
ALL										Up in WR4										Up in Control										Just significant
[truncated: 263 more rows]

## Sheet: supp file 2e 2007 WR4 vs WR8
ALL										Up in WR4										Up in WR8										Just significant
[truncated: 451 more rows]

## Sheet: supp file 2f 2008 WR4 vs WR8
ALL										Up in WR4										Up in WR8										Just significant
[truncated: 347 more rows]

## Sheet: sup file 2g 2007, 2008 WR8 vs C
common up in WR8	common down in WR8	Color key
[truncated: 47 more rows]

## Sheet: sup file 2h 2007, 2008 WR4 vs C
common up in WR4	common down in WR4	Color key
[truncated: 73 more rows]

[truncated: 1 more sheets: sup 2i 2007, 2008 WR8,WR4 vs C ]
